# Supplementary material for: The Musashi proteins direct post-transcriptional control of protein expression and alternate exon splicing in vertebrate photoreceptors
Source: Commun Biol. 2022 Sep 24;5:1011. doi: 10.1038/s42003-022-03990-w (PMC9509328; doi:10.1038/s42003-022-03990-w)
Supplement: Supplementary file 4 — Supplementary Data 1 [file 42003_2022_3990_MOESM4_ESM.xlsx]

## Sheet: Supplementary Data 1
Supplementary Data 1. Differential RNA expression between retina with Msi1/Msi2 double knockout in photoreceptor cells and floxed controls. Column “Msi1 3'-UTR eCLIP” indicates that eCLIP peak is detected in the 3’-UTR
Chr	Start	End	Strand	Length	ensembl_gene_id	entrezgene	external_gene_name	mgi_symbol	description	logFC	logCPM	PValue	FDR	Msi1 3'-UTR eCLIP	Note
chr10	4611593	5005614	+	13661	ENSMUSG00000019768	13982	Esr1	Esr1	estrogen receptor 1 (alpha)	3.43278	5.30949	6.38123e-177	1.93243e-172	FALSE	Esr1 dimerization domain is fused to the Cre recombinase. This change reflect expression of the Cre-ERT2 fusion gene.
chr4	120161206	120167360	+	1462	ENSMUSG00000028635	13615	Edn2	Edn2	endothelin 2	3.1141	5.17255	2.56119e-38	3.87803e-34	FALSE
chr1	135818598	135833342	+	3400	ENSMUSG00000041782	16763	Lad1	Lad1	ladinin	2.77064	4.77276	3.35647e-33	2.68538e-29	FALSE
chr7	131256693	131306191	+	2834	ENSMUSG00000109486	NA	NA	NA	NA	1.39911	7.09521	3.54705e-33	2.68538e-29	FALSE
chr11	120447605	120453500	-	2317	ENSMUSG00000025386	18588	Pde6g	Pde6g	phosphodiesterase 6G, cGMP-specific, rod, gamma	-1.08444	9.69785	1.68233e-30	1.01892e-26	TRUE
chr6	115931748	115940036	+	6043	ENSMUSG00000030324	212541	Rho	Rho	rhodopsin	-1.03609	14.0898	4.00979e-27	2.02381e-23	FALSE
chr5	115427218	115429475	-	2258	ENSMUSG00000107240	NA	Gm43231	Gm43231	predicted gene 43231	-1.72054	4.48547	2.76985e-25	1.19828e-21	FALSE
chr16	38773184	38800203	-	1769	ENSMUSG00000049436	22268	Upk1b	Upk1b	uroplakin 1B	2.64361	1.12017	1.65141e-22	6.25119e-19	FALSE
chr12	76324891	76334153	+	6824	ENSMUSG00000021057	238276	Akap5	Akap5	A kinase (PRKA) anchor protein 5	1.37569	4.10173	2.22813e-22	7.49717e-19	FALSE
chr6	124834240	124840275	-	2632	ENSMUSG00000023439	14695	Gnb3	Gnb3	guanine nucleotide binding protein (G protein), beta 3	1.05632	8.03493	2.54468e-22	7.70604e-19	TRUE
chr9	110951545	110984066	+	3757	ENSMUSG00000032495	74249	Lrrc2	Lrrc2	leucine rich repeat containing 2	1.42488	6.37773	4.98237e-22	1.29517e-18	FALSE
chr6	57727807	57825159	-	9821	ENSMUSG00000037788	232023	Vopp1	Vopp1	vesicular, overexpressed in cancer, prosurvival protein 1	-0.826162	8.08088	5.13226e-22	1.29517e-18	TRUE
chr5	115420597	115422500	-	1904	ENSMUSG00000106887	NA	A930005G22Rik	A930005G22Rik	RIKEN cDNA A930005G22 gene	-1.62	2.92638	1.81726e-21	4.23323e-18	FALSE
chr10	80329953	80336441	+	2506	ENSMUSG00000035504	70335	Reep6	Reep6	receptor accessory protein 6	-1.19722	9.18863	6.14837e-21	1.32994e-17	TRUE
chr3	37335332	37349740	-	1441	ENSMUSG00000054779	NA	Fgf2os	Fgf2os	fibroblast growth factor 2, opposite strand	2.82143	3.38281	1.30641e-20	2.63747e-17	FALSE
chr7	131174402	131250945	+	3146	ENSMUSG00000006204	71395	5430419D17Rik	5430419D17Rik	RIKEN cDNA 5430419D17 gene	1.31207	6.78401	3.17448e-20	6.0083e-17	FALSE
chr11	88718645	88728893	+	4199	ENSMUSG00000087574	NA	C030037D09Rik	C030037D09Rik	RIKEN cDNA C030037D09 gene	1.73131	2.80324	1.13019e-19	2.01326e-16	FALSE
chr9	26763044	26806468	-	5031	ENSMUSG00000036395	244757	Glb1l2	Glb1l2	galactosidase, beta 1-like 2	-0.80966	7.18862	5.32178e-19	8.95331e-16	TRUE
chr12	79208914	79222665	+	2967	ENSMUSG00000021123	77974	Rdh12	Rdh12	retinol dehydrogenase 12	-0.72416	7.9954	5.62526e-19	8.96577e-16	TRUE
chr14	55518978	55524981	-	2504	ENSMUSG00000040632	18185	Nrl	Nrl	neural retina leucine zipper gene	-0.826088	9.53978	7.96185e-19	1.20554e-15	TRUE
chr9	107680082	107681281	+	1200	ENSMUSG00000102375	NA	A930036K24Rik	A930036K24Rik	RIKEN cDNA A930036K24 gene	-1.07277	4.54236	1.15449e-18	1.66483e-15	FALSE
chr6	99625135	99666771	-	2515	ENSMUSG00000093661	66892	Eif4e3	Eif4e3	eukaryotic translation initiation factor 4E member 3	0.88744	4.55729	5.26276e-18	7.24419e-15	FALSE
chr1	135836354	135852260	+	7752	ENSMUSG00000026414	21956	Tnnt2	Tnnt2	troponin T2, cardiac	2.61594	3.20586	5.65953e-18	7.45164e-15	FALSE
chr2	181578480	181585170	+	2522	ENSMUSG00000010492	NA	Uckl1os	Uckl1os	uridine-cytidine kinase 1-like 1, opposite strand	-0.726516	6.52183	1.04759e-16	1.32184e-13	FALSE
chrX	160768013	160799663	+	5840	ENSMUSG00000031293	20147	Rs1	Rs1	retinoschisis (X-linked, juvenile) 1 (human)	-0.806684	10.6568	2.67019e-16	3.23446e-13	TRUE
chr3	146040526	146108130	-	3311	ENSMUSG00000043020	242253	Wdr63	Wdr63	WD repeat domain 63	1.29228	2.89163	4.59933e-16	5.35698e-13	FALSE
chr16	36934983	36963212	+	2525	ENSMUSG00000022831	15163	Hcls1	Hcls1	hematopoietic cell specific Lyn substrate 1	-0.938025	3.94913	8.67785e-16	9.73301e-13	TRUE
chr16	5254786	5289621	+	4814	ENSMUSG00000087168	NA	Gm15983	Gm15983	predicted gene 15983	1.31343	6.65522	1.62734e-15	1.76002e-12	FALSE
chr8	71676296	71690575	+	5352	ENSMUSG00000031805	16453	Jak3	Jak3	Janus kinase 3	1.97089	2.0316	7.31077e-15	7.63421e-12	FALSE
chr18	74440936	74771493	+	9766	ENSMUSG00000025885	17919	Myo5b	Myo5b	myosin VB	0.997481	5.75648	7.98205e-15	8.05734e-12	FALSE
chr5	97999384	98000950	-	1567	ENSMUSG00000105801	NA	C430019N01Rik	C430019N01Rik	RIKEN cDNA C430019N01 gene	1.32969	3.87097	1.13076e-14	1.1046e-11	FALSE
chr1	4256234	4260519	-	1867	ENSMUSG00000102948	NA	Gm6101	Gm6101	predicted gene 6101	2.02257	1.36552	1.3312e-14	1.25978e-11	FALSE
chr7	19816553	19818625	+	402	ENSMUSG00000087593	NA	Gm16174	Gm16174	predicted gene 16174	2.50936	1.22546	1.68419e-14	1.54553e-11	FALSE
chr5	114838875	114842075	-	3201	ENSMUSG00000107256	NA	Gm13821	Gm13821	predicted gene 13821	2.60554	1.30118	1.966e-14	1.75107e-11	FALSE
chr5	31297443	31327314	+	4335	ENSMUSG00000059434	231103	Gckr	Gckr	glucokinase regulatory protein	0.952601	5.33091	3.58444e-14	3.10136e-11	FALSE
chr4	95049034	95052222	-	3189	ENSMUSG00000052684	16476	Jun	Jun	jun proto-oncogene	0.726496	5.3579	4.8115e-14	4.04741e-11	TRUE
chr11	102887336	102900912	-	4218	ENSMUSG00000020932	14580	Gfap	Gfap	glial fibrillary acidic protein	1.22467	5.52436	7.55455e-14	6.18309e-11	FALSE
chr5	91357261	91402994	-	4520	ENSMUSG00000082361	12223	Btc	Btc	betacellulin, epidermal growth factor family member	1.15905	5.17587	1.35754e-12	1.08185e-09	TRUE
chr13	24336270	24337343	-	815	ENSMUSG00000084788	NA	Gm11342	Gm11342	predicted gene 11342	-0.918991	3.72148	1.39952e-12	1.08671e-09	FALSE
chr5	97882783	98031043	-	6655	ENSMUSG00000029338	71914	Antxr2	Antxr2	anthrax toxin receptor 2	1.2177	6.61485	1.58187e-12	1.16838e-09	TRUE
chr3	104638668	104658462	+	4426	ENSMUSG00000032902	20501	Slc16a1	Slc16a1	solute carrier family 16 (monocarboxylic acid transporters), member 1	-0.657516	7.70526	1.54334e-12	1.16838e-09	TRUE
chr1	166798528	166798839	-	312	ENSMUSG00000103073	NA	Gm37904	Gm37904	predicted gene, 37904	2.02502	2.002	2.17669e-12	1.56944e-09	FALSE
chr9	43108653	43116570	-	3500	ENSMUSG00000048503	235300	Tmem136	Tmem136	transmembrane protein 136	-0.562156	7.37797	2.64661e-12	1.86389e-09	TRUE
chr15	82808629	82912134	-	7347	ENSMUSG00000041852	21411	Tcf20	Tcf20	transcription factor 20	-0.621923	10.8785	3.03429e-12	2.08835e-09	TRUE
chr8	109947914	109962203	-	3284	ENSMUSG00000001672	73608	Marveld3	Marveld3	MARVEL (membrane-associating) domain containing 3	0.937894	4.12508	3.47204e-12	2.33653e-09	FALSE
chr14	61339763	61360445	-	2077	ENSMUSG00000021928	68177	Ebpl	Ebpl	emopamil binding protein-like	-0.85623	5.29114	4.36256e-12	2.87199e-09	TRUE
chr2	166380828	166398187	-	968	ENSMUSG00000087617	NA	Gm14268	Gm14268	predicted gene 14268	-0.780059	4.21665	5.04243e-12	3.24893e-09	FALSE
chr11	67455437	67688990	+	11342	ENSMUSG00000033066	14457	Gas7	Gas7	growth arrest specific 7	-0.653783	7.46821	5.19702e-12	3.27878e-09	TRUE
chr11	35121224	35708507	+	6067	ENSMUSG00000056427	20564	Slit3	Slit3	slit guidance ligand 3	1.98865	1.40849	1.27277e-11	7.86595e-09	FALSE
chr15	25622525	25813673	+	10122	ENSMUSG00000022272	17909	Myo10	Myo10	myosin X	1.06678	7.94503	1.97141e-11	1.19401e-08	TRUE
chr9	94695704	94702319	-	1751	ENSMUSG00000089709	NA	Gm16262	Gm16262	predicted gene 16262	-0.80647	4.7125	2.15846e-11	1.28166e-08	FALSE
chr7	19808462	19822770	-	2475	ENSMUSG00000053175	12051	Bcl3	Bcl3	B cell leukemia/lymphoma 3	2.22462	2.0005	3.0882e-11	1.79846e-08	FALSE
chr5	23698296	23712667	-	4479	ENSMUSG00000105987	NA	AI506816	AI506816	expressed sequence AI506816	1.31779	1.96771	4.66589e-11	2.66598e-08	FALSE
chr1	191170296	191218039	-	2154	ENSMUSG00000026628	11910	Atf3	Atf3	activating transcription factor 3	1.57925	3.56444	7.68388e-11	4.30909e-08	FALSE
chr16	59612949	59639391	-	2098	ENSMUSG00000022722	56297	Arl6	Arl6	ADP-ribosylation factor-like 6	0.687274	7.23607	9.42034e-11	5.18684e-08	TRUE
chr14	55603571	55610030	+	5386	ENSMUSG00000002325	16391	Irf9	Irf9	interferon regulatory factor 9	1.01462	4.03952	1.01965e-10	5.51393e-08	FALSE
chr10	120083608	120112987	-	5011	ENSMUSG00000020228	117599	Helb	Helb	helicase (DNA) B	0.917961	4.7331	1.236e-10	6.56662e-08	TRUE
chr19	8927382	8929356	-	1526	ENSMUSG00000071648	19881	Rom1	Rom1	rod outer segment membrane protein 1	-0.571217	9.93351	1.28293e-10	6.69843e-08	TRUE
chr11	60199089	60222581	-	5634	ENSMUSG00000020538	20787	Srebf1	Srebf1	sterol regulatory element binding transcription factor 1	-0.763696	6.09419	1.4173e-10	7.27461e-08	TRUE
chr12	35497974	35535038	-	6163	ENSMUSG00000019256	11622	Ahr	Ahr	aryl-hydrocarbon receptor	0.716284	6.97346	1.51704e-10	7.56035e-08	TRUE
chr11	88339382	88718513	-	10405	ENSMUSG00000069769	76626	Msi2	Msi2	musashi RNA-binding protein 2	-0.530067	9.11004	1.5229e-10	7.56035e-08	TRUE
chr8	120736358	120756694	+	7055	ENSMUSG00000041515	15900	Irf8	Irf8	interferon regulatory factor 8	1.39454	1.70858	1.87294e-10	9.14808e-08	FALSE
chr7	4706832	4725249	-	3732	ENSMUSG00000046456	330460	Tmem150b	Tmem150b	transmembrane protein 150B	-2.13545	0.0750834	2.53399e-10	1.1937e-07	FALSE
chr13	54499705	54500089	-	385	ENSMUSG00000086567	NA	Gm2830	Gm2830	predicted gene 2830	-1.20558	2.43385	2.56218e-10	1.1937e-07	FALSE
chr3	37348346	37410108	+	6782	ENSMUSG00000037225	14173	Fgf2	Fgf2	fibroblast growth factor 2	1.37567	6.57955	2.48885e-10	1.1937e-07	TRUE
chr8	95534085	95558890	+	1288	ENSMUSG00000036598	244608	Ccdc113	Ccdc113	coiled-coil domain containing 113	0.891686	3.93284	3.66274e-10	1.68059e-07	FALSE
chr3	129728845	129740188	+	4092	ENSMUSG00000106120	NA	Gm42697	Gm42697	predicted gene 42697	-1.29153	2.33195	4.01778e-10	1.81598e-07	FALSE
chr6	94604529	94700158	-	5585	ENSMUSG00000030029	16206	Lrig1	Lrig1	leucine-rich repeats and immunoglobulin-like domains 1	0.590322	5.95128	5.24067e-10	2.33387e-07	TRUE
chr11	117966079	117970047	-	2891	ENSMUSG00000053113	12702	Socs3	Socs3	suppressor of cytokine signaling 3	1.99882	3.42083	5.65637e-10	2.48249e-07	TRUE
chr7	126797668	126830219	+	3935	ENSMUSG00000058966	68952	Fam57b	Fam57b	family with sequence similarity 57, member B	-0.525788	9.30236	5.90247e-10	2.55349e-07	TRUE
chr9	122117283	122169702	+	5763	ENSMUSG00000038145	20623	Snrk	Snrk	SNF related kinase	-0.499789	7.99157	7.73018e-10	3.29708e-07	TRUE
chr6	53873279	53978671	-	1706	ENSMUSG00000052955	71287	Cpvl	Cpvl	carboxypeptidase, vitellogenic-like	-2.48878	-0.30972	8.69138e-10	3.65557e-07	FALSE
chr19	8335371	8405111	-	3368	ENSMUSG00000052562	319800	Slc22a30	Slc22a30	solute carrier family 22, member 30	-1.77371	1.09446	9.03713e-10	3.74892e-07	FALSE
chr17	34728380	34743882	-	5695	ENSMUSG00000073418	12268	C4b	C4b	complement component 4B (Chido blood group)	1.36053	4.10292	1.01617e-09	4.103e-07	FALSE
chr3	89454541	89469013	+	1713	ENSMUSG00000027952	68603	Pmvk	Pmvk	phosphomevalonate kinase	0.675876	4.94992	1.01528e-09	4.103e-07	FALSE
chr5	116009316	116016105	+	901	ENSMUSG00000085376	NA	Gm14508	Gm14508	predicted gene 14508	-0.905669	3.61918	1.20944e-09	4.81912e-07	FALSE
chr4	140906344	140952586	+	5013	ENSMUSG00000028927	18600	Padi2	Padi2	peptidyl arginine deiminase, type II	0.546367	5.79297	1.39734e-09	5.49553e-07	TRUE
chr6	148842492	148896237	-	14140	ENSMUSG00000030309	232560	Caprin2	Caprin2	caprin family member 2	0.72998	5.88868	1.78807e-09	6.94208e-07	FALSE
chr14	33954022	33964216	+	5276	ENSMUSG00000041534	19661	Rbp3	Rbp3	retinol binding protein 3, interstitial	-0.601777	12.1214	1.96321e-09	7.52556e-07	TRUE
chr12	16810965	16826743	+	2421	ENSMUSG00000057469	50496	E2f6	E2f6	E2F transcription factor 6	0.742555	5.1014	2.15049e-09	8.1404e-07	TRUE
chr15	72589621	73061204	-	6363	ENSMUSG00000047921	76510	Trappc9	Trappc9	trafficking protein particle complex 9	-0.488618	6.95685	2.2424e-09	8.38354e-07	FALSE
chr4	111719984	111829184	+	5616	ENSMUSG00000034401	67946	Spata6	Spata6	spermatogenesis associated 6	0.946888	3.20132	2.33966e-09	8.64048e-07	TRUE
chr14	34143992	34152489	-	3627	ENSMUSG00000048337	19065	Npy4r	Npy4r	neuropeptide Y receptor Y4	1.88224	2.17983	2.87187e-09	1.04782e-06	FALSE
chr18	61192919	61211612	-	12370	ENSMUSG00000034320	13521	Slc26a2	Slc26a2	solute carrier family 26 (sulfate transporter), member 2	-0.588097	6.81776	3.07453e-09	1.1084e-06	TRUE
chr14	37068049	37073735	+	2781	ENSMUSG00000043418	239038	Lrit2	Lrit2	leucine-rich repeat, immunoglobulin-like and transmembrane domains 2	-0.52664	7.59203	3.66936e-09	1.30728e-06	TRUE
chr8	71534255	71537456	-	903	ENSMUSG00000046718	69550	Bst2	Bst2	bone marrow stromal cell antigen 2	2.11878	0.0123671	4.46928e-09	1.57376e-06	FALSE
chr6	30723547	30748465	+	3945	ENSMUSG00000051855	17294	Mest	Mest	mesoderm specific transcript	0.638025	7.24574	4.75862e-09	1.65638e-06	TRUE
chrX	163909017	163933666	+	4965	ENSMUSG00000031367	108012	Ap1s2	Ap1s2	adaptor-related protein complex 1, sigma 2 subunit	0.555512	5.38082	5.51321e-09	1.89723e-06	TRUE
chr2	121093565	121109795	-	2151	ENSMUSG00000079103	640543	Tgm7	Tgm7	transglutaminase 7	-1.64191	0.596782	5.68388e-09	1.93399e-06	FALSE
chr6	51857422	52012549	-	11357	ENSMUSG00000059182	54353	Skap2	Skap2	src family associated phosphoprotein 2	1.2084	3.52483	6.41031e-09	2.15693e-06	TRUE
chr8	95239045	95306585	-	9355	ENSMUSG00000031789	333329	Cngb1	Cngb1	cyclic nucleotide gated channel beta 1	-0.514039	9.5688	6.51063e-09	2.16661e-06	TRUE
chr1	130800902	130814740	+	1911	ENSMUSG00000026415	64435	Fcamr	Fcamr	Fc receptor, IgA, IgM, high affinity	1.39521	1.08513	7.11828e-09	2.34307e-06	FALSE
chr14	34041078	34046981	+	1903	ENSMUSG00000072624	432838	Gm5460	Gm5460	predicted gene 5460	-1.44363	1.07147	8.01763e-09	2.61073e-06	FALSE
chr7	81213596	81334533	+	4045	ENSMUSG00000025584	18584	Pde8a	Pde8a	phosphodiesterase 8A	0.507522	6.25032	8.85662e-09	2.85325e-06	TRUE
chr2	60417543	60553308	-	9618	ENSMUSG00000054580	18779	Pla2r1	Pla2r1	phospholipase A2 receptor 1	-0.52421	8.33523	9.06386e-09	2.88927e-06	TRUE
chr4	156246973	156255338	-	2603	ENSMUSG00000096351	231004	Samd11	Samd11	sterile alpha motif domain containing 11	-0.498894	7.9331	9.65995e-09	3.04721e-06	TRUE
chr9	110989499	111008029	+	4355	ENSMUSG00000057802	NA	Gm10030	Gm10030	predicted gene 10030	1.48965	2.94101	9.78788e-09	3.05574e-06	FALSE
chr10	79526430	79533787	-	1645	ENSMUSG00000052151	50784	Plpp2	Plpp2	phospholipid phosphatase 2	-0.58741	5.60525	9.95567e-09	3.0764e-06	TRUE
chr13	59449537	59585227	-	12833	ENSMUSG00000021557	67269	Agtpbp1	Agtpbp1	ATP/GTP binding protein 1	0.753863	9.62618	1.11285e-08	3.4041e-06	TRUE
chr2	130706200	130906406	-	10659	ENSMUSG00000027309	228602	4930402H24Rik	4930402H24Rik	RIKEN cDNA 4930402H24 gene	-0.488488	6.59618	1.17302e-08	3.55227e-06	TRUE
chr14	120911194	120948042	+	4591	ENSMUSG00000030662	70572	Ipo5	Ipo5	importin 5	0.591673	7.36629	1.333e-08	3.99677e-06	TRUE
chr11	72047528	72135778	-	9815	ENSMUSG00000040543	327958	Pitpnm3	Pitpnm3	PITPNM family member 3	-0.51328	8.01214	1.50634e-08	4.47221e-06	TRUE
chr17	43568098	43612201	+	2905	ENSMUSG00000023913	27226	Pla2g7	Pla2g7	phospholipase A2, group VII (platelet-activating factor acetylhydrolase, plasma)	-0.554679	6.59585	1.57832e-08	4.6404e-06	TRUE
chr11	88432986	88433514	-	347	ENSMUSG00000084411	NA	Gm11510	Gm11510	predicted gene 11510	-1.24564	1.24224	1.85455e-08	5.40014e-06	FALSE
chr12	5077472	5375682	-	7041	ENSMUSG00000020627	208439	Klhl29	Klhl29	kelch-like 29	0.892453	6.20541	1.88725e-08	5.44301e-06	TRUE
chr5	34496087	34513991	-	2685	ENSMUSG00000059866	231130	Tnip2	Tnip2	TNFAIP3 interacting protein 2	0.673009	5.4155	2.03957e-08	5.82682e-06	FALSE
chr11	87662722	87735539	+	6558	ENSMUSG00000034177	207742	Rnf43	Rnf43	ring finger protein 43	1.02474	2.48285	2.11918e-08	5.99767e-06	FALSE
chr14	62276231	62292979	-	1330	ENSMUSG00000048281	239133	Dleu7	Dleu7	deleted in lymphocytic leukemia, 7	-1.57585	0.539217	2.14999e-08	6.02855e-06	TRUE
chr4	140131877	140133351	+	241	ENSMUSG00000085968	NA	Gm13027	Gm13027	predicted gene 13027	-0.780803	3.92824	2.2326e-08	6.20274e-06	FALSE
chr14	59402009	59440884	-	4047	ENSMUSG00000071350	239122	Setdb2	Setdb2	SET domain, bifurcated 2	0.650495	4.91396	2.33238e-08	6.42105e-06	FALSE
chr3	87078593	87174747	-	7463	ENSMUSG00000041734	170643	Kirrel	Kirrel	kirre like nephrin family adhesion molecule 1	-0.496292	6.50857	2.55017e-08	6.95738e-06	TRUE
chr3	89939481	89963508	-	8561	ENSMUSG00000060671	54667	Atp8b2	Atp8b2	ATPase, class I, type 8B, member 2	0.529756	5.01687	2.62656e-08	7.10181e-06	TRUE
chr7	30552178	30555443	+	2299	ENSMUSG00000036854	243912	Hspb6	Hspb6	heat shock protein, alpha-crystallin-related, B6	0.633882	6.83575	2.89258e-08	7.75185e-06	TRUE
chr8	36094828	36147787	+	9606	ENSMUSG00000050271	244418	Prag1	Prag1	PEAK1 related kinase activating pseudokinase 1	1.15225	2.58349	3.01678e-08	7.9763e-06	FALSE
chr7	35838260	35839570	+	450	ENSMUSG00000100387	NA	Gm28514	Gm28514	predicted gene 28514	-1.05329	1.89883	3.02901e-08	7.9763e-06	FALSE
chr8	109868542	109944671	+	8449	ENSMUSG00000031732	244650	Phlpp2	Phlpp2	PH domain and leucine rich repeat protein phosphatase 2	0.572044	8.01185	3.12864e-08	8.16764e-06	TRUE
chr15	66891320	66923201	+	5518	ENSMUSG00000005124	22402	Wisp1	Wisp1	WNT1 inducible signaling pathway protein 1	-0.594731	5.52513	3.37703e-08	8.74074e-06	TRUE
chr15	89142486	89149606	-	2440	ENSMUSG00000053137	19094	Mapk11	Mapk11	mitogen-activated protein kinase 11	0.723749	3.54596	3.72668e-08	9.564e-06	FALSE
chr12	76533560	76579039	+	4955	ENSMUSG00000052609	263406	Plekhg3	Plekhg3	pleckstrin homology domain containing, family G (with RhoGef domain) member 3	0.517906	6.15694	3.95565e-08	9.98241e-06	FALSE
chr13	49230690	49248706	-	2837	ENSMUSG00000021384	66329	Susd3	Susd3	sushi domain containing 3	-0.534129	6.24703	3.9406e-08	9.98241e-06	TRUE
chr3	37307749	37312708	-	4032	ENSMUSG00000045031	207175	Cetn4	Cetn4	centrin 4	0.848275	3.77932	4.36728e-08	1.09301e-05	TRUE
chr19	6384399	6398459	+	3218	ENSMUSG00000032648	19309	Pygm	Pygm	muscle glycogen phosphorylase	0.568107	6.68253	4.55434e-08	1.13049e-05	TRUE
chr10	128225838	128231812	+	2144	ENSMUSG00000025389	17339	Mip	Mip	major intrinsic protein of lens fiber	6.97678	4.31112	4.9906e-08	1.2287e-05	TRUE
chr15	83602583	83725021	-	8346	ENSMUSG00000016763	64706	Scube1	Scube1	signal peptide, CUB domain, EGF-like 1	2.23817	2.25159	5.29906e-08	1.28957e-05	FALSE
chr7	105425731	105470898	+	2862	ENSMUSG00000030898	12426	Cckbr	Cckbr	cholecystokinin B receptor	-0.824022	2.79257	5.323e-08	1.28957e-05	TRUE
chr3	57455649	57575910	-	4779	ENSMUSG00000027803	97064	Wwtr1	Wwtr1	WW domain containing transcription regulator 1	0.835265	5.22294	5.76712e-08	1.38608e-05	TRUE
chr10	60181532	60219260	-	6497	ENSMUSG00000057337	53374	Chst3	Chst3	carbohydrate sulfotransferase 3	-0.54112	5.49258	5.98314e-08	1.42667e-05	TRUE
chr16	30312423	30388837	-	9559	ENSMUSG00000022533	224088	Atp13a3	Atp13a3	ATPase type 13A3	0.510958	7.96776	6.14629e-08	1.45412e-05	TRUE
chr13	58004221	58113592	-	3329	ENSMUSG00000014164	100503085	Klhl3	Klhl3	kelch-like 3	-0.536578	5.12768	6.51244e-08	1.52881e-05	FALSE
chr12	104406729	104414329	+	2064	ENSMUSG00000021091	20716	Serpina3n	Serpina3n	serine (or cysteine) peptidase inhibitor, clade A, member 3N	1.59853	3.942	7.11714e-08	1.65791e-05	TRUE
chr19	10688815	10714419	+	2415	ENSMUSG00000048832	107305	Vps37c	Vps37c	vacuolar protein sorting 37C	-0.496764	5.27235	7.19892e-08	1.66416e-05	TRUE
chr1	135606447	135688105	-	1645	ENSMUSG00000090399	NA	Gm38399	Gm38399	predicted gene, 38399	0.724143	3.77445	7.64952e-08	1.75493e-05	FALSE
chr10	80930091	80932204	+	1266	ENSMUSG00000015312	17873	Gadd45b	Gadd45b	growth arrest and DNA-damage-inducible 45 beta	1.3693	3.38599	7.96684e-08	1.81398e-05	TRUE
chr11	69125896	69149115	+	6397	ENSMUSG00000020892	23801	Aloxe3	Aloxe3	arachidonate lipoxygenase 3	0.984423	2.1613	8.08374e-08	1.82687e-05	FALSE
chr2	118829874	118834122	-	874	ENSMUSG00000086421	NA	Gm14091	Gm14091	predicted gene 14091	-0.950416	3.36941	8.39128e-08	1.88232e-05	FALSE
chr2	163658386	163726158	+	3990	ENSMUSG00000035268	18769	Pkig	Pkig	protein kinase inhibitor, gamma	0.509317	5.64621	9.54629e-08	2.11963e-05	TRUE
chr6	136923832	136968865	+	7846	ENSMUSG00000064330	78600	Pde6h	Pde6h	phosphodiesterase 6H, cGMP-specific, cone, gamma	-0.594826	6.3967	9.58918e-08	2.11963e-05	TRUE
chr17	56775897	56831008	-	3353	ENSMUSG00000024206	19725	Rfx2	Rfx2	regulatory factor X, 2 (influences HLA class II expression)	1.03684	4.3527	9.80066e-08	2.15068e-05	FALSE
chr2	121439059	121456781	-	4606	ENSMUSG00000046110	574418	Serinc4	Serinc4	serine incorporator 4	-0.550987	5.59962	1.0033e-07	2.18581e-05	TRUE
chr13	47122720	47247991	+	4694	ENSMUSG00000038068	218215	Rnf144b	Rnf144b	ring finger protein 144B	0.685774	6.38809	1.12716e-07	2.43813e-05	TRUE
chr5	138280240	138312393	+	5733	ENSMUSG00000036928	50878	Stag3	Stag3	stromal antigen 3	0.688206	4.15069	1.21129e-07	2.60152e-05	FALSE
chr7	45367891	45370583	-	1463	ENSMUSG00000003872	22342	Lin7b	Lin7b	lin-7 homolog B (C. elegans)	1.38559	1.93703	1.2783e-07	2.72611e-05	FALSE
chr16	34745210	35002420	+	10159	ENSMUSG00000022836	107589	Mylk	Mylk	myosin, light polypeptide kinase	-0.440278	7.18249	1.39679e-07	2.95798e-05	TRUE
chr12	112620045	112641354	+	1861	ENSMUSG00000011148	11565	Adssl1	Adssl1	adenylosuccinate synthetase like 1	0.604343	4.3529	1.56132e-07	3.28343e-05	FALSE
chr15	102073773	102097172	+	3853	ENSMUSG00000058655	75705	Eif4b	Eif4b	eukaryotic translation initiation factor 4B	0.421005	8.37952	1.62483e-07	3.39343e-05	TRUE
chr2	122147686	122153083	+	860	ENSMUSG00000060802	12010	B2m	B2m	beta-2 microglobulin	0.687971	3.89328	1.64251e-07	3.40686e-05	TRUE
chr11	60920917	60931867	-	1291	ENSMUSG00000042549	NA	Map2k3os	Map2k3os	mitogen-activated protein kinase kinase 3, opposite strand	1.14206	1.25295	1.96384e-07	4.04564e-05	FALSE
chr8	122269569	122272650	+	3082	ENSMUSG00000043903	NA	Zfp469	Zfp469	zinc finger protein 469	1.41461	1.53072	2.09217e-07	4.28089e-05	FALSE
chr14	65986787	66009210	-	2265	ENSMUSG00000034450	268756	Gulo	Gulo	gulonolactone (L-) oxidase	0.671473	3.85844	2.12336e-07	4.30403e-05	TRUE
chr13	41182495	41220405	-	3852	ENSMUSG00000021364	54326	Elovl2	Elovl2	elongation of very long chain fatty acids (FEN1/Elo2, SUR4/Elo3, yeast)-like 2	0.469714	6.40287	2.1319e-07	4.30403e-05	TRUE
chr2	119594297	119607502	+	8306	ENSMUSG00000085438	NA	1700020I14Rik	1700020I14Rik	RIKEN cDNA 1700020I14 gene	-0.441718	8.94164	2.15886e-07	4.32958e-05	FALSE
chr7	99900192	99904156	-	3965	ENSMUSG00000108985	NA	A930030B08Rik	A930030B08Rik	RIKEN cDNA A930030B08 gene	-0.815496	2.65106	2.49007e-07	4.96098e-05	FALSE
chr6	34029448	34134034	+	3445	ENSMUSG00000056215	74354	Lrguk	Lrguk	leucine-rich repeats and guanylate kinase domain containing	0.563004	4.23961	2.53424e-07	5.01598e-05	FALSE
chr10	81409575	81411579	+	401	ENSMUSG00000085327	NA	Gm16104	Gm16104	predicted gene 16104	-0.886275	2.6503	2.57663e-07	5.06675e-05	FALSE
chr15	101115755	101120022	+	1442	ENSMUSG00000047034	208258	Ankrd33	Ankrd33	ankyrin repeat domain 33	-0.448152	6.50862	2.60311e-07	5.0858e-05	TRUE
chr14	21750531	21798725	+	7638	ENSMUSG00000021770	67630	Samd8	Samd8	sterile alpha motif domain containing 8	-0.446635	7.50044	2.87163e-07	5.57446e-05	TRUE
chr19	8883732	8892627	+	3289	ENSMUSG00000096740	102308570	Lbhd1	Lbhd1	LBH domain containing 1	-0.469918	7.80779	3.15586e-07	6.08719e-05	TRUE
chr9	72806874	72917291	+	9158	ENSMUSG00000036030	235472	Prtg	Prtg	protogenin	0.890533	4.6453	3.22228e-07	6.17596e-05	TRUE
chr6	67036599	67080654	+	3841	ENSMUSG00000087231	NA	E230016M11Rik	E230016M11Rik	RIKEN cDNA E230016M11 gene	-0.510243	5.60663	3.42485e-07	6.52295e-05	FALSE
chr4	117866524	117872557	-	4491	ENSMUSG00000078588	381546	Ccdc24	Ccdc24	coiled-coil domain containing 24	-0.55035	6.19731	3.7151e-07	7.03153e-05	TRUE
chr17	30592866	30612659	-	1935	ENSMUSG00000024026	109801	Glo1	Glo1	glyoxalase 1	0.454057	8.0238	4.0707e-07	7.65671e-05	TRUE
chr6	91684053	91759066	+	8457	ENSMUSG00000030096	21366	Slc6a6	Slc6a6	solute carrier family 6 (neurotransmitter transporter, taurine), member 6	-0.485061	10.6961	4.26141e-07	7.96594e-05	TRUE
chr16	19653381	19706365	-	3343	ENSMUSG00000041247	239739	Lamp3	Lamp3	lysosomal-associated membrane protein 3	0.874492	2.6145	4.35889e-07	8.09818e-05	FALSE
chr3	152817081	152982246	-	6002	ENSMUSG00000039037	26938	St6galnac5	St6galnac5	ST6 (alpha-N-acetyl-neuraminyl-2,3-beta-galactosyl-1,3)-N-acetylgalactosaminide alpha-2,6-sialyltransferase 5	0.545779	4.82606	4.47786e-07	8.26848e-05	TRUE
chr4	136247729	136274898	+	1400	ENSMUSG00000001604	21401	Tcea3	Tcea3	transcription elongation factor A (SII), 3	1.0143	1.67811	4.65798e-07	8.54895e-05	FALSE
chr1	135434580	135607295	-	17303	ENSMUSG00000009418	215690	Nav1	Nav1	neuron navigator 1	0.484275	7.57721	4.73991e-07	8.64691e-05	TRUE
chr17	31677933	31681722	+	1186	ENSMUSG00000024041	12954	Cryaa	Cryaa	crystallin, alpha A	6.03655	8.18948	5.23094e-07	9.48554e-05	TRUE
chr5	123252102	123327484	+	8961	ENSMUSG00000029442	269701	Wdr66	Wdr66	WD repeat domain 66	0.497645	5.50879	5.40499e-07	9.74281e-05	FALSE
chr8	70597490	70608872	-	3164	ENSMUSG00000070003	76900	Ssbp4	Ssbp4	single stranded DNA binding protein 4	0.512167	6.75501	5.50119e-07	9.85754e-05	TRUE
chr1	74889934	74893143	-	1193	ENSMUSG00000006546	12958	Cryba2	Cryba2	crystallin, beta A2	6.07552	4.6156	6.15239e-07	0.000109596	FALSE
chr2	150310935	150362765	-	2117	ENSMUSG00000063364	69277	3300002I08Rik	3300002I08Rik	RIKEN cDNA 3300002I08 gene	0.639871	3.99358	6.38388e-07	0.000113054	FALSE
chr13	95350683	95375352	-	3697	ENSMUSG00000021681	66549	Aggf1	Aggf1	angiogenic factor with G patch and FHA domains 1	0.453547	6.26403	6.54311e-07	0.000115201	TRUE
chr3	96913566	96926020	-	6940	ENSMUSG00000049908	14616	Gja8	Gja8	gap junction protein, alpha 8	6.1104	3.53424	6.7523e-07	0.000118197	FALSE
chrX	74127464	74150760	+	1562	ENSMUSG00000031394	14539	Opn1mw	Opn1mw	opsin 1 (cone pigments), medium-wave-sensitive (color blindness, deutan)	-0.521075	6.48163	7.00742e-07	0.000121957	FALSE
chr7	43463151	43472019	+	4075	ENSMUSG00000070604	75690	Vsig10l	Vsig10l	V-set and immunoglobulin domain containing 10 like	1.21512	3.03088	7.51629e-07	0.000130066	TRUE
chr8	71520120	71525711	-	1820	ENSMUSG00000108900	619297	Ccdc194	Ccdc194	coiled-coil domain containing 194	2.20796	-0.254019	7.67098e-07	0.000131989	FALSE
chr8	33516738	33585582	+	9622	ENSMUSG00000009628	104271	Tex15	Tex15	testis expressed gene 15	0.701749	4.15648	8.46994e-07	0.000144913	FALSE
chr5	137528127	137533510	-	3402	ENSMUSG00000029713	14693	Gnb2	Gnb2	guanine nucleotide binding protein (G protein), beta 2	0.503906	5.82713	8.93337e-07	0.000151301	TRUE
chr19	4139799	4145738	+	3922	ENSMUSG00000044724	269053	Gpr152	Gpr152	G protein-coupled receptor 152	-0.465835	6.38839	8.94323e-07	0.000151301	TRUE
chr7	98678106	98680647	-	2542	ENSMUSG00000109101	NA	Gm45132	Gm45132	predicted gene 45132	-1.65309	1.56686	9.60575e-07	0.000160713	FALSE
chr18	75431224	75697696	-	6173	ENSMUSG00000052928	269037	Ctif	Ctif	CBP80/20-dependent translation initiation factor	0.407542	7.37716	9.56515e-07	0.000160713	TRUE
chr12	75630290	75637769	+	3912	ENSMUSG00000100259	NA	NA	NA	NA	-0.519739	5.80649	9.90307e-07	0.000164777	FALSE
chr3	37404910	37420211	-	1677	ENSMUSG00000050174	229228	Nudt6	Nudt6	nudix (nucleoside diphosphate linked moiety X)-type motif 6	0.941303	2.40169	1.03872e-06	0.000171888	FALSE
chr11	77718615	77725283	-	1594	ENSMUSG00000000724	12957	Cryba1	Cryba1	crystallin, beta A1	5.819	6.47378	1.06451e-06	0.000175199	TRUE
chr13	24366776	24375950	-	621	ENSMUSG00000086344	NA	NA	NA	NA	-0.700073	3.28726	1.16768e-06	0.00019114	FALSE
chr1	12692277	12861192	+	11294	ENSMUSG00000016918	240725	Sulf1	Sulf1	sulfatase 1	0.462398	6.36725	1.21289e-06	0.000196559	TRUE
chr10	40349308	40483818	+	5807	ENSMUSG00000038481	78334	Cdk19	Cdk19	cyclin-dependent kinase 19	0.402041	7.76285	1.21377e-06	0.000196559	TRUE
chr10	79689020	79695261	+	1472	ENSMUSG00000054206	16904	Gzmm	Gzmm	granzyme M (lymphocyte met-ase 1)	0.748946	4.33094	1.27162e-06	0.000204738	TRUE
chr17	7738569	7827302	-	9903	ENSMUSG00000071984	68655	Fndc1	Fndc1	fibronectin type III domain containing 1	-0.541951	5.2287	1.27779e-06	0.000204738	FALSE
chr1	179695297	179745185	-	3449	ENSMUSG00000087236	383592	Kif28	Kif28	kinesin family member 28	2.74343	-0.739792	1.50278e-06	0.000238222	FALSE
chr16	31663443	31873356	+	8963	ENSMUSG00000022770	13383	Dlg1	Dlg1	discs large MAGUK scaffold protein 1	0.376369	7.73348	1.51037e-06	0.000238222	TRUE
chr7	141562173	141633011	+	5663	ENSMUSG00000002957	11772	Ap2a2	Ap2a2	adaptor-related protein complex 2, alpha 2 subunit	-0.441607	8.5411	1.49983e-06	0.000238222	TRUE
chr7	142079490	142095843	-	4870	ENSMUSG00000037887	18218	Dusp8	Dusp8	dual specificity phosphatase 8	0.433157	7.53583	1.64805e-06	0.00025859	TRUE
chr15	99702287	99713995	+	3153	ENSMUSG00000023018	83797	Smarcd1	Smarcd1	SWI/SNF related, matrix associated, actin dependent regulator of chromatin, subfamily d, member 1	0.473883	5.92194	1.65988e-06	0.000259104	TRUE
chr11	69218117	69237036	-	9197	ENSMUSG00000020890	14919	Gucy2e	Gucy2e	guanylate cyclase 2e	-0.389874	9.27127	1.75312e-06	0.000272255	TRUE
chr5	137378637	137477064	-	19813	ENSMUSG00000079173	22635	Zan	Zan	zonadhesin	0.661784	4.25313	1.84163e-06	0.000284541	FALSE
chr1	52119440	52161865	+	7105	ENSMUSG00000026104	20846	Stat1	Stat1	signal transducer and activator of transcription 1	0.541737	4.75654	1.85357e-06	0.000284933	TRUE
chr7	101822632	101838229	-	6399	ENSMUSG00000032737	16332	Inppl1	Inppl1	inositol polyphosphate phosphatase-like 1	0.46889	4.99338	2.04118e-06	0.000312187	TRUE
chr5	113058258	113070117	-	2012	ENSMUSG00000042240	12961	Crybb2	Crybb2	crystallin, beta B2	5.60565	6.24347	2.08345e-06	0.000317051	TRUE
chr11	78499091	78502324	+	2030	ENSMUSG00000017344	22370	Vtn	Vtn	vitronectin	-0.43805	8.74727	2.19504e-06	0.000332362	TRUE
chr17	35262730	35267499	+	2579	ENSMUSG00000073411	14964	H2-D1	H2-D1	histocompatibility 2, D region locus 1	0.4887	4.69087	2.20851e-06	0.000332738	TRUE
chr11	53649519	53707319	-	5375	ENSMUSG00000020380	19360	Rad50	Rad50	RAD50 double strand break repair protein	0.5531	4.7267	2.26807e-06	0.000340019	FALSE
chr11	75999912	76003569	+	921	ENSMUSG00000053783	74230	1700016K19Rik	1700016K19Rik	RIKEN cDNA 1700016K19 gene	2.38097	-0.270228	2.39794e-06	0.000357718	FALSE
chr15	39180511	39181441	+	931	ENSMUSG00000098021	NA	Gm9522	Gm9522	predicted gene 9522	-6.15998	1.18967	2.41539e-06	0.000358555	FALSE
chr16	32608920	32632794	+	6185	ENSMUSG00000022797	22042	Tfrc	Tfrc	transferrin receptor	0.394531	7.63645	2.64896e-06	0.000391309	TRUE
chr13	47084775	47106201	-	3089	ENSMUSG00000021377	110052	Dek	Dek	DEK oncogene (DNA binding)	0.40964	7.0057	2.73182e-06	0.000401591	TRUE
chr3	90612882	90624181	+	1367	ENSMUSG00000001025	20200	S100a6	S100a6	S100 calcium binding protein A6 (calcyclin)	1.22151	2.60836	3.0228e-06	0.00044222	FALSE
chr16	92292389	92298129	+	1767	ENSMUSG00000039672	246133	Kcne2	Kcne2	potassium voltage-gated channel, Isk-related subfamily, gene 2	-0.463403	4.8905	3.05735e-06	0.000445124	TRUE
chr3	20057811	20118490	+	5931	ENSMUSG00000002428	20585	Hltf	Hltf	helicase-like transcription factor	0.382375	6.78111	3.11075e-06	0.000450731	TRUE
chr5	34194893	34288449	-	5756	ENSMUSG00000037224	231125	Zfyve28	Zfyve28	zinc finger, FYVE domain containing 28	0.53373	7.18876	3.19737e-06	0.000461076	TRUE
chr18	75820178	76148561	+	4729	ENSMUSG00000044646	207259	Zbtb7c	Zbtb7c	zinc finger and BTB domain containing 7C	1.00937	2.29546	3.21632e-06	0.00046161	FALSE
chr19	34241090	34255336	-	1781	ENSMUSG00000035783	11475	Acta2	Acta2	actin, alpha 2, smooth muscle, aorta	2.85681	2.2295	3.25066e-06	0.000464339	FALSE
chr5	135009152	135012175	+	2172	ENSMUSG00000040532	68758	Abhd11	Abhd11	abhydrolase domain containing 11	0.614887	3.28435	3.55083e-06	0.000504835	FALSE
chr5	18481705	18490194	-	856	ENSMUSG00000104718	NA	Gm31752	Gm31752	predicted gene, 31752	1.30396	0.897578	3.76938e-06	0.000533402	FALSE
chr3	85660061	85817291	-	5290	ENSMUSG00000051000	229488	Fam160a1	Fam160a1	family with sequence similarity 160, member A1	-0.433455	7.00473	3.89705e-06	0.000548905	TRUE
chr11	9191942	9684259	+	19737	ENSMUSG00000004668	268379	Abca13	Abca13	ATP-binding cassette, sub-family A (ABC1), member 13	-0.559654	4.52222	4.0133e-06	0.000562661	TRUE
chr17	49428362	49455435	+	3110	ENSMUSG00000064120	56738	Mocs1	Mocs1	molybdenum cofactor synthesis 1	0.619937	3.91482	4.10536e-06	0.000570288	TRUE
chr19	14448072	14598051	-	4640	ENSMUSG00000024642	21888	Tle4	Tle4	transducin-like enhancer of split 4	0.391536	6.73747	4.10216e-06	0.000570288	TRUE
chr11	9048594	9069356	+	2400	ENSMUSG00000040978	626870	Gm11992	Gm11992	predicted gene 11992	1.11365	1.08847	4.22674e-06	0.00058427	TRUE
chr9	105470520	105480194	+	3334	ENSMUSG00000099373	NA	Gm19667	Gm19667	predicted gene, 19667	-0.530443	7.38863	4.24461e-06	0.00058427	FALSE
chr8	122282141	122337251	+	3503	ENSMUSG00000049577	22761	Zfpm1	Zfpm1	zinc finger protein, multitype 1	0.579921	3.92722	4.54192e-06	0.000622366	FALSE
chr16	22805203	22811410	-	708	ENSMUSG00000033501	12970	Crygs	Crygs	crystallin, gamma S	5.36333	5.09369	4.72821e-06	0.000644974	TRUE
chr16	30955627	31081432	-	3412	ENSMUSG00000047434	268880	Xxylt1	Xxylt1	xyloside xylosyltransferase 1	0.489084	5.11148	5.16487e-06	0.00070138	TRUE
chr3	89229057	89233381	+	2346	ENSMUSG00000042784	17829	Muc1	Muc1	mucin 1, transmembrane	1.70965	-0.0251678	5.25693e-06	0.000710695	FALSE
chr1	36471620	36508764	+	4829	ENSMUSG00000037408	94220	Cnnm4	Cnnm4	cyclin M4	0.448484	7.15714	5.33511e-06	0.000718058	TRUE
chr5	139907943	139974722	+	4172	ENSMUSG00000048988	243312	Elfn1	Elfn1	leucine rich repeat and fibronectin type III, extracellular 1	0.381103	6.57149	5.3847e-06	0.000721526	TRUE
chr1	136415271	136440158	+	2953	ENSMUSG00000026404	67997	Ddx59	Ddx59	DEAD (Asp-Glu-Ala-Asp) box polypeptide 59	0.508455	3.75242	5.7614e-06	0.000768601	FALSE
chr6	134035700	134270158	+	5983	ENSMUSG00000030199	14011	Etv6	Etv6	ets variant 6	0.474255	5.70356	5.98519e-06	0.000794954	TRUE
chr17	31057698	31115777	+	4066	ENSMUSG00000024030	11307	Abcg1	Abcg1	ATP binding cassette subfamily G member 1	-0.410839	6.86343	6.18246e-06	0.00081757	TRUE
chr11	95120119	95125296	+	2607	ENSMUSG00000001510	13393	Dlx3	Dlx3	distal-less homeobox 3	1.74861	0.577705	6.33308e-06	0.000833847	FALSE
chr7	4504570	4516382	-	2204	ENSMUSG00000064179	21955	Tnnt1	Tnnt1	troponin T1, skeletal, slow	0.69149	3.73391	6.68744e-06	0.000876691	FALSE
chr14	45219719	45281230	+	3679	ENSMUSG00000049092	70713	Gpr137c	Gpr137c	G protein-coupled receptor 137C	0.410545	5.41371	7.19827e-06	0.000939591	FALSE
chr8	26977325	26981461	+	3392	ENSMUSG00000085795	353310	Zfp703	Zfp703	zinc finger protein 703	0.553871	3.82249	7.53773e-06	0.000975492	FALSE
chr9	121680047	121705490	-	6301	ENSMUSG00000061536	215474	Sec22c	Sec22c	SEC22 homolog C, vesicle trafficking protein	0.6459	6.8033	7.52547e-06	0.000975492	TRUE
chr13	56703010	56742377	+	7420	ENSMUSG00000021540	17129	Smad5	Smad5	SMAD family member 5	0.418108	6.81824	7.72702e-06	0.000995733	TRUE
chr5	112255815	112269585	+	985	ENSMUSG00000029343	12960	Crybb1	Crybb1	crystallin, beta B1	5.21401	4.11269	7.85623e-06	0.00100809	FALSE
chr13	58287516	58354862	-	4462	ENSMUSG00000060176	75050	Kif27	Kif27	kinesin family member 27	0.822547	3.05736	8.34838e-06	0.00106673	FALSE
chr11	109352835	109363654	-	4250	ENSMUSG00000056687	NA	Gm11696	Gm11696	predicted gene 11696	-0.618024	3.34364	9.05495e-06	0.00115215	FALSE
chr8	122578242	122611463	-	2650	ENSMUSG00000015027	50917	Galns	Galns	galactosamine (N-acetyl)-6-sulfate sulfatase	0.612928	3.18481	9.19564e-06	0.00116515	FALSE
chr9	95752642	95845311	-	3890	ENSMUSG00000049493	102502	Pls1	Pls1	plastin 1 (I-isoform)	0.553292	3.71264	9.3026e-06	0.00117379	TRUE
chr12	86361117	86521628	+	6047	ENSMUSG00000021255	26380	Esrrb	Esrrb	estrogen related receptor, beta	-0.492109	8.55795	9.40468e-06	0.00118175	TRUE
chr2	69424340	69586065	-	16701	ENSMUSG00000027070	14725	Lrp2	Lrp2	low density lipoprotein receptor-related protein 2	0.471922	6.16292	9.8773e-06	0.00123601	FALSE
chr9	123034739	123067561	+	3936	ENSMUSG00000025787	331046	Tgm4	Tgm4	transglutaminase 4 (prostate)	-0.673296	2.87019	1.04596e-05	0.00130349	FALSE
chr11	80810175	80822033	+	1633	ENSMUSG00000035413	103743	Tmem98	Tmem98	transmembrane protein 98	0.809943	3.17953	1.07977e-05	0.00134011	TRUE
chr5	93181933	93206495	-	3303	ENSMUSG00000063015	12453	Ccni	Ccni	cyclin I	0.418346	8.07909	1.10805e-05	0.00136959	TRUE
chr4	133518963	133530790	+	2379	ENSMUSG00000037600	69073	Kdf1	Kdf1	keratinocyte differentiation factor 1	1.90203	-0.462954	1.1217e-05	0.00138083	FALSE
chr3	108678638	108722309	-	3909	ENSMUSG00000027883	76123	Gpsm2	Gpsm2	G-protein signalling modulator 2 (AGS3-like, C. elegans)	0.394549	8.05122	1.12909e-05	0.0013843	TRUE
chr2	72476159	72486893	+	3202	ENSMUSG00000055612	66953	Cdca7	Cdca7	cell division cycle associated 7	1.09689	0.930723	1.21054e-05	0.00147817	FALSE
chr5	14696985	14723664	-	1258	ENSMUSG00000098233	NA	Gm26954	Gm26954	predicted gene, 26954	0.56938	7.67034	1.26325e-05	0.00153634	FALSE
chr7	109138572	109175207	-	1552	ENSMUSG00000036111	109594	Lmo1	Lmo1	LIM domain only 1	0.651883	4.55734	1.32138e-05	0.00160061	FALSE
chr17	35861318	35865402	+	1466	ENSMUSG00000059791	106582	Nrm	Nrm	nurim (nuclear envelope membrane protein)	0.416218	4.98392	1.36966e-05	0.00165249	TRUE
chr9	110986201	110987804	+	1067	ENSMUSG00000102060	NA	1700061E17Rik	1700061E17Rik	RIKEN cDNA 1700061E17 gene	1.50036	0.718522	1.37529e-05	0.0016527	FALSE
chr9	75497796	75559657	-	3578	ENSMUSG00000058587	50875	Tmod3	Tmod3	tropomodulin 3	0.437018	4.4123	1.44358e-05	0.0017279	TRUE
chr11	20062304	20112913	-	5204	ENSMUSG00000020152	66713	Actr2	Actr2	ARP2 actin-related protein 2	0.368684	7.42117	1.45021e-05	0.00172867	TRUE
chr9	64922861	64951607	-	5213	ENSMUSG00000034452	214111	Slc24a1	Slc24a1	solute carrier family 24 (sodium/potassium/calcium exchanger), member 1	-0.375217	10.2809	1.45564e-05	0.00172867	TRUE
chr8	119862266	119876995	+	2339	ENSMUSG00000031828	234796	Klhl36	Klhl36	kelch-like 36	0.381457	5.63577	1.51694e-05	0.00179443	FALSE
chr5	117120129	117275219	+	11159	ENSMUSG00000061288	330177	Taok3	Taok3	TAO kinase 3	-0.388043	7.61422	1.58173e-05	0.00186379	TRUE
chr3	40950354	41040234	+	8212	ENSMUSG00000025762	214048	Larp1b	Larp1b	La ribonucleoprotein domain family, member 1B	0.561701	3.68742	1.64273e-05	0.00192073	TRUE
chr10	128490860	128493875	-	665	ENSMUSG00000090841	17904	Myl6	Myl6	myosin, light polypeptide 6, alkali, smooth muscle and non-muscle	0.361699	6.30745	1.64174e-05	0.00192073	FALSE
chr10	80339110	80348412	-	4722	ENSMUSG00000043822	66548	Adamtsl5	Adamtsl5	ADAMTS-like 5	0.627699	3.16198	1.70378e-05	0.00198444	FALSE
chr16	49699233	49765126	+	2862	ENSMUSG00000032965	73916	Ift57	Ift57	intraflagellar transport 57	0.459317	4.84399	1.71578e-05	0.00199076	TRUE
chr4	150087365	150105927	+	4900	ENSMUSG00000047875	269604	Gpr157	Gpr157	G protein-coupled receptor 157	0.951556	3.10196	1.75562e-05	0.00202921	TRUE
chr4	127987857	128567656	+	17074	ENSMUSG00000028804	329942	Csmd2	Csmd2	CUB and Sushi multiple domains 2	0.422604	5.81506	1.76793e-05	0.00203567	FALSE
chr3	67374097	67400003	+	1719	ENSMUSG00000048416	17349	Mlf1	Mlf1	myeloid leukemia factor 1	0.734883	3.31086	1.81493e-05	0.00208188	FALSE
chr1	170193420	170215397	-	8101	ENSMUSG00000026667	16589	Uhmk1	Uhmk1	U2AF homology motif (UHM) kinase 1	-0.47547	9.23016	1.85801e-05	0.00212325	TRUE
chr15	103562762	103565078	-	625	ENSMUSG00000022491	14663	Glycam1	Glycam1	glycosylation dependent cell adhesion molecule 1	2.40854	-0.749798	1.90849e-05	0.0021646	FALSE
chr11	119355557	119381079	+	3610	ENSMUSG00000039908	268512	Slc26a11	Slc26a11	solute carrier family 26, member 11	0.538438	3.41229	1.90148e-05	0.0021646	FALSE
chr5	112246493	112252518	-	838	ENSMUSG00000066975	12959	Cryba4	Cryba4	crystallin, beta A4	4.93892	3.81578	1.92946e-05	0.00218022	FALSE
chr18	12252362	12305720	-	3295	ENSMUSG00000057766	225187	Ankrd29	Ankrd29	ankyrin repeat domain 29	0.646554	3.95584	1.98222e-05	0.0022315	FALSE
chr8	65028417	65037336	-	1004	ENSMUSG00000079042	100038489	Apela	Apela	apelin receptor early endogenous ligand	0.830083	2.57944	2.01982e-05	0.00225705	FALSE
chr1	167001417	167091302	+	6325	ENSMUSG00000060568	226610	Fam78b	Fam78b	family with sequence similarity 78, member B	0.448579	6.25734	2.01767e-05	0.00225705	TRUE
chr7	28235651	28235920	-	270	ENSMUSG00000109502	NA	Gm18672	Gm18672	predicted gene, 18672	1.5153	0.53907	2.05565e-05	0.00228027	FALSE
chr8	71497765	71511752	-	1987	ENSMUSG00000034845	84094	Plvap	Plvap	plasmalemma vesicle associated protein	1.01878	2.60268	2.05253e-05	0.00228027	FALSE
chr13	30659999	30711231	+	1743	ENSMUSG00000069255	105352	Dusp22	Dusp22	dual specificity phosphatase 22	0.438314	4.5226	2.16642e-05	0.00239437	TRUE
chr2	28926949	29055066	-	2624	ENSMUSG00000079502	329375	Cfap77	Cfap77	cilia and flagella associated protein 77	1.58565	-0.0921747	2.18235e-05	0.00240321	FALSE
chr2	127838876	128123873	+	3179	ENSMUSG00000027380	74121	Acoxl	Acoxl	acyl-Coenzyme A oxidase-like	-1.25268	0.839926	2.23771e-05	0.00244637	FALSE
chr8	84974484	84978718	-	2301	ENSMUSG00000052837	16477	Junb	Junb	jun B proto-oncogene	0.816998	4.34237	2.23387e-05	0.00244637	FALSE
chr4	152307019	152318993	-	6331	ENSMUSG00000058498	433809	Rnf207	Rnf207	ring finger protein 207	0.588042	7.38683	2.27039e-05	0.00247318	FALSE
chr9	119402444	119433501	+	1753	ENSMUSG00000061393	11481	Acvr2b	Acvr2b	activin receptor IIB	0.524588	4.6473	2.29184e-05	0.0024876	FALSE
chr10	67979570	68059740	+	5547	ENSMUSG00000037846	170799	Rtkn2	Rtkn2	rhotekin 2	0.764006	2.12665	2.3851e-05	0.00256128	TRUE
chr10	30832359	30842801	-	2550	ENSMUSG00000019789	15214	Hey2	Hey2	hairy/enhancer-of-split related with YRPW motif 2	0.652955	4.52976	2.37968e-05	0.00256128	TRUE
chr4	45965334	46034761	+	3958	ENSMUSG00000035517	100121	Tdrd7	Tdrd7	tudor domain containing 7	-0.383984	8.18355	2.36857e-05	0.00256128	TRUE
chrX	137049594	137082503	+	8299	ENSMUSG00000042595	245622	Fam199x	Fam199x	family with sequence similarity 199, X-linked	-0.378557	5.97464	2.3982e-05	0.00256624	TRUE
chr6	99257484	99666797	-	4075	ENSMUSG00000030068	NA	Gm20696	Gm20696	predicted gene 20696	0.669621	2.8733	2.43471e-05	0.00259614	FALSE
chr9	35184551	35200291	-	4929	ENSMUSG00000032041	117149	Tirap	Tirap	toll-interleukin 1 receptor (TIR) domain-containing adaptor protein	0.691493	3.78624	2.4553e-05	0.0026089	FALSE
chr8	47667178	47675556	-	3019	ENSMUSG00000063049	69260	Ing2	Ing2	inhibitor of growth family, member 2	0.43644	5.09311	2.53233e-05	0.00268135	TRUE
chr2	12924041	13003455	+	4682	ENSMUSG00000026730	19212	Pter	Pter	phosphotriesterase related	0.595237	4.09506	2.64269e-05	0.00275961	FALSE
chr1	120113280	120121078	-	1422	ENSMUSG00000026385	13167	Dbi	Dbi	diazepam binding inhibitor	0.442664	4.94009	2.63823e-05	0.00275961	TRUE
chr18	37484795	37489454	+	4660	ENSMUSG00000046387	93888	Pcdhb17	Pcdhb17	protocadherin beta 17	0.377196	5.27032	2.64097e-05	0.00275961	TRUE
chr9	86581371	86695953	-	3848	ENSMUSG00000032418	17436	Me1	Me1	malic enzyme 1, NADP(+)-dependent, cytosolic	-0.375892	6.77132	2.61763e-05	0.00275961	TRUE
chr5	128600844	128604093	+	3250	ENSMUSG00000081683	93897	Fzd10	Fzd10	frizzled class receptor 10	-0.527228	3.64056	2.72689e-05	0.0028364	TRUE
chr18	61298136	61400431	-	3990	ENSMUSG00000033871	170826	Ppargc1b	Ppargc1b	peroxisome proliferative activated receptor, gamma, coactivator 1 beta	-0.387674	6.07231	2.73497e-05	0.0028364	TRUE
chr7	70548869	70554924	+	4464	ENSMUSG00000109028	NA	Gm35842	Gm35842	predicted gene, 35842	-0.895951	2.2086	2.85976e-05	0.00295571	FALSE
chr15	83526862	83544635	+	943	ENSMUSG00000016758	12124	Bik	Bik	BCL2-interacting killer	2.72844	-1.17953	2.88005e-05	0.00296655	FALSE
chr4	6191098	6221688	+	6642	ENSMUSG00000028243	68053	Ubxn2b	Ubxn2b	UBX domain protein 2B	0.407162	5.34689	2.91744e-05	0.00299488	TRUE
chr11	75830999	75938429	-	3814	ENSMUSG00000020847	380714	Rph3al	Rph3al	rabphilin 3A-like (without C2 domains)	0.929906	1.25931	2.9432e-05	0.00301111	FALSE
chr14	57035608	57058030	-	1548	ENSMUSG00000048582	14611	Gja3	Gja3	gap junction protein, alpha 3	5.57705	0.355807	3.02004e-05	0.00307932	FALSE
chr7	135689784	135716361	-	10061	ENSMUSG00000031004	17345	Mki67	Mki67	antigen identified by monoclonal antibody Ki 67	2.96917	-0.975217	3.1797e-05	0.00323124	FALSE
chr15	34453312	34473892	+	2376	ENSMUSG00000044726	239368	Erich5	Erich5	glutamate rich 5	0.574921	4.47963	3.24479e-05	0.00328635	TRUE
chr8	40511783	40551134	+	6379	ENSMUSG00000031600	52348	Vps37a	Vps37a	vacuolar protein sorting 37A	0.374791	8.00879	3.28832e-05	0.00331934	TRUE
chr1	171113918	171126967	+	1774	ENSMUSG00000026649	75472	Cfap126	Cfap126	cilia and flagella associated protein 126	1.34904	0.690891	3.4304e-05	0.00345125	FALSE
chr15	66929321	66969640	-	6593	ENSMUSG00000005125	17988	Ndrg1	Ndrg1	N-myc downstream regulated gene 1	-0.399268	7.81254	3.50602e-05	0.00351565	TRUE
chr2	167932057	167979385	+	5533	ENSMUSG00000027540	19246	Ptpn1	Ptpn1	protein tyrosine phosphatase, non-receptor type 1	0.446441	5.72824	3.54767e-05	0.00354568	TRUE
chr8	45885461	45919548	+	5147	ENSMUSG00000031636	53318	Pdlim3	Pdlim3	PDZ and LIM domain 3	0.572775	3.76842	3.58036e-05	0.00356658	TRUE
chr5	137605103	137613784	-	3823	ENSMUSG00000029718	18542	Pcolce	Pcolce	procollagen C-endopeptidase enhancer protein	1.04318	3.51898	3.73267e-05	0.00370612	FALSE
chr3	116007462	116029017	+	3447	ENSMUSG00000027963	58193	Extl2	Extl2	exostoses (multiple)-like 2	0.370308	6.13564	3.75621e-05	0.0037173	TRUE
chr18	12168717	12189997	+	5768	ENSMUSG00000024410	76482	Rmc1	Rmc1	regulator of MON1-CCZ1	0.378784	5.40472	3.79795e-05	0.00374636	FALSE
chr8	13405081	13421951	+	8784	ENSMUSG00000031450	24013	Grk1	Grk1	G protein-coupled receptor kinase 1	-0.356563	10.7862	4.09628e-05	0.00402752	TRUE
chr17	57059105	57065918	+	1564	ENSMUSG00000044279	224912	Crb3	Crb3	crumbs family member 3	1.11371	0.768496	4.17255e-05	0.00408334	FALSE
chr4	80834123	80851719	+	2828	ENSMUSG00000005994	22178	Tyrp1	Tyrp1	tyrosinase-related protein 1	1.45464	4.13645	4.1935e-05	0.00408334	FALSE
chrX	134971372	135009209	-	5391	ENSMUSG00000052676	215693	Zmat1	Zmat1	zinc finger, matrin type 1	0.438853	5.3326	4.19062e-05	0.00408334	TRUE
chr1	178313328	178318549	-	2560	ENSMUSG00000086350	NA	B230369F24Rik	B230369F24Rik	RIKEN cDNA B230369F24 gene	-0.442229	4.06765	4.21973e-05	0.00409571	FALSE
chr9	59951285	59959044	+	624	ENSMUSG00000084913	665389	Gm7616	Gm7616	predicted gene 7616	-1.2884	2.26426	4.23549e-05	0.00409787	FALSE
chr18	37489465	37494505	+	5041	ENSMUSG00000048347	93889	Pcdhb18	Pcdhb18	protocadherin beta 18	0.443235	5.02077	4.30444e-05	0.00415132	TRUE
chr19	29486355	29523159	-	4341	ENSMUSG00000097855	NA	A930007I19Rik	A930007I19Rik	RIKEN cDNA A930007I19 gene	0.566859	3.94306	4.35026e-05	0.00418219	FALSE
chr1	136052750	136119822	+	6550	ENSMUSG00000026407	12292	Cacna1s	Cacna1s	calcium channel, voltage-dependent, L type, alpha 1S subunit	0.565585	4.67392	4.62989e-05	0.00443693	FALSE
chr1	177983423	178172704	+	5259	ENSMUSG00000091476	545391	Catspere2	Catspere2	catsper channel auxiliary subunit epsilon 2	0.399814	5.86198	4.665e-05	0.00445647	TRUE
chr4	129219578	129261404	-	5770	ENSMUSG00000050390	97130	C77080	C77080	expressed sequence C77080	0.521865	4.20568	4.6855e-05	0.00446198	FALSE
chr12	83520466	83541988	+	2081	ENSMUSG00000021222	73828	Dcaf4	Dcaf4	DDB1 and CUL4 associated factor 4	0.484096	3.81552	4.77626e-05	0.00453415	FALSE
chr5	113075839	113081584	-	2333	ENSMUSG00000029352	12962	Crybb3	Crybb3	crystallin, beta B3	4.58727	3.99532	5.0887e-05	0.00481566	FALSE
chr9	26817953	26860890	-	2618	ENSMUSG00000031966	70893	Glb1l3	Glb1l3	galactosidase, beta 1 like 3	-0.755974	4.1928	5.2462e-05	0.00494925	FALSE
chr5	140563119	140565071	-	613	ENSMUSG00000036586	77998	Grifin	Grifin	galectin-related inter-fiber protein	4.68711	2.51001	5.37647e-05	0.00505639	FALSE
chr12	16894978	16988274	+	8012	ENSMUSG00000020580	19878	Rock2	Rock2	Rho-associated coiled-coil containing protein kinase 2	0.461384	7.85176	5.56602e-05	0.00521844	TRUE
chr7	100642892	100662414	-	3713	ENSMUSG00000030701	27276	Plekhb1	Plekhb1	pleckstrin homology domain containing, family B (evectins) member 1	0.349912	9.45354	5.84287e-05	0.0054611	TRUE
chr3	108092789	108101432	+	2995	ENSMUSG00000009108	14686	Gnat2	Gnat2	guanine nucleotide binding protein, alpha transducing 2	-0.425663	6.51866	5.91298e-05	0.00550963	TRUE
chr4	114925147	114926013	-	867	ENSMUSG00000044518	30923	Foxe3	Foxe3	forkhead box E3	6.75313	-0.657534	6.05815e-05	0.00562758	FALSE
chr12	69965012	69987002	-	2524	ENSMUSG00000021067	64010	Sav1	Sav1	salvador family WW domain containing 1	0.376287	5.14065	6.30885e-05	0.00584253	TRUE
chr6	99658442	99662218	-	3777	ENSMUSG00000107583	NA	Gm44104	Gm44104	predicted gene, 44104	0.642909	2.90798	6.34675e-05	0.00585972	FALSE
chr19	5512528	5550368	+	1565	ENSMUSG00000109695	102633307	Gm31166	Gm31166	predicted gene, 31166	-0.624398	2.41641	6.38857e-05	0.00586872	FALSE
chr8	11198423	11312826	-	7464	ENSMUSG00000031502	12826	Col4a1	Col4a1	collagen, type IV, alpha 1	1.25503	5.65532	6.39526e-05	0.00586872	TRUE
chr17	33996017	34000333	-	2608	ENSMUSG00000061232	14972	H2-K1	H2-K1	histocompatibility 2, K1, K region	0.499445	3.50631	6.44458e-05	0.00589611	FALSE
chr1	171370099	171388598	+	3746	ENSMUSG00000006411	71740	Nectin4	Nectin4	nectin cell adhesion molecule 4	0.72467	2.01948	6.6269e-05	0.00604466	FALSE
chr8	31159463	31168764	-	2239	ENSMUSG00000031578	67920	Mak16	Mak16	MAK16 homolog	0.420237	4.66921	6.67114e-05	0.00606673	FALSE
chr2	104426481	104494446	-	7987	ENSMUSG00000027177	15259	Hipk3	Hipk3	homeodomain interacting protein kinase 3	-0.324552	8.51284	6.8733e-05	0.00623186	TRUE
chr18	74779197	74806207	+	1515	ENSMUSG00000036880	52538	Acaa2	Acaa2	acetyl-Coenzyme A acyltransferase 2 (mitochondrial 3-oxoacyl-Coenzyme A thiolase)	0.604896	3.39995	6.92476e-05	0.00625532	TRUE
chr11	45946843	45955494	-	3015	ENSMUSG00000011254	66628	Thg1l	Thg1l	tRNA-histidine guanylyltransferase 1-like (S. cerevisiae)	0.544724	4.09152	6.96114e-05	0.00625532	FALSE
chr14	14703025	14799943	+	7389	ENSMUSG00000021733	218756	Slc4a7	Slc4a7	solute carrier family 4, sodium bicarbonate cotransporter, member 7	-0.354443	8.5432	6.9506e-05	0.00625532	TRUE
chr11	69733997	69758637	-	7067	ENSMUSG00000005198	20020	Polr2a	Polr2a	polymerase (RNA) II (DNA directed) polypeptide A	0.385916	8.70067	7.26292e-05	0.00650719	TRUE
chr4	109660876	109667189	-	2686	ENSMUSG00000028551	12580	Cdkn2c	Cdkn2c	cyclin dependent kinase inhibitor 2C	0.420645	3.94852	7.63748e-05	0.00682259	FALSE
chr13	111746428	111808993	-	7447	ENSMUSG00000021754	26401	Map3k1	Map3k1	mitogen-activated protein kinase kinase kinase 1	0.404288	7.36936	7.68565e-05	0.00684542	TRUE
chr17	58878808	58991375	-	4434	ENSMUSG00000024227	69239	Pdzph1	Pdzph1	PDZ and pleckstrin homology domains 1	-0.444634	9.13229	7.9207e-05	0.0070341	TRUE
chr3	126966475	126967519	-	1045	ENSMUSG00000105469	NA	A930036I15Rik	A930036I15Rik	RIKEN cDNA A930036I15 gene	0.51054	3.377	8.05664e-05	0.00711309	FALSE
chr5	76183880	76209245	+	2588	ENSMUSG00000029234	21982	Tmem165	Tmem165	transmembrane protein 165	0.421887	5.2646	8.04621e-05	0.00711309	TRUE
chr13	67405722	67421418	-	3321	ENSMUSG00000055560	328274	Zfp459	Zfp459	zinc finger protein 459	1.0891	2.0445	8.15346e-05	0.00717766	FALSE
chr1	155818494	155859591	+	614	ENSMUSG00000102558	NA	Gm37571	Gm37571	predicted gene, 37571	-2.67591	-1.42305	8.27776e-05	0.00726596	FALSE
chr7	139950396	139978977	+	3469	ENSMUSG00000086742	NA	Gm16201	Gm16201	predicted gene 16201	0.830061	1.67326	8.51772e-05	0.00745497	FALSE
chr14	55625400	55637895	-	5362	ENSMUSG00000002319	75751	Ipo4	Ipo4	importin 4	0.426285	5.43595	8.62128e-05	0.00752387	FALSE
chr9	57777865	57834295	+	1106	ENSMUSG00000091908	NA	Gm17231	Gm17231	predicted gene 17231	0.567397	3.8362	8.79464e-05	0.0076531	FALSE
chr7	15882617	15904020	+	2956	ENSMUSG00000074365	546024	Crxos	Crxos	cone-rod homeobox, opposite strand	-0.600979	4.54416	8.85039e-05	0.00767956	FALSE
chr17	24685092	24689955	-	2071	ENSMUSG00000007021	20974	Syngr3	Syngr3	synaptogyrin 3	0.487473	4.66404	8.93149e-05	0.00772778	TRUE
chr4	115967145	116017926	-	7834	ENSMUSG00000034171	14073	Faah	Faah	fatty acid amide hydrolase	0.399862	5.08646	9.13791e-05	0.00788385	TRUE
chr6	34598500	34775473	+	12041	ENSMUSG00000029761	109624	Cald1	Cald1	caldesmon 1	0.367354	5.37926	9.23368e-05	0.00794385	TRUE
chr16	38892671	39027159	+	4493	ENSMUSG00000022790	207683	Igsf11	Igsf11	immunoglobulin superfamily, member 11	0.440394	7.28864	9.37464e-05	0.00804227	TRUE
chr8	58523294	58524326	+	855	ENSMUSG00000090003	NA	Gm15882	Gm15882	predicted gene 15882	-1.3474	3.12784	9.45223e-05	0.00808593	FALSE
chr17	22424222	22456689	+	3504	ENSMUSG00000071266	74149	Zfp946	Zfp946	zinc finger protein 946	0.422265	5.29302	9.49264e-05	0.00809762	TRUE
chr11	78343482	78349164	+	2448	ENSMUSG00000002058	22248	Unc119	Unc119	unc-119 lipid binding chaperone	-0.338475	9.52504	9.59211e-05	0.00815949	TRUE
chr11	23487882	23498030	-	4532	ENSMUSG00000020288	268390	Ahsa2	Ahsa2	AHA1, activator of heat shock protein ATPase 2	0.420707	4.68096	9.97213e-05	0.00845899	TRUE
chr1	136116577	136119822	-	3246	ENSMUSG00000102717	NA	Gm37759	Gm37759	predicted gene, 37759	-0.962461	1.02459	0.00010181	0.00861201	FALSE
chr15	39198332	39681940	+	5046	ENSMUSG00000037386	116838	Rims2	Rims2	regulating synaptic membrane exocytosis 2	-0.319805	9.49438	0.000105225	0.00887616	FALSE
chr4	62525369	62547993	+	1783	ENSMUSG00000058046	214106	4933430I17Rik	4933430I17Rik	RIKEN cDNA 4933430I17 gene	0.900805	1.01307	0.000105549	0.00887876	FALSE
chr15	98877778	98881404	-	1940	ENSMUSG00000023755	69159	Rhebl1	Rhebl1	Ras homolog enriched in brain like 1	0.664458	2.54566	0.000106253	0.00891315	FALSE
chr4	107126613	107136252	+	1813	ENSMUSG00000085304	NA	Gm12802	Gm12802	predicted gene 12802	1.04149	1.46687	0.00010862	0.00906151	FALSE
chr5	108388391	108432397	+	5026	ENSMUSG00000029491	18587	Pde6b	Pde6b	phosphodiesterase 6B, cGMP, rod receptor, beta polypeptide	-0.325686	10.6787	0.000108425	0.00906151	TRUE
chr18	75000477	75003381	+	775	ENSMUSG00000062328	319195	Rpl17	Rpl17	ribosomal protein L17	0.349111	7.00222	0.000109093	0.00907599	FALSE
chr16	49855618	49915010	+	5277	ENSMUSG00000055447	16423	Cd47	Cd47	CD47 antigen (Rh-related antigen, integrin-associated signal transducer)	0.358608	7.53559	0.000116256	0.00964539	TRUE
chr6	3993792	3997436	+	3515	ENSMUSG00000029663	14699	Gngt1	Gngt1	guanine nucleotide binding protein (G protein), gamma transducing activity polypeptide 1	-0.454946	8.91475	0.000117872	0.00975279	TRUE
chr6	125460266	125494791	-	2044	ENSMUSG00000030342	12527	Cd9	Cd9	CD9 antigen	0.437414	4.72628	0.000120931	0.00997865	TRUE
chr11	20823576	20831056	-	4115	ENSMUSG00000042363	216551	Lgalsl	Lgalsl	lectin, galactoside binding-like	0.325811	8.49078	0.000122467	0.0100779	TRUE
chr3	142594847	142619179	+	2823	ENSMUSG00000040264	14468	Gbp2b	Gbp2b	guanylate binding protein 2b	-6.31949	-1.2276	0.000123333	0.0101217	FALSE
chr2	114516416	114654964	-	7407	ENSMUSG00000057147	66632	Dph6	Dph6	diphthamine biosynthesis 6	0.388229	5.41965	0.000124832	0.010217	TRUE
chr15	75993769	75999152	+	2561	ENSMUSG00000063704	332110	Mapk15	Mapk15	mitogen-activated protein kinase 15	1.11066	0.634895	0.000125422	0.0102376	FALSE
chr11	100885098	100939540	-	9527	ENSMUSG00000004040	20848	Stat3	Stat3	signal transducer and activator of transcription 3	0.624484	7.16342	0.000127913	0.0103894	TRUE
chr1	180800832	180813943	-	3504	ENSMUSG00000060743	15078	H3f3a	H3f3a	H3 histone, family 3A	0.371431	7.53929	0.00012831	0.0103894	TRUE
chr12	52516077	52567852	+	5197	ENSMUSG00000035133	11855	Arhgap5	Arhgap5	Rho GTPase activating protein 5	-0.334692	9.07435	0.000127979	0.0103894	TRUE
chr13	41025120	41079706	-	3565	ENSMUSG00000021363	17152	Mak	Mak	male germ cell-associated kinase	0.376497	8.30145	0.000129229	0.0104358	TRUE
chr13	59585259	59634798	+	5780	ENSMUSG00000021555	78689	Naa35	Naa35	N(alpha)-acetyltransferase 35, NatC auxiliary subunit	0.408046	6.21635	0.000130909	0.0105434	FALSE
chr12	73901375	73947530	+	5896	ENSMUSG00000021109	15251	Hif1a	Hif1a	hypoxia inducible factor 1, alpha subunit	0.319356	9.69802	0.000132454	0.0106395	TRUE
chr15	90224311	90230554	+	3727	ENSMUSG00000075470	380959	Alg10b	Alg10b	asparagine-linked glycosylation 10B (alpha-1,2-glucosyltransferase)	-0.322897	6.75651	0.000134853	0.0108036	TRUE
chr2	118528757	118549687	-	5253	ENSMUSG00000040093	171543	Bmf	Bmf	BCL2 modifying factor	0.776085	3.55703	0.000138545	0.0110701	TRUE
chr6	83362373	83459084	-	16695	ENSMUSG00000034832	194388	Tet3	Tet3	tet methylcytosine dioxygenase 3	-0.35631	8.44584	0.000139319	0.0111026	TRUE
chr7	29256323	29281912	-	4556	ENSMUSG00000074227	20733	Spint2	Spint2	serine protease inhibitor, Kunitz type 2	0.34814	5.10268	0.000141239	0.0112261	TRUE
chr3	89436706	89450952	+	4674	ENSMUSG00000042613	229534	Pbxip1	Pbxip1	pre B cell leukemia transcription factor interacting protein 1	0.499269	5.31099	0.000141788	0.0112403	TRUE
chrX	77761411	77796278	-	5807	ENSMUSG00000035725	19108	Prkx	Prkx	protein kinase, X-linked	0.393665	4.86402	0.000142723	0.0112848	TRUE
chr6	22306520	22356243	-	3713	ENSMUSG00000029672	27999	Fam3c	Fam3c	family with sequence similarity 3, member C	-0.423322	8.17425	0.000143627	0.0113267	TRUE
chr11	3907021	3914664	-	3063	ENSMUSG00000048807	103710	Slc35e4	Slc35e4	solute carrier family 35, member E4	0.399978	4.73713	0.000149366	0.0117487	TRUE
chr1	171250421	171260637	+	4810	ENSMUSG00000006403	240913	Adamts4	Adamts4	a disintegrin-like and metallopeptidase (reprolysin type) with thrombospondin type 1 motif, 4	1.4192	0.0644256	0.000151597	0.0118933	FALSE
chr6	124808661	124810619	+	1658	ENSMUSG00000038451	14794	Spsb2	Spsb2	splA/ryanodine receptor domain and SOCS box containing 2	0.841396	1.29542	0.000152737	0.0119518	FALSE
chr8	34154575	34170821	+	2929	ENSMUSG00000031532	67887	Saraf	Saraf	store-operated calcium entry-associated regulatory factor	-0.314416	6.20371	0.000154521	0.0120602	TRUE
chr11	120442644	120446950	+	1802	ENSMUSG00000039691	208634	Tspan10	Tspan10	tetraspanin 10	1.4523	0.954709	0.000155677	0.0121192	FALSE
chr17	45732864	45733844	-	518	ENSMUSG00000094690	72240	1600014C23Rik	1600014C23Rik	RIKEN cDNA 1600014C23 gene	-1.19498	0.601453	0.000156842	0.0121474	FALSE
chr13	35659862	35874064	+	4018	ENSMUSG00000059288	12593	Cdyl	Cdyl	chromodomain protein, Y chromosome-like	-0.337213	5.56898	0.000156449	0.0121474	TRUE
chr1	53755506	53785224	-	5185	ENSMUSG00000026094	98267	Stk17b	Stk17b	serine/threonine kinase 17b (apoptosis-inducing)	-0.450932	4.24581	0.00015789	0.0121974	TRUE
chr12	81197915	81333180	-	5332	ENSMUSG00000079055	110893	Slc8a3	Slc8a3	solute carrier family 8 (sodium/calcium exchanger), member 3	0.379646	7.17422	0.000161359	0.0124337	TRUE
chr5	67463897	67477632	+	4070	ENSMUSG00000107385	NA	C330024D21Rik	C330024D21Rik	RIKEN cDNA C330024D21 gene	0.646181	2.67094	0.000164654	0.0126554	FALSE
chr11	115091431	115162236	+	5330	ENSMUSG00000020732	58222	Rab37	Rab37	RAB37, member RAS oncogene family	-0.677502	2.16948	0.000171123	0.0131193	TRUE
chr6	67035096	67037457	-	1764	ENSMUSG00000036390	13197	Gadd45a	Gadd45a	growth arrest and DNA-damage-inducible 45 alpha	-0.45076	3.76164	0.000179589	0.0137335	TRUE
chr16	16213318	16272712	+	5360	ENSMUSG00000041957	67451	Pkp2	Pkp2	plakophilin 2	0.382478	4.85113	0.000185029	0.014114	FALSE
chr4	12131551	12131975	-	425	ENSMUSG00000082676	NA	Gm11843	Gm11843	predicted gene 11843	-3.33762	-0.34857	0.000188498	0.0142769	FALSE
chr5	73632749	73647790	-	4052	ENSMUSG00000029156	24051	Sgcb	Sgcb	sarcoglycan, beta (dystrophin-associated glycoprotein)	0.393698	5.09247	0.00018858	0.0142769	TRUE
chr9	57600019	57606281	-	2832	ENSMUSG00000039714	235415	Cplx3	Cplx3	complexin 3	0.352308	7.89051	0.000188445	0.0142769	TRUE
chrX	96096042	96168552	+	6327	ENSMUSG00000031207	17698	Msn	Msn	moesin	0.434173	5.09825	0.00019225	0.0145184	TRUE
chrX	100625737	100727214	+	5514	ENSMUSG00000034311	16571	Kif4	Kif4	kinesin family member 4	-0.902078	1.63374	0.000194278	0.0146068	FALSE
chr7	120186380	120202111	-	3391	ENSMUSG00000030905	12971	Crym	Crym	crystallin, mu	0.413574	5.38226	0.000194385	0.0146068	TRUE
chrX	160122209	160138413	-	3734	ENSMUSG00000031299	18597	Pdha1	Pdha1	pyruvate dehydrogenase E1 alpha 1	0.31887	6.22082	0.000197575	0.0148098	TRUE
chr1	172271709	172298064	-	7038	ENSMUSG00000007097	98660	Atp1a2	Atp1a2	ATPase, Na+/K+ transporting, alpha 2 polypeptide	-0.49907	6.51197	0.000200177	0.0149678	TRUE
chr2	132239492	132247807	-	3267	ENSMUSG00000027341	70612	Tmem230	Tmem230	transmembrane protein 230	-0.33248	5.35171	0.000200861	0.0149819	TRUE
chr14	65968483	65981548	+	3438	ENSMUSG00000022037	12759	Clu	Clu	clusterin	0.374667	8.81882	0.000204239	0.0151965	TRUE
chr2	130012349	130050399	+	4135	ENSMUSG00000027401	21818	Tgm3	Tgm3	transglutaminase 3, E polypeptide	-0.692349	1.68202	0.000205404	0.0152457	FALSE
chr19	29697921	29708448	+	623	ENSMUSG00000024806	77836	Mlana	Mlana	melan-A	1.98436	0.791159	0.000206324	0.0152765	FALSE
chr1	180641150	180690694	+	7244	ENSMUSG00000058729	72568	Lin9	Lin9	lin-9 homolog (C. elegans)	0.515195	3.18366	0.00020846	0.0153223	TRUE
chr1	134346097	134361979	-	3564	ENSMUSG00000042305	57439	Tmem183a	Tmem183a	transmembrane protein 183A	0.322785	5.98588	0.000208196	0.0153223	TRUE
chr13	112464070	112510086	+	11099	ENSMUSG00000021756	16195	Il6st	Il6st	interleukin 6 signal transducer	0.43574	7.80088	0.000208018	0.0153223	TRUE
chr10	62268855	62379908	-	8532	ENSMUSG00000037012	15275	Hk1	Hk1	hexokinase 1	0.347111	9.75304	0.000212903	0.015611	TRUE
chr6	121635376	121679227	+	7021	ENSMUSG00000030111	232345	A2m	A2m	alpha-2-macroglobulin	0.944892	4.80691	0.000215825	0.0157871	FALSE
chr17	33915904	33919324	+	2672	ENSMUSG00000051390	81630	Zbtb22	Zbtb22	zinc finger and BTB domain containing 22	0.338607	5.51162	0.000223543	0.0163122	TRUE
chr1	193175453	193201703	-	5756	ENSMUSG00000037318	215243	Traf3ip3	Traf3ip3	TRAF3 interacting protein 3	-0.47216	3.78917	0.000225479	0.0164139	FALSE
chr5	21372642	21378374	+	3788	ENSMUSG00000039899	14190	Fgl2	Fgl2	fibrinogen-like protein 2	1.40801	0.0230774	0.000228231	0.0165744	FALSE
chr10	69209762	69213098	-	2969	ENSMUSG00000090622	320700	A930033H14Rik	A930033H14Rik	RIKEN cDNA A930033H14 gene	-0.781701	4.1042	0.000232589	0.0167702	TRUE
chr11	78037931	78060434	+	2740	ENSMUSG00000061981	14252	Flot2	Flot2	flotillin 2	0.402288	5.04017	0.000231507	0.0167702	TRUE
chr1	171234853	171251388	-	2313	ENSMUSG00000013593	226646	Ndufs2	Ndufs2	NADH:ubiquinone oxidoreductase core subunit S2	0.380286	6.44922	0.000232294	0.0167702	TRUE
chr1	3905739	3986215	-	1364	ENSMUSG00000102343	NA	Gm37381	Gm37381	predicted gene, 37381	2.68439	-1.65386	0.00023352	0.0167973	FALSE
chr11	58954685	58973098	+	3736	ENSMUSG00000036964	56631	Trim17	Trim17	tripartite motif-containing 17	0.609956	4.14573	0.000241749	0.0173481	TRUE
chrX	73192207	73202930	+	3780	ENSMUSG00000073125	574437	Xlr3b	Xlr3b	X-linked lymphocyte-regulated 3B	1.20811	2.32645	0.000242347	0.0173498	FALSE
chr9	50739691	50746521	-	1242	ENSMUSG00000032062	66952	2310030G06Rik	2310030G06Rik	RIKEN cDNA 2310030G06 gene	1.4965	0.0150066	0.000244275	0.0174467	FALSE
chr10	108332189	108414391	+	1828	ENSMUSG00000035873	114774	Pawr	Pawr	PRKC, apoptosis, WT1, regulator	0.46331	3.4205	0.000245137	0.017467	TRUE
chr19	5940543	5964206	-	2872	ENSMUSG00000024833	18969	Pola2	Pola2	polymerase (DNA directed), alpha 2	0.630502	2.94801	0.0002473	0.0175798	FALSE
chr5	105415775	105490074	+	6726	ENSMUSG00000070639	433926	Lrrc8b	Lrrc8b	leucine rich repeat containing 8 family, member B	0.339217	7.85356	0.000260205	0.0184538	TRUE
chr3	69004738	69034623	+	5210	ENSMUSG00000034349	70099	Smc4	Smc4	structural maintenance of chromosomes 4	0.313645	5.84231	0.000262591	0.0185795	TRUE
chr8	92855339	92919279	+	3388	ENSMUSG00000033192	270084	Lpcat2	Lpcat2	lysophosphatidylcholine acyltransferase 2	0.393401	5.74183	0.000263526	0.0186023	FALSE
chr1	39900913	40026310	+	9579	ENSMUSG00000026074	26921	Map4k4	Map4k4	mitogen-activated protein kinase kinase kinase kinase 4	0.341228	7.01445	0.00027876	0.0196319	TRUE
chr8	119623854	119635680	-	3806	ENSMUSG00000045246	66733	Kcng4	Kcng4	potassium voltage-gated channel, subfamily G, member 4	0.427314	4.40531	0.000280059	0.0196775	TRUE
chr17	48419231	48432728	-	1218	ENSMUSG00000040694	11811	Apobec2	Apobec2	apolipoprotein B mRNA editing enzyme, catalytic polypeptide 2	0.705392	1.68518	0.000284581	0.019949	FALSE
chr5	123068415	123117749	+	2852	ENSMUSG00000054434	330189	Tmem120b	Tmem120b	transmembrane protein 120B	0.541676	3.3727	0.000296818	0.0207588	FALSE
chr5	100077872	100159808	-	5555	ENSMUSG00000050640	231503	Tmem150c	Tmem150c	transmembrane protein 150C	0.335619	7.11738	0.000300079	0.0209384	TRUE
chr1	157458577	157492638	+	2534	ENSMUSG00000033488	226527	Cryzl2	Cryzl2	crystallin zeta like 2	0.774372	1.81759	0.00030368	0.021141	TRUE
chr3	65528410	65555518	+	4358	ENSMUSG00000034640	99929	Tiparp	Tiparp	TCDD-inducible poly(ADP-ribose) polymerase	0.353282	5.01282	0.000305302	0.0212052	TRUE
chr5	65413221	65435949	-	6752	ENSMUSG00000029201	22235	Ugdh	Ugdh	UDP-glucose dehydrogenase	0.309398	5.30175	0.000307273	0.0212831	TRUE
chr12	108206345	108275417	-	1547	ENSMUSG00000084883	668158	Ccdc85c	Ccdc85c	coiled-coil domain containing 85C	0.376343	5.75566	0.00030783	0.0212831	FALSE
chr6	67115673	67168426	+	4379	ENSMUSG00000097603	NA	A430010J10Rik	A430010J10Rik	RIKEN cDNA A430010J10 gene	-0.516195	3.246	0.000311974	0.0215205	FALSE
chr16	11219292	11254270	-	4297	ENSMUSG00000062203	14852	Gspt1	Gspt1	G1 to S phase transition 1	0.313341	7.18854	0.000312907	0.0215358	TRUE
chr19	40748753	40827743	+	4064	ENSMUSG00000108929	668310	Cc2d2b	Cc2d2b	coiled-coil and C2 domain containing 2B	2.0795	-1.25437	0.000319061	0.0219096	FALSE
chr9	103424920	103480420	-	1702	ENSMUSG00000032556	107993	Bfsp2	Bfsp2	beaded filament structural protein 2, phakinin	2.78655	1.28352	0.000320652	0.021969	FALSE
chr16	4710059	4719356	-	3891	ENSMUSG00000063445	67824	Nmral1	Nmral1	NmrA-like family domain containing 1	0.551233	2.81117	0.000321728	0.021993	FALSE
chr18	90311825	90312043	-	219	ENSMUSG00000091697	NA	Eif3s6-ps2	Eif3s6-ps2	eukaryotic translation initiation factor 3, subunit 6, pseudogene 2	1.03797	0.54743	0.000323659	0.0220728	FALSE
chr3	95160457	95174024	+	5935	ENSMUSG00000038777	20360	Sema6c	Sema6c	sema domain, transmembrane domain (TM), and cytoplasmic domain, (semaphorin) 6C	0.446468	4.75234	0.000324354	0.0220728	FALSE
chr2	110360917	110363183	-	2267	ENSMUSG00000074971	67606	Fibin	Fibin	fin bud initiation factor homolog (zebrafish)	1.84297	-1.03284	0.00033526	0.0227639	FALSE
chr3	127161304	127168288	+	1835	ENSMUSG00000097456	NA	Gm16958	Gm16958	predicted gene, 16958	0.71652	2.01283	0.000338246	0.0228641	FALSE
chr13	74211118	74292331	-	9323	ENSMUSG00000021575	11624	Ahrr	Ahrr	aryl-hydrocarbon receptor repressor	0.43725	5.90074	0.000337747	0.0228641	TRUE
chr10	111164802	111297247	+	7152	ENSMUSG00000020189	237542	Osbpl8	Osbpl8	oxysterol binding protein-like 8	-0.301455	7.48523	0.000339985	0.0229304	TRUE
chr15	11383663	11399658	-	2636	ENSMUSG00000022241	110960	Tars	Tars	threonyl-tRNA synthetase	0.371932	5.62695	0.000351696	0.0236675	FALSE
chr7	35802592	35838074	+	702	ENSMUSG00000044997	NA	E130304I02Rik	E130304I02Rik	RIKEN cDNA E130304I02 gene	-0.82599	1.87053	0.000358923	0.0241003	FALSE
chr1	74850895	74879953	+	1930	ENSMUSG00000089964	NA	Gm16582	Gm16582	predicted gene 16582	-1.05345	0.359241	0.000363012	0.024321	FALSE
chr10	79910053	79917006	-	1897	ENSMUSG00000035781	109284	R3hdm4	R3hdm4	R3H domain containing 4	0.304023	6.06439	0.000369254	0.0246846	TRUE
chr3	95526786	95556403	+	1358	ENSMUSG00000038642	13040	Ctss	Ctss	cathepsin S	0.524284	3.05991	0.000375166	0.0250246	FALSE
chr10	128706258	128720238	+	2130	ENSMUSG00000025359	20431	Pmel	Pmel	premelanosome protein	1.37223	4.10656	0.000379152	0.0252349	FALSE
chr16	32332252	32393747	+	10318	ENSMUSG00000053774	224111	Ubxn7	Ubxn7	UBX domain protein 7	0.319338	8.33973	0.000380794	0.0252886	TRUE
chr11	59372669	59375657	-	1243	ENSMUSG00000049291	216797	Prss38	Prss38	protease, serine 38	-0.774162	1.39148	0.00038464	0.0254881	FALSE
chr10	93247414	93311135	-	4550	ENSMUSG00000008398	13713	Elk3	Elk3	ELK3, member of ETS oncogene family	0.654036	2.01976	0.000387569	0.0255786	FALSE
chr3	107278858	107284082	+	884	ENSMUSG00000087260	68576	Lamtor5	Lamtor5	late endosomal/lysosomal adaptor, MAPK and MTOR activator 5	0.422125	5.05403	0.000387696	0.0255786	TRUE
chr16	14194527	14291408	-	6632	ENSMUSG00000018830	17880	Myh11	Myh11	myosin, heavy polypeptide 11, smooth muscle	2.11939	2.06598	0.000391866	0.0257416	FALSE
chr6	115583544	115592576	-	2542	ENSMUSG00000068011	70291	Mkrn2os	Mkrn2os	makorin, ring finger protein 2, opposite strand	0.619538	2.55644	0.000391265	0.0257416	TRUE
chr12	108370957	108539617	+	7436	ENSMUSG00000058070	68519	Eml1	Eml1	echinoderm microtubule associated protein like 1	0.292101	7.05975	0.000402765	0.0264003	TRUE
chr6	115729131	115762410	-	2140	ENSMUSG00000059900	94346	Tmem40	Tmem40	transmembrane protein 40	6.08139	-1.17838	0.000407514	0.0266539	FALSE
chr11	98992943	99024189	-	9013	ENSMUSG00000020914	21973	Top2a	Top2a	topoisomerase (DNA) II alpha	2.28239	-1.26434	0.000410874	0.0268157	FALSE
chr13	56704030	56704199	+	170	ENSMUSG00000098328	NA	Gm27271	Gm27271	predicted gene, 27271	0.793502	1.12151	0.000412012	0.0268321	FALSE
chr7	34344646	34393315	-	6136	ENSMUSG00000066568	67070	Lsm14a	Lsm14a	LSM14A mRNA processing body assembly factor	0.304645	8.18105	0.000414173	0.026915	TRUE
chr19	4839366	4842528	+	3163	ENSMUSG00000067872	399599	Ccdc87	Ccdc87	coiled-coil domain containing 87	0.729865	1.87062	0.000415152	0.0269209	FALSE
chr17	27143969	27167764	-	2307	ENSMUSG00000024210	271424	Ip6k3	Ip6k3	inositol hexaphosphate kinase 3	0.801207	1.15546	0.000418332	0.0270114	TRUE
chr10	128624530	128626506	-	447	ENSMUSG00000025362	27370	Rps26	Rps26	ribosomal protein S26	0.329175	6.02019	0.000417977	0.0270114	FALSE
chr14	24490681	24496146	+	840	ENSMUSG00000025290	20088	Rps24	Rps24	ribosomal protein S24	0.334843	7.64545	0.000424298	0.0273383	FALSE
chr4	132974095	133001910	+	3863	ENSMUSG00000028874	14191	Fgr	Fgr	FGR proto-oncogene, Src family tyrosine kinase	1.88609	-1.00652	0.000441096	0.0283603	FALSE
chr7	140096770	140102441	-	3272	ENSMUSG00000025466	69064	Fuom	Fuom	fucose mutarotase	0.420563	4.36238	0.000443136	0.0284311	FALSE
chr2	13573927	13582826	+	4743	ENSMUSG00000026728	22352	Vim	Vim	vimentin	0.528055	6.97768	0.000447619	0.028658	TRUE
chr14	118012792	118052246	-	2261	ENSMUSG00000022129	13190	Dct	Dct	dopachrome tautomerase	1.24327	5.00208	0.000456436	0.0291609	FALSE
chr4	141890438	142015082	-	6141	ENSMUSG00000051435	329977	Fhad1	Fhad1	forkhead-associated (FHA) phosphopeptide binding domain 1	0.752793	2.44538	0.000457661	0.0291776	FALSE
chr8	92853653	92856334	-	1426	ENSMUSG00000109669	NA	Gm45472	Gm45472	predicted gene 45472	0.668065	2.62273	0.00046742	0.0297371	FALSE
chr16	36750178	36784962	-	7360	ENSMUSG00000022899	57738	Slc15a2	Slc15a2	solute carrier family 15 (H+/peptide transporter), member 2	0.98876	6.12317	0.000469204	0.0297881	TRUE
chr2	76406508	76600647	+	10063	ENSMUSG00000042359	99031	Osbpl6	Osbpl6	oxysterol binding protein-like 6	0.331945	6.93389	0.000473713	0.0300114	TRUE
chr12	58953095	58968011	+	3087	ENSMUSG00000097443	NA	Gm17529	Gm17529	predicted gene, 17529	-0.760042	2.03209	0.000479187	0.0302948	FALSE
chr13	104109741	104141735	+	3072	ENSMUSG00000042743	218544	Sgtb	Sgtb	small glutamine-rich tetratricopeptide repeat (TPR)-containing, beta	-0.31491	6.24563	0.000486155	0.0306713	TRUE
chr11	69784036	69795943	-	2531	ENSMUSG00000041189	11443	Chrnb1	Chrnb1	cholinergic receptor, nicotinic, beta polypeptide 1 (muscle)	-0.774206	1.60732	0.000487521	0.0306936	TRUE
chr2	174427493	174439039	-	1441	ENSMUSG00000016256	64138	Ctsz	Ctsz	cathepsin Z	0.373167	4.04954	0.00048872	0.0307052	FALSE
chr2	60550757	60553923	+	1808	ENSMUSG00000086578	NA	Gm13583	Gm13583	predicted gene 13583	-0.659308	1.82963	0.000496	0.0310981	FALSE
chr5	100798627	100804471	+	1076	ENSMUSG00000016833	68735	Mrps18c	Mrps18c	mitochondrial ribosomal protein S18C	0.504857	2.8823	0.000509652	0.031888	FALSE
chr18	57373455	57552397	-	4161	ENSMUSG00000086607	NA	4930511M06Rik	4930511M06Rik	RIKEN cDNA 4930511M06 gene	2.61127	-1.69014	0.000511969	0.0319669	FALSE
chr3	113555710	113606699	-	3446	ENSMUSG00000074264	11722	Amy1	Amy1	amylase 1, salivary	0.386661	5.92372	0.000522353	0.0325482	FALSE
chr4	53631471	53707009	+	9739	ENSMUSG00000054752	319636	Fsd1l	Fsd1l	fibronectin type III and SPRY domain containing 1-like	-0.322682	7.84571	0.000524002	0.0325839	TRUE
chr10	100488289	100573655	+	8006	ENSMUSG00000019971	216274	Cep290	Cep290	centrosomal protein 290	0.366488	8.41139	0.000529905	0.0328834	TRUE
chr7	63344690	63444529	-	2542	ENSMUSG00000097682	NA	4930554H23Rik	4930554H23Rik	RIKEN cDNA 4930554H23 gene	-1.94927	-1.20147	0.000532879	0.0330004	FALSE
chr14	69241848	69285112	-	6021	ENSMUSG00000034248	67712	Slc25a37	Slc25a37	solute carrier family 25, member 37	0.597029	5.52762	0.00054171	0.0333536	TRUE
chr2	37776249	37799103	+	6698	ENSMUSG00000035403	241324	Crb2	Crb2	crumbs family member 2	-0.328224	6.5241	0.000539926	0.0333536	TRUE
chr17	10206471	10319361	-	9879	ENSMUSG00000062078	19317	Qk	Qk	quaking	0.304388	7.73941	0.000541887	0.0333536	TRUE
chr6	30165918	30165992	-	75	ENSMUSG00000076361	NA	Mir182	Mir182	microRNA 182	-0.540713	2.73812	0.000546287	0.0335562	FALSE
chr4	57434247	57712016	+	3616	ENSMUSG00000090053	242481	Palm2	Palm2	paralemmin 2	0.983018	0.88494	0.00055604	0.0340862	FALSE
chr13	113794505	114157461	+	3364	ENSMUSG00000042348	218639	Arl15	Arl15	ADP-ribosylation factor-like 15	0.393247	4.39676	0.000557886	0.0341302	TRUE
chr2	125300594	125507993	-	12128	ENSMUSG00000027204	14118	Fbn1	Fbn1	fibrillin 1	-0.476869	6.01114	0.00056235	0.034334	FALSE
chr1	36691484	36693681	+	1552	ENSMUSG00000061518	12859	Cox5b	Cox5b	cytochrome c oxidase subunit 5B	0.311173	5.86853	0.000588185	0.035839	TRUE
chr8	12385771	12436768	+	7420	ENSMUSG00000047935	NA	Sox1ot	Sox1ot	Sox1 overlapping transcript	4.53538	-0.527266	0.000614897	0.037172	FALSE
chr5	67453479	67453770	+	292	ENSMUSG00000106925	NA	Gm20072	Gm20072	predicted gene, 20072	1.21567	0.155585	0.000612513	0.037172	FALSE
chr5	140607320	140615545	+	2505	ENSMUSG00000029570	16848	Lfng	Lfng	LFNG O-fucosylpeptide 3-beta-N-acetylglucosaminyltransferase	0.520888	2.67628	0.000614869	0.037172	FALSE
chr12	84783212	84876532	-	8184	ENSMUSG00000002020	16997	Ltbp2	Ltbp2	latent transforming growth factor beta binding protein 2	-0.740039	3.59601	0.000615595	0.037172	FALSE
chrX	74270812	74273135	+	2053	ENSMUSG00000008682	110954	Rpl10	Rpl10	ribosomal protein L10	0.312104	6.51422	0.000616199	0.037172	FALSE
chr2	121158273	121171125	-	7169	ENSMUSG00000050619	99334	Zscan29	Zscan29	zinc finger SCAN domains 29	-0.296818	5.92549	0.000619908	0.0373214	TRUE
chr1	136126178	136131183	-	2049	ENSMUSG00000086264	NA	Gm15850	Gm15850	predicted gene 15850	-0.447477	4.4983	0.000622026	0.0373746	FALSE
chr14	75896937	76010865	-	1467	ENSMUSG00000067995	68705	Gtf2f2	Gtf2f2	general transcription factor IIF, polypeptide 2	0.318881	5.22193	0.000633738	0.0379596	FALSE
chr11	98581256	98587368	-	2184	ENSMUSG00000038150	66612	Ormdl3	Ormdl3	ORM1-like 3 (S. cerevisiae)	-0.291756	6.11417	0.000634269	0.0379596	TRUE
chr11	70010183	70015411	-	2686	ENSMUSG00000018574	11370	Acadvl	Acadvl	acyl-Coenzyme A dehydrogenase, very long chain	-0.341115	5.62937	0.000638133	0.0381155	FALSE
chr19	27322588	27337179	+	5108	ENSMUSG00000047298	240595	Kcnv2	Kcnv2	potassium channel, subfamily V, member 2	-0.324146	9.26363	0.000645293	0.0384674	TRUE
chr5	34211810	34213802	-	1569	ENSMUSG00000086291	NA	Gm15513	Gm15513	predicted gene 15513	0.434963	4.99703	0.00065258	0.0388253	FALSE
chr5	124194907	124200346	+	3821	ENSMUSG00000089842	NA	Pitpnm2os2	Pitpnm2os2	phosphatidylinositol transfer protein, membrane-associated 2, opposite strand 2	-0.377792	5.79644	0.000657909	0.0390656	FALSE
chr10	128015168	128030037	+	3868	ENSMUSG00000025395	19075	Prim1	Prim1	DNA primase, p49 subunit	0.498233	3.14521	0.000659213	0.0390665	FALSE
chr18	46732417	46741579	-	2492	ENSMUSG00000032905	67526	Atg12	Atg12	autophagy related 12	-0.343517	5.61606	0.000664598	0.0393086	TRUE
chr9	50752758	50756633	+	1185	ENSMUSG00000032060	12955	Cryab	Cryab	crystallin, alpha B	3.18294	7.06091	0.000666383	0.0393374	TRUE
chr13	13437602	13512275	+	6046	ENSMUSG00000005397	18073	Nid1	Nid1	nidogen 1	2.79279	3.18343	0.000683026	0.0402414	TRUE
chr1	9908638	9942085	+	5916	ENSMUSG00000046101	240697	Mcmdc2	Mcmdc2	minichromosome maintenance domain containing 2	1.44277	-0.2717	0.000685771	0.0402465	FALSE
chr1	91351016	91362416	+	3089	ENSMUSG00000026308	70788	Klhl30	Klhl30	kelch-like 30	0.739134	1.40826	0.000684536	0.0402465	FALSE
chr8	71560555	71566601	-	2730	ENSMUSG00000034829	234404	Nxnl1	Nxnl1	nucleoredoxin-like 1	-0.303242	7.46755	0.000705468	0.0413224	TRUE
chr12	101645443	101718523	-	6096	ENSMUSG00000021187	74413	Tc2n	Tc2n	tandem C2 domains, nuclear	-1.47587	-0.135952	0.000710518	0.0415379	FALSE
chr2	174110349	174123070	+	2998	ENSMUSG00000039263	228961	Npepl1	Npepl1	aminopeptidase-like 1	0.448371	3.5571	0.000715767	0.0417355	TRUE
chr7	119768679	119794058	-	7170	ENSMUSG00000030929	71151	Eri2	Eri2	exoribonuclease 2	0.389618	4.13995	0.000716655	0.0417355	TRUE
chr18	4375592	4397330	+	2651	ENSMUSG00000024234	67440	Mtpap	Mtpap	mitochondrial poly(A) polymerase	0.299756	5.3728	0.000721468	0.0419352	TRUE
chr2	44564412	44927657	-	7928	ENSMUSG00000036890	227835	Gtdc1	Gtdc1	glycosyltransferase-like domain containing 1	0.332548	4.92466	0.00072302	0.0419449	FALSE
chr3	105973711	105987423	+	3561	ENSMUSG00000074340	12659	Ovgp1	Ovgp1	oviductal glycoprotein 1	0.536193	2.9057	0.000730996	0.0422457	FALSE
chr13	62454323	62466709	-	1062	ENSMUSG00000055228	NA	Zfp935	Zfp935	zinc finger protein 935	0.373507	4.05773	0.000729824	0.0422457	FALSE
chr5	101810492	101812075	+	1584	ENSMUSG00000105632	NA	Gm43272	Gm43272	predicted gene 43272	0.505401	3.13332	0.000743513	0.0428872	FALSE
chr15	9578193	9748868	-	9916	ENSMUSG00000072663	320277	Spef2	Spef2	sperm flagellar 2	0.592019	2.79251	0.000748148	0.0429908	TRUE
chr5	115241412	115272898	-	7556	ENSMUSG00000041740	50849	Rnf10	Rnf10	ring finger protein 10	0.29084	7.9269	0.000747254	0.0429908	TRUE
chr11	120235234	120236122	-	532	ENSMUSG00000085501	NA	Gm11772	Gm11772	predicted gene 11772	1.01812	0.120903	0.000754224	0.0431761	FALSE
chr11	20543253	20653021	+	6352	ENSMUSG00000049800	58172	Sertad2	Sertad2	SERTA domain containing 2	0.339482	4.54164	0.000753069	0.0431761	TRUE
chr16	15887286	15891031	+	3746	ENSMUSG00000071637	12609	Cebpd	Cebpd	CCAAT/enhancer binding protein (C/EBP), delta	1.20803	4.89163	0.000763902	0.0436476	FALSE
chr4	150315177	150315436	-	260	ENSMUSG00000085787	NA	Gm13092	Gm13092	predicted gene 13092	0.77462	1.03172	0.000770127	0.0438379	FALSE
chr14	55715873	55722257	-	2630	ENSMUSG00000040472	56187	Rabggta	Rabggta	Rab geranylgeranyl transferase, a subunit	0.388095	4.49059	0.000769785	0.0438379	FALSE
chr10	118859349	118868903	-	2137	ENSMUSG00000028630	69181	Dyrk2	Dyrk2	dual-specificity tyrosine-(Y)-phosphorylation regulated kinase 2	-0.290011	6.27442	0.000772159	0.0438711	TRUE
chr8	122568015	122573554	+	3140	ENSMUSG00000006585	67177	Cdt1	Cdt1	chromatin licensing and DNA replication factor 1	0.83711	1.72944	0.000777962	0.044118	FALSE
chr13	89655312	89742509	-	14462	ENSMUSG00000021614	13003	Vcan	Vcan	versican	-0.478842	5.02415	0.000782024	0.0442655	FALSE
chr6	124841089	124857752	-	3930	ENSMUSG00000023191	14789	P3h3	P3h3	prolyl 3-hydroxylase 3	0.484845	3.80178	0.00079344	0.0446014	FALSE
chr7	3617373	3620327	+	1022	ENSMUSG00000035674	66091	Ndufa3	Ndufa3	NADH:ubiquinone oxidoreductase subunit A3	0.371594	4.84591	0.000793598	0.0446014	FALSE
chr7	24081924	24107713	+	4560	ENSMUSG00000057101	210135	Zfp180	Zfp180	zinc finger protein 180	0.309892	5.72989	0.00079385	0.0446014	TRUE
chr11	33152287	33163206	-	2665	ENSMUSG00000057113	18148	Npm1	Npm1	nucleophosmin 1	0.320551	6.62635	0.000791779	0.0446014	TRUE
chr11	60469339	60528369	+	12760	ENSMUSG00000042678	17910	Myo15	Myo15	myosin XV	0.776294	0.96278	0.000795956	0.0446369	FALSE
chr5	35056766	35087839	+	4275	ENSMUSG00000044716	231134	Dok7	Dok7	docking protein 7	0.66973	2.10102	0.000800644	0.0448168	FALSE
chr10	97479500	97518162	+	2084	ENSMUSG00000019929	13179	Dcn	Dcn	decorin	1.5731	0.733359	0.000809262	0.0452156	FALSE
chr14	59414270	59414564	-	295	ENSMUSG00000089643	NA	Gm16301	Gm16301	predicted gene 16301	1.30368	-0.469634	0.000818321	0.0454701	FALSE
chr14	47240944	47276857	-	7192	ENSMUSG00000037572	218973	Wdhd1	Wdhd1	WD repeat and HMG-box DNA binding protein 1	0.432031	3.26303	0.000818032	0.0454701	FALSE
chr6	51523901	51590679	+	9300	ENSMUSG00000038301	71982	Snx10	Snx10	sorting nexin 10	0.303194	7.0764	0.000817108	0.0454701	TRUE
chrX	94442732	94447727	+	3089	ENSMUSG00000084904	NA	Gm14827	Gm14827	predicted gene 14827	0.712797	2.36366	0.000824804	0.0457464	FALSE
chr5	66890366	66890876	+	511	ENSMUSG00000082420	NA	Gm6517	Gm6517	predicted gene 6517	0.700642	1.37761	0.000827336	0.045803	FALSE
chr10	62947026	62974185	+	5878	ENSMUSG00000036875	327762	Dna2	Dna2	DNA replication helicase/nuclease 2	0.503166	2.71812	0.000836383	0.0462193	FALSE
chr7	101317086	101346626	+	2419	ENSMUSG00000030688	56018	Stard10	Stard10	START domain containing 10	0.314193	5.46673	0.000840283	0.0463503	FALSE
chr10	79777272	79782630	+	2445	ENSMUSG00000020325	83554	Fstl3	Fstl3	follistatin-like 3	0.685376	1.99509	0.000850938	0.04677	TRUE
chr6	98925338	99522721	-	13751	ENSMUSG00000030067	108655	Foxp1	Foxp1	forkhead box P1	0.308702	5.26245	0.000850981	0.04677	TRUE
chrX	167207093	167209315	-	1371	ENSMUSG00000049775	19241	Tmsb4x	Tmsb4x	thymosin, beta 4, X chromosome	0.301318	6.18781	0.000852888	0.0467898	TRUE
chr6	30169668	30169737	-	70	ENSMUSG00000065619	NA	Mir183	Mir183	microRNA 183	-0.843071	1.01304	0.00087878	0.0480363	FALSE
chr7	16781340	16798274	+	4173	ENSMUSG00000001918	20514	Slc1a5	Slc1a5	solute carrier family 1 (neutral amino acid transporter), member 5	0.512071	2.85421	0.000878551	0.0480363	FALSE
chr19	33137747	33392295	-	1627	ENSMUSG00000071573	67795	Rnls	Rnls	renalase, FAD-dependent amine oxidase	0.708915	1.64788	0.00088042	0.0480392	FALSE
chr19	42518759	42592343	+	7397	ENSMUSG00000025184	52013	R3hcc1l	R3hcc1l	R3H domain and coiled-coil containing 1 like	0.328882	7.08578	0.000882717	0.0480779	TRUE
chr16	91053935	91095122	-	2865	ENSMUSG00000039851	74387	4932438H23Rik	4932438H23Rik	RIKEN cDNA 4932438H23 gene	2.00641	-1.30765	0.000896787	0.0487565	FALSE
chr17	31059604	31059731	+	128	ENSMUSG00000089622	NA	Gm25447	Gm25447	predicted gene, 25447	-0.853699	0.801904	0.000900699	0.048777	FALSE
chr17	29490812	29496111	+	2638	ENSMUSG00000024014	18712	Pim1	Pim1	proviral integration site 1	0.606466	2.88071	0.000901995	0.048777	FALSE
chr14	59440981	59548903	+	3037	ENSMUSG00000021981	69008	Cab39l	Cab39l	calcium binding protein 39-like	0.332719	5.63969	0.00089946	0.048777	TRUE
chr2	91457511	91513779	+	10504	ENSMUSG00000027253	228357	Lrp4	Lrp4	low density lipoprotein receptor-related protein 4	-0.322957	6.43839	0.000905988	0.0489056	TRUE
chr13	23544465	23545312	+	848	ENSMUSG00000100210	260423	Hist1h3f	Hist1h3f	histone cluster 1, H3f	-0.370933	4.67238	0.000917614	0.049445	FALSE
chr3	142620602	142638008	+	2516	ENSMUSG00000028270	14469	Gbp2	Gbp2	guanylate binding protein 2	0.747653	1.77751	0.00092085	0.0495313	FALSE
chr18	4331327	4353015	-	4504	ENSMUSG00000024235	26410	Map3k8	Map3k8	mitogen-activated protein kinase kinase kinase 8	0.784439	1.94876	0.000922876	0.0495522	FALSE
chr19	58943425	58971421	+	2570	ENSMUSG00000048029	226265	Eno4	Eno4	enolase 4	0.693768	2.28133	0.000931336	0.0499179	FALSE
chr3	89268246	89270570	-	1466	ENSMUSG00000027953	19729	Slc50a1	Slc50a1	solute carrier family 50 (sugar transporter), member 1	0.471885	3.30853	0.000964794	0.0515731	FALSE
chr5	34949445	35039644	+	8272	ENSMUSG00000029101	71729	Rgs12	Rgs12	regulator of G-protein signaling 12	0.470068	3.3978	0.000965622	0.0515731	TRUE
chr1	51457932	51458931	-	548	ENSMUSG00000101702	NA	1700072G22Rik	1700072G22Rik	RIKEN cDNA 1700072G22 gene	-4.65374	-2.2031	0.000984312	0.0523358	FALSE
chr7	133776861	133881532	+	2299	ENSMUSG00000053111	66930	Fank1	Fank1	fibronectin type 3 and ankyrin repeat domains 1	0.790974	1.10609	0.000985088	0.0523358	FALSE
chr5	66745827	67057158	+	10263	ENSMUSG00000037736	77569	Limch1	Limch1	LIM and calponin homology domains 1	0.316429	7.25362	0.000982726	0.0523358	TRUE
chr9	72889045	72890485	+	1441	ENSMUSG00000102330	NA	Gm37234	Gm37234	predicted gene, 37234	1.33314	-0.247915	0.000992266	0.0525866	FALSE
chr19	41582370	41586536	+	3729	ENSMUSG00000090673	NA	Gm340	Gm340	predicted gene 340	-0.334022	4.76767	0.000993281	0.0525866	FALSE
chr19	47083471	47090625	-	341	ENSMUSG00000071528	66477	Usmg5	Usmg5	upregulated during skeletal muscle growth 5	0.362106	5.3956	0.00101149	0.053457	FALSE
chr8	92960079	93001667	+	6290	ENSMUSG00000055368	20538	Slc6a2	Slc6a2	solute carrier family 6 (neurotransmitter transporter, noradrenalin), member 2	1.24224	0.430157	0.00101629	0.0535788	FALSE
chr2	157145893	157204534	-	5993	ENSMUSG00000027641	19650	Rbl1	Rbl1	RB transcriptional corepressor like 1	0.405012	3.70783	0.00101733	0.0535788	TRUE
chr2	18025193	18037737	-	3378	ENSMUSG00000054057	NA	A930004D18Rik	A930004D18Rik	RIKEN cDNA A930004D18 gene	-0.389687	4.22329	0.0010243	0.053852	TRUE
chr8	95099828	95202812	-	5298	ENSMUSG00000031788	16582	Kifc3	Kifc3	kinesin family member C3	0.363538	4.57447	0.00102861	0.0539851	FALSE
chr7	109798676	109865679	-	4153	ENSMUSG00000007279	56788	Scube2	Scube2	signal peptide, CUB domain, EGF-like 2	-0.692758	2.31747	0.00103456	0.0542033	FALSE
chr1	133897199	133907999	-	2575	ENSMUSG00000010311	269120	Optc	Optc	opticin	-0.516369	4.37358	0.00103903	0.0543436	FALSE
chr11	90249456	90278589	+	3581	ENSMUSG00000003948	67468	Mmd	Mmd	monocyte to macrophage differentiation-associated	0.320812	6.72285	0.00104498	0.0544811	TRUE
chr17	46910459	46924933	+	3002	ENSMUSG00000023978	19133	Prph2	Prph2	peripherin 2	-0.284382	11.5304	0.00104526	0.0544811	TRUE
chr14	66084377	66124500	-	2035	ENSMUSG00000022040	13850	Ephx2	Ephx2	epoxide hydrolase 2, cytoplasmic	0.378049	4.67208	0.00105405	0.0548451	TRUE
chr3	88605966	88648052	+	9844	ENSMUSG00000028059	16800	Arhgef2	Arhgef2	rho/rac guanine nucleotide exchange factor (GEF) 2	0.332271	6.70703	0.00106442	0.0552896	TRUE
chr8	72424176	72443870	-	1962	ENSMUSG00000019732	73316	Calr3	Calr3	calreticulin 3	-0.817606	0.946727	0.00107627	0.0557982	FALSE
chrX	129749742	130465834	+	11553	ENSMUSG00000034480	54004	Diaph2	Diaph2	diaphanous related formin 2	0.317414	5.05456	0.0010779	0.0557982	TRUE
chr15	98589994	98607633	-	6017	ENSMUSG00000022994	11512	Adcy6	Adcy6	adenylate cyclase 6	-0.316444	6.69118	0.00110874	0.0572967	TRUE
chrX	100494291	100516125	+	5717	ENSMUSG00000031221	18518	Igbp1	Igbp1	immunoglobulin (CD79A) binding protein 1	0.300016	5.50836	0.00111962	0.0577308	FALSE
chr13	23698060	23698454	-	395	ENSMUSG00000060678	319155	Hist1h4c	Hist1h4c	histone cluster 1, H4c	-0.393465	8.80128	0.00112095	0.0577308	FALSE
chrX	74365718	74373218	-	3142	ENSMUSG00000015290	100169864	Ubl4a	Ubl4a	ubiquitin-like 4A	-0.333316	4.95554	0.00113902	0.058562	TRUE
chr2	180725263	180742280	+	3200	ENSMUSG00000023393	228993	Slc17a9	Slc17a9	solute carrier family 17, member 9	-0.914652	0.515446	0.00114237	0.0586348	FALSE
chr1	134037254	134048277	+	3306	ENSMUSG00000041559	14264	Fmod	Fmod	fibromodulin	-0.596436	3.94875	0.00114709	0.058777	TRUE
chr9	119937606	119967793	+	5388	ENSMUSG00000032514	74052	Ttc21a	Ttc21a	tetratricopeptide repeat domain 21A	0.530692	3.29921	0.00115652	0.0591605	FALSE
chr4	143267431	143299564	-	1817	ENSMUSG00000028583	14726	Pdpn	Pdpn	podoplanin	0.506647	5.53615	0.00116464	0.0594752	TRUE
chr17	35379617	35385290	+	2596	ENSMUSG00000035929	15015	H2-Q4	H2-Q4	histocompatibility 2, Q region locus 4	0.683715	1.37904	0.00119796	0.0610739	FALSE
chr6	113458484	113470758	+	5868	ENSMUSG00000043088	57890	Il17re	Il17re	interleukin 17 receptor E	-1.00843	0.268707	0.00120385	0.0612707	FALSE
chr3	108383839	108388231	+	3364	ENSMUSG00000068744	56742	Psrc1	Psrc1	proline/serine-rich coiled-coil 1	1.05564	0.0456417	0.00121152	0.0615066	FALSE
chr15	94577951	94589889	-	3054	ENSMUSG00000022451	19230	Twf1	Twf1	twinfilin actin binding protein 1	0.297702	5.60764	0.00121254	0.0615066	TRUE
chr10	100443902	100487350	-	8939	ENSMUSG00000036676	237500	Tmtc3	Tmtc3	transmembrane and tetratricopeptide repeat containing 3	0.323433	6.7146	0.00123269	0.062424	TRUE
chr16	15889227	16146851	-	3279	ENSMUSG00000041974	224008	Spidr	Spidr	scaffolding protein involved in DNA repair	0.539342	3.47377	0.00123815	0.0625959	TRUE
chr2	73092801	73218924	-	3561	ENSMUSG00000027108	67059	Ola1	Ola1	Obg-like ATPase 1	0.33927	5.42992	0.00124308	0.0626878	FALSE
chr2	79452521	79456751	-	2729	ENSMUSG00000034701	18012	Neurod1	Neurod1	neurogenic differentiation 1	0.298022	8.45881	0.00124411	0.0626878	TRUE
chr19	53819354	53825128	-	2766	ENSMUSG00000089679	NA	Gm16299	Gm16299	predicted gene 16299	-1.54693	0.337307	0.00124706	0.0627321	FALSE
chr10	88459569	88473236	+	1264	ENSMUSG00000020059	20962	Sycp3	Sycp3	synaptonemal complex protein 3	2.62457	-1.69069	0.00125168	0.0628603	FALSE
chr9	58156265	58159221	-	2354	ENSMUSG00000037206	26968	Islr	Islr	immunoglobulin superfamily containing leucine-rich repeat	0.999291	1.55845	0.00126851	0.0634946	FALSE
chr7	87424771	87493512	-	7108	ENSMUSG00000004651	22173	Tyr	Tyr	tyrosinase	0.99707	2.06941	0.00126715	0.0634946	FALSE
chr14	59380833	59395381	-	3459	ENSMUSG00000091144	628705	Phf11c	Phf11c	PHD finger protein 11C	0.677559	2.56154	0.00127717	0.0638225	FALSE
chr8	93971588	94012842	-	4132	ENSMUSG00000031751	23802	Amfr	Amfr	autocrine motility factor receptor	-0.261898	6.86847	0.00129539	0.0646264	TRUE
chr19	6080762	6084944	-	1798	ENSMUSG00000024792	81909	Zfpl1	Zfpl1	zinc finger like protein 1	0.376244	3.68173	0.00130422	0.0648812	FALSE
chr13	33917918	34002794	-	5409	ENSMUSG00000060147	20719	Serpinb6a	Serpinb6a	serine (or cysteine) peptidase inhibitor, clade B, member 6a	0.409714	3.78621	0.0013067	0.0648812	FALSE
chr5	3632932	3657185	-	4168	ENSMUSG00000007415	67210	Gatad1	Gatad1	GATA zinc finger domain containing 1	0.283729	5.88579	0.00130692	0.0648812	TRUE
chr16	56204313	56273756	+	9275	ENSMUSG00000035270	224224	Impg2	Impg2	interphotoreceptor matrix proteoglycan 2	0.378124	9.95106	0.0013213	0.0654874	TRUE
chr5	130171798	130214342	+	4168	ENSMUSG00000025340	56715	Rabgef1	Rabgef1	RAB guanine nucleotide exchange factor (GEF) 1	-0.312918	7.87032	0.0013257	0.0655982	TRUE
chr7	70531222	70531449	+	228	ENSMUSG00000108899	NA	Gm44811	Gm44811	predicted gene 44811	-1.45964	-0.494144	0.0013289	0.0656495	FALSE
chr6	134084601	134087464	+	2864	ENSMUSG00000108238	NA	Gm43984	Gm43984	predicted gene, 43984	0.483373	2.98177	0.00135463	0.0668114	FALSE
chr19	8160165	8218900	-	2272	ENSMUSG00000075044	236293	Slc22a29	Slc22a29	solute carrier family 22. member 29	-1.0663	0.0471036	0.00136492	0.0671993	FALSE
chr9	80313330	80465481	-	3630	ENSMUSG00000032343	63859	Impg1	Impg1	interphotoreceptor matrix proteoglycan 1	-0.318953	8.63128	0.00136693	0.0671993	TRUE
chr10	117277334	117282274	-	1266	ENSMUSG00000069516	17105	Lyz2	Lyz2	lysozyme 2	1.01349	0.415952	0.0013811	0.0677857	FALSE
chr2	52397951	52424901	-	5409	ENSMUSG00000036093	75423	Arl5a	Arl5a	ADP-ribosylation factor-like 5A	0.320357	6.47147	0.00143938	0.0705321	TRUE
chr7	43562256	43575461	+	3495	ENSMUSG00000056592	210104	Zfp658	Zfp658	zinc finger protein 658	-0.330457	4.28746	0.00144481	0.0706834	FALSE
chr6	145931641	145965223	+	4996	ENSMUSG00000030255	16651	Sspn	Sspn	sarcospan	0.592462	1.88718	0.00145025	0.0708356	FALSE
chr2	148889924	148890288	-	365	ENSMUSG00000103559	NA	Gm38221	Gm38221	predicted gene, 38221	-0.933366	0.356562	0.00145277	0.0708441	FALSE
chr13	74639872	74691875	+	4014	ENSMUSG00000021583	80898	Erap1	Erap1	endoplasmic reticulum aminopeptidase 1	0.326445	4.61348	0.0014579	0.0709802	TRUE
chr7	142325837	142373753	-	4789	ENSMUSG00000045777	320802	Ifitm10	Ifitm10	interferon induced transmembrane protein 10	0.573765	1.90363	0.00147541	0.071335	FALSE
chr9	108338903	108340343	+	1441	ENSMUSG00000063856	14775	Gpx1	Gpx1	glutathione peroxidase 1	0.378169	3.9459	0.00147932	0.071335	FALSE
chr2	80411970	80447625	-	3237	ENSMUSG00000027004	20378	Frzb	Frzb	frizzled-related protein	-0.324762	4.56499	0.00147039	0.071335	TRUE
chr11	54979108	55033445	-	2930	ENSMUSG00000018340	11749	Anxa6	Anxa6	annexin A6	0.326292	4.94731	0.00146821	0.071335	TRUE
chr11	48800332	48806434	+	5119	ENSMUSG00000020372	14694	Rack1	Rack1	receptor for activated C kinase 1	0.258172	7.07553	0.00147692	0.071335	FALSE
chr11	23007531	23030788	+	4396	ENSMUSG00000049811	73873	Fam161a	Fam161a	family with sequence similarity 161, member A	-0.302383	7.98314	0.00147874	0.071335	TRUE
chr2	84687970	84715180	-	5047	ENSMUSG00000034075	228136	Zdhhc5	Zdhhc5	zinc finger, DHHC domain containing 5	-0.289241	7.93723	0.00149455	0.0719549	TRUE
chr9	96705828	96711449	+	2814	ENSMUSG00000102097	NA	A930006L05Rik	A930006L05Rik	RIKEN cDNA A930006L05 gene	-0.746781	1.17549	0.00150881	0.072526	FALSE
chr5	146948657	146955614	+	2548	ENSMUSG00000016503	66596	Gtf3a	Gtf3a	general transcription factor III A	0.421085	3.55751	0.00152973	0.07336	FALSE
chr17	33938821	33940343	-	1193	ENSMUSG00000024309	14976	Pfdn6	Pfdn6	prefoldin subunit 6	0.317722	4.44071	0.00153101	0.07336	FALSE
chr11	83065112	83070678	+	1664	ENSMUSG00000072620	20556	Slfn2	Slfn2	schlafen 2	2.14978	-1.5219	0.00154056	0.0737009	FALSE
chr2	30090944	30093648	-	1785	ENSMUSG00000015335	66220	Zdhhc12	Zdhhc12	zinc finger, DHHC domain containing 12	0.458925	3.60845	0.00154667	0.0738765	TRUE
chr13	23782572	23791495	+	1416	ENSMUSG00000064140	214158	Trim38	Trim38	tripartite motif-containing 38	0.716958	1.22772	0.0015594	0.0741339	FALSE
chr18	37517871	37524479	+	6609	ENSMUSG00000073591	93893	Pcdhb22	Pcdhb22	protocadherin beta 22	0.365912	4.8999	0.0015573	0.0741339	TRUE
chr10	61648552	61674168	+	2902	ENSMUSG00000020089	67895	Ppa1	Ppa1	pyrophosphatase (inorganic) 1	-0.298068	5.83418	0.00155862	0.0741339	TRUE
chr18	58836764	59053678	+	4666	ENSMUSG00000053441	240322	Adamts19	Adamts19	a disintegrin-like and metallopeptidase (reprolysin type) with thrombospondin type 1 motif, 19	-0.948706	0.31533	0.00156263	0.0741708	FALSE
chrX	48256862	48282453	+	4130	ENSMUSG00000063785	72554	Utp14a	Utp14a	UTP14A small subunit processome component	0.311607	4.74243	0.00157059	0.0744324	FALSE
chr9	35124408	35176061	-	1451	ENSMUSG00000032040	69305	Dcps	Dcps	decapping enzyme, scavenger	0.452855	4.42164	0.00157511	0.0745297	TRUE
chr3	97901190	97923276	+	3976	ENSMUSG00000027879	20333	Sec22b	Sec22b	SEC22 homolog B, vesicle trafficking protein	-0.268519	6.43044	0.00157898	0.0745963	TRUE
chr2	11339488	11344111	+	1615	ENSMUSG00000086006	NA	Gm13293	Gm13293	predicted gene 13293	2.19284	-1.48943	0.0015905	0.0750234	FALSE
chr2	125068124	125088677	+	2330	ENSMUSG00000035183	317750	Slc24a5	Slc24a5	solute carrier family 24, member 5	1.28011	1.72863	0.00159937	0.0753248	FALSE
chr14	69190638	69194662	+	3195	ENSMUSG00000022061	18095	Nkx3-1	Nkx3-1	NK3 homeobox 1	2.20049	-1.49276	0.00160222	0.0753415	FALSE
chr15	100575318	100599984	-	6896	ENSMUSG00000009739	19009	Pou6f1	Pou6f1	POU domain, class 6, transcription factor 1	0.262912	6.14177	0.00161307	0.0757343	TRUE
chr11	120361534	120368168	+	2110	ENSMUSG00000025380	238021	Fscn2	Fscn2	fascin actin-bundling protein 2	-0.344777	6.10002	0.00162804	0.0763187	FALSE
chr4	3496978	3516515	-	1050	ENSMUSG00000081660	NA	Gm11787	Gm11787	predicted gene 11787	2.25293	-1.65264	0.00163302	0.0764339	FALSE
chr13	12471209	12520450	-	8103	ENSMUSG00000095105	171211	Edaradd	Edaradd	EDAR (ectodysplasin-A receptor)-associated death domain	1.80859	-1.15539	0.00163596	0.0764535	FALSE
chr8	46575594	46617212	-	6411	ENSMUSG00000038225	408022	Primpol	Primpol	primase and polymerase (DNA-directed)	0.467868	3.11054	0.00164776	0.0768862	FALSE
chr11	3703731	3863903	-	6361	ENSMUSG00000020435	74309	Osbp2	Osbp2	oxysterol binding protein 2	-0.261453	8.87986	0.0016688	0.077748	TRUE
chrX	37082520	37085402	-	1434	ENSMUSG00000079641	67248	Rpl39	Rpl39	ribosomal protein L39	0.338736	5.47416	0.00167508	0.0779209	TRUE
chr6	83057844	83067318	+	3419	ENSMUSG00000009145	93838	Dqx1	Dqx1	DEAQ RNA-dependent ATPase	0.534423	2.04363	0.00167862	0.0779659	FALSE
chr2	102550012	102643041	+	6046	ENSMUSG00000027188	210622	Pamr1	Pamr1	peptidase domain containing associated with muscle regeneration 1	-1.08983	0.0705351	0.00168838	0.0782875	FALSE
chr10	128270576	128292849	+	4397	ENSMUSG00000040033	20847	Stat2	Stat2	signal transducer and activator of transcription 2	0.348457	5.01128	0.00169072	0.0782875	FALSE
chr1	193168046	193177832	+	4403	ENSMUSG00000079144	319266	A130010J15Rik	A130010J15Rik	RIKEN cDNA A130010J15 gene	0.363698	3.93662	0.00169969	0.0785828	TRUE
chr6	53287270	53700376	+	25021	ENSMUSG00000053007	231991	Creb5	Creb5	cAMP responsive element binding protein 5	0.662824	3.06742	0.00173137	0.0799254	FALSE
chr15	67102875	67113992	-	4985	ENSMUSG00000013846	20442	St3gal1	St3gal1	ST3 beta-galactoside alpha-2,3-sialyltransferase 1	-0.274698	6.86328	0.00175055	0.0805654	TRUE
chr8	46471037	46536051	+	10483	ENSMUSG00000018796	14081	Acsl1	Acsl1	acyl-CoA synthetase long-chain family member 1	0.262982	7.15434	0.00174907	0.0805654	TRUE
chr10	90989311	91082770	-	9028	ENSMUSG00000019979	11783	Apaf1	Apaf1	apoptotic peptidase activating factor 1	0.31956	5.1505	0.00177132	0.0813974	TRUE
chr15	58415468	58457801	+	5621	ENSMUSG00000037119	210998	Fam91a1	Fam91a1	family with sequence similarity 91, member A1	0.258486	6.50957	0.00177938	0.0816437	TRUE
chr4	83220300	83324255	-	10199	ENSMUSG00000038172	69863	Ttc39b	Ttc39b	tetratricopeptide repeat domain 39B	0.254824	6.43726	0.00178287	0.0816804	TRUE
chr17	40923051	40935047	-	2604	ENSMUSG00000023919	83815	Cenpq	Cenpq	centromere protein Q	0.495605	2.86474	0.00179193	0.0819713	TRUE
chr4	28813131	28967499	+	9884	ENSMUSG00000028289	13841	Epha7	Epha7	Eph receptor A7	0.279544	6.48053	0.00180973	0.0826609	TRUE
chr16	19760208	19772753	+	5197	ENSMUSG00000022686	108105	B3gnt5	B3gnt5	UDP-GlcNAc:betaGal beta-1,3-N-acetylglucosaminyltransferase 5	1.56643	1.4684	0.00182322	0.0830265	TRUE
chr2	181837854	181857461	+	4183	ENSMUSG00000027589	245867	Pcmtd2	Pcmtd2	protein-L-isoaspartate (D-aspartate) O-methyltransferase domain containing 2	-0.295761	9.2749	0.00182206	0.0830265	TRUE
chr5	89677087	89883334	-	5430	ENSMUSG00000043635	330119	Adamts3	Adamts3	a disintegrin-like and metallopeptidase (reprolysin type) with thrombospondin type 1 motif, 3	0.286554	6.77213	0.00184415	0.0838535	TRUE
chr3	30855950	30897192	+	4227	ENSMUSG00000037661	71862	Gpr160	Gpr160	G protein-coupled receptor 160	2.2704	-0.955188	0.00185695	0.0841826	FALSE
chr17	6738041	6782784	-	3290	ENSMUSG00000052397	22350	Ezr	Ezr	ezrin	0.508836	4.20611	0.00185571	0.0841826	TRUE
chr2	129800517	129832287	+	6195	ENSMUSG00000037885	67333	Stk35	Stk35	serine/threonine kinase 35	-0.266805	9.70139	0.00186079	0.0842306	TRUE
chr15	100869858	101045938	+	15766	ENSMUSG00000023033	20273	Scn8a	Scn8a	sodium channel, voltage-gated, type VIII, alpha	0.286137	7.44975	0.00186776	0.0844202	TRUE
chr14	102976581	102982637	-	6057	ENSMUSG00000098557	239217	Kctd12	Kctd12	potassium channel tetramerisation domain containing 12	0.330915	4.24591	0.00189516	0.0854064	TRUE
chr15	76660641	76668196	+	3143	ENSMUSG00000004187	16581	Kifc2	Kifc2	kinesin family member C2	0.32112	4.99535	0.00189522	0.0854064	FALSE
chr3	86137940	86142702	-	977	ENSMUSG00000028081	20091	Rps3a1	Rps3a1	ribosomal protein S3A1	0.27875	7.07957	0.00190115	0.0855462	FALSE
chr6	145303152	145308951	+	747	ENSMUSG00000087277	NA	2010013B24Rik	2010013B24Rik	RIKEN cDNA 2010013B24 gene	-1.29017	-0.586962	0.00191513	0.0860474	FALSE
chr9	107558809	107568415	-	6021	ENSMUSG00000097099	NA	Gm9917	Gm9917	predicted gene 9917	-0.666918	2.05063	0.00192098	0.0860548	FALSE
chr12	108825873	108835883	-	2606	ENSMUSG00000021265	214663	Slc25a29	Slc25a29	solute carrier family 25 (mitochondrial carrier, palmitoylcarnitine transporter), member 29	0.407616	3.84748	0.00192044	0.0860548	FALSE
chr1	155973318	155974506	+	1189	ENSMUSG00000102833	NA	Gm9694	Gm9694	predicted gene 9694	-0.981858	0.0785225	0.00193045	0.0862238	FALSE
chr10	80798198	80804924	+	2658	ENSMUSG00000020211	20222	Sf3a2	Sf3a2	splicing factor 3a, subunit 2	0.279388	5.42262	0.00192785	0.0862238	FALSE
chr15	82329532	82338826	-	1913	ENSMUSG00000022453	17939	Naga	Naga	N-acetyl galactosaminidase, alpha	0.320599	4.42251	0.00194008	0.0865263	FALSE
chr7	30356732	30356924	-	193	ENSMUSG00000064982	NA	Gm25259	Gm25259	predicted gene, 25259	1.58374	-0.843875	0.00194509	0.0865287	FALSE
chr1	177762962	177796511	-	4531	ENSMUSG00000015961	11566	Adss	Adss	adenylosuccinate synthetase, non muscle	0.284486	4.99915	0.00194585	0.0865287	TRUE
chr13	99396924	99412864	-	5693	ENSMUSG00000097828	NA	6430562O15Rik	6430562O15Rik	RIKEN cDNA 6430562O15 gene	0.452131	4.84634	0.00196459	0.0872343	FALSE
chr8	12395295	12400126	+	4832	ENSMUSG00000096014	20664	Sox1	Sox1	SRY (sex determining region Y)-box 1	3.99591	-0.606469	0.00197011	0.0873256	FALSE
chr13	23794768	23804599	-	335	ENSMUSG00000087173	NA	Gm11337	Gm11337	predicted gene 11337	-0.931474	0.482679	0.0019733	0.0873256	FALSE
chr10	43579169	43584262	+	1813	ENSMUSG00000047139	12484	Cd24a	Cd24a	CD24a antigen	1.56315	4.22221	0.0019753	0.0873256	TRUE
chr15	79561500	79605084	-	2192	ENSMUSG00000022429	13404	Dmc1	Dmc1	DNA meiotic recombinase 1	0.885023	0.366721	0.00198369	0.0875685	FALSE
chr19	40221173	40271842	-	5260	ENSMUSG00000055044	54132	Pdlim1	Pdlim1	PDZ and LIM domain 1 (elfin)	0.989753	0.468229	0.00199613	0.0876069	FALSE
chr1	157412352	157420236	+	1410	ENSMUSG00000049881	NA	2810025M15Rik	2810025M15Rik	RIKEN cDNA 2810025M15 gene	0.489561	2.69639	0.00199008	0.0876069	FALSE
chr1	164151838	164220277	+	7430	ENSMUSG00000026579	14067	F5	F5	coagulation factor V	-0.749711	2.88903	0.00199476	0.0876069	FALSE
chr2	120716154	120850128	-	11421	ENSMUSG00000027284	68968	Cdan1	Cdan1	congenital dyserythropoietic anemia, type I (human)	-0.315154	6.05074	0.00199167	0.0876069	FALSE
chrX	155323918	155340754	-	2106	ENSMUSG00000025289	53381	Prdx4	Prdx4	peroxiredoxin 4	0.502185	2.62403	0.00201531	0.0883208	FALSE
chr2	29965560	30031451	+	13362	ENSMUSG00000057738	20740	Sptan1	Sptan1	spectrin alpha, non-erythrocytic 1	0.297775	9.76521	0.00202058	0.0884236	TRUE
chr5	72755716	72868483	-	3744	ENSMUSG00000029217	21682	Tec	Tec	tec protein tyrosine kinase	0.776191	1.22759	0.0020247	0.0884761	FALSE
chr6	118011438	118091546	+	3355	ENSMUSG00000030134	70727	Rasgef1a	Rasgef1a	RasGEF domain family, member 1A	0.340339	3.9207	0.002054	0.0896273	FALSE
chr4	124986430	125009099	+	1938	ENSMUSG00000028871	192199	Rspo1	Rspo1	R-spondin 1	3.92263	-0.990935	0.00208009	0.0900536	FALSE
chr11	70623027	70625561	-	911	ENSMUSG00000085952	NA	Gm12315	Gm12315	predicted gene 12315	-2.72959	-1.92344	0.00207845	0.0900536	FALSE
chr3	10220995	10223433	-	2439	ENSMUSG00000102705	NA	4632432E15Rik	4632432E15Rik	RIKEN cDNA 4632432E15 gene	0.529393	4.21401	0.00208162	0.0900536	FALSE
chr11	106318592	106353288	-	7041	ENSMUSG00000001027	110880	Scn4a	Scn4a	sodium channel, voltage-gated, type IV, alpha	-0.360182	4.44133	0.00207604	0.0900536	TRUE
chr2	54436317	55118309	+	7810	ENSMUSG00000060988	271786	Galnt13	Galnt13	polypeptide N-acetylgalactosaminyltransferase 13	0.261397	6.82884	0.00207093	0.0900536	TRUE
chr3	19957054	20009145	+	9566	ENSMUSG00000003617	12870	Cp	Cp	ceruloplasmin	0.318558	8.41252	0.00207348	0.0900536	TRUE
chr17	71781947	71858351	+	4055	ENSMUSG00000024059	78785	Clip4	Clip4	CAP-GLY domain containing linker protein family, member 4	0.264041	6.08287	0.00209272	0.0904047	TRUE
chr8	83608193	83612653	+	3204	ENSMUSG00000005483	81489	Dnajb1	Dnajb1	DnaJ heat shock protein family (Hsp40) member B1	0.319348	5.76383	0.00210299	0.090684	TRUE
chr11	101285952	101302286	-	7065	ENSMUSG00000035086	56208	Becn1	Becn1	beclin 1, autophagy related	0.276185	5.76017	0.00210517	0.090684	TRUE
chr12	105031075	105031349	-	275	ENSMUSG00000088789	NA	Scarna13	Scarna13	small Cajal body-specific RNA 1	-0.341317	5.98371	0.00213165	0.0916942	FALSE
chr2	71271063	71367749	-	7342	ENSMUSG00000027010	78830	Slc25a12	Slc25a12	solute carrier family 25 (mitochondrial carrier, Aralar), member 12	0.256688	6.87819	0.00214852	0.0922886	TRUE
chr1	135523088	135525338	-	2251	ENSMUSG00000104524	NA	Gm37333	Gm37333	predicted gene, 37333	0.48362	3.07216	0.00215548	0.0924566	FALSE
chr19	53140445	53247399	+	4938	ENSMUSG00000025026	27360	Add3	Add3	adducin 3 (gamma)	0.247791	7.71241	0.0021683	0.092875	TRUE
chr18	37496991	37504128	+	7138	ENSMUSG00000043313	93890	Pcdhb19	Pcdhb19	protocadherin beta 19	0.324986	5.75357	0.00217988	0.0932391	TRUE
chr9	74852909	74855385	-	2477	ENSMUSG00000101596	NA	Gm28182	Gm28182	predicted gene 28182	-2.19409	-1.51635	0.00219356	0.0936921	FALSE
chr17	88530118	88588367	+	4255	ENSMUSG00000034709	73825	Ppp1r21	Ppp1r21	protein phosphatase 1, regulatory subunit 21	0.254067	5.55271	0.00222936	0.0950867	TRUE
chrX	168654117	168673898	-	2877	ENSMUSG00000031358	17692	Msl3	Msl3	MSL complex subunit 3	0.319984	4.40748	0.00225813	0.0960436	TRUE
chrX	71364760	71419196	+	5859	ENSMUSG00000015214	53332	Mtmr1	Mtmr1	myotubularin related protein 1	0.244212	6.63161	0.00225593	0.0960436	TRUE
chr9	110425926	110476694	-	7021	ENSMUSG00000054792	270201	Klhl18	Klhl18	kelch-like 18	-0.257711	8.07963	0.00226783	0.0963208	TRUE
chr6	77586995	77588481	-	1487	ENSMUSG00000107707	NA	Gm44286	Gm44286	predicted gene, 44286	0.497314	2.72892	0.0022864	0.0969733	FALSE
chr19	59322290	59322783	+	494	ENSMUSG00000067038	NA	Rps12-ps3	Rps12-ps3	ribosomal protein S12, pseudogene 3	4.38924	-2.31197	0.002294	0.097094	FALSE
chr10	25266045	25266175	-	131	ENSMUSG00000089024	NA	Gm25016	Gm25016	predicted gene, 25016	1.86579	-1.3699	0.00229566	0.097094	FALSE
chr6	49036546	49070929	+	6514	ENSMUSG00000029816	93695	Gpnmb	Gpnmb	glycoprotein (transmembrane) nmb	1.228	5.42571	0.00230306	0.0972714	TRUE
chr1	90765923	90843971	-	11963	ENSMUSG00000048126	12835	Col6a3	Col6a3	collagen, type VI, alpha 3	1.82177	1.01735	0.00230653	0.0972822	FALSE
chr11	115334731	115346927	+	2426	ENSMUSG00000018862	69602	Otop3	Otop3	otopetrin 3	0.531164	2.89602	0.00231146	0.0973547	FALSE
chr2	35340409	35340963	+	555	ENSMUSG00000075391	NA	Gm13443	Gm13443	predicted gene 13443	0.397375	3.44673	0.00232487	0.0977833	FALSE
chr2	92374676	92381217	+	1775	ENSMUSG00000027222	18633	Pex16	Pex16	peroxisomal biogenesis factor 16	0.324394	3.96562	0.00233366	0.0980169	FALSE
chr3	75619347	75623360	+	4014	ENSMUSG00000102625	NA	Gm37672	Gm37672	predicted gene, 37672	0.877674	0.524394	0.00234956	0.098443	FALSE
chr2	21180731	21205365	-	1561	ENSMUSG00000026679	71233	Enkur	Enkur	enkurin, TRPC channel interacting protein	0.700843	1.49188	0.0023503	0.098443	FALSE
chr13	73467197	73516422	+	4131	ENSMUSG00000021608	210992	Lpcat1	Lpcat1	lysophosphatidylcholine acyltransferase 1	-0.315608	7.35524	0.00236178	0.0987871	TRUE
chr15	76671615	76694919	+	4119	ENSMUSG00000033819	73062	Ppp1r16a	Ppp1r16a	protein phosphatase 1, regulatory subunit 16A	0.279266	5.28874	0.00237881	0.099362	FALSE
chr5	24751003	24758008	-	802	ENSMUSG00000038135	214301	Crygn	Crygn	crystallin, gamma N	3.35859	0.513762	0.0023873	0.0995793	FALSE
chr8	104641807	104658558	+	2210	ENSMUSG00000023737	NA	1700082M22Rik	1700082M22Rik	RIKEN cDNA 1700082M22 gene	-0.911711	0.283003	0.00239098	0.0995958	FALSE
chr11	121421401	121431288	+	2520	ENSMUSG00000039253	238024	Fn3krp	Fn3krp	fructosamine 3 kinase related protein	0.287263	5.30603	0.00239637	0.0996829	TRUE
chr14	21741543	21746632	+	893	ENSMUSG00000084940	NA	Gm15935	Gm15935	predicted gene 15935	-3.17247	-2.10511	0.00241807	0.100448	FALSE
chr18	37513621	37518325	+	4705	ENSMUSG00000044022	93892	Pcdhb21	Pcdhb21	protocadherin beta 21	0.372845	4.33821	0.00242521	0.100606	TRUE
chr7	127027729	127042471	-	4903	ENSMUSG00000030677	110033	Kif22	Kif22	kinesin family member 22	-0.576723	1.72929	0.00244319	0.101214	FALSE
chr6	13069759	13089269	+	6931	ENSMUSG00000029571	71900	Tmem106b	Tmem106b	transmembrane protein 106B	0.248465	7.36597	0.00245607	0.101608	TRUE
chr17	8282904	8297661	+	2082	ENSMUSG00000023861	55951	Mpc1	Mpc1	mitochondrial pyruvate carrier 1	0.296488	4.86103	0.00246225	0.101725	TRUE
chr4	116094264	116123690	-	7706	ENSMUSG00000028702	19366	Rad54l	Rad54l	RAD54 like (S. cerevisiae)	0.730549	0.888679	0.00247341	0.101772	FALSE
chrM	4950	5016	+	67	ENSMUSG00000064346	NA	mt-Tw	mt-Tw	mitochondrially encoded tRNA tryptophan	0.423611	3.30885	0.00247166	0.101772	FALSE
chr5	115648175	115731621	-	6157	ENSMUSG00000041609	75665	Bicdl1	Bicdl1	BICD family like cargo adaptor 1	-0.262275	7.9332	0.00247346	0.101772	TRUE
chr19	28835049	28913960	+	6170	ENSMUSG00000024935	20510	Slc1a1	Slc1a1	solute carrier family 1 (neuronal/epithelial high affinity glutamate transporter, system Xag), member 1	0.336939	5.50026	0.0024813	0.101956	TRUE
chr9	38718268	38743337	+	4899	ENSMUSG00000023186	67776	Vwa5a	Vwa5a	von Willebrand factor A domain containing 5A	0.436098	4.14567	0.0024849	0.101965	TRUE
chr2	140170649	140203689	+	1789	ENSMUSG00000027384	69487	Ndufaf5	Ndufaf5	NADH:ubiquinone oxidoreductase complex assembly factor 5	0.311064	4.94507	0.00249429	0.102212	FALSE
chr3	90511034	90514392	-	694	ENSMUSG00000044080	20193	S100a1	S100a1	S100 calcium binding protein A1	0.426038	3.40664	0.00250324	0.10244	TRUE
chr18	77633281	77714010	-	3418	ENSMUSG00000047466	212163	8030462N17Rik	8030462N17Rik	RIKEN cDNA 8030462N17 gene	-0.246775	6.6377	0.0025149	0.102778	TRUE
chr12	89431336	89431401	+	66	ENSMUSG00000080680	NA	Gm23989	Gm23989	predicted gene, 23989	0.780549	0.661568	0.0025307	0.103285	FALSE
chr2	114013563	114068324	+	1989	ENSMUSG00000092201	NA	A530058N18Rik	A530058N18Rik	RIKEN cDNA A530058N18 gene	1.10832	-0.343955	0.00254407	0.103551	FALSE
chr17	35823230	35832791	+	2893	ENSMUSG00000059714	14251	Flot1	Flot1	flotillin 1	0.306952	4.85666	0.00254123	0.103551	TRUE
chr14	45134448	45220328	-	10360	ENSMUSG00000021830	70561	Txndc16	Txndc16	thioredoxin domain containing 16	0.253981	6.69237	0.00255449	0.103836	TRUE
chr4	152039321	152061494	+	4956	ENSMUSG00000028948	74035	Nol9	Nol9	nucleolar protein 9	0.322243	4.47081	0.00256888	0.104141	TRUE
chr3	82358044	82395268	+	6671	ENSMUSG00000033900	213582	Map9	Map9	microtubule-associated protein 9	0.253691	6.28126	0.00256576	0.104141	TRUE
chr4	128991958	129011529	+	2140	ENSMUSG00000028792	11637	Ak2	Ak2	adenylate kinase 2	0.336273	3.78423	0.00258352	0.104595	FALSE
chr10	81745983	81747503	-	720	ENSMUSG00000094622	100040944	Gm3055	Gm3055	predicted gene 3055	3.64625	-1.45206	0.00258865	0.104663	FALSE
chr19	29003408	29003842	-	435	ENSMUSG00000063754	NA	Gm10136	Gm10136	predicted pseudogene 10136	0.644149	1.3968	0.00261638	0.105642	FALSE
chr13	67194506	67209298	+	2712	ENSMUSG00000051037	218311	Zfp455	Zfp455	zinc finger protein 455	0.590614	1.70207	0.00263238	0.106147	FALSE
chr2	103957986	103981878	+	2166	ENSMUSG00000032698	16909	Lmo2	Lmo2	LIM domain only 2	0.505003	2.43253	0.00267793	0.107828	TRUE
chr5	135632618	135646448	+	7534	ENSMUSG00000039917	215160	Rhbdd2	Rhbdd2	rhomboid domain containing 2	-0.272874	6.42917	0.00268119	0.107828	TRUE
chr9	88840236	88858870	-	6831	ENSMUSG00000097177	NA	9330159M07Rik	9330159M07Rik	RIKEN cDNA 9330159M07 gene	0.653744	5.20916	0.00269237	0.107991	FALSE
chr4	62448653	62470896	-	4738	ENSMUSG00000028391	71354	Wdr31	Wdr31	WD repeat domain 31	-0.356436	6.0926	0.00269193	0.107991	TRUE
chr6	21491661	21491880	+	220	ENSMUSG00000107097	NA	Gm42584	Gm42584	predicted gene 42584	2.03563	-1.58705	0.00269943	0.108131	FALSE
chr17	29890084	29897067	+	3848	ENSMUSG00000086534	NA	Gm16758	Gm16758	predicted gene, 16758	0.716033	0.833927	0.00271593	0.108648	FALSE
chr6	48048703	48048795	+	93	ENSMUSG00000092928	NA	Gm24563	Gm24563	predicted gene, 24563	-3.16	-2.10492	0.00273201	0.108717	FALSE
chr1	160212943	160214816	+	1874	ENSMUSG00000103006	NA	4933417C20Rik	4933417C20Rik	RIKEN cDNA 4933417C20 gene	-0.632367	1.35964	0.00272727	0.108717	FALSE
chr3	104788375	104794459	+	1618	ENSMUSG00000002233	11853	Rhoc	Rhoc	ras homolog family member C	0.40741	3.08992	0.00272853	0.108717	TRUE
chr11	86936425	86993707	-	4847	ENSMUSG00000018427	77864	Ypel2	Ypel2	yippee like 2	-0.268784	7.6969	0.00272162	0.108717	TRUE
chr9	45929628	45936058	-	1586	ENSMUSG00000032085	21345	Tagln	Tagln	transgelin	1.43839	1.1705	0.00274179	0.108824	FALSE
chr7	19320117	19342515	-	1723	ENSMUSG00000108854	NA	D830036C21Rik	D830036C21Rik	RIKEN cDNA D830036C21 gene	-0.727934	0.916288	0.00274188	0.108824	FALSE
chr16	33684466	33771576	+	12632	ENSMUSG00000075254	77446	Heg1	Heg1	heart development protein with EGF-like domains 1	0.366424	8.34583	0.00275866	0.109346	TRUE
chr5	21910931	21954014	+	1796	ENSMUSG00000073152	NA	Gm10475	Gm10475	predicted gene 10475	1.40965	-0.315823	0.00278143	0.109521	FALSE
chr7	45814022	45814919	+	898	ENSMUSG00000110197	NA	Gm45444	Gm45444	predicted gene 45444	-1.2621	-0.489766	0.00277015	0.109521	FALSE
chr6	129208412	129238725	-	7241	ENSMUSG00000097354	NA	2310001H17Rik	2310001H17Rik	RIKEN cDNA 2310001H17 gene	0.718132	1.44088	0.00277625	0.109521	FALSE
chr3	103722222	103738001	-	6161	ENSMUSG00000027848	99543	Olfml3	Olfml3	olfactomedin-like 3	0.435783	3.50277	0.0027899	0.109521	FALSE
chr2	77180340	77280592	-	9857	ENSMUSG00000042272	228071	Sestd1	Sestd1	SEC14 and spectrin domains 1	0.249299	5.60769	0.00278562	0.109521	TRUE
chr2	29802634	29817522	+	4412	ENSMUSG00000059316	26569	Slc27a4	Slc27a4	solute carrier family 27 (fatty acid transporter), member 4	0.317679	5.9098	0.00279563	0.109521	TRUE
chr15	103153307	103158002	-	3281	ENSMUSG00000036061	71726	Smug1	Smug1	single-strand selective monofunctional uracil DNA glycosylase	0.336385	6.05828	0.0027796	0.109521	TRUE
chr19	9982703	9985092	+	866	ENSMUSG00000024661	14319	Fth1	Fth1	ferritin heavy polypeptide 1	0.254269	8.03398	0.0027929	0.109521	FALSE
chr1	150319417	150333906	+	3350	ENSMUSG00000006007	20028	Pdc	Pdc	phosducin	-0.367473	10.1081	0.00277627	0.109521	TRUE
chrX	140445554	140446382	-	829	ENSMUSG00000082031	NA	Gm8097	Gm8097	predicted gene 8097	3.1754	-2.10493	0.00280454	0.109729	FALSE
chr19	38930915	38971051	+	7205	ENSMUSG00000025001	15201	Hells	Hells	helicase, lymphoid specific	0.407401	3.59702	0.0028255	0.110264	FALSE
chrX	38533274	38576196	-	3873	ENSMUSG00000031095	72584	Cul4b	Cul4b	cullin 4B	0.263091	5.90097	0.00282247	0.110264	FALSE
chr10	97565501	97572703	+	2075	ENSMUSG00000036446	17022	Lum	Lum	lumican	2.3994	-1.58824	0.00283323	0.110368	FALSE
chr5	71658113	72149037	+	13838	ENSMUSG00000029212	14400	Gabrb1	Gabrb1	gamma-aminobutyric acid (GABA) A receptor, subunit beta 1	0.291611	4.67649	0.00283547	0.110368	FALSE
chr13	74480054	74493970	-	1406	ENSMUSG00000069208	235956	Zfp825	Zfp825	zinc finger protein 825	0.528073	2.48114	0.0028551	0.11099	FALSE
chr7	18396516	18400865	-	4350	ENSMUSG00000109209	NA	Gm45104	Gm45104	predicted gene 45104	1.21332	-0.412219	0.00286042	0.111054	FALSE
chr10	24595442	24598683	+	2861	ENSMUSG00000019997	14219	Ctgf	Ctgf	connective tissue growth factor	-0.567594	5.5129	0.00286832	0.111218	TRUE
chr6	83106608	83109054	-	1083	ENSMUSG00000087578	NA	Ccdc142os	Ccdc142os	coiled-coil domain containing 142, opposite strand	-0.53883	1.97951	0.00288817	0.111845	FALSE
chr7	46820864	46821417	-	554	ENSMUSG00000087298	NA	Gm9392	Gm9392	predicted pseudogene 9392	-0.643463	2.06614	0.00290356	0.112154	FALSE
chr13	34127008	34130354	-	1922	ENSMUSG00000045136	73710	Tubb2b	Tubb2b	tubulin, beta 2B class IIB	0.423608	3.40407	0.00290292	0.112154	FALSE
chr11	45980310	46017994	+	2997	ENSMUSG00000040489	214105	Sox30	Sox30	SRY (sex determining region Y)-box 30	0.936466	4.15927	0.00292176	0.112713	TRUE
chr15	102028216	102032026	+	1400	ENSMUSG00000023043	16668	Krt18	Krt18	keratin 18	0.413965	5.99328	0.00294054	0.113293	FALSE
chr5	107907345	107907476	+	132	ENSMUSG00000077426	NA	Gm26387	Gm26387	predicted gene, 26387	1.09212	-0.183435	0.00294436	0.113296	FALSE
chr19	44113979	44114124	-	146	ENSMUSG00000077391	NA	Gm24336	Gm24336	predicted gene, 24336	-0.448175	3.9077	0.00296263	0.113645	FALSE
chr1	132298626	132307357	+	4269	ENSMUSG00000042115	213417	Klhdc8a	Klhdc8a	kelch domain containing 8A	-0.270123	6.00986	0.00295865	0.113645	TRUE
chr9	67840396	67995634	+	11523	ENSMUSG00000035284	320528	Vps13c	Vps13c	vacuolar protein sorting 13C	0.287325	7.65315	0.00296468	0.113645	FALSE
chr8	85108553	85123095	-	2946	ENSMUSG00000074194	244556	Zfp791	Zfp791	zinc finger protein 791	0.495255	3.29182	0.00299947	0.114833	FALSE
chr19	46135685	46148326	-	1526	ENSMUSG00000025229	18742	Pitx3	Pitx3	paired-like homeodomain transcription factor 3	4.36083	-1.27905	0.00302718	0.115747	FALSE
chr5	88764996	88783281	+	3781	ENSMUSG00000029366	13178	Dck	Dck	deoxycytidine kinase	0.301647	4.49273	0.00304232	0.11618	TRUE
chr10	77606097	77641543	+	3826	ENSMUSG00000020265	20610	Sumo3	Sumo3	small ubiquitin-like modifier 3	0.266209	6.60011	0.00307125	0.117137	TRUE
chr9	108795242	108795388	-	147	ENSMUSG00000088626	NA	Gm23034	Gm23034	predicted gene, 23034	-1.35065	-0.881331	0.00307797	0.117245	FALSE
chr10	43950307	44148853	-	7854	ENSMUSG00000019866	11630	Crybg1	Crybg1	crystallin beta-gamma domain containing 1	0.963793	0.469066	0.00308484	0.117359	FALSE
chr12	110485739	110583061	+	4224	ENSMUSG00000017843	26931	Ppp2r5c	Ppp2r5c	protein phosphatase 2, regulatory subunit B', gamma	0.241945	7.59662	0.00309647	0.117654	TRUE
chrX	166390033	166440704	-	4453	ENSMUSG00000040586	237222	Ofd1	Ofd1	OFD1, centriole and centriolar satellite protein	0.275241	5.63901	0.00310511	0.117835	TRUE
chr7	123971046	123983454	-	504	ENSMUSG00000098129	NA	Gm27040	Gm27040	predicted gene, 27040	3.62477	-1.92212	0.00311685	0.117985	FALSE
chr8	65012987	65018523	-	1980	ENSMUSG00000109718	260296	Trim61	Trim61	tripartite motif-containing 61	1.18382	-0.150654	0.00311334	0.117985	FALSE
chr17	51736187	51833290	-	19027	ENSMUSG00000023927	20230	Satb1	Satb1	special AT-rich sequence binding protein 1	0.259397	5.59308	0.00312256	0.118053	TRUE
chr7	137437614	137468594	+	5016	ENSMUSG00000031068	30926	Glrx3	Glrx3	glutaredoxin 3	0.275627	5.37138	0.00313141	0.11824	TRUE
chr2	153649450	153687730	+	5106	ENSMUSG00000027478	13436	Dnmt3b	Dnmt3b	DNA methyltransferase 3B	0.53246	2.83098	0.00313912	0.118384	FALSE
chr2	91255954	91264679	+	4327	ENSMUSG00000027257	80708	Pacsin3	Pacsin3	protein kinase C and casein kinase substrate in neurons 3	0.38129	3.31682	0.00315816	0.118954	TRUE
chr13	70588689	70637634	-	7675	ENSMUSG00000034525	218333	Ice1	Ice1	interactor of little elongation complex ELL subunit 1	0.283711	7.32743	0.00316758	0.11916	TRUE
chr17	35972541	35980236	-	3783	ENSMUSG00000038500	75210	Prr3	Prr3	proline-rich polypeptide 3	0.369136	4.19072	0.00318616	0.11971	TRUE
chr1	38985608	38997238	+	4219	ENSMUSG00000026078	68833	Pdcl3	Pdcl3	phosducin-like 3	0.313458	4.65145	0.00319975	0.120072	FALSE
chr3	90537254	90543151	+	1617	ENSMUSG00000074457	67860	S100a16	S100a16	S100 calcium binding protein A16	0.381322	4.03704	0.00321302	0.12042	TRUE
chr12	16535669	16589770	-	5725	ENSMUSG00000020593	14245	Lpin1	Lpin1	lipin 1	-0.256237	5.8797	0.00321857	0.12042	TRUE
chr18	61220482	61289924	+	4521	ENSMUSG00000024575	225600	Pde6a	Pde6a	phosphodiesterase 6A, cGMP-specific, rod, alpha	-0.256913	11.1222	0.00322096	0.12042	TRUE
chr7	27486910	27490316	+	1344	ENSMUSG00000008384	55942	Sertad1	Sertad1	SERTA domain containing 1	0.640491	1.8243	0.00324039	0.120997	FALSE
chr5	8422850	8454797	+	8386	ENSMUSG00000054099	319653	Slc25a40	Slc25a40	solute carrier family 25, member 40	0.322081	4.12803	0.00327212	0.122032	TRUE
chr10	74967177	75016907	+	3612	ENSMUSG00000040009	14687	Gnaz	Gnaz	guanine nucleotide binding protein, alpha z subunit	-0.253671	6.73291	0.00329633	0.122783	TRUE
chr15	85535439	85581821	-	4413	ENSMUSG00000022382	22422	Wnt7b	Wnt7b	wingless-type MMTV integration site family, member 7B	1.83942	1.33843	0.00331411	0.123143	FALSE
chr4	15957925	15992589	+	2533	ENSMUSG00000028224	27354	Nbn	Nbn	nibrin	0.330083	4.31825	0.00331263	0.123143	FALSE
chrX	111388192	111537959	-	5013	ENSMUSG00000025665	67071	Rps6ka6	Rps6ka6	ribosomal protein S6 kinase polypeptide 6	0.389461	3.49815	0.00333169	0.123644	TRUE
chr11	88830792	88864586	-	4390	ENSMUSG00000018428	11640	Akap1	Akap1	A kinase (PRKA) anchor protein 1	0.248731	6.46855	0.00334145	0.123854	TRUE
chr7	45154303	45160065	+	2020	ENSMUSG00000003423	68845	Pih1d1	Pih1d1	PIH1 domain containing 1	0.356033	3.48299	0.00338586	0.125194	FALSE
chr4	55350043	55392237	+	5733	ENSMUSG00000028426	19359	Rad23b	Rad23b	RAD23 homolog B, nucleotide excision repair protein	0.243382	6.88568	0.00338573	0.125194	TRUE
chr4	116032842	116053876	-	5993	ENSMUSG00000028706	72181	Nsun4	Nsun4	NOL1/NOP2/Sun domain family, member 4	0.346032	5.80379	0.00342299	0.126413	TRUE
chr12	76370266	76396950	+	12190	ENSMUSG00000033454	268564	Zbtb1	Zbtb1	zinc finger and BTB domain containing 1	0.262601	5.29989	0.00347823	0.128296	TRUE
chr14	57123303	57133611	-	2269	ENSMUSG00000040055	14623	Gjb6	Gjb6	gap junction protein, beta 6	2.5373	-1.76007	0.00350255	0.128879	FALSE
chr4	4133531	4138819	-	1634	ENSMUSG00000045573	18619	Penk	Penk	preproenkephalin	-0.587223	4.76752	0.00349936	0.128879	TRUE
chr5	66916008	66918711	+	2704	ENSMUSG00000106749	NA	Gm43281	Gm43281	predicted gene 43281	0.502249	3.05875	0.00352131	0.129255	FALSE
chr6	49319274	49341582	+	2421	ENSMUSG00000050786	57895	Ccdc126	Ccdc126	coiled-coil domain containing 126	-0.242379	6.92645	0.00351704	0.129255	TRUE
chr17	32036100	32062865	+	7702	ENSMUSG00000058392	72462	Rrp1b	Rrp1b	ribosomal RNA processing 1 homolog B (S. cerevisiae)	0.304356	7.22535	0.00353165	0.129478	TRUE
chr2	36036326	36049406	-	861	ENSMUSG00000026895	68375	Ndufa8	Ndufa8	NADH:ubiquinone oxidoreductase subunit A8	0.297086	4.86699	0.00354261	0.129723	FALSE
chr10	77052178	77166548	-	7021	ENSMUSG00000001435	12822	Col18a1	Col18a1	collagen, type XVIII, alpha 1	-0.377273	5.24825	0.0035491	0.129804	TRUE
chr5	139377697	139396415	+	6786	ENSMUSG00000044197	80290	Gpr146	Gpr146	G protein-coupled receptor 146	0.406674	4.33298	0.00355369	0.129815	TRUE
chr19	29046245	29048729	+	2485	ENSMUSG00000100075	NA	1700018L02Rik	1700018L02Rik	RIKEN cDNA 1700018L02 gene	0.576103	1.55243	0.00358117	0.130583	FALSE
chr17	24215054	24220851	-	2551	ENSMUSG00000024118	72016	Tedc2	Tedc2	tubulin epsilon and delta complex 2	0.358684	3.43071	0.00358692	0.130583	TRUE
chr1	182467260	182517608	-	6345	ENSMUSG00000026509	12334	Capn2	Capn2	calpain 2	0.31395	4.66559	0.00358767	0.130583	TRUE
chr18	34859823	34864984	+	4484	ENSMUSG00000038418	13653	Egr1	Egr1	early growth response 1	-0.446821	5.15741	0.00361817	0.131536	TRUE
chr8	47533664	47552955	+	3352	ENSMUSG00000031568	192174	Rwdd4a	Rwdd4a	RWD domain containing 4A	0.580756	5.99095	0.00364719	0.132431	TRUE
chr5	25759997	25850688	+	2425	ENSMUSG00000056367	242894	Actr3b	Actr3b	ARP3 actin-related protein 3B	0.339571	4.5278	0.00366775	0.133018	TRUE
chr6	22288227	22298522	+	4360	ENSMUSG00000029671	93735	Wnt16	Wnt16	wingless-type MMTV integration site family, member 16	1.57701	-1.08123	0.00371315	0.134504	FALSE
chr2	113746164	113758646	-	4148	ENSMUSG00000074934	23892	Grem1	Grem1	gremlin 1, DAN family BMP antagonist	0.682262	1.22349	0.00373145	0.134636	FALSE
chr7	45830895	45835249	+	1459	ENSMUSG00000110020	NA	Gm45441	Gm45441	predicted gene 45441	-0.506177	2.35753	0.00373459	0.134636	FALSE
chr13	68560780	68582121	-	3692	ENSMUSG00000034617	210009	Mtrr	Mtrr	5-methyltetrahydrofolate-homocysteine methyltransferase reductase	0.349503	4.12165	0.00372257	0.134636	FALSE
chr5	21757267	21785251	-	5029	ENSMUSG00000029014	22791	Dnajc2	Dnajc2	DnaJ heat shock protein family (Hsp40) member C2	0.28444	4.71908	0.00373055	0.134636	FALSE
chr19	6306456	6325652	+	6099	ENSMUSG00000024769	240505	Cdc42bpg	Cdc42bpg	CDC42 binding protein kinase gamma (DMPK-like)	0.338493	4.18562	0.00374755	0.134664	FALSE
chr6	118107452	118139140	-	5438	ENSMUSG00000042042	78752	Csgalnact2	Csgalnact2	chondroitin sulfate N-acetylgalactosaminyltransferase 2	0.249582	6.19812	0.00374871	0.134664	TRUE
chr15	36595661	36608973	-	5768	ENSMUSG00000022283	18458	Pabpc1	Pabpc1	poly(A) binding protein, cytoplasmic 1	0.251653	8.05471	0.00374016	0.134664	TRUE
chr2	30713147	30720057	-	3194	ENSMUSG00000075416	NA	Gm14488	Gm14488	predicted gene 14488	1.09245	-0.262853	0.00377387	0.135248	FALSE
chr2	154722352	154738451	-	684	ENSMUSG00000085691	NA	Gm14216	Gm14216	predicted gene 14216	-0.595276	1.50203	0.00377958	0.135248	FALSE
chr17	86753907	86833410	+	5309	ENSMUSG00000024140	13819	Epas1	Epas1	endothelial PAS domain protein 1	0.26469	7.95358	0.00377516	0.135248	TRUE
chr14	37077850	37098311	-	4303	ENSMUSG00000021803	170677	Cdhr1	Cdhr1	cadherin-related family member 1	-0.262315	10.1367	0.00378281	0.135248	TRUE
chr13	23806993	23825180	+	5956	ENSMUSG00000036110	218103	Slc17a2	Slc17a2	solute carrier family 17 (sodium phosphate), member 2	0.745005	1.03092	0.00379831	0.135642	FALSE
chr17	45734506	45788594	+	5213	ENSMUSG00000097727	NA	F630040K05Rik	F630040K05Rik	RIKEN cDNA F630040K05 gene	-0.341545	4.83233	0.00384057	0.136989	FALSE
chr15	98567324	98569583	+	2147	ENSMUSG00000091050	NA	9330020H09Rik	9330020H09Rik	RIKEN cDNA 9330020H09 gene	-0.494498	2.75544	0.00385186	0.137177	FALSE
chr7	55841745	55932602	+	11941	ENSMUSG00000030447	20430	Cyfip1	Cyfip1	cytoplasmic FMR1 interacting protein 1	0.302955	5.46445	0.0038549	0.137177	TRUE
chr4	149896283	149955043	-	4396	ENSMUSG00000039911	74646	Spsb1	Spsb1	splA/ryanodine receptor domain and SOCS box containing 1	0.806271	1.37669	0.00390977	0.138945	FALSE
chr8	70646435	70660388	-	5319	ENSMUSG00000056204	66522	Pgpep1	Pgpep1	pyroglutamyl-peptidase I	-0.326944	4.4608	0.00391376	0.138945	TRUE
chr15	84785381	84856049	-	4264	ENSMUSG00000016624	271305	Phf21b	Phf21b	PHD finger protein 21B	0.288437	5.95901	0.00392479	0.139174	TRUE
chr2	72224688	72232302	-	2116	ENSMUSG00000085001	NA	Rapgef4os2	Rapgef4os2	Rap guanine nucleotide exchange factor (GEF) 4, opposite strand 2	1.97494	-1.61942	0.0039469	0.139794	FALSE
chr13	64363214	64370306	-	1971	ENSMUSG00000021477	13039	Ctsl	Ctsl	cathepsin L	0.31283	6.20707	0.00396002	0.140095	TRUE
chr9	119444923	119465517	+	3887	ENSMUSG00000042787	208194	Exog	Exog	endo/exonuclease (5'-3'), endonuclease G-like	0.379994	3.88872	0.00398084	0.140667	FALSE
chr1	193187274	193192379	+	1108	ENSMUSG00000090080	NA	Gm15872	Gm15872	predicted gene 15872	-0.35962	3.97137	0.00402018	0.141892	FALSE
chr7	30616861	30626151	-	708	ENSMUSG00000036751	110323	Cox6b1	Cox6b1	cytochrome c oxidase, subunit 6B1	0.298	5.98116	0.00405677	0.14285	TRUE
chr15	99778470	99875428	-	7167	ENSMUSG00000023022	65970	Lima1	Lima1	LIM domain and actin binding 1	0.248818	6.72674	0.00405482	0.14285	TRUE
chrX	73411096	73428385	+	6744	ENSMUSG00000031374	22754	Zfp92	Zfp92	zinc finger protein 92	0.572952	1.7348	0.0040678	0.142906	FALSE
chr14	55591708	55603693	+	4838	ENSMUSG00000047098	268749	Rnf31	Rnf31	ring finger protein 31	0.279164	4.97758	0.00406343	0.142906	FALSE
chr8	23411502	23449632	+	4372	ENSMUSG00000031548	20377	Sfrp1	Sfrp1	secreted frizzled-related protein 1	1.33632	2.95376	0.00408603	0.14338	TRUE
chr6	88724412	88828360	+	5077	ENSMUSG00000033174	23945	Mgll	Mgll	monoglyceride lipase	0.360071	6.01101	0.00413501	0.144931	TRUE
chr2	3336168	3340993	+	531	ENSMUSG00000026644	78245	Acbd7	Acbd7	acyl-Coenzyme A binding domain containing 7	1.0782	0.0659045	0.00415942	0.145618	FALSE
chr10	128548114	128549305	-	1168	ENSMUSG00000093674	67945	Rpl41	Rpl41	ribosomal protein L41	0.260175	6.78618	0.00416817	0.145756	TRUE
chr9	106432981	106438319	-	2966	ENSMUSG00000023262	109652	Acy1	Acy1	aminoacylase 1	0.415243	2.9409	0.00418885	0.14631	FALSE
chr15	76622088	76639958	-	5815	ENSMUSG00000059323	72749	Tonsl	Tonsl	tonsoku-like, DNA repair protein	0.291147	5.39097	0.00420767	0.146798	TRUE
chr2	18672384	18676231	+	2330	ENSMUSG00000051154	12238	Commd3	Commd3	COMM domain containing 3	0.285115	5.14108	0.00422146	0.14711	FALSE
chr14	86655367	87141224	-	4584	ENSMUSG00000022021	56419	Diaph3	Diaph3	diaphanous related formin 3	-0.269077	6.30258	0.00426521	0.148464	FALSE
chr9	64117147	64138118	+	2604	ENSMUSG00000032401	235435	Lctl	Lctl	lactase-like	3.0818	-0.521815	0.00430847	0.149184	FALSE
chr19	6409400	6418606	-	1232	ENSMUSG00000084876	NA	Gm14965	Gm14965	predicted gene 14965	1.18054	-0.653274	0.00431949	0.149184	FALSE
chr19	47170469	47171134	-	666	ENSMUSG00000091230	NA	Gm6970	Gm6970	predicted gene 6970	1.06356	-0.320537	0.00430238	0.149184	FALSE
chr2	13004365	13007600	+	3236	ENSMUSG00000104459	NA	Gm37824	Gm37824	predicted gene, 37824	0.639974	2.01061	0.00429191	0.149184	FALSE
chr17	32795676	32809853	-	3458	ENSMUSG00000055202	240063	Zfp811	Zfp811	zinc finger protein 811	0.485544	2.59875	0.00431948	0.149184	FALSE
chr7	141009586	141010770	-	678	ENSMUSG00000025492	66141	Ifitm3	Ifitm3	interferon induced transmembrane protein 3	0.533312	2.80018	0.00432451	0.149184	FALSE
chr18	49979427	50107173	+	10328	ENSMUSG00000062210	106869	Tnfaip8	Tnfaip8	tumor necrosis factor, alpha-induced protein 8	0.481236	3.05351	0.0043253	0.149184	TRUE
chr10	116905784	116950380	-	2690	ENSMUSG00000064181	216363	Rab3ip	Rab3ip	RAB3A interacting protein	0.259138	5.80188	0.00432001	0.149184	TRUE
chr6	50562563	50566538	-	3404	ENSMUSG00000063694	13063	Cycs	Cycs	cytochrome c, somatic	0.307541	5.08334	0.00433204	0.149246	TRUE
chr7	64376527	64392268	-	3700	ENSMUSG00000030521	67973	Mphosph10	Mphosph10	M-phase phosphoprotein 10 (U3 small nucleolar ribonucleoprotein)	0.30662	4.48306	0.00433767	0.14927	FALSE
chrX	73254540	73265390	-	1584	ENSMUSG00000058147	22446	Xlr3c	Xlr3c	X-linked lymphocyte-regulated 3C	1.96518	-1.28608	0.00434528	0.149362	FALSE
chrX	100402221	100442717	-	2126	ENSMUSG00000031220	245532	Awat2	Awat2	acyl-CoA wax alcohol acyltransferase 2	0.661531	0.977375	0.00435737	0.149439	FALSE
chr17	78919006	78937070	-	4074	ENSMUSG00000024081	12607	Cebpz	Cebpz	CCAAT/enhancer binding protein zeta	0.248694	5.67644	0.00435324	0.149439	TRUE
chr7	64529425	64529896	+	472	ENSMUSG00000108721	NA	Gm44721	Gm44721	predicted gene 44721	1.42359	-1.08073	0.00437832	0.14948	FALSE
chr2	140650914	140671469	-	4865	ENSMUSG00000051379	71436	Flrt3	Flrt3	fibronectin leucine rich transmembrane protein 3	0.30006	4.51845	0.00437362	0.14948	TRUE
chr7	100372233	100470152	+	11994	ENSMUSG00000047248	277939	C2cd3	C2cd3	C2 calcium-dependent domain containing 3	0.266121	6.65623	0.0043756	0.14948	TRUE
chr14	45593174	45658143	-	6759	ENSMUSG00000037697	114874	Ddhd1	Ddhd1	DDHD domain containing 1	-0.266937	7.82654	0.004365	0.14948	TRUE
chr12	24651371	24662774	+	4228	ENSMUSG00000020653	194655	Klf11	Klf11	Kruppel-like factor 11	0.484452	2.57495	0.00441161	0.150447	FALSE
chr6	29376671	29388468	-	2557	ENSMUSG00000058831	12057	Opn1sw	Opn1sw	opsin 1 (cone pigments), short-wave-sensitive (color blindness, tritan)	-0.342307	8.16919	0.00443238	0.150985	TRUE
chr9	72869652	72871561	+	1910	ENSMUSG00000102971	NA	A730062M13Rik	A730062M13Rik	RIKEN cDNA A730062M13 gene	0.803815	0.655737	0.0044399	0.151071	FALSE
chr1	162217623	162225550	+	7928	ENSMUSG00000078190	NA	Dnm3os	Dnm3os	dynamin 3, opposite strand	2.18131	-1.69237	0.00445487	0.15141	FALSE
chr3	127553489	127618023	+	10553	ENSMUSG00000051278	71643	Zgrf1	Zgrf1	zinc finger, GRF-type containing 1	0.252078	5.28643	0.00447693	0.15199	FALSE
chr10	59949675	59951770	-	1685	ENSMUSG00000020108	74747	Ddit4	Ddit4	DNA-damage-inducible transcript 4	-0.266325	5.81679	0.00449728	0.15251	TRUE
chr2	128195993	128429349	-	2045	ENSMUSG00000074813	NA	Gm14005	Gm14005	predicted gene 14005	2.74918	-1.88586	0.00451779	0.153034	FALSE
chr13	58023125	58023200	-	76	ENSMUSG00000077962	NA	Mir874	Mir874	microRNA 874	-0.997751	-0.152533	0.00454051	0.153493	FALSE
chr19	8062209	8131982	-	2004	ENSMUSG00000063590	434674	Slc22a28	Slc22a28	solute carrier family 22, member 28	-0.917327	0.392834	0.00454148	0.153493	FALSE
chr8	49959483	50013384	-	413	ENSMUSG00000110375	NA	Gm45323	Gm45323	predicted gene 45323	0.705578	1.01211	0.00456931	0.154261	FALSE
chr1	105564126	105564578	-	453	ENSMUSG00000100672	NA	Gm28404	Gm28404	predicted gene 28404	1.29199	-0.523031	0.00460919	0.155434	FALSE
chr1	75198236	75210813	-	5905	ENSMUSG00000026200	74577	Glb1l	Glb1l	galactosidase, beta 1-like	-0.35062	3.70422	0.00461735	0.155536	FALSE
chr11	107703218	107716522	-	1249	ENSMUSG00000020722	12299	Cacng1	Cacng1	calcium channel, voltage-dependent, gamma subunit 1	-4.24834	-2.36738	0.00462369	0.155577	FALSE
chr11	16514533	16515981	+	1449	ENSMUSG00000084347	NA	Akt2-ps	Akt2-ps	thymoma viral proto-oncogene 2, pseudogene	-3.06019	-2.15242	0.00463709	0.155854	FALSE
chr2	132804207	132816055	-	5384	ENSMUSG00000037376	66926	Trmt6	Trmt6	tRNA methyltransferase 6	0.294421	4.47635	0.00464601	0.155981	TRUE
chr15	10981756	10996624	+	2575	ENSMUSG00000022244	17117	Amacr	Amacr	alpha-methylacyl-CoA racemase	0.380334	3.50173	0.00470015	0.157624	FALSE
chrX	71928816	71940870	+	2305	ENSMUSG00000073130	NA	Gm1141	Gm1141	predicted gene 1141	0.910379	0.417081	0.00471166	0.157794	FALSE
chr19	12460779	12465284	+	4335	ENSMUSG00000046805	17476	Mpeg1	Mpeg1	macrophage expressed gene 1	0.566992	1.9627	0.00471565	0.157794	FALSE
chr4	155409190	155466823	+	9951	ENSMUSG00000078490	544678	Cfap74	Cfap74	cilia and flagella associated protein 74	0.307334	3.85593	0.00472379	0.157882	FALSE
chr5	30815620	30818477	+	2858	ENSMUSG00000106229	NA	Gm19409	Gm19409	predicted gene, 19409	-0.369315	5.21251	0.00472869	0.157882	FALSE
chr3	126974256	126975867	-	1612	ENSMUSG00000105939	NA	Gm43322	Gm43322	predicted gene 43322	0.34094	3.58508	0.00476006	0.158754	FALSE
chr13	33879816	33905708	-	1391	ENSMUSG00000052180	97848	Serpinb6c	Serpinb6c	serine (or cysteine) peptidase inhibitor, clade B, member 6c	1.51734	-1.12546	0.00477548	0.158919	FALSE
chr4	126286793	126314330	+	4489	ENSMUSG00000056174	329941	Col8a2	Col8a2	collagen, type VIII, alpha 2	-0.884516	1.84548	0.00477174	0.158919	FALSE
chr4	116819904	116821707	-	1804	ENSMUSG00000043155	242642	Hpdl	Hpdl	4-hydroxyphenylpyruvate dioxygenase-like	-0.606614	1.26369	0.00479784	0.159487	FALSE
chr10	77978524	77986905	+	6627	ENSMUSG00000020284	67884	1810043G02Rik	1810043G02Rik	RIKEN cDNA 1810043G02 gene	0.339005	4.92494	0.00480499	0.15955	TRUE
chr13	33935567	33960181	+	3487	ENSMUSG00000085457	NA	1110046J04Rik	1110046J04Rik	RIKEN cDNA 1110046J04 gene	0.54807	1.46908	0.00481385	0.159669	FALSE
chr7	45635680	45638765	-	1542	ENSMUSG00000110357	NA	A030001D20Rik	A030001D20Rik	RIKEN cDNA A030001D20 gene	0.627036	1.4027	0.00482149	0.159748	FALSE
chr11	100349696	100350889	-	942	ENSMUSG00000092509	NA	Gm20394	Gm20394	predicted gene 20394	1.33098	-0.760635	0.00486653	0.160233	FALSE
chr6	14713977	14755274	-	6965	ENSMUSG00000042717	140491	Ppp1r3a	Ppp1r3a	protein phosphatase 1, regulatory subunit 3A	1.04137	-0.126529	0.00486279	0.160233	FALSE
chr17	45586120	45588377	+	811	ENSMUSG00000067389	NA	Gm17080	Gm17080	predicted gene 17080	-1.33228	-0.965012	0.00485394	0.160233	FALSE
chrM	3706	3774	+	69	ENSMUSG00000064342	NA	mt-Ti	mt-Ti	mitochondrially encoded tRNA isoleucine	0.837434	0.973196	0.00484931	0.160233	FALSE
chr5	123133939	123137695	+	2006	ENSMUSG00000104156	NA	Gm38102	Gm38102	predicted gene, 38102	-0.777937	0.497732	0.0048679	0.160233	FALSE
chr2	155701677	155729475	-	3463	ENSMUSG00000038312	108687	Edem2	Edem2	ER degradation enhancer, mannosidase alpha-like 2	-0.299557	4.64261	0.00484379	0.160233	FALSE
chr15	41447482	41861048	+	5165	ENSMUSG00000022307	170719	Oxr1	Oxr1	oxidation resistance 1	0.257428	7.53507	0.00487731	0.160369	TRUE
chr5	100210692	100218049	+	1127	ENSMUSG00000100157	NA	2310034O05Rik	2310034O05Rik	RIKEN cDNA 2310034O05 gene	1.11109	-0.532549	0.00491064	0.161153	FALSE
chr15	3268547	3280508	+	2845	ENSMUSG00000064373	20363	Selenop	Selenop	selenoprotein P	0.354244	4.07114	0.0049118	0.161153	FALSE
chr12	104263122	104269372	+	2224	ENSMUSG00000079014	628900	Serpina3i	Serpina3i	serine (or cysteine) peptidase inhibitor, clade A, member 3I	4.43882	-2.30886	0.00492909	0.161545	FALSE
chr15	102525946	102625464	-	10988	ENSMUSG00000099083	223922	Atf7	Atf7	activating transcription factor 7	0.297569	6.82387	0.00495436	0.162198	TRUE
chr5	34288600	34327327	+	2123	ENSMUSG00000109572	100862066	Cfap99	Cfap99	cilia and flagella associated protein 99	0.616008	1.74325	0.00497964	0.162542	FALSE
chr1	193346346	193370298	-	2759	ENSMUSG00000016179	215303	Camk1g	Camk1g	calcium/calmodulin-dependent protein kinase I gamma	0.320999	4.25436	0.00497179	0.162542	TRUE
chr10	19000910	19015657	-	7226	ENSMUSG00000019850	21929	Tnfaip3	Tnfaip3	tumor necrosis factor, alpha-induced protein 3	-0.261034	8.42557	0.00498097	0.162542	TRUE
chr3	159875846	159878216	+	2371	ENSMUSG00000105990	NA	Gm43307	Gm43307	predicted gene 43307	1.84992	-1.37167	0.00502089	0.163362	FALSE
chr2	120629126	120731895	+	19408	ENSMUSG00000033705	668880	Stard9	Stard9	START domain containing 9	-0.345315	4.62249	0.00501833	0.163362	TRUE
chr19	32672563	32712298	-	2813	ENSMUSG00000013662	67979	Atad1	Atad1	ATPase family, AAA domain containing 1	-0.241606	6.66036	0.00502229	0.163362	TRUE
chr7	31059342	31070935	+	4584	ENSMUSG00000036560	243914	Lgi4	Lgi4	leucine-rich repeat LGI family, member 4	0.440613	2.78227	0.00505655	0.1643	FALSE
chr17	34025012	34025071	+	60	ENSMUSG00000105964	NA	Mir219c	Mir219c	microRNA 219c	-1.48286	-1.34043	0.0050933	0.16514	FALSE
chr5	122323223	122354233	-	4322	ENSMUSG00000038569	231724	Rad9b	Rad9b	RAD9 checkpoint clamp component B	0.309676	4.32979	0.00509121	0.16514	TRUE
chr14	62663667	62692243	+	1402	ENSMUSG00000091155	319433	Serpine3	Serpine3	serpin peptidase inhibitor, clade E (nexin, plasminogen activator inhibitor type 1), member 3	-1.64745	-0.37083	0.00510782	0.165433	FALSE
chr18	12741324	12755146	+	2160	ENSMUSG00000024430	71132	Cabyr	Cabyr	calcium-binding tyrosine-(Y)-phosphorylation regulated (fibrousheathin 2)	0.531096	2.84517	0.00511666	0.165542	FALSE
chr11	120653788	120661175	-	2408	ENSMUSG00000042988	77583	Notum	Notum	notum palmitoleoyl-protein carboxylesterase	-1.05671	0.114662	0.00517011	0.167093	FALSE
chr19	32620005	32667187	+	3635	ENSMUSG00000024899	23972	Papss2	Papss2	3'-phosphoadenosine 5'-phosphosulfate synthase 2	0.506253	2.5893	0.00521212	0.168271	TRUE
chr5	15923755	15933406	-	1455	ENSMUSG00000096936	NA	Gm3510	Gm3510	predicted gene 3510	0.962026	-0.154424	0.00523219	0.16856	FALSE
chr19	24683016	24861855	-	3611	ENSMUSG00000041731	226041	Pgm5	Pgm5	phosphoglucomutase 5	1.43575	0.582369	0.00522884	0.16856	FALSE
chr4	87769925	88033364	-	12004	ENSMUSG00000028496	70122	Mllt3	Mllt3	myeloid/lymphoid or mixed-lineage leukemia; translocated to, 3	-0.28262	6.39224	0.00524294	0.168727	TRUE
chr1	21240589	21265661	+	4344	ENSMUSG00000025934	14859	Gsta3	Gsta3	glutathione S-transferase, alpha 3	0.685202	2.06956	0.00524871	0.168733	FALSE
chr16	17208135	17213921	+	5787	ENSMUSG00000071636	239731	Rimbp3	Rimbp3	RIMS binding protein 3	0.567514	1.56995	0.00527321	0.169341	FALSE
chr2	35400179	35463231	-	4709	ENSMUSG00000035778	14594	Ggta1	Ggta1	glycoprotein galactosyltransferase alpha 1, 3	2.01251	-0.13405	0.00531153	0.170391	FALSE
chr17	87433412	87446935	-	1467	ENSMUSG00000036438	12314	Calm2	Calm2	calmodulin 2	0.270309	7.84381	0.00532822	0.170745	TRUE
chr4	43427019	43429134	-	1349	ENSMUSG00000042788	329831	Fam166b	Fam166b	family with sequence similarity 166, member B	-2.42008	-1.80035	0.0053415	0.17099	FALSE
chr7	127708487	127708562	+	76	ENSMUSG00000076454	NA	Mir762	Mir762	microRNA 762	-3.04772	-2.15387	0.00534761	0.171005	FALSE
chr11	32642724	32746816	+	4327	ENSMUSG00000020271	103583	Fbxw11	Fbxw11	F-box and WD-40 domain protein 11	0.247668	6.56468	0.00536165	0.171273	TRUE
chr6	35267957	35308131	-	4528	ENSMUSG00000029843	243755	Slc13a4	Slc13a4	solute carrier family 13 (sodium/sulfate symporters), member 4	-0.510404	2.87227	0.00537866	0.171635	FALSE
chr9	83778692	83806277	-	3026	ENSMUSG00000032262	83603	Elovl4	Elovl4	elongation of very long chain fatty acids (FEN1/Elo2, SUR4/Elo3, yeast)-like 4	-0.286113	9.0708	0.00539876	0.172095	TRUE
chr11	120064430	120086827	-	3833	ENSMUSG00000039781	12009	Cep131	Cep131	centrosomal protein 131	0.328942	4.02494	0.00541549	0.172322	FALSE
chr1	132007607	132032612	+	6407	ENSMUSG00000026436	13714	Elk4	Elk4	ELK4, member of ETS oncogene family	-0.253015	7.07004	0.00541723	0.172322	TRUE
chr11	90187683	90251255	+	2187	ENSMUSG00000110344	NA	Gm45716	Gm45716	predicted gene 45716	0.297572	6.31696	0.0054306	0.172565	FALSE
chr8	12614277	12672248	-	8568	ENSMUSG00000000759	259279	Tubgcp3	Tubgcp3	tubulin, gamma complex associated protein 3	0.243125	5.72247	0.00545765	0.173243	TRUE
chr11	94741782	94743033	+	1252	ENSMUSG00000020870	NA	Cdc34b	Cdc34b	cell division cycle 34B	0.451484	2.83491	0.00547808	0.173347	TRUE
chr14	67751928	67933572	-	10335	ENSMUSG00000044447	68813	Dock5	Dock5	dedicator of cytokinesis 5	0.713838	3.48489	0.00547189	0.173347	TRUE
chr8	95352268	95375080	+	5397	ENSMUSG00000031790	17388	Mmp15	Mmp15	matrix metallopeptidase 15	0.319054	3.89814	0.00547661	0.173347	TRUE
chr4	109978053	109983687	+	2922	ENSMUSG00000047143	242620	Dmrta2	Dmrta2	doublesex and mab-3 related transcription factor like family A2	1.05747	-0.370439	0.00548697	0.173447	FALSE
chr4	133964738	133968650	-	3060	ENSMUSG00000003038	15331	Hmgn2	Hmgn2	high mobility group nucleosomal binding domain 2	-0.266929	6.87033	0.00550888	0.173958	TRUE
chr11	98946444	98946550	+	107	ENSMUSG00000064491	NA	Gm22061	Gm22061	predicted gene, 22061	-1.00583	-0.101714	0.00554707	0.174981	FALSE
chr3	33817256	33817946	+	456	ENSMUSG00000105286	NA	Gm43140	Gm43140	predicted gene 43140	0.71057	0.88121	0.00555672	0.175103	FALSE
chr16	97855210	97922633	-	6555	ENSMUSG00000045975	207781	C2cd2	C2cd2	C2 calcium-dependent domain containing 2	0.293796	4.40633	0.00556611	0.175217	TRUE
chr7	15936183	15946074	-	3847	ENSMUSG00000041560	68077	Nop53	Nop53	NOP53 ribosome biogenesis factor	0.237514	6.94796	0.00558235	0.175545	FALSE
chr11	120369055	120378764	-	5212	ENSMUSG00000025384	71885	Faap100	Faap100	Fanconi anemia core complex associated protein 100	-0.365373	4.45943	0.00561369	0.176345	FALSE
chr14	31700015	31830415	-	5229	ENSMUSG00000014496	105522	Ankrd28	Ankrd28	ankyrin repeat domain 28	0.284331	6.68924	0.00561942	0.176345	TRUE
chr10	128908919	128912816	+	1031	ENSMUSG00000025351	12512	Cd63	Cd63	CD63 antigen	0.34701	4.85778	0.00562932	0.176473	FALSE
chr1	75307896	75317990	-	4289	ENSMUSG00000026209	13437	Dnpep	Dnpep	aspartyl aminopeptidase	0.249747	5.05277	0.00569495	0.178346	FALSE
chr12	84451508	84531533	+	2144	ENSMUSG00000085793	217708	Lin52	Lin52	lin-52 homolog (C. elegans)	-0.285293	4.53405	0.00573358	0.17937	TRUE
chr7	3703993	3706897	+	2522	ENSMUSG00000006333	76846	Rps9	Rps9	ribosomal protein S9	0.23279	6.58545	0.0057761	0.180514	FALSE
chr18	36403679	36454495	-	1077	ENSMUSG00000024346	67199	Pfdn1	Pfdn1	prefoldin 1	0.305118	4.30041	0.00579654	0.180966	TRUE
chr13	24291394	24291805	-	412	ENSMUSG00000083409	NA	Gm11340	Gm11340	predicted gene 11340	-1.27625	-0.742253	0.00581084	0.181171	FALSE
chr10	67096125	67256326	+	14397	ENSMUSG00000037876	108829	Jmjd1c	Jmjd1c	jumonji domain containing 1C	0.257546	8.76365	0.00581507	0.181171	TRUE
chr6	85774393	85804057	+	2421	ENSMUSG00000090098	NA	Alms1-ps2	Alms1-ps2	ALMS1, centrosome and basal body associated, pseudogene 2	0.526907	1.78615	0.00582751	0.181371	FALSE
chr4	49535995	49549546	-	2392	ENSMUSG00000028307	230163	Aldob	Aldob	aldolase B, fructose-bisphosphate	1.05721	-0.332528	0.00587407	0.182633	FALSE
chr3	108248909	108256985	-	226	ENSMUSG00000085102	NA	1700010K24Rik	1700010K24Rik	RIKEN cDNA 1700010K24 gene	-1.22813	-0.745587	0.00591121	0.183496	FALSE
chr9	107296026	107302784	+	6419	ENSMUSG00000032578	12700	Cish	Cish	cytokine inducible SH2-containing protein	0.860523	3.23048	0.00591393	0.183496	TRUE
chr10	89744991	89819869	+	6446	ENSMUSG00000019951	75089	Uhrf1bp1l	Uhrf1bp1l	UHRF1 (ICBP90) binding protein 1-like	0.249	5.79185	0.00595193	0.184486	TRUE
chr13	99344786	99415561	+	1848	ENSMUSG00000041632	218506	Mrps27	Mrps27	mitochondrial ribosomal protein S27	0.327417	4.03094	0.00596398	0.184506	TRUE
chr19	60761116	60790693	-	5176	ENSMUSG00000024991	13669	Eif3a	Eif3a	eukaryotic translation initiation factor 3, subunit A	0.242405	7.4047	0.00596479	0.184506	TRUE
chr2	49308155	49309462	+	1308	ENSMUSG00000081272	NA	Gm13509	Gm13509	predicted gene 13509	0.737335	0.666522	0.00597556	0.184552	FALSE
chr2	131909928	131938429	+	2343	ENSMUSG00000079037	19122	Prnp	Prnp	prion protein	-0.242045	7.85727	0.00597846	0.184552	TRUE
chr8	116921730	116941507	+	3294	ENSMUSG00000031756	72155	Cenpn	Cenpn	centromere protein N	0.464742	2.02418	0.00598483	0.184561	FALSE
chr3	90654017	90658669	+	1377	ENSMUSG00000063767	381493	S100a7a	S100a7a	S100 calcium binding protein A7A	4.36533	-2.31244	0.00605601	0.186566	FALSE
chr4	136880129	136886187	-	1088	ENSMUSG00000036905	12260	C1qb	C1qb	complement component 1, q subcomponent, beta polypeptide	0.715903	1.77129	0.00612733	0.18838	FALSE
chr2	83812636	83883486	+	5744	ENSMUSG00000048388	241520	Fam171b	Fam171b	family with sequence similarity 171, member B	0.237927	8.40762	0.0061231	0.18838	TRUE
chr17	32951744	32958695	-	1077	ENSMUSG00000024295	NA	Cyp4f41-ps	Cyp4f41-ps	cytochrome P450, family 4, subfamily f, polypeptide 41 pseudogene	-0.698694	0.704693	0.00614115	0.188613	FALSE
chr6	34476207	34505613	+	3588	ENSMUSG00000038871	12183	Bpgm	Bpgm	2,3-bisphosphoglycerate mutase	0.300699	5.73717	0.00616853	0.18907	TRUE
chr19	4855129	4860912	+	1975	ENSMUSG00000083282	56464	Ctsf	Ctsf	cathepsin F	-0.264514	6.43164	0.0061669	0.18907	TRUE
chr6	83400996	83401102	-	107	ENSMUSG00000099045	NA	Mir6374	Mir6374	microRNA 6374	-0.558909	1.57044	0.00618222	0.189188	FALSE
chr4	132853501	132884509	-	3188	ENSMUSG00000028879	100226	Stx12	Stx12	syntaxin 12	0.229296	6.05303	0.00618486	0.189188	TRUE
chr5	48223942	48224051	+	110	ENSMUSG00000065603	NA	Mir218-1	Mir218-1	microRNA 218-1	0.97505	-0.18554	0.00619889	0.189235	FALSE
chr8	115682942	115707794	-	8241	ENSMUSG00000055435	17132	Maf	Maf	avian musculoaponeurotic fibrosarcoma oncogene homolog	0.441482	4.63107	0.00619288	0.189235	TRUE
chr9	123478701	123521548	+	4849	ENSMUSG00000025239	29806	Limd1	Limd1	LIM domains containing 1	0.319971	4.03524	0.0062312	0.189925	TRUE
chr3	65379655	65392623	-	4172	ENSMUSG00000027828	67437	Ssr3	Ssr3	signal sequence receptor, gamma	-0.236806	6.83514	0.00623403	0.189925	TRUE
chr3	36573142	36613477	-	5390	ENSMUSG00000037325	71492	Bbs7	Bbs7	Bardet-Biedl syndrome 7 (human)	-0.273208	7.62192	0.00624663	0.190117	FALSE
chrX	162857057	162888447	-	2351	ENSMUSG00000031357	67043	Syap1	Syap1	synapse associated protein 1	0.248858	5.02828	0.0062574	0.190254	TRUE
chr5	77349240	77408041	-	1209	ENSMUSG00000036256	29817	Igfbp7	Igfbp7	insulin-like growth factor binding protein 7	1.34595	3.54243	0.00629943	0.19124	FALSE
chr17	57003405	57011288	-	1717	ENSMUSG00000002658	98053	Gtf2f1	Gtf2f1	general transcription factor IIF, polypeptide 1	0.25414	5.11461	0.00630247	0.19124	FALSE
chr12	18216555	18217757	+	1203	ENSMUSG00000073198	NA	Bnip3l-ps	Bnip3l-ps	BCL2/adenovirus E1B interacting protein 3-like, pseudogene	1.01558	-0.304449	0.00632689	0.191789	FALSE
chr5	109995511	109996398	-	589	ENSMUSG00000097863	NA	1010001B22Rik	1010001B22Rik	RIKEN cDNA 1010001B22 gene	-1.77217	-1.42256	0.00633828	0.191942	FALSE
chr19	10208272	10240748	-	8562	ENSMUSG00000036098	225908	Myrf	Myrf	myelin regulatory factor	-0.713256	1.47302	0.00634677	0.192007	FALSE
chr2	150218073	150240725	+	2797	ENSMUSG00000060336	245174	Zfp937	Zfp937	zinc finger protein 937	0.369789	3.85959	0.00635539	0.192076	TRUE
chr2	3424131	3464130	+	9316	ENSMUSG00000026648	227525	Dclre1c	Dclre1c	DNA cross-link repair 1C	0.482381	3.59796	0.00636601	0.192205	FALSE
chr13	58233351	58274188	-	1518	ENSMUSG00000021552	56278	Gkap1	Gkap1	G kinase anchoring protein 1	0.256779	4.951	0.00638574	0.192609	TRUE
chr3	14533788	14572658	+	7475	ENSMUSG00000027550	71710	Lrrcc1	Lrrcc1	leucine rich repeat and coiled-coil domain containing 1	0.266056	5.85264	0.00641601	0.193329	TRUE
chr11	100140810	100148665	-	1855	ENSMUSG00000020911	16669	Krt19	Krt19	keratin 19	3.64397	-1.20044	0.00643357	0.193476	FALSE
chr8	33599625	33619441	+	1469	ENSMUSG00000009630	19053	Ppp2cb	Ppp2cb	protein phosphatase 2 (formerly 2A), catalytic subunit, beta isoform	0.234622	5.71251	0.00644003	0.193476	TRUE
chr3	95929246	95947390	+	3566	ENSMUSG00000015749	66471	Anp32e	Anp32e	acidic (leucine-rich) nuclear phosphoprotein 32 family, member E	0.242232	8.79409	0.0064388	0.193476	TRUE
chr11	61207537	61218421	+	1942	ENSMUSG00000019102	11670	Aldh3a1	Aldh3a1	aldehyde dehydrogenase family 3, subfamily A1	2.77271	0.782847	0.0064597	0.193749	FALSE
chr12	51348061	51376986	+	7886	ENSMUSG00000035293	217558	G2e3	G2e3	G2/M-phase specific E3 ubiquitin ligase	0.25967	5.12539	0.00646192	0.193749	TRUE
chr15	102662864	102672352	-	1675	ENSMUSG00000062683	67942	Atp5g2	Atp5g2	ATP synthase, H+ transporting, mitochondrial F0 complex, subunit C2 (subunit 9)	0.257506	5.21276	0.00649231	0.194282	TRUE
chr8	94179082	94180327	+	1246	ENSMUSG00000031765	17748	Mt1	Mt1	metallothionein 1	0.454334	6.29367	0.00649254	0.194282	TRUE
chr11	11279626	11462408	-	4248	ENSMUSG00000020193	53604	Zpbp	Zpbp	zona pellucida binding protein	0.481886	2.45201	0.00651332	0.194527	FALSE
chr2	5020642	5064051	-	3753	ENSMUSG00000026672	71648	Optn	Optn	optineurin	-0.240017	7.09295	0.00651356	0.194527	TRUE
chr12	52604485	52604591	-	107	ENSMUSG00000064489	NA	Gm23296	Gm23296	predicted gene, 23296	-1.28148	-0.724293	0.00658854	0.196418	FALSE
chr8	123653929	123663884	+	3806	ENSMUSG00000039960	69581	Rhou	Rhou	ras homolog family member U	0.352589	3.72515	0.00659433	0.196418	FALSE
chr6	55336432	55348555	+	2627	ENSMUSG00000004655	11826	Aqp1	Aqp1	aquaporin 1	-0.264828	6.26864	0.00659634	0.196418	TRUE
chr2	36136389	36190647	+	4971	ENSMUSG00000026887	67871	Mrrf	Mrrf	mitochondrial ribosome recycling factor	0.28866	4.08953	0.00661133	0.196671	TRUE
chr4	41755228	41758695	+	2471	ENSMUSG00000036073	14430	Galt	Galt	galactose-1-phosphate uridyl transferase	0.273744	4.48942	0.00663838	0.197116	FALSE
chr5	67392147	67428310	-	9886	ENSMUSG00000092060	666938	Bend4	Bend4	BEN domain containing 4	0.269227	5.92056	0.00663932	0.197116	TRUE
chr17	17402672	17459387	+	3434	ENSMUSG00000047786	66643	Lix1	Lix1	limb and CNS expressed 1	1.33035	2.17256	0.00667592	0.198009	TRUE
chr4	104913456	105016863	+	3136	ENSMUSG00000078612	242594	Fyb2	Fyb2	FYN binding protein 2	1.15497	-0.55138	0.00672553	0.198292	FALSE
chr11	41710342	41973117	+	6983	ENSMUSG00000087306	NA	A230004M16Rik	A230004M16Rik	RIKEN cDNA A230004M16 gene	0.928676	0.340311	0.00671789	0.198292	FALSE
chr5	139791513	139802653	+	3901	ENSMUSG00000018143	17135	Mafk	Mafk	v-maf musculoaponeurotic fibrosarcoma oncogene family, protein K (avian)	0.432485	2.82104	0.00670942	0.198292	FALSE
chr11	51619735	51623714	+	1146	ENSMUSG00000001056	52530	Nhp2	Nhp2	NHP2 ribonucleoprotein	0.386494	3.12126	0.00672091	0.198292	FALSE
chr1	36307733	36324029	+	12540	ENSMUSG00000037447	214855	Arid5a	Arid5a	AT rich interactive domain 5A (MRF1-like)	0.425396	3.64971	0.00672904	0.198292	FALSE
chr7	31051678	31057199	-	2186	ENSMUSG00000036570	56188	Fxyd1	Fxyd1	FXYD domain-containing ion transport regulator 1	0.336986	3.71794	0.0067313	0.198292	TRUE
chr16	62854307	62929346	+	4088	ENSMUSG00000022912	19128	Pros1	Pros1	protein S (alpha)	0.34452	5.34709	0.00671891	0.198292	FALSE
chr10	122678762	122945795	+	10226	ENSMUSG00000034613	319468	Ppm1h	Ppm1h	protein phosphatase 1H (PP2C domain containing)	0.216926	7.3824	0.00679786	0.199879	TRUE
chr3	122044443	122180123	+	12022	ENSMUSG00000028125	11304	Abca4	Abca4	ATP-binding cassette, sub-family A (ABC1), member 4	-0.231691	10.8434	0.00679837	0.199879	TRUE
chr14	27622428	28478537	+	9700	ENSMUSG00000040640	238988	Erc2	Erc2	ELKS/RAB6-interacting/CAST family member 2	0.246856	6.99796	0.00683957	0.200895	TRUE
chr7	140845547	140846769	+	455	ENSMUSG00000038801	338417	Scgb1c1	Scgb1c1	secretoglobin, family 1C, member 1	-4.36365	-2.31267	0.00684839	0.200959	FALSE
chr19	23675844	23676712	+	869	ENSMUSG00000051255	NA	Gm6563	Gm6563	predicted pseudogene 6563	2.02735	-1.58465	0.0068783	0.201641	FALSE
chr3	105996957	106014646	-	1127	ENSMUSG00000010136	100503311	Pifo	Pifo	primary cilia formation	1.2056	0.286046	0.00691059	0.202196	FALSE
chrX	95022510	95026682	-	4173	ENSMUSG00000071722	270624	Spin4	Spin4	spindlin family, member 4	0.642739	1.08738	0.00690582	0.202196	TRUE
chr2	135659011	136014593	+	8970	ENSMUSG00000039943	18798	Plcb4	Plcb4	phospholipase C, beta 4	0.25745	7.70457	0.00691795	0.202217	TRUE
chr7	114631478	114636357	-	1684	ENSMUSG00000030669	12310	Calca	Calca	calcitonin/calcitonin-related polypeptide, alpha	1.03357	-0.442291	0.00695128	0.202807	FALSE
chr4	83455680	83486459	-	5082	ENSMUSG00000028484	101739	Psip1	Psip1	PC4 and SFRS1 interacting protein 1	0.234783	7.96792	0.00695156	0.202807	TRUE
chr1	73390775	73407569	-	2587	ENSMUSG00000099877	NA	Pinc	Pinc	pregnancy induced noncoding RNA	4.22115	-2.36942	0.00699215	0.203795	FALSE
chr2	180036373	180042433	-	3072	ENSMUSG00000027566	26444	Psma7	Psma7	proteasome (prosome, macropain) subunit, alpha type 7	0.235247	5.61554	0.00706961	0.205855	FALSE
chr8	54568550	54600987	-	1117	ENSMUSG00000089708	NA	5330439A09Rik	5330439A09Rik	RIKEN cDNA 5330439A09 gene	0.830097	0.378299	0.00709117	0.206086	FALSE
chr7	110057987	110061325	-	3339	ENSMUSG00000073867	NA	AA474408	AA474408	expressed sequence AA474408	-0.337155	4.04252	0.00708793	0.206086	TRUE
chr6	21985916	22256404	+	8279	ENSMUSG00000062980	214642	Cped1	Cped1	cadherin-like and PC-esterase domain containing 1	-0.403773	2.74531	0.00714142	0.207348	FALSE
chr1	157347339	157350043	-	2705	ENSMUSG00000102326	NA	Gm37788	Gm37788	predicted gene, 37788	0.555108	2.58671	0.0071562	0.207578	FALSE
chr1	59100590	59120408	-	2389	ENSMUSG00000038079	381259	Tmem237	Tmem237	transmembrane protein 237	0.260487	5.74374	0.00720287	0.208732	TRUE
chr1	100006021	100006584	+	564	ENSMUSG00000100662	NA	Gm19029	Gm19029	predicted gene, 19029	1.99174	-1.61787	0.00722039	0.20884	FALSE
chr16	18060357	18090203	-	3461	ENSMUSG00000003526	19125	Prodh	Prodh	proline dehydrogenase	0.310356	3.84154	0.00721888	0.20884	FALSE
chr7	82335694	82614450	+	7744	ENSMUSG00000070469	269959	Adamtsl3	Adamtsl3	ADAMTS-like 3	0.620179	1.32778	0.00726129	0.209693	FALSE
chr8	75093621	75100589	+	1751	ENSMUSG00000005413	15368	Hmox1	Hmox1	heme oxygenase 1	0.654195	1.72633	0.00726943	0.209693	FALSE
chr5	88519809	88527891	-	2517	ENSMUSG00000067149	16069	Jchain	Jchain	immunoglobulin joining chain	0.339702	4.02608	0.00727065	0.209693	TRUE
chr14	51091077	51106151	+	1996	ENSMUSG00000021876	58809	Rnase4	Rnase4	ribonuclease, RNase A family 4	0.470817	2.22035	0.00728203	0.209821	FALSE
chr6	47953390	47965300	+	2968	ENSMUSG00000045466	101197	Zfp956	Zfp956	zinc finger protein 956	0.303366	3.96443	0.00729851	0.210096	TRUE
chr11	69682577	69696098	-	2235	ENSMUSG00000018752	619441	Tnfsfm13	Tnfsfm13	tumor necrosis factor (ligand) superfamily, membrane-bound member 13	0.56347	2.75223	0.00731675	0.210253	FALSE
chr2	109280738	109341747	+	9832	ENSMUSG00000027115	228421	Kif18a	Kif18a	kinesin family member 18A	0.340579	3.73508	0.00731785	0.210253	FALSE
chr14	74732297	74750765	+	3366	ENSMUSG00000021996	13885	Esd	Esd	esterase D/formylglutathione hydrolase	0.232003	5.38326	0.00735227	0.211041	TRUE
chr4	41723836	41731142	-	1772	ENSMUSG00000066224	550619	Arid3c	Arid3c	AT rich interactive domain 3C (BRIGHT-like)	-1.45032	-1.15241	0.00736681	0.211161	FALSE
chr4	151982639	151988997	-	1334	ENSMUSG00000039759	69876	Thap3	Thap3	THAP domain containing, apoptosis associated protein 3	-0.400616	3.00772	0.00738431	0.211161	FALSE
chr2	127791388	127792488	-	800	ENSMUSG00000051319	NA	Mtln	Mtln	mitoregulin	0.351523	3.54786	0.0073811	0.211161	FALSE
chr9	69989466	70008317	+	3455	ENSMUSG00000011958	12175	Bnip2	Bnip2	BCL2/adenovirus E1B interacting protein 2	0.232221	6.24418	0.00737936	0.211161	TRUE
chr5	22486485	22550429	-	6166	ENSMUSG00000029012	26429	Orc5	Orc5	origin recognition complex, subunit 5	0.273988	4.86807	0.00748571	0.213858	TRUE
chr11	118392751	118402092	-	2847	ENSMUSG00000033880	19039	Lgals3bp	Lgals3bp	lectin, galactoside-binding, soluble, 3 binding protein	0.383419	2.89622	0.00750492	0.214205	FALSE
chr18	20558074	20604521	+	8268	ENSMUSG00000044393	13511	Dsg2	Dsg2	desmoglein 2	-0.676733	1.29976	0.00753791	0.21454	FALSE
chr14	55015454	55024135	+	1198	ENSMUSG00000022204	68966	Ngdn	Ngdn	neuroguidin, EIF4E binding protein	0.302131	4.1597	0.00753728	0.21454	FALSE
chr12	76347782	76369602	-	3131	ENSMUSG00000056459	109929	Zbtb25	Zbtb25	zinc finger and BTB domain containing 25	0.258645	5.08543	0.00753647	0.21454	TRUE
chr8	61928087	62038244	+	8684	ENSMUSG00000037921	234311	Ddx60	Ddx60	DEAD (Asp-Glu-Ala-Asp) box polypeptide 60	0.584732	1.55095	0.00757135	0.215087	FALSE
chr6	30169446	30169551	-	106	ENSMUSG00000065586	NA	Mir96	Mir96	microRNA 96	-0.802543	1.17335	0.00756774	0.215087	FALSE
chr2	131262495	131299188	+	4912	ENSMUSG00000037514	74450	Pank2	Pank2	pantothenate kinase 2	0.231163	6.17712	0.00759912	0.215674	TRUE
chr10	79540245	79555199	-	4497	ENSMUSG00000042570	70427	Mier2	Mier2	MIER family member 2	-0.239616	5.40792	0.00762531	0.216215	TRUE
chr13	77043088	77135473	-	5881	ENSMUSG00000021597	105377	Slf1	Slf1	SMC5-SMC6 complex localization factor 1	0.273382	5.57321	0.00763354	0.216246	FALSE
chr2	18179029	18179442	-	414	ENSMUSG00000081619	NA	Gm13351	Gm13351	predicted gene 13351	2.94825	-2.2032	0.00765664	0.216697	FALSE
chr2	158116402	158146436	-	4608	ENSMUSG00000037820	21817	Tgm2	Tgm2	transglutaminase 2, C polypeptide	0.526959	2.4331	0.00771418	0.218122	FALSE
chr1	106720459	106759727	-	8147	ENSMUSG00000009905	70750	Kdsr	Kdsr	3-ketodihydrosphingosine reductase	-0.241578	6.21729	0.00774553	0.2186	TRUE
chr15	72805600	72810324	-	4725	ENSMUSG00000106847	NA	Peg13	Peg13	paternally expressed 13	0.21461	8.06478	0.00774313	0.2186	FALSE
chr19	6053630	6057751	-	1722	ENSMUSG00000007338	18120	Mrpl49	Mrpl49	mitochondrial ribosomal protein L49	-0.241261	5.57936	0.00777912	0.219344	TRUE
chr3	53853376	53863830	-	5958	ENSMUSG00000027746	67890	Ufm1	Ufm1	ubiquitin-fold modifier 1	0.253719	5.67049	0.00778899	0.219418	TRUE
chr16	15848441	15863369	-	1236	ENSMUSG00000022671	72083	Mzt2	Mzt2	mitotic spindle organizing protein 2	0.410049	3.19406	0.00780825	0.219756	FALSE
chr7	3632114	3644887	-	3736	ENSMUSG00000085039	NA	Gm15927	Gm15927	predicted gene 15927	0.665638	0.790997	0.00785933	0.220808	FALSE
chr2	26457903	26516663	-	14232	ENSMUSG00000026923	18128	Notch1	Notch1	notch 1	0.29823	5.72308	0.00786022	0.220808	TRUE
chr5	88886818	89239653	+	10815	ENSMUSG00000060961	54403	Slc4a4	Slc4a4	solute carrier family 4 (anion exchanger), member 4	0.344494	4.86851	0.00786908	0.220852	TRUE
chr6	34880426	34910876	-	4652	ENSMUSG00000058486	101240	Wdr91	Wdr91	WD repeat domain 91	0.28435	4.14252	0.00787816	0.220902	FALSE
chr9	108689314	108750436	+	6378	ENSMUSG00000032601	19087	Prkar2a	Prkar2a	protein kinase, cAMP dependent regulatory, type II alpha	-0.214785	7.11784	0.00789027	0.221037	TRUE
chr7	16815889	16840931	+	7958	ENSMUSG00000030374	97387	Strn4	Strn4	striatin, calmodulin binding protein 4	0.226599	6.4099	0.00790301	0.221189	TRUE
chr7	42020836	42021483	+	648	ENSMUSG00000092281	NA	Hmgb1-ps7	Hmgb1-ps7	high-mobility group high mobility group box 1, pseudogene 7	2.29368	-1.84483	0.0079327	0.221815	FALSE
chr13	95330600	95330737	+	138	ENSMUSG00000088108	NA	Snora47	Snora47	small nucleolar RNA, H/ACA box 47	-0.653639	0.879461	0.0079436	0.221915	FALSE
chr2	9857078	9890034	-	3978	ENSMUSG00000015619	14462	Gata3	Gata3	GATA binding protein 3	3.94785	-1.53671	0.00795164	0.221935	FALSE
chr12	31331564	31351437	-	2241	ENSMUSG00000020664	13382	Dld	Dld	dihydrolipoamide dehydrogenase	0.229626	6.61917	0.00798933	0.222577	TRUE
chr4	144892827	144928209	+	2927	ENSMUSG00000066026	20148	Dhrs3	Dhrs3	dehydrogenase/reductase (SDR family) member 3	-0.365843	6.98259	0.00798565	0.222577	TRUE
chr11	35808381	35834506	-	3228	ENSMUSG00000018848	104458	Rars	Rars	arginyl-tRNA synthetase	0.22724	5.34244	0.00803107	0.223534	FALSE
chr1	87853287	87945180	+	6850	ENSMUSG00000070738	227333	Dgkd	Dgkd	diacylglycerol kinase, delta	0.213809	7.42907	0.00808447	0.224814	TRUE
chrX	7667941	7671390	-	1334	ENSMUSG00000031146	18824	Plp2	Plp2	proteolipid protein 2	0.690819	0.935974	0.00811767	0.22553	FALSE
chr10	128630843	128645991	-	5995	ENSMUSG00000002578	22781	Ikzf4	Ikzf4	IKAROS family zinc finger 4	0.355161	4.35476	0.00815121	0.226254	TRUE
chr4	98923810	98935543	+	3733	ENSMUSG00000028560	230484	Usp1	Usp1	ubiquitin specific peptidase 1	0.24506	5.22546	0.00818423	0.226962	TRUE
chr10	78269178	78352489	-	7577	ENSMUSG00000001211	28169	Agpat3	Agpat3	1-acylglycerol-3-phosphate O-acyltransferase 3	-0.226816	10.2433	0.00821539	0.227618	TRUE
chr17	79334025	79355091	-	1967	ENSMUSG00000036533	260409	Cdc42ep3	Cdc42ep3	CDC42 effector protein (Rho GTPase binding) 3	0.287545	3.9041	0.00823045	0.227827	FALSE
chr3	93555080	93564643	+	1212	ENSMUSG00000041959	20194	S100a10	S100a10	S100 calcium binding protein A10 (calpactin)	0.454655	3.94476	0.00825567	0.228316	FALSE
chr19	43733254	43753000	-	4909	ENSMUSG00000040018	226139	Cox15	Cox15	cytochrome c oxidase assembly protein 15	0.267038	4.56406	0.00828412	0.228894	TRUE
chr3	146117450	146141806	+	3467	ENSMUSG00000036853	171166	Mcoln3	Mcoln3	mucolipin 3	3.48474	-2.00838	0.00829415	0.228963	FALSE
chr4	150917322	151861876	-	14570	ENSMUSG00000014592	100072	Camta1	Camta1	calmodulin binding transcription activator 1	0.209284	8.25019	0.00830967	0.229182	TRUE
chr3	37419896	37579096	+	3887	ENSMUSG00000027722	57815	Spata5	Spata5	spermatogenesis associated 5	0.300195	5.74784	0.00833671	0.229718	FALSE
chr19	21581202	21652976	-	3067	ENSMUSG00000035171	66206	1110059E24Rik	1110059E24Rik	RIKEN cDNA 1110059E24 gene	0.287245	4.273	0.0083613	0.230187	TRUE
chr17	35059035	35062095	+	1593	ENSMUSG00000007039	51793	Ddah2	Ddah2	dimethylarginine dimethylaminohydrolase 2	0.402078	3.00356	0.00837684	0.230405	TRUE
chr8	94434356	94527272	+	8493	ENSMUSG00000074151	434341	Nlrc5	Nlrc5	NLR family, CARD domain containing 5	0.682782	0.949904	0.00839806	0.23057	FALSE
chr13	23702034	23710854	-	3572	ENSMUSG00000006611	15216	Hfe	Hfe	hemochromatosis	-0.671631	3.42169	0.00839807	0.23057	FALSE
chr2	36116079	36136773	-	5834	ENSMUSG00000026889	67889	Rbm18	Rbm18	RNA binding motif protein 18	0.279093	5.94383	0.00840714	0.23061	TRUE
chr5	115559467	115563727	+	1659	ENSMUSG00000067274	11837	Rplp0	Rplp0	ribosomal protein, large, P0	0.234184	6.83802	0.00842913	0.230795	FALSE
chr15	9071260	9110487	+	4345	ENSMUSG00000022253	68646	Nadk2	Nadk2	NAD kinase 2, mitochondrial	-0.258679	6.98555	0.00842317	0.230795	TRUE
chr3	93520488	93526287	+	511	ENSMUSG00000027907	20195	S100a11	S100a11	S100 calcium binding protein A11	0.85801	1.80718	0.00845231	0.231221	FALSE
chr7	16809246	16816732	-	5337	ENSMUSG00000048920	243853	Fkrp	Fkrp	fukutin related protein	0.257975	5.13198	0.00847169	0.231542	TRUE
chr12	85686669	85709087	+	955	ENSMUSG00000034266	53314	Batf	Batf	basic leucine zipper transcription factor, ATF-like	4.2204	-2.36907	0.00848385	0.231665	FALSE
chr12	84285232	84315832	+	5929	ENSMUSG00000072946	77219	Ptgr2	Ptgr2	prostaglandin reductase 2	0.274666	5.69552	0.00849753	0.23183	TRUE
chr7	70592890	70593882	+	993	ENSMUSG00000109018	NA	Gm44809	Gm44809	predicted gene 44809	-1.60245	-1.15004	0.00850716	0.231839	FALSE
chr8	105566324	105578109	+	1108	ENSMUSG00000104168	NA	Gm38250	Gm38250	predicted gene, 38250	-0.409778	2.84147	0.00851321	0.231839	FALSE
chr15	79674250	79687872	-	3394	ENSMUSG00000022426	100043771	Josd1	Josd1	Josephin domain containing 1	0.247473	5.37864	0.00852864	0.231843	TRUE
chr6	124913681	124920103	-	1619	ENSMUSG00000030122	69202	Ptms	Ptms	parathymosin	0.224186	7.51364	0.00852629	0.231843	TRUE
chr7	30231948	30233390	+	1212	ENSMUSG00000019738	69920	Polr2i	Polr2i	polymerase (RNA) II (DNA directed) polypeptide I	0.351387	3.38369	0.00857976	0.232451	FALSE
chr2	79255426	79333123	+	13978	ENSMUSG00000027009	16401	Itga4	Itga4	integrin alpha 4	0.333919	3.85897	0.00858441	0.232451	TRUE
chr1	178319130	178322693	+	883	ENSMUSG00000026500	66359	Cox20	Cox20	cytochrome c oxidase assembly protein 20	-0.265275	4.32684	0.00860474	0.232451	FALSE
chr1	167222883	167285320	-	5464	ENSMUSG00000026558	80914	Uck2	Uck2	uridine-cytidine kinase 2	0.274952	4.65585	0.00859733	0.232451	TRUE
chr13	5861489	5870393	+	4217	ENSMUSG00000000078	23849	Klf6	Klf6	Kruppel-like factor 6	0.280844	5.02553	0.00859859	0.232451	TRUE
chr10	93160876	93241342	+	3643	ENSMUSG00000020015	237459	Cdk17	Cdk17	cyclin-dependent kinase 17	0.265236	5.5137	0.00859834	0.232451	TRUE
chr2	113327736	113716767	+	15397	ENSMUSG00000044042	14260	Fmn1	Fmn1	formin 1	-0.247103	8.49323	0.00860119	0.232451	TRUE
chr10	76253853	76261159	+	1484	ENSMUSG00000033208	20203	S100b	S100b	S100 protein, beta polypeptide, neural	-0.432606	2.33799	0.00865513	0.233604	TRUE
chr15	101733950	101743109	-	2185	ENSMUSG00000051879	56735	Krt71	Krt71	keratin 71	-4.39326	-2.31082	0.00868929	0.234108	FALSE
chr9	70599014	70657174	-	8081	ENSMUSG00000042444	235461	Mindy2	Mindy2	MINDY lysine 48 deubiquitinase 2	0.296575	7.55101	0.00868638	0.234108	TRUE
chr4	19519254	19570108	-	7131	ENSMUSG00000028228	70568	Cpne3	Cpne3	copine III	0.22898	5.81389	0.00876304	0.235833	TRUE
chr9	107674474	107679712	-	3029	ENSMUSG00000034837	14685	Gnat1	Gnat1	guanine nucleotide binding protein, alpha transducing 1	-0.239944	12.8694	0.0087689	0.235833	TRUE
chr4	136889804	136893065	-	1931	ENSMUSG00000036896	12262	C1qc	C1qc	complement component 1, q subcomponent, C chain	0.489389	1.72677	0.00879192	0.236243	FALSE
chr1	165485183	165576774	+	8739	ENSMUSG00000026567	271639	Adcy10	Adcy10	adenylate cyclase 10	0.675351	0.776035	0.00882876	0.236603	FALSE
chr14	8296274	8318023	-	3870	ENSMUSG00000021750	268709	Fam107a	Fam107a	family with sequence similarity 107, member A	-0.372041	4.17253	0.0088254	0.236603	TRUE
chr6	11900292	11907497	-	1381	ENSMUSG00000029632	17992	Ndufa4	Ndufa4	Ndufa4, mitochondrial complex associated	0.286958	6.44884	0.00881612	0.236603	FALSE
chr1	195097382	195131586	-	10349	ENSMUSG00000016481	12946	Cr1l	Cr1l	complement component (3b/4b) receptor 1-like	0.286278	4.64221	0.0088608	0.237163	FALSE
chrX	7607083	7635196	+	9089	ENSMUSG00000031142	54652	Cacna1f	Cacna1f	calcium channel, voltage-dependent, alpha 1F subunit	-0.229196	8.15142	0.00886534	0.237163	FALSE
chr18	37294812	37297624	+	2813	ENSMUSG00000051599	93873	Pcdhb2	Pcdhb2	protocadherin beta 2	0.410255	2.58161	0.00888317	0.237431	FALSE
chr14	61607482	61611916	+	856	ENSMUSG00000046168	328424	Kcnrg	Kcnrg	potassium channel regulator	1.24669	-1.0116	0.00891789	0.238149	FALSE
chr17	24888486	24895087	-	6000	ENSMUSG00000073436	193838	Eme2	Eme2	essential meiotic structure-specific endonuclease subunit 2	-0.29718	4.54541	0.00893427	0.238376	FALSE
chr7	101092863	101284405	+	16627	ENSMUSG00000030691	207278	Fchsd2	Fchsd2	FCH and double SH3 domains 2	0.221292	6.35079	0.00898924	0.239631	TRUE
chr2	122702047	122721456	+	1887	ENSMUSG00000087017	NA	4930417H01Rik	4930417H01Rik	RIKEN cDNA 4930417H01 gene	1.73487	-1.58287	0.009013	0.240034	FALSE
chr4	141113001	141139775	-	3327	ENSMUSG00000040842	213491	Szrd1	Szrd1	SUZ RNA binding domain containing 1	-0.230367	6.07332	0.00902019	0.240034	TRUE
chr3	36448923	36475894	-	1777	ENSMUSG00000027712	11747	Anxa5	Anxa5	annexin A5	0.296171	5.15803	0.00907505	0.241282	TRUE
chr8	68793929	68831667	+	6885	ENSMUSG00000031864	70885	Ints10	Ints10	integrator complex subunit 10	0.23305	5.97262	0.0091086	0.241961	TRUE
chr1	168119364	168432270	-	13844	ENSMUSG00000052534	18514	Pbx1	Pbx1	pre B cell leukemia homeobox 1	0.239618	8.29418	0.00913923	0.242562	TRUE
chr1	59684971	59719044	+	10758	ENSMUSG00000026020	55989	Nop58	Nop58	NOP58 ribonucleoprotein	0.244132	6.53147	0.00914911	0.242612	TRUE
chr1	78615467	78620165	+	1011	ENSMUSG00000100562	NA	Gm29611	Gm29611	predicted gene 29611	-2.24691	-1.87896	0.00919659	0.242786	FALSE
chr5	135089890	135138382	+	5538	ENSMUSG00000005373	58805	Mlxipl	Mlxipl	MLX interacting protein-like	1.07765	-0.602632	0.00917713	0.242786	FALSE
chr6	125223933	125231860	-	2352	ENSMUSG00000038213	213233	Tapbpl	Tapbpl	TAP binding protein-like	0.522898	1.85477	0.00917252	0.242786	FALSE
chr3	89391850	89398779	+	1669	ENSMUSG00000074466	NA	Gm15417	Gm15417	predicted gene 15417	-0.356473	3.54985	0.0092038	0.242786	FALSE
chr1	131827493	131848865	+	4912	ENSMUSG00000013275	98396	Slc41a1	Slc41a1	solute carrier family 41, member 1	0.25023	5.99511	0.00918134	0.242786	TRUE
chr6	83768885	83775813	-	4088	ENSMUSG00000014748	21766	Tex261	Tex261	testis expressed gene 261	-0.215272	5.97806	0.00919183	0.242786	TRUE
chrX	147470375	147554081	-	6420	ENSMUSG00000031290	210297	Lrch2	Lrch2	leucine-rich repeats and calponin homology (CH) domain containing 2	0.25115	5.08568	0.00921577	0.242891	TRUE
chr3	145576205	145604795	+	2657	ENSMUSG00000074182	229937	Znhit6	Znhit6	zinc finger, HIT type 6	0.264842	4.56427	0.00925727	0.24356	FALSE
chr8	3630955	3643644	+	4159	ENSMUSG00000004626	20911	Stxbp2	Stxbp2	syntaxin binding protein 2	0.245961	4.97965	0.00925534	0.24356	TRUE
chr19	8591254	8611834	+	3478	ENSMUSG00000063796	19879	Slc22a8	Slc22a8	solute carrier family 22 (organic anion transporter), member 8	-0.699449	1.66032	0.00929061	0.244225	FALSE
chr3	19187327	19220817	+	4372	ENSMUSG00000027601	67472	Mtfr1	Mtfr1	mitochondrial fission regulator 1	-0.23224	6.56921	0.00930134	0.244295	TRUE
chr7	4877153	4896973	+	2244	ENSMUSG00000086784	664994	Isoc2a	Isoc2a	isochorismatase domain containing 2a	0.348583	3.26911	0.00932651	0.244744	FALSE
chr8	90893155	90894638	+	1484	ENSMUSG00000109863	NA	Gm45643	Gm45643	predicted gene 45643	0.88901	-0.0921156	0.00939943	0.246444	FALSE
chr3	152380857	152383168	-	2312	ENSMUSG00000104822	NA	Gm42967	Gm42967	predicted gene 42967	0.927287	0.0324223	0.00943462	0.247096	FALSE
chr14	55700009	55713492	-	3006	ENSMUSG00000022218	21816	Tgm1	Tgm1	transglutaminase 1, K polypeptide	1.41459	0.569193	0.0094406	0.247096	FALSE
chr11	49846751	49886421	+	6784	ENSMUSG00000020366	26420	Mapk9	Mapk9	mitogen-activated protein kinase 9	0.205966	7.26802	0.00946533	0.247529	TRUE
chr2	29124181	29182471	+	11380	ENSMUSG00000043535	269254	Setx	Setx	senataxin	0.218253	7.57157	0.00948032	0.247707	TRUE
chr4	63367125	63403354	-	5765	ENSMUSG00000039158	100182	Akna	Akna	AT-hook transcription factor	-0.239528	5.93996	0.00959844	0.250577	TRUE
chr3	37488827	37494792	+	5966	ENSMUSG00000106166	NA	Gm43484	Gm43484	predicted gene 43484	0.360632	4.19993	0.00962096	0.250949	FALSE
chrX	10073621	10216920	-	7247	ENSMUSG00000031174	19893	Rpgr	Rpgr	retinitis pigmentosa GTPase regulator	0.235252	6.46535	0.00966377	0.251849	FALSE
chr9	67022590	67049406	-	6485	ENSMUSG00000032366	22003	Tpm1	Tpm1	tropomyosin 1, alpha	0.23093	6.23365	0.00969985	0.252571	TRUE
chr11	102475915	102556392	-	8178	ENSMUSG00000034621	237943	Gpatch8	Gpatch8	G patch domain containing 8	-0.216512	7.43694	0.00978585	0.254592	TRUE
chr1	170214860	170216422	+	1563	ENSMUSG00000044306	NA	4930500M09Rik	4930500M09Rik	RIKEN cDNA 4930500M09 gene	-1.96314	-1.80034	0.00983783	0.254632	FALSE
chr9	94667208	94668818	-	1049	ENSMUSG00000101595	NA	Gm29395	Gm29395	predicted gene 29395	-0.707756	0.631291	0.00981977	0.254632	FALSE
chr13	62699406	62726689	-	2509	ENSMUSG00000074863	108167344	Platr25	Platr25	pluripotency associated transcript 25	0.448488	2.3591	0.00983715	0.254632	FALSE
chr11	29130744	29161828	+	3516	ENSMUSG00000020464	71701	Pnpt1	Pnpt1	polyribonucleotide nucleotidyltransferase 1	0.259117	5.36584	0.00983361	0.254632	FALSE
chr11	3963975	3980004	+	3024	ENSMUSG00000020430	64934	Pes1	Pes1	pescadillo ribosomal biogenesis factor 1	-0.236747	5.68519	0.00983234	0.254632	TRUE
chr2	26910764	26913318	+	1781	ENSMUSG00000062647	27176	Rpl7a	Rpl7a	ribosomal protein L7A	0.228391	6.88529	0.00980908	0.254632	FALSE
chr12	103128189	103128350	+	162	ENSMUSG00000098628	NA	Gm27976	Gm27976	predicted gene, 27976	-2.43526	-2.0576	0.00993639	0.256963	FALSE
chr8	35582503	35588972	-	1680	ENSMUSG00000097357	NA	Gm16793	Gm16793	predicted gene, 16793	0.528115	1.68351	0.00995384	0.256975	FALSE
chr11	59817795	59839838	-	3454	ENSMUSG00000019373	26572	Cops3	Cops3	COP9 signalosome subunit 3	0.223302	6.10039	0.00995293	0.256975	FALSE
chrX	169368189	169370003	+	1815	ENSMUSG00000081137	NA	BC022960	BC022960	cDNA sequence BC022960	0.497591	2.22007	0.00999301	0.25711	FALSE
chrX	8185329	8193512	-	2310	ENSMUSG00000031168	13595	Ebp	Ebp	phenylalkylamine Ca2+ antagonist (emopamil) binding protein	0.380399	3.83968	0.00998016	0.25711	FALSE
chr1	161040601	161070658	-	5195	ENSMUSG00000026709	226539	Dars2	Dars2	aspartyl-tRNA synthetase 2 (mitochondrial)	0.302032	4.36397	0.00997474	0.25711	FALSE
chr9	55148854	55207529	+	4305	ENSMUSG00000032307	109161	Ube2q2	Ube2q2	ubiquitin-conjugating enzyme E2Q family member 2	0.234272	5.71124	0.00999041	0.25711	TRUE
chr19	16435667	16610818	+	3383	ENSMUSG00000024697	14675	Gna14	Gna14	guanine nucleotide binding protein, alpha 14	0.561321	2.23118	0.0100038	0.25717	FALSE
chr15	100459740	100468691	-	2312	ENSMUSG00000097827	NA	5330439K02Rik	5330439K02Rik	RIKEN cDNA 5330439K02 gene	-0.458714	2.3409	0.0100466	0.258051	FALSE
chr10	127776386	127792697	+	3590	ENSMUSG00000056148	103142	Rdh9	Rdh9	retinol dehydrogenase 9	1.36957	-1.10651	0.010073	0.258508	FALSE
chr2	26271646	26294557	-	3265	ENSMUSG00000048038	329366	Ccdc187	Ccdc187	coiled-coil domain containing 187	-0.683475	0.905805	0.0100865	0.258636	FALSE
chr14	47472561	47531962	+	3726	ENSMUSG00000037536	78938	Fbxo34	Fbxo34	F-box protein 34	0.260329	4.77529	0.0101367	0.259704	TRUE
chr5	98167198	98188991	+	4855	ENSMUSG00000035456	77630	Prdm8	Prdm8	PR domain containing 8	0.222274	6.60053	0.0101486	0.25979	TRUE
chr9	50662752	50739517	-	9971	ENSMUSG00000032064	330938	Dixdc1	Dixdc1	DIX domain containing 1	0.233068	7.60228	0.0101659	0.260013	TRUE
chr3	89271733	89281142	-	1830	ENSMUSG00000027954	13636	Efna1	Efna1	ephrin A1	0.526843	1.29305	0.0101875	0.260344	FALSE
chr12	51377580	51450096	+	2091	ENSMUSG00000020952	76983	Scfd1	Scfd1	Sec1 family domain containing 1	0.266978	5.52736	0.0102688	0.262201	FALSE
chr11	69673115	69682084	-	3632	ENSMUSG00000005204	80886	Senp3	Senp3	SUMO/sentrin specific peptidase 3	0.222882	5.63196	0.0102848	0.262389	FALSE
chrX	73214333	73222453	+	2560	ENSMUSG00000067768	27083	Xlr4b	Xlr4b	X-linked lymphocyte-regulated 4B	1.84804	-0.739302	0.0103418	0.263621	FALSE
chr2	168152603	168154513	-	1309	ENSMUSG00000087648	NA	E130018N17Rik	E130018N17Rik	RIKEN cDNA E130018N17 gene	-0.833274	0.162544	0.0103918	0.264672	FALSE
chrM	5192	5257	-	66	ENSMUSG00000064349	NA	mt-Tc	mt-Tc	mitochondrially encoded tRNA cysteine	1.59667	-1.65508	0.0104034	0.264745	FALSE
chr3	88394143	88410331	-	4063	ENSMUSG00000028066	67037	Pmf1	Pmf1	polyamine-modulated factor 1	0.360589	3.17547	0.0104173	0.264875	FALSE
chr7	127233061	127238179	+	3976	ENSMUSG00000045598	233887	Zfp553	Zfp553	zinc finger protein 553	-0.247959	4.88044	0.0104423	0.265288	TRUE
chr4	131899478	131920029	-	5873	ENSMUSG00000085667	NA	Gm12992	Gm12992	predicted gene 12992	-0.323873	4.01712	0.0104772	0.265953	FALSE
chr12	69803750	69893200	-	8614	ENSMUSG00000034761	399510	Map4k5	Map4k5	mitogen-activated protein kinase kinase kinase kinase 5	0.229842	6.56647	0.0105465	0.267263	TRUE
chr4	119277981	119294604	-	2531	ENSMUSG00000028639	22608	Ybx1	Ybx1	Y box protein 1	0.230557	8.0644	0.0105387	0.267263	FALSE
chr3	146505956	146521429	-	4139	ENSMUSG00000028187	70285	Rpf1	Rpf1	ribosome production factor 1 homolog	0.230056	5.48993	0.0105784	0.267623	FALSE
chr1	64029447	64122282	-	8131	ENSMUSG00000025959	93691	Klf7	Klf7	Kruppel-like factor 7 (ubiquitous)	0.221721	5.57383	0.0105721	0.267623	TRUE
chr2	83737782	83759865	-	2264	ENSMUSG00000085335	NA	Gm13684	Gm13684	predicted gene 13684	4.07913	-2.42732	0.0106883	0.269066	FALSE
chr3	34427373	34435097	-	4824	ENSMUSG00000092242	NA	Gm20515	Gm20515	predicted gene 20515	1.1991	-0.718276	0.0106749	0.269066	FALSE
chr7	45461697	45466898	-	1576	ENSMUSG00000003873	12028	Bax	Bax	BCL2-associated X protein	0.355733	3.05864	0.0106887	0.269066	FALSE
chr17	45686322	45698495	+	949	ENSMUSG00000023939	68463	Mrpl14	Mrpl14	mitochondrial ribosomal protein L14	0.303358	3.63008	0.0106698	0.269066	FALSE
chr18	36345619	36402980	+	2840	ENSMUSG00000046727	66060	Cystm1	Cystm1	cysteine-rich transmembrane module containing 1	0.267925	4.17899	0.0106634	0.269066	TRUE
chr10	111473192	111498142	+	4086	ENSMUSG00000058799	53605	Nap1l1	Nap1l1	nucleosome assembly protein 1-like 1	0.214129	8.26078	0.01066	0.269066	TRUE
chr1	170175180	170176319	+	1140	ENSMUSG00000104266	NA	Gm37748	Gm37748	predicted gene, 37748	-0.657165	0.885421	0.0107058	0.269271	FALSE
chr4	129855071	129856710	+	1638	ENSMUSG00000073753	NA	Gm10571	Gm10571	predicted gene 10571	-0.455638	2.15059	0.0107464	0.269844	FALSE
chr11	4895320	4928867	+	2861	ENSMUSG00000034274	107829	Thoc5	Thoc5	THO complex 5	-0.240124	6.03664	0.010742	0.269844	FALSE
chr10	123113244	123196935	-	3227	ENSMUSG00000020124	14479	Usp15	Usp15	ubiquitin specific peptidase 15	0.220444	6.7451	0.0107929	0.270788	TRUE
chr5	123138931	123141569	+	2639	ENSMUSG00000105881	NA	4932422M17Rik	4932422M17Rik	RIKEN cDNA 4932422M17 gene	-0.573043	1.67292	0.0108019	0.27079	FALSE
chr10	94688790	94790336	+	2986	ENSMUSG00000020024	77048	Cep83	Cep83	centrosomal protein 83	0.305929	5.14014	0.0108327	0.271337	FALSE
chr7	43651070	43660161	-	1849	ENSMUSG00000030474	83382	Siglece	Siglece	sialic acid binding Ig-like lectin E	-1.0658	-0.72422	0.010862	0.271847	FALSE
chr16	14361558	14475737	+	12366	ENSMUSG00000023088	17250	Abcc1	Abcc1	ATP-binding cassette, sub-family C (CFTR/MRP), member 1	0.244871	6.54721	0.0108783	0.272029	TRUE
chr11	96916270	96965060	+	6269	ENSMUSG00000078700	NA	D030028A08Rik	D030028A08Rik	RIKEN cDNA D030028A08 gene	0.667622	0.912134	0.0108892	0.272077	FALSE
chr3	108284082	108361511	+	7569	ENSMUSG00000068747	20661	Sort1	Sort1	sortilin 1	-0.215582	7.43512	0.0109336	0.272962	TRUE
chr11	106163330	106202168	-	5569	ENSMUSG00000069631	72149	Strada	Strada	STE20-related kinase adaptor alpha	0.243123	5.30099	0.0109762	0.273799	TRUE
chr6	82725025	82774454	-	5969	ENSMUSG00000000628	15277	Hk2	Hk2	hexokinase 2	-0.347441	8.68393	0.0109917	0.27396	TRUE
chr6	148900968	148901138	-	171	ENSMUSG00000095288	NA	Gm7618	Gm7618	predicted pseudogene 7618	2.27661	-1.65189	0.0110059	0.27409	FALSE
chr12	110667689	110682619	-	954	ENSMUSG00000056508	66323	1700001K19Rik	1700001K19Rik	RIKEN cDNA 1700001K19 gene	-0.844787	0.212209	0.0110835	0.275514	FALSE
chr9	96823336	96892669	-	6148	ENSMUSG00000043587	235534	Pxylp1	Pxylp1	2-phosphoxylose phosphatase 1	0.332381	4.0308	0.0110896	0.275514	TRUE
chr14	64950045	65039835	+	2677	ENSMUSG00000021975	210925	Ints9	Ints9	integrator complex subunit 9	0.26175	4.57534	0.0110904	0.275514	FALSE
chr9	24097996	24316398	+	3946	ENSMUSG00000043659	319239	Npsr1	Npsr1	neuropeptide S receptor 1	-0.529221	1.72831	0.0111023	0.275582	FALSE
chr12	7859827	7861205	+	1265	ENSMUSG00000073233	NA	Gm9144	Gm9144	predicted gene 9144	1.57812	-1.51987	0.0111293	0.275861	FALSE
chr14	70474557	70520260	-	3757	ENSMUSG00000022098	12153	Bmp1	Bmp1	bone morphogenetic protein 1	0.37042	3.70486	0.0111446	0.275861	FALSE
chr8	57651757	57663430	+	3082	ENSMUSG00000110419	NA	AW046200	AW046200	expressed sequence AW046200	0.691972	4.92981	0.01115	0.275861	FALSE
chr5	143987909	144014877	-	4480	ENSMUSG00000029617	231874	Ccz1	Ccz1	CCZ1 vacuolar protein trafficking and biogenesis associated	0.253375	5.56628	0.0111436	0.275861	FALSE
chr19	42593982	42612813	-	4213	ENSMUSG00000025185	67573	Loxl4	Loxl4	lysyl oxidase-like 4	1.02631	1.38101	0.011218	0.277091	FALSE
chr2	32384633	32388252	-	2623	ENSMUSG00000026822	16819	Lcn2	Lcn2	lipocalin 2	0.602526	1.97643	0.0112151	0.277091	FALSE
chr15	78926725	78930465	+	800	ENSMUSG00000068220	16852	Lgals1	Lgals1	lectin, galactose binding, soluble 1	0.393254	2.62932	0.0112304	0.277173	FALSE
chr11	66168035	66301237	+	3220	ENSMUSG00000084967	NA	Gm12296	Gm12296	predicted gene 12296	0.695682	0.691989	0.0112775	0.278107	FALSE
chr1	123371172	123374178	-	3007	ENSMUSG00000102681	NA	Gm37221	Gm37221	predicted gene, 37221	1.39269	-1.10075	0.0113318	0.278843	FALSE
chr9	91335244	91337067	-	1824	ENSMUSG00000102568	NA	Gm37040	Gm37040	predicted gene, 37040	-1.17002	-0.840857	0.0113298	0.278843	FALSE
chr4	86578855	86612055	-	6459	ENSMUSG00000038047	230376	Haus6	Haus6	HAUS augmin-like complex, subunit 6	0.242968	4.9893	0.0113349	0.278843	TRUE
chr10	36974544	37001889	+	4474	ENSMUSG00000019777	15182	Hdac2	Hdac2	histone deacetylase 2	0.223239	6.42937	0.0113628	0.279301	TRUE
chr2	178430531	178487366	+	3012	ENSMUSG00000039155	381409	Cdh26	Cdh26	cadherin-like 26	4.40366	-2.31069	0.0113768	0.27942	FALSE
chr17	34809092	34823464	-	6206	ENSMUSG00000015451	625018	C4a	C4a	complement component 4A (Rodgers blood group)	0.752891	0.949354	0.0114071	0.279936	FALSE
chr17	28066747	28080639	-	2090	ENSMUSG00000062859	21463	Tcp11	Tcp11	t-complex protein 11	-0.338193	4.01369	0.0114815	0.281533	FALSE
chr2	151911210	151945337	+	2335	ENSMUSG00000027460	11602	Angpt4	Angpt4	angiopoietin 4	-1.11003	-0.821284	0.0115198	0.28162	FALSE
chr17	23823291	23823369	+	79	ENSMUSG00000092981	NA	Mir5125	Mir5125	microRNA 5125	0.510801	1.71448	0.0115222	0.28162	FALSE
chr17	14829331	14934653	-	2574	ENSMUSG00000046991	71682	Wdr27	Wdr27	WD repeat domain 27	0.388403	3.35291	0.0114949	0.28162	FALSE
chr7	132712082	132813886	-	6911	ENSMUSG00000030956	77938	Fam53b	Fam53b	family with sequence similarity 53, member B	-0.220779	7.29742	0.0115098	0.28162	TRUE
chr13	88821472	89323223	+	13677	ENSMUSG00000034488	13612	Edil3	Edil3	EGF-like repeats and discoidin I-like domains 3	0.201463	7.17169	0.0115354	0.281715	TRUE
chr14	73955000	73955551	-	552	ENSMUSG00000057886	NA	Cbx3-ps6	Cbx3-ps6	chromobox 3, pseudogene 6	-0.398459	2.41686	0.0116033	0.283145	FALSE
chr14	77826217	77874917	-	648	ENSMUSG00000022013	66148	Dnajc15	Dnajc15	DnaJ heat shock protein family (Hsp40) member C15	0.328119	3.25297	0.0116382	0.283767	FALSE
chr4	116824903	116830603	+	636	ENSMUSG00000086417	NA	Gm12996	Gm12996	predicted gene 12996	-0.573042	1.46911	0.0116776	0.284042	FALSE
chr6	57581000	57664632	+	9292	ENSMUSG00000029798	67138	Herc6	Herc6	hect domain and RLD 6	0.536197	2.44873	0.0116713	0.284042	FALSE
chr11	6415443	6419817	+	3508	ENSMUSG00000071866	268373	Ppia	Ppia	peptidylprolyl isomerase A	0.235108	7.53644	0.011664	0.284042	TRUE
chr14	19811402	19823823	-	1510	ENSMUSG00000021807	68045	Rtraf	Rtraf	RNA transcription, translation and transport factor	0.229334	5.30606	0.0116973	0.284294	FALSE
chr3	58314939	58315310	-	372	ENSMUSG00000106176	NA	Gm43730	Gm43730	predicted gene 43730	2.43365	-2.05599	0.0118117	0.286842	FALSE
chr17	23824740	23829109	-	508	ENSMUSG00000055839	67673	Elob	Elob	elongin B	0.244781	5.67503	0.0118224	0.286873	TRUE
chr6	148354656	148355598	+	943	ENSMUSG00000063171	NA	Rps4l	Rps4l	ribosomal protein S4-like	0.258094	4.45154	0.0118893	0.288265	FALSE
chr12	109733771	109733846	+	76	ENSMUSG00000065428	NA	Mir382	Mir382	microRNA 382	-4.09082	-2.42619	0.0119993	0.289092	FALSE
chrX	20870166	20874735	+	888	ENSMUSG00000001131	21857	Timp1	Timp1	tissue inhibitor of metalloproteinase 1	1.11367	0.102737	0.0120761	0.289092	FALSE
chr6	113044035	113046148	-	2114	ENSMUSG00000107455	NA	Gm43868	Gm43868	predicted gene, 43868	-0.598067	1.39278	0.0119431	0.289092	FALSE
chr4	131000832	131010474	-	1049	ENSMUSG00000086262	NA	A930031H19Rik	A930031H19Rik	RIKEN cDNA A930031H19 gene	0.584923	2.07198	0.0119697	0.289092	FALSE
chr13	100650979	100666359	+	2769	ENSMUSG00000078941	102216272	Ak6	Ak6	adenylate kinase 6	0.379691	2.97978	0.0120627	0.289092	TRUE
chr19	5502767	5503787	-	1021	ENSMUSG00000100937	75555	1700020D05Rik	1700020D05Rik	RIKEN cDNA 1700020D05 gene	-0.432609	2.65602	0.0120228	0.289092	FALSE
chr2	60750193	60963192	-	5473	ENSMUSG00000026970	56878	Rbms1	Rbms1	RNA binding motif, single stranded interacting protein 1	0.353532	3.70073	0.0119948	0.289092	TRUE
chr3	127536714	127553349	-	2366	ENSMUSG00000027968	28036	Larp7	Larp7	La ribonucleoprotein domain family, member 7	0.268785	4.15498	0.0119757	0.289092	FALSE
chr9	72979722	72985382	-	2404	ENSMUSG00000086158	546143	Ccpg1os	Ccpg1os	cell cycle progression 1, opposite strand	-0.295463	3.89761	0.0120435	0.289092	FALSE
chr8	11312805	11449287	+	6619	ENSMUSG00000031503	12827	Col4a2	Col4a2	collagen, type IV, alpha 2	0.822475	5.13774	0.0120088	0.289092	TRUE
chr5	76588698	76646466	+	7188	ENSMUSG00000036403	381644	Cep135	Cep135	centrosomal protein 135	0.241509	5.23002	0.0119675	0.289092	TRUE
chrX	140456613	140476140	+	1993	ENSMUSG00000031432	19139	Prps1	Prps1	phosphoribosyl pyrophosphate synthetase 1	-0.240881	5.22693	0.0120478	0.289092	TRUE
chr2	32961559	32965345	+	3598	ENSMUSG00000038900	269261	Rpl12	Rpl12	ribosomal protein L12	0.235796	6.23821	0.0120138	0.289092	FALSE
chr2	52691664	52742281	-	6007	ENSMUSG00000055371	56324	Stam2	Stam2	signal transducing adaptor molecule (SH3 domain and ITAM motif) 2	-0.231892	6.21753	0.012056	0.289092	TRUE
chrX	12036740	12160355	-	8666	ENSMUSG00000040363	71458	Bcor	Bcor	BCL6 interacting corepressor	0.227899	6.99502	0.0120545	0.289092	FALSE
chr3	158010473	158036639	-	8446	ENSMUSG00000055436	69207	Srsf11	Srsf11	serine/arginine-rich splicing factor 11	0.221285	7.16946	0.0120686	0.289092	TRUE
chr18	60560736	60572810	+	5338	ENSMUSG00000024604	66810	Rbm22	Rbm22	RNA binding motif protein 22	0.211709	5.59084	0.012107	0.289373	TRUE
chr9	123529882	123592598	+	3433	ENSMUSG00000025240	83493	Sacm1l	Sacm1l	SAC1 suppressor of actin mutations 1-like (yeast)	0.219814	6.1052	0.0120995	0.289373	TRUE
chr13	34977748	35027094	-	2615	ENSMUSG00000021417	23986	Eci2	Eci2	enoyl-Coenzyme A delta isomerase 2	0.332908	3.7517	0.0121219	0.2895	FALSE
chr14	49681560	49783383	-	3663	ENSMUSG00000036242	67419	Armh4	Armh4	armadillo-like helical domain containing 4	-0.285108	5.11433	0.0121344	0.289571	TRUE
chr7	144894560	144897461	-	2732	ENSMUSG00000096999	NA	Gm26793	Gm26793	predicted gene, 26793	-1.00212	0.104243	0.0121474	0.289574	FALSE
chr11	69340461	69342641	+	2081	ENSMUSG00000043419	NA	Rnf227	Rnf227	ring finger protein 227	0.272399	4.86163	0.0121632	0.289574	FALSE
chr5	100033577	100039664	-	4818	ENSMUSG00000029328	50926	Hnrnpdl	Hnrnpdl	heterogeneous nuclear ribonucleoprotein D-like	0.228782	7.39923	0.0121538	0.289574	TRUE
chr6	129180615	129186534	+	1213	ENSMUSG00000030157	93694	Clec2d	Clec2d	C-type lectin domain family 2, member d	0.426045	3.07763	0.0121741	0.289606	FALSE
chr3	96209627	96220168	-	388	ENSMUSG00000086556	NA	Gm15444	Gm15444	predicted gene 15444	-1.69725	-1.61945	0.0122108	0.289795	FALSE
chr15	78399556	78405859	-	1096	ENSMUSG00000044986	22117	Tst	Tst	thiosulfate sulfurtransferase, mitochondrial	0.55309	1.77059	0.0121934	0.289795	FALSE
chr15	44619641	44641024	+	1561	ENSMUSG00000022339	55960	Ebag9	Ebag9	estrogen receptor-binding fragment-associated gene 9	0.340413	3.94622	0.0122084	0.289795	TRUE
chr18	67390717	67402748	+	1757	ENSMUSG00000001473	67951	Tubb6	Tubb6	tubulin, beta 6 class V	0.951068	1.97959	0.0122533	0.290576	FALSE
chr13	98246845	98262992	-	4071	ENSMUSG00000041747	105372	Utp15	Utp15	UTP15 small subunit processome component	0.23518	4.93811	0.0122679	0.290695	TRUE
chr9	98563721	98588382	+	6351	ENSMUSG00000032458	50797	Copb2	Copb2	coatomer protein complex, subunit beta 2 (beta prime)	0.208597	6.75509	0.0123063	0.29115	FALSE
chr13	24801657	24814013	+	3665	ENSMUSG00000019132	79555	BC005537	BC005537	cDNA sequence BC005537	-0.207624	8.30566	0.0123043	0.29115	TRUE
chr10	121739937	121752878	+	3136	ENSMUSG00000053684	270802	BC048403	BC048403	cDNA sequence BC048403	0.463797	2.1648	0.0123462	0.2918	FALSE
chr3	101595810	101597130	-	1321	ENSMUSG00000104693	NA	Gm42941	Gm42941	predicted gene 42941	0.536568	3.03762	0.0123531	0.2918	FALSE
chr7	127527874	127528003	+	130	ENSMUSG00000065259	NA	Snora30	Snora30	small nucleolar RNA, H/ACA box 30	-0.529945	1.96043	0.0124158	0.292742	FALSE
chr17	46646229	46650139	+	1170	ENSMUSG00000002767	27398	Mrpl2	Mrpl2	mitochondrial ribosomal protein L2	0.312748	4.05053	0.0124316	0.292742	FALSE
chr3	84160439	84306877	-	19751	ENSMUSG00000027993	80890	Trim2	Trim2	tripartite motif-containing 2	0.20768	8.32719	0.0124297	0.292742	TRUE
chr14	63992431	64033504	+	6757	ENSMUSG00000046049	271209	Rp1l1	Rp1l1	retinitis pigmentosa 1 homolog like 1	-0.205789	9.4665	0.0124119	0.292742	TRUE
chr1	25808956	25809972	-	1017	ENSMUSG00000102386	NA	2900022M07Rik	2900022M07Rik	RIKEN cDNA 2900022M07 gene	0.42178	3.09671	0.0125175	0.29442	FALSE
chr5	150599932	150607003	-	4620	ENSMUSG00000107096	NA	Gm43597	Gm43597	predicted gene 43597	0.24041	6.22789	0.0125223	0.29442	FALSE
chr11	5191552	5261558	-	7722	ENSMUSG00000020393	84035	Kremen1	Kremen1	kringle containing transmembrane protein 1	0.227431	5.48857	0.0125353	0.294496	TRUE
chr5	107597373	107661838	+	4136	ENSMUSG00000033773	231571	Rpap2	Rpap2	RNA polymerase II associated protein 2	0.260222	4.66395	0.0126297	0.296485	FALSE
chr11	61408018	61412286	+	4269	ENSMUSG00000109829	NA	Gm45605	Gm45605	predicted gene 45605	0.366159	2.62245	0.0126786	0.296712	FALSE
chr6	48840919	48847071	+	3810	ENSMUSG00000023367	66058	Tmem176a	Tmem176a	transmembrane protein 176A	0.389606	3.26326	0.0126599	0.296712	FALSE
chr10	29698746	29699380	-	635	ENSMUSG00000069682	NA	Gm10275	Gm10275	predicted pseudogene 10275	0.362007	3.4588	0.012677	0.296712	FALSE
chr13	97898595	98206165	-	6259	ENSMUSG00000021662	110596	Arhgef28	Arhgef28	Rho guanine nucleotide exchange factor (GEF) 28	0.383882	3.53602	0.012672	0.296712	FALSE
chr5	44100442	44102515	+	2074	ENSMUSG00000072962	NA	Gm16401	Gm16401	predicted gene 16401	0.591703	0.972763	0.0127057	0.297118	FALSE
chr19	23619742	23620320	+	579	ENSMUSG00000044424	NA	Gm9493	Gm9493	predicted gene 9493	0.858827	-0.243373	0.0127505	0.297762	FALSE
chr7	141292006	141296464	+	3381	ENSMUSG00000025496	13491	Drd4	Drd4	dopamine receptor D4	-0.233045	6.80228	0.0127529	0.297762	FALSE
chr7	79925361	79935359	-	2277	ENSMUSG00000039043	70420	Arpin	Arpin	actin-related protein 2/3 complex inhibitor	0.265049	4.64432	0.0127629	0.297765	TRUE
chr4	94942040	94979100	-	8946	ENSMUSG00000062627	320713	Mysm1	Mysm1	myb-like, SWIRM and MPN domains 1	0.210868	6.76577	0.0127835	0.298016	TRUE
chr9	20667986	20728219	-	1530	ENSMUSG00000032172	244723	Olfm2	Olfm2	olfactomedin 2	0.300957	4.11797	0.0128024	0.298227	TRUE
chr6	76881637	77979699	-	6947	ENSMUSG00000063063	12386	Ctnna2	Ctnna2	catenin (cadherin associated protein), alpha 2	0.224834	5.76189	0.0128184	0.29837	TRUE
chr16	31878810	31899020	+	4133	ENSMUSG00000022780	30060	Meltf	Meltf	melanotransferrin	1.75208	-1.72716	0.0128487	0.298616	FALSE
chr4	155491361	155559269	+	4268	ENSMUSG00000029064	14688	Gnb1	Gnb1	guanine nucleotide binding protein (G protein), beta 1	-0.243662	12.2741	0.0128437	0.298616	TRUE
chr4	46038935	46116032	+	3946	ENSMUSG00000028328	21916	Tmod1	Tmod1	tropomodulin 1	0.348481	3.1809	0.0128753	0.299004	FALSE
chr3	115938973	116007406	-	11116	ENSMUSG00000054414	66500	Slc30a7	Slc30a7	solute carrier family 30 (zinc transporter), member 7	0.230077	5.60273	0.012911	0.299448	TRUE
chr16	3858321	3884561	-	6660	ENSMUSG00000039789	71063	Zfp597	Zfp597	zinc finger protein 597	-0.251838	5.40647	0.0129142	0.299448	TRUE
chr2	163602314	163619013	+	5951	ENSMUSG00000017679	76080	Ttpal	Ttpal	tocopherol (alpha) transfer protein-like	0.245572	4.98722	0.0129415	0.299852	TRUE
chr10	127739538	127747335	+	5946	ENSMUSG00000044617	320080	Zbtb39	Zbtb39	zinc finger and BTB domain containing 39	-0.220857	5.28942	0.0129833	0.300592	TRUE
chr11	84813061	84819515	-	2868	ENSMUSG00000018405	217038	Mrm1	Mrm1	mitochondrial rRNA methyltransferase 1	0.476494	1.57451	0.0130012	0.300777	FALSE
chr9	57130690	57142722	+	7052	ENSMUSG00000032295	73744	Man2c1	Man2c1	mannosidase, alpha, class 2C, member 1	0.252161	5.35641	0.0130348	0.301323	FALSE
chr5	35583040	35615352	+	11521	ENSMUSG00000029098	80911	Acox3	Acox3	acyl-Coenzyme A oxidase 3, pristanoyl	0.215468	5.4835	0.0130996	0.302589	TRUE
chr5	33721674	33737068	+	7158	ENSMUSG00000054252	14184	Fgfr3	Fgfr3	fibroblast growth factor receptor 3	2.05625	0.277826	0.0132205	0.304453	TRUE
chr1	90915085	90951142	+	5357	ENSMUSG00000026303	171531	Mlph	Mlph	melanophilin	1.0231	1.95244	0.0131922	0.304453	FALSE
chr3	58652053	58653159	+	1107	ENSMUSG00000105021	NA	Gm8234	Gm8234	predicted gene 8234	-0.583203	1.36319	0.0132089	0.304453	FALSE
chr1	63176825	63180486	+	2532	ENSMUSG00000025967	55949	Eef1b2	Eef1b2	eukaryotic translation elongation factor 1 beta 2	0.236419	5.21522	0.01322	0.304453	FALSE
chr13	69809882	69816094	+	862	ENSMUSG00000021598	28077	Med10	Med10	mediator complex subunit 10	0.331829	3.51448	0.0132573	0.304891	FALSE
chr19	4930651	4943127	-	3786	ENSMUSG00000024901	240518	Peli3	Peli3	pellino 3	-0.231769	6.65784	0.0132596	0.304891	TRUE
chr1	106538178	106714274	-	9157	ENSMUSG00000057329	12043	Bcl2	Bcl2	B cell leukemia/lymphoma 2	-0.291712	4.48472	0.013278	0.304963	TRUE
chr12	70453095	70468040	+	3299	ENSMUSG00000021072	72736	Tmx1	Tmx1	thioredoxin-related transmembrane protein 1	0.236716	7.18042	0.0132829	0.304963	TRUE
chr17	14665500	14694262	-	5922	ENSMUSG00000023885	21826	Thbs2	Thbs2	thrombospondin 2	0.760376	0.274295	0.0133186	0.305447	FALSE
chr7	12922290	12926686	+	1734	ENSMUSG00000012848	20103	Rps5	Rps5	ribosomal protein S5	0.21223	5.96477	0.0133242	0.305447	FALSE
chr17	57358686	57483529	+	3245	ENSMUSG00000004730	13733	Adgre1	Adgre1	adhesion G protein-coupled receptor E1	1.11901	-0.523598	0.0133431	0.30565	FALSE
chr1	138062861	138175708	-	18313	ENSMUSG00000026395	19264	Ptprc	Ptprc	protein tyrosine phosphatase, receptor type, C	0.660748	0.604715	0.0133818	0.30594	FALSE
chr2	91929805	91932297	-	1324	ENSMUSG00000027239	17242	Mdk	Mdk	midkine	0.422515	2.12142	0.0133746	0.30594	FALSE
chr6	47796141	47813430	-	2399	ENSMUSG00000025823	12304	Pdia4	Pdia4	protein disulfide isomerase associated 4	-0.21404	6.06904	0.0133861	0.30594	TRUE
chr14	122117938	122119009	+	1072	ENSMUSG00000066538	NA	Gm6254	Gm6254	predicted gene 6254	0.485844	1.80618	0.0135036	0.308393	FALSE
chr3	146457196	146499753	-	4123	ENSMUSG00000028188	70951	Spata1	Spata1	spermatogenesis associated 1	0.267357	6.61025	0.0135492	0.309202	FALSE
chr16	13109684	13150617	+	6730	ENSMUSG00000022545	50505	Ercc4	Ercc4	excision repair cross-complementing rodent repair deficiency, complementation group 4	0.241133	4.97944	0.0135724	0.309498	TRUE
chr16	85793827	85803113	-	5302	ENSMUSG00000022893	11504	Adamts1	Adamts1	a disintegrin-like and metallopeptidase (reprolysin type) with thrombospondin type 1 motif, 1	0.759785	5.6861	0.0136242	0.310445	TRUE
chr19	4622551	4625617	-	1446	ENSMUSG00000024889	19671	Rce1	Rce1	Ras converting CAAX endopeptidase 1	-0.264775	4.00653	0.0136523	0.310852	TRUE
chrX	79195047	79195448	+	402	ENSMUSG00000081049	NA	Rps24-ps3	Rps24-ps3	ribosomal protein S24, pseudogene 3	2.80431	-2.25757	0.0136794	0.311	FALSE
chr9	105687809	105828160	-	9166	ENSMUSG00000043719	245026	Col6a6	Col6a6	collagen, type VI, alpha 6	-0.66573	0.808345	0.0136706	0.311	FALSE
chr4	45011687	45015406	+	3720	ENSMUSG00000070997	NA	1700055D18Rik	1700055D18Rik	RIKEN cDNA 1700055D18 gene	-0.47059	1.99185	0.0137253	0.311785	FALSE
chrX	71420060	71492849	-	4902	ENSMUSG00000035776	171486	Cd99l2	Cd99l2	CD99 antigen-like 2	0.302399	4.81807	0.0137345	0.311785	TRUE
chr9	21067520	21073514	-	782	ENSMUSG00000079677	68165	Fdx1l	Fdx1l	ferredoxin 1-like	0.34229	3.03133	0.0137515	0.311938	FALSE
chr2	40127504	40127860	-	357	ENSMUSG00000083240	NA	Gm13453	Gm13453	predicted gene 13453	-1.69947	-0.20746	0.0137933	0.312417	FALSE
chr19	5041404	5049917	+	1338	ENSMUSG00000080268	107392	Brms1	Brms1	breast cancer metastasis-suppressor 1	-0.326709	3.3705	0.0137904	0.312417	FALSE
chr16	32496265	32561966	+	1848	ENSMUSG00000052363	245308	Zdhhc19	Zdhhc19	zinc finger, DHHC domain containing 19	-2.80176	-2.25705	0.0138181	0.312745	FALSE
chr12	110889264	110972394	+	7830	ENSMUSG00000021275	104859	Tecpr2	Tecpr2	tectonin beta-propeller repeat containing 2	-0.210826	6.44129	0.0138398	0.313003	TRUE
chr6	121300227	121337733	+	2904	ENSMUSG00000030108	14412	Slc6a13	Slc6a13	solute carrier family 6 (neurotransmitter transporter, GABA), member 13	-0.444397	2.52294	0.0138747	0.313558	FALSE
chr5	130011258	130029247	-	4831	ENSMUSG00000025533	109900	Asl	Asl	argininosuccinate lyase	0.292364	4.04002	0.0139275	0.314106	FALSE
chr15	82350139	82354291	-	560	ENSMUSG00000022450	67130	Ndufa6	Ndufa6	NADH:ubiquinone oxidoreductase subunit A6	0.251864	4.43987	0.0139377	0.314106	FALSE
chr1	24612775	24613119	-	345	ENSMUSG00000101939	NA	Gm28438	Gm28438	predicted gene 28438	0.297667	6.08305	0.0139404	0.314106	FALSE
chr4	21931329	21996839	+	8362	ENSMUSG00000028246	76132	Faxc	Faxc	failed axon connections homolog	0.210431	6.34334	0.0139131	0.314106	TRUE
chr7	44896079	44902631	+	5003	ENSMUSG00000011658	70300	Fuz	Fuz	fuzzy planar cell polarity protein	-0.303706	4.31929	0.0139939	0.314843	FALSE
chr1	86344719	86359400	-	10188	ENSMUSG00000026234	17975	Ncl	Ncl	nucleolin	0.200507	8.80855	0.0139869	0.314843	TRUE
chr13	51645232	51650660	+	692	ENSMUSG00000062248	66197	Cks2	Cks2	CDC28 protein kinase regulatory subunit 2	-0.988654	-0.554346	0.0140053	0.314864	FALSE
chr5	121204481	121209241	+	3140	ENSMUSG00000029614	19988	Rpl6	Rpl6	ribosomal protein L6	0.204078	7.05512	0.014016	0.314871	FALSE
chr15	89582533	89591923	-	2960	ENSMUSG00000022621	68708	Rabl2	Rabl2	RAB, member RAS oncogene family-like 2	0.255176	4.49457	0.0140473	0.315108	TRUE
chr7	82648614	82777852	+	5676	ENSMUSG00000038563	101592	Efl1	Efl1	elongation factor like GPTase 1	0.239639	4.79816	0.0140407	0.315108	FALSE
chr1	157135182	157412595	-	13740	ENSMUSG00000070565	226525	Rasal2	Rasal2	RAS protein activator like 2	0.233034	7.63818	0.0140612	0.315184	TRUE
chr10	19356560	19358606	+	2047	ENSMUSG00000045591	94222	Olig3	Olig3	oligodendrocyte transcription factor 3	1.25159	-0.807342	0.0141304	0.315709	FALSE
chr5	98031567	98034005	+	2439	ENSMUSG00000106518	NA	Gm42759	Gm42759	predicted gene 42759	0.756487	0.539256	0.0141266	0.315709	FALSE
chr1	170873498	170885540	-	2743	ENSMUSG00000026659	80915	Dusp12	Dusp12	dual specificity phosphatase 12	0.297265	3.70097	0.0141367	0.315709	FALSE
chr14	16249280	16311926	+	5274	ENSMUSG00000021785	59007	Ngly1	Ngly1	N-glycanase 1	0.231578	5.22889	0.014115	0.315709	TRUE
chr1	172481788	172498878	+	6612	ENSMUSG00000037995	93842	Igsf9	Igsf9	immunoglobulin superfamily, member 9	-0.312572	7.27258	0.0141299	0.315709	TRUE
chr2	60251993	60284488	-	1354	ENSMUSG00000060703	66205	Cd302	Cd302	CD302 antigen	0.613743	1.33511	0.0142001	0.316641	FALSE
chr10	5639218	5647614	+	1527	ENSMUSG00000019772	22353	Vip	Vip	vasoactive intestinal polypeptide	0.400105	2.38036	0.0142202	0.316641	TRUE
chr11	16500530	16508484	-	2464	ENSMUSG00000078974	20335	Sec61g	Sec61g	SEC61, gamma subunit	0.274888	4.22109	0.0141895	0.316641	FALSE
chrX	42149317	42277185	+	8273	ENSMUSG00000025862	20843	Stag2	Stag2	stromal antigen 2	0.216688	8.19626	0.0142194	0.316641	TRUE
chr17	25844771	25861501	-	8466	ENSMUSG00000073434	106618	Wdr90	Wdr90	WD repeat domain 90	0.254163	4.52725	0.0142647	0.317398	FALSE
chr2	84765387	84775444	-	2325	ENSMUSG00000023224	12258	Serping1	Serping1	serine (or cysteine) peptidase inhibitor, clade G, member 1	0.499048	3.36328	0.0143805	0.319739	FALSE
chr1	65071525	65073689	-	786	ENSMUSG00000025952	12966	Crygc	Crygc	crystallin, gamma C	2.53733	1.07996	0.0144176	0.320145	FALSE
chr2	104999656	105017080	-	2590	ENSMUSG00000027170	98221	Eif3m	Eif3m	eukaryotic translation initiation factor 3, subunit M	0.22607	5.73753	0.0144199	0.320145	FALSE
chr18	61105572	61132149	+	4885	ENSMUSG00000024621	12978	Csf1r	Csf1r	colony stimulating factor 1 receptor	0.388638	3.01379	0.014466	0.320932	FALSE
chr4	58042442	58206859	-	16117	ENSMUSG00000028369	64817	Svep1	Svep1	sushi, von Willebrand factor type A, EGF and pentraxin domain containing 1	-0.716794	0.56512	0.0145301	0.321648	FALSE
chr17	35865593	35875596	+	4317	ENSMUSG00000034595	76448	Ppp1r18	Ppp1r18	protein phosphatase 1, regulatory subunit 18	0.29308	4.12761	0.0145142	0.321648	FALSE
chr17	24718116	24721929	+	1830	ENSMUSG00000044533	16898	Rps2	Rps2	ribosomal protein S2	0.221671	6.55355	0.0145269	0.321648	FALSE
chr15	83563592	83574203	+	1051	ENSMUSG00000041736	12257	Tspo	Tspo	translocator protein	0.699182	0.891194	0.0145556	0.321889	TRUE
chr15	53064038	53346159	-	8077	ENSMUSG00000061731	14042	Ext1	Ext1	exostoses (multiple) 1	-0.238137	5.98373	0.0145728	0.321889	TRUE
chr10	130268153	130280240	-	3344	ENSMUSG00000048015	11923	Neurod4	Neurod4	neurogenic differentiation 4	0.232093	7.61241	0.014569	0.321889	TRUE
chr5	6769010	7344756	-	4430	ENSMUSG00000092094	207618	Zfp804b	Zfp804b	zinc finger protein 804B	0.294708	5.33318	0.0145841	0.321902	FALSE
chr13	22035164	22035568	-	405	ENSMUSG00000069302	319168	Hist1h2ah	Hist1h2ah	histone cluster 1, H2ah	1.15224	-0.925758	0.0146132	0.322075	FALSE
chr2	144470557	144527414	-	8262	ENSMUSG00000037259	241688	Dzank1	Dzank1	double zinc ribbon and ankyrin repeat domains 1	0.263334	6.74586	0.0146041	0.322075	TRUE
chr4	115000159	115043196	+	5795	ENSMUSG00000028718	20460	Stil	Stil	Scl/Tal1 interrupting locus	1.22681	-1.10564	0.0146655	0.322907	FALSE
chr19	11196817	11299886	+	1022	ENSMUSG00000097091	NA	4930526L06Rik	4930526L06Rik	RIKEN cDNA 4930526L06 gene	0.939062	-0.348503	0.0146935	0.322907	FALSE
chrX	140948429	140956728	-	1469	ENSMUSG00000031429	53380	Psmd10	Psmd10	proteasome (prosome, macropain) 26S subunit, non-ATPase, 10	0.413898	2.67321	0.0146769	0.322907	FALSE
chr19	36083716	36104772	+	1155	ENSMUSG00000024800	54364	Rpp30	Rpp30	ribonuclease P/MRP 30 subunit	0.287653	4.0132	0.0146936	0.322907	TRUE
chr11	4765845	4849536	-	6825	ENSMUSG00000009073	18016	Nf2	Nf2	neurofibromin 2	0.214097	6.90876	0.0147213	0.323282	TRUE
chr1	161969200	162027106	+	600	ENSMUSG00000103393	NA	Gm38304	Gm38304	predicted gene, 38304	2.55162	-2.00873	0.0147639	0.323873	FALSE
chr11	68901583	68906989	+	1444	ENSMUSG00000060938	19941	Rpl26	Rpl26	ribosomal protein L26	0.22362	6.63589	0.0147696	0.323873	FALSE
chr14	75455982	75526141	+	905	ENSMUSG00000091722	380918	Siah3	Siah3	siah E3 ubiquitin protein ligase family member 3	0.391234	2.42776	0.0148867	0.325733	FALSE
chr10	63014664	63024217	-	3151	ENSMUSG00000020069	432467	Hnrnph3	Hnrnph3	heterogeneous nuclear ribonucleoprotein H3	0.222831	6.9189	0.0148709	0.325733	TRUE
chr1	188262023	188965041	+	17322	ENSMUSG00000026609	22283	Ush2a	Ush2a	usherin	-0.240323	10.3345	0.0148808	0.325733	FALSE
chr18	61649625	61665537	-	2304	ENSMUSG00000097324	NA	Carmn	Carmn	cardiac mesoderm enhancer-associated non-coding RNA	1.44579	0.359204	0.0149669	0.327251	FALSE
chr14	73206763	73206851	-	89	ENSMUSG00000076121	NA	Mir687	Mir687	microRNA 687	-1.09522	-0.70964	0.0149829	0.327364	FALSE
chr10	128232065	128252941	+	6115	ENSMUSG00000039994	21853	Timeless	Timeless	timeless circadian clock 1	0.398312	2.61413	0.0149995	0.32749	FALSE
chr2	151969398	151980219	-	2207	ENSMUSG00000027459	73847	Fam110a	Fam110a	family with sequence similarity 110, member A	0.297981	3.63115	0.0150374	0.328082	TRUE
chr3	59431537	59433348	+	1812	ENSMUSG00000102550	NA	Gm8276	Gm8276	predicted gene 8276	0.807688	1.00072	0.0150512	0.328147	FALSE
chr5	143172186	143180775	-	4143	ENSMUSG00000061898	57782	Rbak	Rbak	RB-associated KRAB zinc finger	0.257492	4.17356	0.0150728	0.328381	FALSE
chr19	33517740	33761951	-	3431	ENSMUSG00000024766	381236	Lipo3	Lipo3	lipase, member O3	0.313112	3.56127	0.015166	0.330127	FALSE
chr16	45158785	45188538	+	3154	ENSMUSG00000022663	67841	Atg3	Atg3	autophagy related 3	0.222125	5.76765	0.0151747	0.330127	FALSE
chr12	111538101	111546753	+	4061	ENSMUSG00000021282	217869	Eif5	Eif5	eukaryotic translation initiation factor 5	0.208297	7.27035	0.0151895	0.33021	TRUE
chr5	115436066	115436644	-	579	ENSMUSG00000107353	NA	4930430O22Rik	4930430O22Rik	RIKEN cDNA 4930430O22 gene	-0.488778	1.71779	0.0152009	0.330221	FALSE
chr10	83230848	83337882	-	5349	ENSMUSG00000034591	338365	Slc41a2	Slc41a2	solute carrier family 41, member 2	0.292504	3.94638	0.0152125	0.330236	TRUE
chr2	164731180	164745931	-	2530	ENSMUSG00000076434	71856	Wfdc3	Wfdc3	WAP four-disulfide core domain 3	-0.525684	1.49812	0.0152805	0.331475	FALSE
chr11	117094948	117097067	-	829	ENSMUSG00000087057	NA	Gm11730	Gm11730	predicted gene 11730	2.0476	-1.96866	0.0153004	0.331669	FALSE
chr11	116330704	116335399	-	2623	ENSMUSG00000034227	15223	Foxj1	Foxj1	forkhead box J1	0.531312	2.21023	0.0154131	0.332166	TRUE
chr1	131127455	131138340	-	3178	ENSMUSG00000016526	226419	Dyrk3	Dyrk3	dual-specificity tyrosine-(Y)-phosphorylation regulated kinase 3	0.448034	2.30779	0.01537	0.332166	FALSE
chr3	106567605	106569636	+	2032	ENSMUSG00000105272	NA	Gm43071	Gm43071	predicted gene 43071	0.464097	2.57904	0.0154043	0.332166	FALSE
chr8	93011619	93041516	+	1485	ENSMUSG00000109651	NA	Gm45463	Gm45463	predicted gene 45463	-0.602986	3.45147	0.0153703	0.332166	FALSE
chr6	18848579	18855751	+	4199	ENSMUSG00000044155	76522	Lsm8	Lsm8	LSM8 homolog, U6 small nuclear RNA associated	0.302471	4.24855	0.0153624	0.332166	TRUE
chr2	146221921	146225020	+	3100	ENSMUSG00000068154	53626	Insm1	Insm1	insulinoma-associated 1	-0.273932	5.00776	0.015422	0.332166	TRUE
chr14	46775582	46788411	-	1570	ENSMUSG00000015759	12793	Cnih1	Cnih1	cornichon family AMPA receptor auxiliary protein 1	-0.236601	5.51197	0.0154213	0.332166	TRUE
chr7	125707888	125874793	+	17086	ENSMUSG00000032743	233865	D430042O09Rik	D430042O09Rik	RIKEN cDNA D430042O09 gene	-0.205528	7.81838	0.0153411	0.332166	TRUE
chr13	99421464	99516602	-	11852	ENSMUSG00000052727	17755	Map1b	Map1b	microtubule-associated protein 1B	0.24658	11.04	0.0154207	0.332166	TRUE
chr3	113605067	113630149	-	6627	ENSMUSG00000027981	67225	Rnpc3	Rnpc3	RNA-binding region (RNP1, RRM) containing 3	0.225163	6.9829	0.0154523	0.332581	TRUE
chr11	97034602	97041407	-	1336	ENSMUSG00000020878	69297	Lrrc46	Lrrc46	leucine rich repeat containing 46	0.392025	2.49504	0.0154882	0.332656	FALSE
chr17	34976899	34981788	-	2200	ENSMUSG00000073415	NA	Gm10501	Gm10501	predicted gene 10501	-0.385702	2.61762	0.0154997	0.332656	FALSE
chr5	134581366	134601805	+	6303	ENSMUSG00000023104	19718	Rfc2	Rfc2	replication factor C (activator 1) 2	0.266845	4.65199	0.0154969	0.332656	FALSE
chrX	94074631	94123702	-	7755	ENSMUSG00000079509	22764	Zfx	Zfx	zinc finger protein X-linked	-0.198472	6.34804	0.01548	0.332656	TRUE
chr2	18338579	18338989	-	411	ENSMUSG00000082520	NA	Gm13349	Gm13349	predicted gene 13349	0.645629	0.501754	0.0156154	0.334427	FALSE
chr19	29020833	29047961	-	3120	ENSMUSG00000024782	56248	Ak3	Ak3	adenylate kinase 3	0.23733	5.47922	0.0155965	0.334427	TRUE
chr2	167095969	167190155	-	11488	ENSMUSG00000050556	16500	Kcnb1	Kcnb1	potassium voltage gated channel, Shab-related subfamily, member 1	-0.218264	10.8592	0.0156062	0.334427	TRUE
chr2	180597790	180622189	+	3853	ENSMUSG00000027570	12841	Col9a3	Col9a3	collagen, type IX, alpha 3	-0.369757	2.88124	0.0156808	0.335591	FALSE
chr14	61342964	61343067	-	104	ENSMUSG00000089253	NA	Gm25716	Gm25716	predicted gene, 25716	-0.722784	0.441599	0.0157446	0.336091	FALSE
chr11	77930800	77979048	+	5779	ENSMUSG00000000632	20370	Sez6	Sez6	seizure related gene 6	0.225222	6.01252	0.0157409	0.336091	TRUE
chr14	11553532	12242041	+	10917	ENSMUSG00000021745	19270	Ptprg	Ptprg	protein tyrosine phosphatase, receptor type, G	0.215139	6.48111	0.0157335	0.336091	TRUE
chr9	43744576	43807454	+	5054	ENSMUSG00000032012	58235	Nectin1	Nectin1	nectin cell adhesion molecule 1	0.205129	7.4596	0.0157485	0.336091	TRUE
chr5	143902704	143909847	-	1654	ENSMUSG00000029610	231872	Aimp2	Aimp2	aminoacyl tRNA synthetase complex-interacting multifunctional protein 2	0.321005	3.26983	0.0158317	0.337627	FALSE
chr13	46418300	46431090	+	3215	ENSMUSG00000038132	666794	Rbm24	Rbm24	RNA binding motif protein 24	0.538258	2.29259	0.0158615	0.337787	TRUE
chr13	14610301	14613037	-	768	ENSMUSG00000015672	75398	Mrpl32	Mrpl32	mitochondrial ribosomal protein L32	0.293982	3.54446	0.0158525	0.337787	TRUE
chr10	20625635	20629576	+	3942	ENSMUSG00000091730	NA	Gm17230	Gm17230	predicted gene 17230	-1.47881	-1.33752	0.0159273	0.338951	FALSE
chr8	46162090	46163246	+	1157	ENSMUSG00000109902	NA	Gm45693	Gm45693	predicted gene 45693	0.936273	-0.122506	0.0159902	0.339811	FALSE
chr9	78191966	78209348	+	957	ENSMUSG00000032348	14860	Gsta4	Gsta4	glutathione S-transferase, alpha 4	0.304432	3.64057	0.0159873	0.339811	FALSE
chrX	155262443	155297654	+	2273	ENSMUSG00000025287	56360	Acot9	Acot9	acyl-CoA thioesterase 9	0.33949	3.16692	0.0160175	0.340027	FALSE
chr17	28351515	28365182	-	6194	ENSMUSG00000037446	22157	Tulp1	Tulp1	tubby like protein 1	-0.198959	9.53487	0.0160228	0.340027	TRUE
chr6	118383381	118419474	-	4854	ENSMUSG00000030138	213895	Bms1	Bms1	BMS1, ribosome biogenesis factor	0.211685	5.7737	0.0161215	0.341883	FALSE
chr1	183420655	183422213	+	916	ENSMUSG00000104022	NA	Gm37214	Gm37214	predicted gene, 37214	3.152	-2.10662	0.0162171	0.343668	FALSE
chr1	173920407	173942672	-	6706	ENSMUSG00000039997	102641031	Ifi203	Ifi203	interferon activated gene 203	1.01792	0.680319	0.0162587	0.344308	FALSE
chr15	77760587	77842175	-	12928	ENSMUSG00000022443	17886	Myh9	Myh9	myosin, heavy polypeptide 9, non-muscle	0.238254	6.69705	0.0162883	0.344696	TRUE
chr5	149641610	149647790	+	299	ENSMUSG00000106674	NA	Gm20005	Gm20005	predicted gene, 20005	3.90514	-2.48879	0.0163416	0.345509	FALSE
chr7	46927813	46929424	-	1612	ENSMUSG00000109231	NA	Gm45737	Gm45737	predicted gene 45737	0.679091	0.434029	0.0163724	0.345509	FALSE
chr12	69201779	69228190	-	1695	ENSMUSG00000020974	18974	Pole2	Pole2	polymerase (DNA directed), epsilon 2 (p59 subunit)	0.595159	0.844833	0.0163618	0.345509	FALSE
chr3	138143448	138159821	+	7976	ENSMUSG00000004127	108943	Trmt10a	Trmt10a	tRNA methyltransferase 10A	0.349408	2.94725	0.0163605	0.345509	TRUE
chr3	66971727	66981771	-	3311	ENSMUSG00000027833	20429	Shox2	Shox2	short stature homeobox 2	2.05466	-1.96641	0.0164152	0.345547	FALSE
chr1	175880581	175913489	+	8422	ENSMUSG00000039748	26909	Exo1	Exo1	exonuclease 1	1.75623	-1.72554	0.0164216	0.345547	FALSE
chr6	122605403	122610087	-	2423	ENSMUSG00000030117	14562	Gdf3	Gdf3	growth differentiation factor 3	1.22555	-1.10269	0.0164427	0.345547	FALSE
chr5	125389322	125390554	+	1233	ENSMUSG00000072612	NA	Gm10382	Gm10382	predicted gene 10382	-1.27241	-0.992362	0.0164384	0.345547	FALSE
chr9	119335934	119341411	-	2576	ENSMUSG00000032508	17874	Myd88	Myd88	myeloid differentiation primary response gene 88	0.479114	2.86989	0.0163907	0.345547	FALSE
chr3	87971078	87980451	+	6416	ENSMUSG00000004891	18008	Nes	Nes	nestin	0.570901	4.04429	0.016435	0.345547	FALSE
chr16	31251537	31275277	-	4440	ENSMUSG00000047714	66849	Ppp1r2	Ppp1r2	protein phosphatase 1, regulatory inhibitor subunit 2	0.206935	5.93347	0.0164726	0.345937	TRUE
chr5	75152292	75198215	+	10024	ENSMUSG00000029231	18595	Pdgfra	Pdgfra	platelet derived growth factor receptor, alpha polypeptide	0.337205	4.24676	0.0164878	0.34597	TRUE
chr2	144527718	144541995	+	7710	ENSMUSG00000027427	70408	Polr3f	Polr3f	polymerase (RNA) III (DNA directed) polypeptide F	0.251129	5.75851	0.0164971	0.34597	TRUE
chr15	11000721	11029233	+	2983	ENSMUSG00000022243	22293	Slc45a2	Slc45a2	solute carrier family 45, member 2	0.975503	0.225746	0.016511	0.346023	FALSE
chr11	120560298	120573253	-	2861	ENSMUSG00000025130	18453	P4hb	P4hb	prolyl 4-hydroxylase, beta polypeptide	-0.203169	7.18622	0.0165505	0.346611	TRUE
chr14	121952331	121965193	-	2942	ENSMUSG00000051212	321019	Gpr183	Gpr183	G protein-coupled receptor 183	1.75919	-1.72511	0.0165642	0.346657	FALSE
chr9	98287435	98420438	+	5004	ENSMUSG00000032456	74080	Nmnat3	Nmnat3	nicotinamide nucleotide adenylyltransferase 3	0.432471	2.21936	0.0166187	0.347558	FALSE
chr16	45959263	46010218	-	7140	ENSMUSG00000087141	433022	Plcxd2	Plcxd2	phosphatidylinositol-specific phospholipase C, X domain containing 2	-0.197454	7.30698	0.0166984	0.348985	TRUE
chr11	52124530	52127779	-	2986	ENSMUSG00000097605	NA	9430098F02Rik	9430098F02Rik	RIKEN cDNA 9430098F02 gene	4.17437	-2.37079	0.0167375	0.349559	FALSE
chr1	43123074	43196984	-	1897	ENSMUSG00000008136	14200	Fhl2	Fhl2	four and a half LIM domains 2	-1.59752	-1.51956	0.0167578	0.34963	FALSE
chr1	132506230	132508639	+	2018	ENSMUSG00000048174	74626	Tmem81	Tmem81	transmembrane protein 81	0.443689	1.91962	0.0167755	0.34963	TRUE
chr6	56882400	56923932	-	4250	ENSMUSG00000029780	107569	Nt5c3	Nt5c3	5'-nucleotidase, cytosolic III	0.21752	5.25346	0.0167683	0.34963	TRUE
chr6	87458545	87533259	-	4434	ENSMUSG00000030047	232201	Arhgap25	Arhgap25	Rho GTPase activating protein 25	1.32765	-1.31519	0.0168648	0.350756	FALSE
chr10	103367808	103419378	+	3643	ENSMUSG00000019894	103098	Slc6a15	Slc6a15	solute carrier family 6 (neurotransmitter transporter), member 15	0.230888	5.34211	0.0168775	0.350756	TRUE
chr11	98704591	98729435	-	6528	ENSMUSG00000017210	23989	Med24	Med24	mediator complex subunit 24	0.201712	6.5349	0.0168874	0.350756	TRUE
chr11	116653534	116668389	+	1534	ENSMUSG00000075410	100038570	Prcd	Prcd	photoreceptor disc component	-0.232349	6.6116	0.0168454	0.350756	TRUE	Annotated as Gm11744 in the proteomics data (Supplementary table 4)
chr12	28630847	28635953	-	961	ENSMUSG00000061477	20115	Rps7	Rps7	ribosomal protein S7	0.235257	6.85635	0.0168831	0.350756	FALSE
chr7	35641982	35647521	-	2486	ENSMUSG00000030417	56330	Pdcd5	Pdcd5	programmed cell death 5	0.265476	4.12321	0.0169035	0.35085	FALSE
chr11	99932162	99933109	+	948	ENSMUSG00000086688	NA	Gm11560	Gm11560	predicted gene 11560	1.47875	-1.58471	0.016944	0.351247	FALSE
chr1	130670209	130715799	-	1909	ENSMUSG00000101904	NA	Gm29427	Gm29427	predicted gene 29427	0.568463	1.70723	0.0169459	0.351247	FALSE
chr17	74017706	74047916	-	854	ENSMUSG00000038541	94224	Srd5a2	Srd5a2	steroid 5 alpha-reductase 2	2.18335	-0.767474	0.016962	0.351251	FALSE
chr6	77380260	77382459	-	2200	ENSMUSG00000108077	NA	6330415B21Rik	6330415B21Rik	RIKEN cDNA 6330415B21 gene	0.454868	2.67099	0.0169693	0.351251	FALSE
chr8	13537678	13547028	-	2290	ENSMUSG00000110278	NA	Gm5608	Gm5608	predicted gene 5608	1.75657	-1.7245	0.0170401	0.352476	FALSE
chr8	120095060	120097736	+	627	ENSMUSG00000089742	NA	Gm15898	Gm15898	predicted gene 15898	-0.483646	2.16836	0.0170638	0.352669	FALSE
chr2	157914653	157944719	+	1363	ENSMUSG00000037843	277432	Vstm2l	Vstm2l	V-set and transmembrane domain containing 2-like	0.23748	4.5986	0.0170727	0.352669	TRUE
chr6	138140316	138156755	+	2013	ENSMUSG00000008540	56615	Mgst1	Mgst1	microsomal glutathione S-transferase 1	0.422503	2.18856	0.0171013	0.353018	TRUE
chr11	69073427	69073561	+	135	ENSMUSG00000064899	NA	Snord118	Snord118	small nucleolar RNA, C/D box 118	-0.794625	0.0333565	0.0171373	0.353182	FALSE
chr5	150562311	150566358	+	4048	ENSMUSG00000107178	NA	Gm42531	Gm42531	predicted gene 42531	0.590919	0.676931	0.0171495	0.353182	FALSE
chr13	67389309	67399767	-	2134	ENSMUSG00000078994	72807	Zfp429	Zfp429	zinc finger protein 429	0.446667	1.82485	0.0171335	0.353182	FALSE
chr19	5364641	5366645	-	820	ENSMUSG00000024844	23825	Banf1	Banf1	barrier to autointegration factor 1	0.28085	3.78353	0.0171792	0.353182	TRUE
chr3	14606284	14611285	-	1753	ENSMUSG00000078784	69126	1810022K09Rik	1810022K09Rik	RIKEN cDNA 1810022K09 gene	0.296005	4.27891	0.0171691	0.353182	FALSE
chr4	132899213	132922558	-	3088	ENSMUSG00000028878	230789	Fam76a	Fam76a	family with sequence similarity 76, member A	0.222071	5.13816	0.0171661	0.353182	TRUE
chr17	28075050	28076677	-	1628	ENSMUSG00000085521	NA	4930526A20Rik	4930526A20Rik	RIKEN cDNA 4930526A20 gene	-0.605681	1.35167	0.0172827	0.354828	FALSE
chr1	195036826	195092249	-	7603	ENSMUSG00000016493	17221	Cd46	Cd46	CD46 antigen, complement regulatory protein	0.328298	3.49845	0.0172804	0.354828	FALSE
chr8	106935750	107019714	+	10350	ENSMUSG00000041308	20650	Sntb2	Sntb2	syntrophin, basic 2	-0.202599	7.67666	0.0173012	0.354968	TRUE
chr5	96070333	96164171	-	10313	ENSMUSG00000034724	231464	Cnot6l	Cnot6l	CCR4-NOT transcription complex, subunit 6-like	0.230456	7.54834	0.0173305	0.355328	TRUE
chr11	23256041	23298249	+	7181	ENSMUSG00000020290	103573	Xpo1	Xpo1	exportin 1	0.283379	7.88474	0.0173443	0.355371	TRUE
chr4	67930881	67931739	+	859	ENSMUSG00000083087	NA	Gm11249	Gm11249	predicted gene 11249	1.15096	-0.787858	0.0173659	0.355572	FALSE
chr18	37504264	37507822	+	3559	ENSMUSG00000046191	93891	Pcdhb20	Pcdhb20	protocadherin beta 20	0.258362	4.66803	0.017387	0.355763	TRUE
chr17	55915403	55915870	-	468	ENSMUSG00000059912	NA	Rpl21-ps6	Rpl21-ps6	ribosomal protein L21, pseudogene 6	2.15268	-1.92172	0.0174026	0.355842	FALSE
chr3	21753529	21800773	-	975	ENSMUSG00000103441	NA	7530428D23Rik	7530428D23Rik	RIKEN cDNA 7530428D23 gene	2.63905	-1.29902	0.0174369	0.356249	FALSE
chr11	49678710	49679057	-	348	ENSMUSG00000083061	NA	Gm12191	Gm12191	predicted gene 12191	0.506207	3.63728	0.0174505	0.356249	FALSE
chr1	105518422	105663677	-	13595	ENSMUSG00000056536	27392	Pign	Pign	phosphatidylinositol glycan anchor biosynthesis, class N	0.266054	6.23168	0.0174578	0.356249	TRUE
chr4	14929908	14953030	+	1012	ENSMUSG00000086587	100038514	Gm11837	Gm11837	predicted gene 11837	2.05576	-0.766876	0.0176096	0.357764	FALSE
chr8	65075033	65077480	+	66	ENSMUSG00000074302	NA	Gm10663	Gm10663	predicted gene 10663	-1.24934	-1.08023	0.0176137	0.357764	FALSE
chr3	59216272	59262871	-	2546	ENSMUSG00000036353	70839	P2ry12	P2ry12	purinergic receptor P2Y, G-protein coupled 12	0.757691	0.54157	0.0176147	0.357764	FALSE
chr7	41372923	41393379	-	4009	ENSMUSG00000056383	233168	AI987944	AI987944	expressed sequence AI987944	0.306005	3.70607	0.0176074	0.357764	TRUE
chr13	67312998	67332560	-	5430	ENSMUSG00000057842	218314	Zfp595	Zfp595	zinc finger protein 595	0.366221	3.81091	0.0175912	0.357764	TRUE
chr8	40551095	40634797	-	4454	ENSMUSG00000039431	54384	Mtmr7	Mtmr7	myotubularin related protein 7	0.212226	5.85366	0.0175736	0.357764	FALSE
chr18	84128027	84589725	-	15167	ENSMUSG00000048410	240476	Zfp407	Zfp407	zinc finger protein 407	-0.200319	6.83708	0.0175515	0.357764	TRUE
chr8	4162522	4206882	-	2827	ENSMUSG00000086805	NA	4932443L11Rik	4932443L11Rik	RIKEN cDNA 4932443L11 gene	-1.26598	-1.18035	0.0176991	0.359236	FALSE
chr19	34550694	34576419	+	3927	ENSMUSG00000045932	15958	Ifit2	Ifit2	interferon-induced protein with tetratricopeptide repeats 2	0.28538	3.69054	0.0177479	0.359654	TRUE
chr11	107479484	107504362	+	2649	ENSMUSG00000020720	66997	Psmd12	Psmd12	proteasome (prosome, macropain) 26S subunit, non-ATPase, 12	0.206563	5.50862	0.0177438	0.359654	FALSE
chr9	22475715	22888280	+	6243	ENSMUSG00000035919	319845	Bbs9	Bbs9	Bardet-Biedl syndrome 9 (human)	-0.199839	8.12396	0.0177553	0.359654	TRUE
chr3	121723537	121735048	+	2527	ENSMUSG00000028128	14066	F3	F3	coagulation factor III	0.368665	2.87183	0.0177722	0.359756	FALSE
chr1	31176401	31204725	+	1937	ENSMUSG00000050217	266744	Lgsn	Lgsn	lengsin, lens protein with glutamine synthetase domain	1.56041	-0.180976	0.0178465	0.36031	FALSE
chr4	119422814	119467444	+	1869	ENSMUSG00000070806	332934	Zmynd12	Zmynd12	zinc finger, MYND domain containing 12	0.704169	0.312781	0.0178358	0.36031	FALSE
chr15	58094047	58135082	-	5683	ENSMUSG00000022360	70472	Atad2	Atad2	ATPase family, AAA domain containing 2	0.370334	2.66012	0.0178261	0.36031	TRUE
chr15	34238026	34284295	+	1897	ENSMUSG00000022257	114128	Laptm4b	Laptm4b	lysosomal-associated protein transmembrane 4B	-0.202675	8.18234	0.0178472	0.36031	TRUE
chr2	160906437	160912328	-	3548	ENSMUSG00000050700	280635	Emilin3	Emilin3	elastin microfibril interfacer 3	1.60248	-1.11357	0.0178892	0.360536	FALSE
chr11	58888153	58904225	-	3890	ENSMUSG00000037001	22698	Zfp39	Zfp39	zinc finger protein 39	0.376307	3.54767	0.0178906	0.360536	FALSE
chr2	173659760	173707343	+	7206	ENSMUSG00000027519	19334	Rab22a	Rab22a	RAB22A, member RAS oncogene family	0.205686	5.33427	0.0179058	0.360536	TRUE
chr8	22192809	22220843	+	3706	ENSMUSG00000031479	70160	Vps36	Vps36	vacuolar protein sorting 36	0.201249	5.45747	0.017906	0.360536	TRUE
chr9	119357381	119393797	+	3860	ENSMUSG00000035769	102448	Xylb	Xylb	xylulokinase homolog (H. influenzae)	0.369833	2.52743	0.0179301	0.360595	FALSE
chr17	66078795	66101559	-	1990	ENSMUSG00000024099	72900	Ndufv2	Ndufv2	NADH:ubiquinone oxidoreductase core subunit V2	0.213645	6.0522	0.0179533	0.360595	FALSE
chr6	128429735	128438677	-	2795	ENSMUSG00000030357	14228	Fkbp4	Fkbp4	FK506 binding protein 4	0.192574	7.26094	0.0179565	0.360595	TRUE
chr4	85205126	85639195	+	6551	ENSMUSG00000028488	20404	Sh3gl2	Sh3gl2	SH3-domain GRB2-like 2	0.210106	7.77863	0.0179545	0.360595	TRUE
chr18	69551963	69552071	+	109	ENSMUSG00000088659	NA	Gm24845	Gm24845	predicted gene, 24845	0.838957	-0.412115	0.0179859	0.360945	FALSE
chr5	29195992	29228457	+	6761	ENSMUSG00000029130	56874	Rnf32	Rnf32	ring finger protein 32	0.268773	4.19781	0.018021	0.361411	FALSE
chr4	53030787	53159895	-	10363	ENSMUSG00000015243	11303	Abca1	Abca1	ATP-binding cassette, sub-family A (ABC1), member 1	-0.280923	6.08782	0.0180664	0.361865	TRUE
chr13	112660766	112738743	+	8904	ENSMUSG00000047789	268706	Slc38a9	Slc38a9	solute carrier family 38, member 9	0.204922	6.66091	0.0180676	0.361865	TRUE
chr12	28649602	28659591	+	1457	ENSMUSG00000020630	19819	Rnaseh1	Rnaseh1	ribonuclease H1	0.344084	3.00014	0.0181756	0.363788	FALSE
chr9	44499136	44510388	+	5304	ENSMUSG00000063382	80288	Bcl9l	Bcl9l	B cell CLL/lymphoma 9-like	0.221113	5.58507	0.0182191	0.364418	TRUE
chr1	87755870	87792428	+	9628	ENSMUSG00000026289	77040	Atg16l1	Atg16l1	autophagy related 16-like 1 (S. cerevisiae)	0.212131	6.53717	0.0182475	0.364745	TRUE
chr11	4620275	4630011	-	1562	ENSMUSG00000056288	NA	Gm11961	Gm11961	predicted gene 11961	0.311375	4.58945	0.0182791	0.365135	FALSE
chr13	24992483	25020379	-	2035	ENSMUSG00000021339	380836	Mrs2	Mrs2	MRS2 magnesium transporter	0.219062	5.56443	0.018366	0.36663	TRUE
chr7	38059316	38076101	+	737	ENSMUSG00000108334	NA	Gm30771	Gm30771	predicted gene, 30771	-0.901536	0.192451	0.0183974	0.367014	FALSE
chr3	122274388	122285271	+	3309	ENSMUSG00000039756	99480	Dnttip2	Dnttip2	deoxynucleotidyltransferase, terminal, interacting protein 2	0.210314	6.05442	0.0184331	0.367485	FALSE
chr8	105636568	105682922	+	4860	ENSMUSG00000005698	13018	Ctcf	Ctcf	CCCTC-binding factor	0.187556	7.20281	0.0184534	0.367648	TRUE
chrX	95420318	95444872	-	8496	ENSMUSG00000050332	72345	Amer1	Amer1	APC membrane recruitment 1	0.225749	5.17202	0.0184822	0.367979	TRUE
chr7	70574834	70585751	+	5349	ENSMUSG00000109021	NA	Gm44812	Gm44812	predicted gene 44812	-0.727568	1.46983	0.0185094	0.368279	FALSE
chr9	41206137	41217627	+	963	ENSMUSG00000100837	NA	1700063D05Rik	1700063D05Rik	RIKEN cDNA 1700063D05 gene	1.18338	-0.985058	0.018526	0.368366	FALSE
chr3	83055522	83072355	+	2816	ENSMUSG00000027998	53317	Plrg1	Plrg1	pleiotropic regulator 1	0.218956	5.39128	0.0185568	0.368496	FALSE
chrX	68678541	68717963	+	8966	ENSMUSG00000000838	14265	Fmr1	Fmr1	fragile X mental retardation 1	0.223005	6.99001	0.0185564	0.368496	TRUE
chr7	140763739	140774987	+	2158	ENSMUSG00000025479	13106	Cyp2e1	Cyp2e1	cytochrome P450, family 2, subfamily e, polypeptide 1	3.91743	-2.48693	0.0186072	0.369155	FALSE
chr19	41083981	41206774	-	3443	ENSMUSG00000025013	24087	Tll2	Tll2	tolloid-like 2	1.73062	-1.58232	0.0186266	0.369155	FALSE
chr9	109038565	109057777	+	3297	ENSMUSG00000025647	66940	Shisa5	Shisa5	shisa family member 5	0.394575	2.99859	0.0186182	0.369155	FALSE
chr15	37007523	37044100	+	3677	ENSMUSG00000097259	NA	Gm26766	Gm26766	predicted gene, 26766	0.739463	0.512332	0.0187492	0.370446	FALSE
chrX	142304752	142306294	-	1543	ENSMUSG00000090122	66240	Kcne1l	Kcne1l	potassium voltage-gated channel, Isk-related family, member 1-like, pseudogene	0.564699	1.12948	0.0187238	0.370446	FALSE
chr9	108567533	108569174	+	1642	ENSMUSG00000103103	NA	4833445I07Rik	4833445I07Rik	RIKEN cDNA 4833445I07 gene	-0.321968	3.49617	0.0187529	0.370446	FALSE
chr1	95313623	95335284	+	4814	ENSMUSG00000051185	67698	Fam174a	Fam174a	family with sequence similarity 174, member A	0.324486	4.39689	0.0187386	0.370446	TRUE
chr12	98628157	98669815	+	4642	ENSMUSG00000021007	104871	Spata7	Spata7	spermatogenesis associated 7	0.242218	5.01515	0.01874	0.370446	FALSE
chr11	79993106	80034123	+	4945	ENSMUSG00000017548	52615	Suz12	Suz12	SUZ12 polycomb repressive complex 2 subunit	0.190362	7.53787	0.0187881	0.370899	TRUE
chr3	96269752	96270132	+	381	ENSMUSG00000105827	319189	Hist2h2bb	Hist2h2bb	histone cluster 2, H2bb	-0.251152	4.3373	0.0188361	0.371362	FALSE
chr17	6042196	6079741	-	4576	ENSMUSG00000015659	321007	Serac1	Serac1	serine active site containing 1	0.245518	4.87974	0.0188321	0.371362	TRUE
chr1	100282329	100282643	-	315	ENSMUSG00000099835	NA	Gm29668	Gm29668	predicted gene 29668	2.33595	-2.10252	0.0188881	0.372145	FALSE
chrX	93764607	93832201	-	2561	ENSMUSG00000035232	236900	Pdk3	Pdk3	pyruvate dehydrogenase kinase, isoenzyme 3	0.223364	5.28069	0.0189101	0.372337	TRUE
chr7	19760906	19762254	-	1349	ENSMUSG00000109136	NA	Gm45114	Gm45114	predicted gene 45114	-3.91624	-2.4869	0.0189232	0.372352	FALSE
chr3	17789921	17808970	+	6013	ENSMUSG00000100252	NA	Mir124-2hg	Mir124-2hg	Mir124-2 host gene (non-protein coding)	-0.229167	10.1265	0.0190059	0.373738	FALSE
chr8	45241174	45262031	-	2240	ENSMUSG00000031645	109821	F11	F11	coagulation factor XI	0.785049	0.961015	0.0190833	0.374656	FALSE
chr2	30284231	30286334	-	2104	ENSMUSG00000075419	227697	Dolk	Dolk	dolichol kinase	-0.259951	4.05749	0.0190754	0.374656	FALSE
chr5	140419328	140443360	+	3346	ENSMUSG00000056076	27979	Eif3b	Eif3b	eukaryotic translation initiation factor 3, subunit B	0.210908	5.95384	0.0190897	0.374656	FALSE
chr9	13827716	13846541	+	4325	ENSMUSG00000037808	72826	Fam76b	Fam76b	family with sequence similarity 76, member B	0.25146	5.3324	0.0191685	0.375958	TRUE
chr12	108836973	108837068	+	96	ENSMUSG00000065429	NA	Mir345	Mir345	microRNA 345	-0.819307	0.186642	0.0192019	0.376369	FALSE
chr7	35578993	35585582	-	6590	ENSMUSG00000056043	243923	Rgs9bp	Rgs9bp	regulator of G-protein signalling 9 binding protein	-0.202353	9.51446	0.0192513	0.377094	TRUE
chr7	59769138	59769231	-	94	ENSMUSG00000096302	NA	Gm25210	Gm25210	predicted gene, 25210	3.90246	-2.48845	0.0192698	0.377213	FALSE
chr4	11558922	11615805	+	5782	ENSMUSG00000078773	623474	Rad54b	Rad54b	RAD54 homolog B (S. cerevisiae)	0.255305	4.51642	0.0192899	0.377362	TRUE
chr11	114675431	114720977	+	3739	ENSMUSG00000034714	117160	Ttyh2	Ttyh2	tweety family member 2	-0.247314	5.68514	0.0193726	0.378736	TRUE
chr11	96937825	96943986	-	2925	ENSMUSG00000018659	103711	Pnpo	Pnpo	pyridoxine 5'-phosphate oxidase	0.252642	4.34404	0.0193979	0.378985	TRUE
chr19	18670780	18704788	+	2090	ENSMUSG00000024726	67383	Carnmt1	Carnmt1	carnosine N-methyltransferase 1	0.333224	3.94749	0.0194154	0.379083	TRUE
chr9	106452181	106452918	-	551	ENSMUSG00000100039	NA	Gm28959	Gm28959	predicted gene 28959	-0.312671	3.96796	0.0194996	0.38048	FALSE
chr7	82632960	82648528	-	4784	ENSMUSG00000038570	330577	Saxo2	Saxo2	stabilizer of axonemal microtubules 2	0.27834	4.01779	0.0195237	0.380706	FALSE
chr6	39086410	39118349	-	3995	ENSMUSG00000038507	243771	Parp12	Parp12	poly (ADP-ribose) polymerase family, member 12	0.35453	3.15874	0.019546	0.380895	TRUE
chr5	104044619	104047397	-	2779	ENSMUSG00000106035	NA	Gm43545	Gm43545	predicted gene 43545	-0.421805	2.33776	0.0195639	0.381	FALSE
chr3	92689426	92690158	+	733	ENSMUSG00000091421	NA	Gm4202	Gm4202	predicted gene 4202	0.488747	3.56062	0.0195855	0.381175	FALSE
chr9	78478449	78489151	-	2493	ENSMUSG00000037742	13627	Eef1a1	Eef1a1	eukaryotic translation elongation factor 1 alpha 1	0.198878	10.3601	0.0196311	0.381817	TRUE
chr1	37214434	37263384	+	3957	ENSMUSG00000026114	12790	Cnga3	Cnga3	cyclic nucleotide gated channel alpha 3	-0.29205	4.07098	0.0197067	0.38304	TRUE
chr2	69248307	69272491	+	1444	ENSMUSG00000086819	NA	Gm13613	Gm13613	predicted gene 13613	-1.36656	-1.31231	0.0197518	0.383425	FALSE
chr1	171173262	171196268	-	1577	ENSMUSG00000038370	66425	Pcp4l1	Pcp4l1	Purkinje cell protein 4-like 1	0.255205	5.78315	0.0197457	0.383425	TRUE
chr1	151445305	151447741	+	2437	ENSMUSG00000103928	NA	Gm37893	Gm37893	predicted gene, 37893	0.385127	2.84311	0.0198228	0.383937	FALSE
chr13	81778773	81783749	-	4608	ENSMUSG00000097793	NA	Gm17259	Gm17259	predicted gene, 17259	-0.37975	3.2449	0.019824	0.383937	FALSE
chr3	58525821	58557501	+	6118	ENSMUSG00000027810	229317	Eif2a	Eif2a	eukaryotic translation initiation factor 2A	0.208107	5.56154	0.0198289	0.383937	FALSE
chrX	160502166	160598878	+	6068	ENSMUSG00000031295	110094	Phka2	Phka2	phosphorylase kinase alpha 2	0.203225	5.84918	0.0197911	0.383937	FALSE
chr5	139802485	139819917	-	5277	ENSMUSG00000036687	231832	Tmem184a	Tmem184a	transmembrane protein 184a	-1.91888	-1.62018	0.0198853	0.384783	FALSE
chr5	8798147	8866315	+	7990	ENSMUSG00000028970	18669	Abcb1b	Abcb1b	ATP-binding cassette, sub-family B (MDR/TAP), member 1B	0.653407	0.858753	0.0199379	0.38536	FALSE
chrX	37187588	37191163	-	419	ENSMUSG00000016427	54405	Ndufa1	Ndufa1	NADH:ubiquinone oxidoreductase subunit A1	0.292475	3.89848	0.0199406	0.38536	FALSE
chr3	88542029	88548300	-	1673	ENSMUSG00000008601	53868	Rab25	Rab25	RAB25, member RAS oncogene family	1.76473	-1.72371	0.02004	0.38673	FALSE
chr8	71824641	71857281	-	3613	ENSMUSG00000110685	NA	Gm5373	Gm5373	predicted gene 5373	0.952211	0.147492	0.0200889	0.38673	FALSE
chr8	122841731	122842072	+	342	ENSMUSG00000095762	NA	Gm16378	Gm16378	predicted gene 16378	-0.897819	-0.252224	0.0200734	0.38673	FALSE
chr2	33216069	33247717	+	6286	ENSMUSG00000004105	26360	Angptl2	Angptl2	angiopoietin-like 2	0.674962	2.05856	0.0200318	0.38673	FALSE
chr17	28331671	28350805	-	4398	ENSMUSG00000002249	21678	Tead3	Tead3	TEA domain family member 3	0.411497	4.14603	0.0200867	0.38673	TRUE
chrX	7789765	7820567	+	5502	ENSMUSG00000031153	54645	Gripap1	Gripap1	GRIP1 associated protein 1	0.20369	6.13099	0.0200781	0.38673	FALSE
chr17	74200706	74294883	-	1513	ENSMUSG00000058704	76890	Memo1	Memo1	mediator of cell motility 1	0.20948	6.82011	0.0201008	0.38673	TRUE
chr13	80883384	80896035	+	6259	ENSMUSG00000074794	105171	Arrdc3	Arrdc3	arrestin domain containing 3	0.287331	7.15487	0.0201147	0.386751	TRUE
chr2	163336242	163397993	-	4255	ENSMUSG00000017817	59091	Jph2	Jph2	junctophilin 2	0.805376	-0.00453575	0.0201794	0.387312	FALSE
chr7	24175060	24183188	+	4439	ENSMUSG00000068962	232966	Zfp114	Zfp114	zinc finger protein 114	0.521011	1.51991	0.0201822	0.387312	FALSE
chr19	45578254	45660312	-	3158	ENSMUSG00000040913	30838	Fbxw4	Fbxw4	F-box and WD-40 domain protein 4	-0.230051	5.00168	0.02016	0.387312	TRUE
chrX	36328353	36362341	+	3812	ENSMUSG00000016239	74365	Lonrf3	Lonrf3	LON peptidase N-terminal domain and ring finger 3	0.311773	3.48699	0.0202362	0.388102	FALSE
chr2	125859109	125984299	+	6088	ENSMUSG00000027207	69976	Galk2	Galk2	galactokinase 2	0.255069	4.59141	0.0203022	0.38912	TRUE
chr5	92226679	92256278	-	2983	ENSMUSG00000029410	19023	Ppef2	Ppef2	protein phosphatase, EF hand calcium-binding domain 2	-0.207128	7.52125	0.0203584	0.389951	FALSE
chr17	35170991	35176068	-	1532	ENSMUSG00000024397	11629	Aif1	Aif1	allograft inflammatory factor 1	1.65521	-1.3669	0.0204504	0.390954	FALSE
chr15	76337616	76338365	+	750	ENSMUSG00000063875	NA	Rps6-ps1	Rps6-ps1	ribosomal protein S6, pseudogene 1	-0.772375	0.182698	0.020441	0.390954	FALSE
chr4	10874498	10899425	+	2391	ENSMUSG00000059482	67157	2610301B20Rik	2610301B20Rik	RIKEN cDNA 2610301B20 gene	0.279802	4.83534	0.0204624	0.390954	TRUE
chr11	59791408	59810016	-	4322	ENSMUSG00000032633	216805	Flcn	Flcn	folliculin	0.21895	6.87221	0.0204385	0.390954	TRUE
chr2	32775786	32777597	+	1135	ENSMUSG00000053746	329384	Ptrh1	Ptrh1	peptidyl-tRNA hydrolase 1 homolog	0.654368	0.616365	0.0205124	0.39147	FALSE
chr3	129982759	130061553	-	6020	ENSMUSG00000001052	99683	Sec24b	Sec24b	Sec24 related gene family, member B (S. cerevisiae)	0.193955	6.6203	0.0205153	0.39147	TRUE
chr14	57098600	57104702	-	2406	ENSMUSG00000046352	14619	Gjb2	Gjb2	gap junction protein, beta 2	1.36677	-1.19894	0.0205415	0.391495	FALSE
chr12	113156421	113166048	+	4299	ENSMUSG00000037466	104732	Tedc1	Tedc1	tubulin epsilon and delta complex 1	-0.766944	0.237368	0.0205683	0.391495	FALSE
chr3	154596711	154623182	+	6195	ENSMUSG00000028199	12972	Cryz	Cryz	crystallin, zeta	0.281226	3.79915	0.0205626	0.391495	TRUE
chr2	69647171	69667571	+	2445	ENSMUSG00000063145	72569	Bbs5	Bbs5	Bardet-Biedl syndrome 5 (human)	0.209403	6.33721	0.0205433	0.391495	TRUE
chr1	187447877	187462664	+	2791	ENSMUSG00000103923	NA	Gm37896	Gm37896	predicted gene, 37896	-0.792408	0.0373742	0.0205942	0.391598	FALSE
chr15	83575119	83595157	-	4010	ENSMUSG00000016757	223723	Ttll12	Ttll12	tubulin tyrosine ligase-like family, member 12	0.338971	4.38219	0.0205995	0.391598	FALSE
chr11	16971206	17052381	-	4486	ENSMUSG00000020120	56193	Plek	Plek	pleckstrin	0.270874	3.94181	0.0206324	0.391731	TRUE
chr17	25717171	25719406	+	773	ENSMUSG00000025739	64337	Gng13	Gng13	guanine nucleotide binding protein (G protein), gamma 13	0.243047	5.45709	0.020626	0.391731	FALSE
chr15	31601852	31621227	+	5248	ENSMUSG00000039065	68073	Fam173b	Fam173b	family with sequence similarity 173, member B	-0.270474	4.27713	0.0206539	0.391893	TRUE
chr4	34485832	34486293	+	462	ENSMUSG00000095588	NA	Gm12350	Gm12350	predicted gene 12350	-2.77214	-2.25766	0.0207209	0.392919	FALSE
chr15	99055174	99058978	+	1865	ENSMUSG00000023484	19132	Prph	Prph	peripherin	0.595873	1.10773	0.0207648	0.393346	FALSE
chr7	110308013	110614922	-	14783	ENSMUSG00000038371	319934	Sbf2	Sbf2	SET binding factor 2	0.19717	7.72853	0.0207694	0.393346	TRUE
chr7	4908886	4912357	-	463	ENSMUSG00000109441	NA	Gm44983	Gm44983	predicted gene 44983	-1.66468	-1.76347	0.0208623	0.394365	FALSE
chr8	13200720	13207714	+	1422	ENSMUSG00000099338	NA	2810030D12Rik	2810030D12Rik	RIKEN cDNA 2810030D12 gene	-0.467461	3.17615	0.020858	0.394365	FALSE
chr2	121357714	121363737	+	2496	ENSMUSG00000000308	12716	Ckmt1	Ckmt1	creatine kinase, mitochondrial 1, ubiquitous	0.191116	6.43074	0.0208434	0.394365	TRUE
chr3	105870858	105908926	+	3729	ENSMUSG00000000562	11542	Adora3	Adora3	adenosine A3 receptor	-3.91771	-2.48711	0.0209969	0.396486	FALSE
chr1	135720061	135752232	+	1956	ENSMUSG00000026421	13007	Csrp1	Csrp1	cysteine and glycine-rich protein 1	-0.246359	4.29955	0.0210269	0.396486	TRUE
chr8	40307458	40386308	+	6153	ENSMUSG00000039478	78506	Micu3	Micu3	mitochondrial calcium uptake family, member 3	0.209423	6.47155	0.0210176	0.396486	TRUE
chr11	75768966	75796049	-	4361	ENSMUSG00000020848	13447	Doc2b	Doc2b	double C2, beta	0.192829	6.99424	0.0210246	0.396486	TRUE
chr10	93162785	93162903	+	119	ENSMUSG00000089214	NA	Mir1931	Mir1931	microRNA 1931	0.863156	-0.351138	0.0210546	0.396542	FALSE
chr11	106156256	106160860	-	3707	ENSMUSG00000040699	67803	Limd2	Limd2	LIM domain containing 2	0.407844	2.19415	0.021056	0.396542	TRUE
chr6	91363981	91411363	-	3172	ENSMUSG00000030093	22421	Wnt7a	Wnt7a	wingless-type MMTV integration site family, member 7A	3.04024	-1.30354	0.0211296	0.397432	FALSE
chr3	94693556	94704413	+	2271	ENSMUSG00000068877	20342	Selenbp2	Selenbp2	selenium binding protein 2	-2.05021	-1.96471	0.0211263	0.397432	FALSE
chr11	4257557	4272514	+	4350	ENSMUSG00000034394	16878	Lif	Lif	leukemia inhibitory factor	1.30487	1.05691	0.021169	0.397701	FALSE
chr6	21215503	21729805	+	5152	ENSMUSG00000060882	16508	Kcnd2	Kcnd2	potassium voltage-gated channel, Shal-related family, member 2	0.273453	3.7108	0.0211701	0.397701	TRUE
chr17	6131854	6132405	-	552	ENSMUSG00000058542	NA	Gm15590	Gm15590	predicted gene 15590	1.42448	-1.61718	0.0212274	0.39853	FALSE
chr17	30954679	31010708	+	5045	ENSMUSG00000054134	52020	Umodl1	Umodl1	uromodulin-like 1	0.731488	0.126505	0.0212922	0.399498	FALSE
chr2	119137001	119157034	-	3537	ENSMUSG00000070730	67809	Rmdn3	Rmdn3	regulator of microtubule dynamics 3	0.211267	6.01057	0.0213952	0.400946	TRUE
chr15	74747852	74753046	-	4662	ENSMUSG00000022594	23936	Lynx1	Lynx1	Ly6/neurotoxin 1	0.245846	6.71458	0.0213958	0.400946	TRUE
chrX	160902116	160907052	-	2017	ENSMUSG00000055691	414089	Gja6	Gja6	gap junction protein, alpha 6	0.593835	1.07102	0.0214487	0.401689	FALSE
chr11	101030340	101030409	+	70	ENSMUSG00000098415	NA	Mir6928	Mir6928	microRNA 6928	-0.837667	-0.322298	0.0215108	0.402603	FALSE
chr7	98206389	98321208	-	15324	ENSMUSG00000030760	66190	Acer3	Acer3	alkaline ceramidase 3	0.22002	5.23711	0.0215301	0.402715	FALSE
chr2	156964158	156964293	-	136	ENSMUSG00000098750	NA	Gm27653	Gm27653	predicted gene, 27653	-0.395914	2.35533	0.0215458	0.40276	FALSE
chr11	58954685	58956830	+	2146	ENSMUSG00000078851	319162	Hist3h2a	Hist3h2a	histone cluster 3, H2a	0.248192	5.93199	0.0215808	0.402917	TRUE
chr10	93858489	93897093	-	7588	ENSMUSG00000036112	56307	Metap2	Metap2	methionine aminopeptidase 2	0.198057	6.58758	0.0215767	0.402917	TRUE
chr2	32732620	32741016	-	1431	ENSMUSG00000009551	70730	6330409D20Rik	6330409D20Rik	RIKEN cDNA 6330409D20 gene	-0.87963	-0.424549	0.0216331	0.403192	FALSE
chr4	53205066	53217857	-	1615	ENSMUSG00000087192	NA	4930412L05Rik	4930412L05Rik	RIKEN cDNA 4930412L05 gene	-0.911326	-0.0965565	0.0216355	0.403192	FALSE
chr5	43662346	43740972	+	6809	ENSMUSG00000039765	231214	Cc2d2a	Cc2d2a	coiled-coil and C2 domain containing 2A	0.246368	7.38766	0.0216316	0.403192	FALSE
chr15	101996711	102004342	-	1805	ENSMUSG00000049382	16691	Krt8	Krt8	keratin 8	1.14281	-0.46145	0.0217453	0.4035	FALSE
chr9	88613453	88621914	-	318	ENSMUSG00000101677	NA	NA	NA	NA	0.876051	-0.265744	0.0217062	0.4035	FALSE
chr8	109340691	109340864	-	174	ENSMUSG00000110528	NA	Gm1943	Gm1943	predicted gene 1943	-0.608741	0.522018	0.0216922	0.4035	FALSE
chr17	21567046	21588697	+	2612	ENSMUSG00000067931	381066	Zfp948	Zfp948	zinc finger protein 948	0.288758	3.59764	0.0217004	0.4035	FALSE
chr6	100228565	100287485	-	4740	ENSMUSG00000072872	56353	Rybp	Rybp	RING1 and YY1 binding protein	0.201969	5.68089	0.0217288	0.4035	TRUE
chr2	109890853	109901003	+	4521	ENSMUSG00000027162	22343	Lin7c	Lin7c	lin-7 homolog C (C. elegans)	-0.205886	7.2658	0.0217008	0.4035	TRUE
chr7	126795234	126809108	-	3762	ENSMUSG00000030695	11674	Aldoa	Aldoa	aldolase A, fructose-bisphosphate	-0.224783	10.0414	0.021736	0.4035	TRUE
chrX	87899205	87899488	-	284	ENSMUSG00000093056	NA	Gm24812	Gm24812	predicted gene, 24812	3.91775	-2.48741	0.021778	0.403859	FALSE
chr6	72385223	72390703	-	2311	ENSMUSG00000050732	22320	Vamp8	Vamp8	vesicle-associated membrane protein 8	0.31375	3.78564	0.0218375	0.404467	FALSE
chr2	94160636	94264918	-	2768	ENSMUSG00000075020	NA	Mir670hg	Mir670hg	MIR670 host gene (non-protein coding)	-0.319178	3.66648	0.0218252	0.404467	FALSE
chr1	89563360	89563474	+	115	ENSMUSG00000088371	NA	Gm25180	Gm25180	predicted gene, 25180	-1.58766	-1.65324	0.0219199	0.405251	FALSE
chr16	38927209	38927307	+	99	ENSMUSG00000089607	NA	Gm22500	Gm22500	predicted gene, 22500	0.384317	2.77923	0.0218948	0.405251	FALSE
chr2	73341506	73386572	-	6679	ENSMUSG00000041762	68526	Gpr155	Gpr155	G protein-coupled receptor 155	0.232016	4.57865	0.0219116	0.405251	TRUE
chr3	17795662	17795770	+	109	ENSMUSG00000093073	NA	Mir124a-2	Mir124a-2	microRNA 124a-2	-0.393343	2.33647	0.0219689	0.405329	FALSE
chr17	57249451	57263697	+	2290	ENSMUSG00000019487	106628	Trip10	Trip10	thyroid hormone receptor interactor 10	0.247126	4.45726	0.0219536	0.405329	FALSE
chr10	91082940	91102607	+	4933	ENSMUSG00000019975	67454	Ikbip	Ikbip	IKBKB interacting protein	0.261833	5.22394	0.0219632	0.405329	TRUE
chr10	88746607	88826814	-	8831	ENSMUSG00000004356	70683	Utp20	Utp20	UTP20 small subunit processome component	0.206862	5.77181	0.0219777	0.405329	FALSE
chr17	46496789	46499618	+	1106	ENSMUSG00000040658	381101	Dnph1	Dnph1	2'-deoxynucleoside 5'-phosphate N-hydrolase 1	0.603928	0.456951	0.0220028	0.405546	TRUE
chr11	82781108	82804274	+	7284	ENSMUSG00000020697	16882	Lig3	Lig3	ligase III, DNA, ATP-dependent	0.209116	5.56591	0.0220314	0.405825	TRUE
chr3	132655395	132655782	-	388	ENSMUSG00000106313	NA	Gm9402	Gm9402	predicted gene 9402	1.07529	-1.10676	0.0220607	0.40587	FALSE
chr8	22227313	22261334	+	4422	ENSMUSG00000031480	56229	Thsd1	Thsd1	thrombospondin, type I, domain 1	0.310857	3.06408	0.0220549	0.40587	FALSE
chr7	128523616	128546981	+	2562	ENSMUSG00000030847	29810	Bag3	Bag3	BCL2-associated athanogene 3	0.540124	3.14713	0.0221025	0.406148	FALSE
chr15	103313895	103340086	-	2291	ENSMUSG00000000552	29813	Zfp385a	Zfp385a	zinc finger protein 385A	0.2161	9.3713	0.0220929	0.406148	TRUE
chr17	47385393	47392967	+	2441	ENSMUSG00000023979	107477	Guca1b	Guca1b	guanylate cyclase activator 1B	-0.309782	8.77288	0.0221329	0.406458	TRUE
chr3	88215598	88215686	+	89	ENSMUSG00000106493	NA	Mir9-1	Mir9-1	microRNA 9-1	1.02109	-0.800745	0.0221495	0.406517	FALSE
chr9	65294260	65330658	+	3494	ENSMUSG00000015357	270166	Clpx	Clpx	caseinolytic mitochondrial matrix peptidase chaperone subunit	0.191586	6.08503	0.0221893	0.407001	TRUE
chr17	26781079	26792565	+	5097	ENSMUSG00000024191	224630	Bnip1	Bnip1	BCL2/adenovirus E1B interacting protein 1	0.330602	3.93745	0.0222165	0.407254	FALSE
chr1	171225054	171226379	+	537	ENSMUSG00000005681	11807	Apoa2	Apoa2	apolipoprotein A-II	4.19017	-2.424	0.0222564	0.407542	FALSE
chr11	120464866	120467607	-	2742	ENSMUSG00000057594	70317	Arl16	Arl16	ADP-ribosylation factor-like 16	-0.294887	3.42452	0.0222691	0.407542	FALSE
chr11	105178807	105283959	+	8070	ENSMUSG00000020694	24086	Tlk2	Tlk2	tousled-like kinase 2 (Arabidopsis)	0.186504	6.93567	0.0222726	0.407542	TRUE
chr10	80852825	80855209	-	468	ENSMUSG00000035215	66094	Lsm7	Lsm7	LSM7 homolog, U6 small nuclear RNA and mRNA degradation associated	0.32081	3.06044	0.0224694	0.410894	FALSE
chr3	51423613	51423723	+	111	ENSMUSG00000103191	NA	Gm37646	Gm37646	predicted gene, 37646	-0.6925	0.385929	0.0225248	0.411163	FALSE
chr9	20642878	20647140	+	3468	ENSMUSG00000084786	66177	Ubl5	Ubl5	ubiquitin-like 5	0.203617	5.28722	0.0225131	0.411163	TRUE
chr9	15316915	15357788	-	11641	ENSMUSG00000046111	319675	Cep295	Cep295	centrosomal protein 295	0.209241	6.45106	0.0225205	0.411163	FALSE
chr15	84943936	84988551	-	9604	ENSMUSG00000036046	223739	5031439G07Rik	5031439G07Rik	RIKEN cDNA 5031439G07 gene	0.195475	6.0293	0.0225397	0.411187	TRUE
chr12	116485720	117276849	+	8602	ENSMUSG00000056553	19276	Ptprn2	Ptprn2	protein tyrosine phosphatase, receptor type, N polypeptide 2	0.244218	6.26394	0.0225676	0.411448	TRUE
chr19	5422805	5424979	-	1741	ENSMUSG00000024914	66556	Drap1	Drap1	Dr1 associated protein 1 (negative cofactor 2 alpha)	0.250569	4.8166	0.0226281	0.412302	TRUE
chr8	40862396	40922308	+	9135	ENSMUSG00000031596	11988	Slc7a2	Slc7a2	solute carrier family 7 (cationic amino acid transporter, y+ system), member 2	0.430344	4.87348	0.0226551	0.412547	TRUE
chr13	22092119	22092576	+	458	ENSMUSG00000081334	NA	Vmn1r-ps94	Vmn1r-ps94	vomeronasal 1 receptor, pseudogene 94	1.78812	-1.88144	0.0227071	0.412617	FALSE
chr14	26628407	26638183	-	566	ENSMUSG00000090861	NA	Arf4os	Arf4os	ADP-ribosylation factor 4, opposite strand	1.73335	-1.72719	0.0227375	0.412617	FALSE
chr12	81228284	81243258	+	2865	ENSMUSG00000098128	NA	Gm3693	Gm3693	predicted gene 3693	0.964852	-0.722068	0.0227614	0.412617	FALSE
chr7	45215753	45233644	+	4788	ENSMUSG00000030796	21677	Tead2	Tead2	TEA domain family member 2	0.414741	2.25957	0.0227709	0.412617	FALSE
chr17	12741311	12860122	+	3583	ENSMUSG00000078247	NA	Airn	Airn	antisense Igf2r RNA	0.300867	3.426	0.0226999	0.412617	FALSE
chr2	112492964	112634573	+	5001	ENSMUSG00000003604	74268	Aven	Aven	apoptosis, caspase activation inhibitor	0.2769	3.50767	0.0227952	0.412617	FALSE
chr16	17759618	17793382	+	5745	ENSMUSG00000022750	224023	Klhl22	Klhl22	kelch-like 22	0.228665	5.1539	0.0227295	0.412617	TRUE
chr2	132529082	132587729	-	7289	ENSMUSG00000027346	74182	Gpcpd1	Gpcpd1	glycerophosphocholine phosphodiesterase 1	0.23426	6.01904	0.0227601	0.412617	TRUE
chr2	30057378	30072577	+	4070	ENSMUSG00000054766	56086	Set	Set	SET nuclear oncogene	0.186488	7.76267	0.0227917	0.412617	TRUE
chr17	65967501	66077089	-	11508	ENSMUSG00000034647	106585	Ankrd12	Ankrd12	ankyrin repeat domain 12	0.198538	9.22029	0.022751	0.412617	TRUE
chr18	7088233	7297901	-	3477	ENSMUSG00000061802	74934	Armc4	Armc4	armadillo repeat containing 4	1.0651	-0.967214	0.0228403	0.412899	FALSE
chrX	73891442	73921870	-	8105	ENSMUSG00000031389	171207	Arhgap4	Arhgap4	Rho GTPase activating protein 4	0.500502	1.5876	0.0228322	0.412899	FALSE
chr4	9269293	9451691	+	7566	ENSMUSG00000041216	74438	Clvs1	Clvs1	clavesin 1	0.220643	4.58849	0.0228517	0.412899	TRUE
chrX	72981823	72982344	+	123	ENSMUSG00000084944	NA	Gm14684	Gm14684	predicted gene 14684	3.92292	-2.48717	0.0229524	0.413442	FALSE
chr19	6044691	6044822	-	132	ENSMUSG00000094281	NA	Gm8034	Gm8034	predicted gene 8034	-0.666602	0.693526	0.0229661	0.413442	FALSE
chr7	81782182	81789478	-	1231	ENSMUSG00000025102	67290	3110040N11Rik	3110040N11Rik	RIKEN cDNA 3110040N11 gene	0.36312	2.60277	0.0229495	0.413442	FALSE
chr14	55491093	55508246	+	4580	ENSMUSG00000022211	268747	Carmil3	Carmil3	capping protein regulator and myosin 1 linker 3	0.207103	5.19231	0.0229773	0.413442	FALSE
chr4	46450902	46472657	+	1716	ENSMUSG00000028333	67628	Anp32b	Anp32b	acidic (leucine-rich) nuclear phosphoprotein 32 family, member B	0.216564	5.37538	0.0229585	0.413442	TRUE
chr8	94172664	94173568	+	588	ENSMUSG00000031762	17750	Mt2	Mt2	metallothionein 2	0.533267	5.77947	0.0229039	0.413442	TRUE
chr2	5293457	5714515	-	7427	ENSMUSG00000039145	227541	Camk1d	Camk1d	calcium/calmodulin-dependent protein kinase ID	0.234446	8.64493	0.0229462	0.413442	TRUE
chr11	5827860	5838016	-	3658	ENSMUSG00000020474	54125	Polm	Polm	polymerase (DNA directed), mu	0.467687	1.954	0.0230303	0.414148	FALSE
chr1	163779583	163917109	+	4012	ENSMUSG00000026585	16579	Kifap3	Kifap3	kinesin-associated protein 3	0.188852	7.21898	0.0231064	0.415272	TRUE
chr11	33117430	33147400	-	1187	ENSMUSG00000057967	14172	Fgf18	Fgf18	fibroblast growth factor 18	0.802639	-0.138228	0.0231984	0.415938	FALSE
chr3	35892105	35937445	-	9023	ENSMUSG00000027708	114893	Dcun1d1	Dcun1d1	DCN1, defective in cullin neddylation 1, domain containing 1 (S. cerevisiae)	0.205424	6.23958	0.0231812	0.415938	TRUE
chr9	114688790	114724302	+	2601	ENSMUSG00000032435	235661	Dync1li1	Dync1li1	dynein cytoplasmic 1 light intermediate chain 1	0.187365	6.8631	0.0231955	0.415938	TRUE
chr3	40744495	40796103	+	11792	ENSMUSG00000025757	18415	Hspa4l	Hspa4l	heat shock protein 4 like	0.184879	8.89632	0.0231863	0.415938	TRUE
chr3	96525172	96529210	+	2028	ENSMUSG00000038403	69585	Hfe2	Hfe2	hemochromatosis type 2 (juvenile)	-1.39655	-1.48771	0.0232538	0.416274	FALSE
chr15	100674425	100687920	-	1103	ENSMUSG00000023031	109901	Cela1	Cela1	chymotrypsin-like elastase family, member 1	0.749077	0.178206	0.0232958	0.416274	FALSE
chr2	164792768	164804882	-	1994	ENSMUSG00000017307	170789	Acot8	Acot8	acyl-CoA thioesterase 8	0.271044	3.92785	0.0232419	0.416274	FALSE
chr12	24498581	24558571	+	2019	ENSMUSG00000059669	21340	Taf1b	Taf1b	TATA-box binding protein associated factor, RNA polymerase I, B	0.238332	4.63006	0.0232997	0.416274	FALSE
chr13	67471514	67484225	-	3743	ENSMUSG00000059839	408067	Zfp874b	Zfp874b	zinc finger protein 874b	0.220493	4.88061	0.0232706	0.416274	TRUE
chr17	66336982	66449750	-	9268	ENSMUSG00000052105	68617	Mtcl1	Mtcl1	microtubule crosslinking factor 1	0.225003	8.70748	0.0232874	0.416274	TRUE
chr6	99384607	99388499	-	1921	ENSMUSG00000093559	NA	Gm20705	Gm20705	predicted gene 20705	0.52436	1.39166	0.0233694	0.417274	FALSE
chrX	163935443	163958661	-	7194	ENSMUSG00000031370	22184	Zrsr2	Zrsr2	zinc finger (CCCH type), RNA binding motif and serine/arginine rich 2	0.222111	5.07104	0.0234264	0.418045	TRUE
chr7	114705217	114706235	-	1019	ENSMUSG00000086583	NA	Gm15500	Gm15500	predicted pseudogene 15500	0.241129	4.31798	0.0235207	0.419234	FALSE
chr8	109726451	109737739	-	7526	ENSMUSG00000069895	52335	Atxn1l	Atxn1l	ataxin 1-like	-0.192241	6.26078	0.0235105	0.419234	TRUE
chrX	103182971	103311782	-	3067	ENSMUSG00000031325	75106	4930519F16Rik	4930519F16Rik	RIKEN cDNA 4930519F16 gene	0.781291	1.51842	0.0235466	0.419449	FALSE
chr9	59750896	59928866	+	13034	ENSMUSG00000039585	270163	Myo9a	Myo9a	myosin IXa	0.188079	8.1847	0.0236453	0.420959	TRUE
chr6	134715468	134792625	-	7798	ENSMUSG00000030203	70686	Dusp16	Dusp16	dual specificity phosphatase 16	0.24093	5.62848	0.0236939	0.421575	TRUE
chr14	120384263	120388985	-	1255	ENSMUSG00000097903	NA	Gm26679	Gm26679	predicted gene, 26679	1.19534	-1.20414	0.0237408	0.422162	FALSE
chr1	127282662	127283108	-	447	ENSMUSG00000099471	NA	Gm8451	Gm8451	predicted gene 8451	0.58606	0.638063	0.0237761	0.422541	FALSE
chr5	31581079	31581709	+	631	ENSMUSG00000107015	NA	2900076G11Rik	2900076G11Rik	RIKEN cDNA 2900076G11 gene	0.762832	-0.152562	0.0238308	0.423266	FALSE
chr2	79330543	79456785	-	5284	ENSMUSG00000075256	228094	Cerkl	Cerkl	ceramide kinase-like	0.277621	6.36051	0.0238483	0.423328	FALSE
chr11	29373658	29510808	+	10891	ENSMUSG00000032740	108686	Ccdc88a	Ccdc88a	coiled coil domain containing 88A	0.211647	7.20628	0.0238957	0.423922	TRUE
chr14	60039610	60040491	-	882	ENSMUSG00000087286	NA	Gm9013	Gm9013	predicted gene 9013	-0.459268	2.3936	0.0240125	0.425743	FALSE
chr15	74714839	74717069	+	860	ENSMUSG00000022598	72373	Psca	Psca	prostate stem cell antigen	-1.6466	-1.61888	0.0240281	0.425772	FALSE
chr9	53098454	53248112	-	3368	ENSMUSG00000053289	77591	Ddx10	Ddx10	DEAD (Asp-Glu-Ala-Asp) box polypeptide 10	0.201675	5.027	0.0240881	0.426335	FALSE
chr13	66900617	66905378	-	876	ENSMUSG00000021520	67530	Uqcrb	Uqcrb	ubiquinol-cytochrome c reductase binding protein	0.233543	5.84189	0.02408	0.426335	FALSE
chr12	73040015	73053887	-	4383	ENSMUSG00000051367	20471	Six1	Six1	sine oculis-related homeobox 1	0.604192	0.690088	0.0241438	0.42654	FALSE
chr8	95715881	95719010	+	1903	ENSMUSG00000031671	66083	Setd6	Setd6	SET domain containing 6	0.349487	2.71485	0.0241195	0.42654	FALSE
chr1	181815335	181843046	-	4761	ENSMUSG00000004880	98386	Lbr	Lbr	lamin B receptor	0.194042	5.48043	0.024156	0.42654	TRUE
chr14	37120444	37135322	-	3081	ENSMUSG00000041028	66092	Ghitm	Ghitm	growth hormone inducible transmembrane protein	-0.190541	7.32839	0.0241524	0.42654	TRUE
chr9	121938135	121947014	+	1642	ENSMUSG00000043773	NA	1700048O20Rik	1700048O20Rik	RIKEN cDNA 1700048O20 gene	-0.302751	4.02527	0.0241847	0.426798	TRUE
chr14	69732784	69767113	+	3755	ENSMUSG00000097284	NA	4930480K23Rik	4930480K23Rik	RIKEN cDNA 4930480K23 gene	-0.269298	3.94348	0.0242763	0.427915	FALSE
chr4	32804035	32950841	-	5477	ENSMUSG00000040183	140577	Ankrd6	Ankrd6	ankyrin repeat domain 6	0.259281	4.8719	0.0242636	0.427915	TRUE
chr1	44560885	44565447	+	4563	ENSMUSG00000102319	NA	Gm37626	Gm37626	predicted gene, 37626	-0.325731	4.35702	0.024298	0.42805	FALSE
chr13	53466884	53473074	-	3279	ENSMUSG00000021469	17702	Msx2	Msx2	msh homeobox 2	2.14723	-1.29778	0.0243279	0.428207	FALSE
chr6	49367739	49390539	+	4537	ENSMUSG00000047115	231946	Fam221a	Fam221a	family with sequence similarity 221, member A	0.580671	1.16814	0.0243503	0.428207	FALSE
chr8	129263641	129282844	+	4824	ENSMUSG00000110605	NA	Gm32856	Gm32856	predicted gene, 32856	0.408062	2.42741	0.0243507	0.428207	FALSE
chr9	114585878	114640200	-	2979	ENSMUSG00000056167	78893	Cnot10	Cnot10	CCR4-NOT transcription complex, subunit 10	0.215519	6.0075	0.0243635	0.428207	FALSE
chr14	15437623	15452423	+	1599	ENSMUSG00000097547	NA	B230110C06Rik	B230110C06Rik	RIKEN cDNA B230110C06 gene	0.75892	0.0261626	0.0243808	0.428262	FALSE
chr17	23556769	23564226	-	2672	ENSMUSG00000071256	449521	Zfp213	Zfp213	zinc finger protein 213	0.285142	3.40885	0.0244083	0.428497	FALSE
chrX	108893496	108893651	+	156	ENSMUSG00000081748	NA	Gm14870	Gm14870	predicted gene 14870	2.66478	-2.31106	0.0244859	0.429018	FALSE
chr7	19606217	19629438	-	3885	ENSMUSG00000002983	19698	Relb	Relb	avian reticuloendotheliosis viral (v-rel) oncogene related B	0.543495	1.03497	0.0244883	0.429018	FALSE
chr6	28219167	28226170	-	7004	ENSMUSG00000107320	NA	Gm42549	Gm42549	predicted gene 42549	0.297506	3.59121	0.0245088	0.429018	FALSE
chr7	48789003	48827440	+	2410	ENSMUSG00000030471	243983	Zdhhc13	Zdhhc13	zinc finger, DHHC domain containing 13	0.21835	4.64603	0.0244725	0.429018	TRUE
chr18	67404767	67449166	-	3085	ENSMUSG00000024527	69597	Afg3l2	Afg3l2	AFG3-like AAA ATPase 2	0.219938	5.78743	0.0244966	0.429018	FALSE
chr17	10840384	12063361	+	10101	ENSMUSG00000023826	50873	Prkn	Prkn	parkin RBR E3 ubiquitin protein ligase	0.244983	5.02709	0.024591	0.430208	FALSE
chr4	45184875	45285936	+	5324	ENSMUSG00000035615	666060	Frmpd1	Frmpd1	FERM and PDZ domain containing 1	0.185374	7.75451	0.0246318	0.430672	TRUE
chr6	137477245	137654876	-	12355	ENSMUSG00000015766	13860	Eps8	Eps8	epidermal growth factor receptor pathway substrate 8	-0.193547	6.66421	0.0246855	0.431362	TRUE
chr2	22940073	23040241	-	4032	ENSMUSG00000058835	11308	Abi1	Abi1	abl-interactor 1	0.181572	6.42123	0.0247811	0.432533	TRUE
chr19	27216484	27254231	+	10068	ENSMUSG00000024924	22359	Vldlr	Vldlr	very low density lipoprotein receptor	-0.190009	8.81934	0.0247685	0.432533	TRUE
chr1	193203038	193226208	+	332	ENSMUSG00000089683	NA	4930570N18Rik	4930570N18Rik	RIKEN cDNA 4930570N18 gene	2.34137	-2.10523	0.0248357	0.433237	FALSE
chr3	90292301	90293983	-	1683	ENSMUSG00000105350	NA	4930537H20Rik	4930537H20Rik	RIKEN cDNA 4930537H20 gene	-0.815452	-0.112746	0.0249681	0.434485	FALSE
chr4	116123840	116159849	+	5463	ENSMUSG00000028700	68273	Pomgnt1	Pomgnt1	protein O-linked mannose beta 1,2-N-acetylglucosaminyltransferase	0.186706	6.01813	0.0249301	0.434485	TRUE
chr7	105554360	105558389	+	3337	ENSMUSG00000037049	20597	Smpd1	Smpd1	sphingomyelin phosphodiesterase 1, acid lysosomal	-0.20211	6.54994	0.0249731	0.434485	FALSE
chr1	64532645	64604548	+	13742	ENSMUSG00000025958	12912	Creb1	Creb1	cAMP responsive element binding protein 1	0.212474	7.71595	0.0249722	0.434485	TRUE
chr11	6467599	6475917	-	8319	ENSMUSG00000094483	19291	Purb	Purb	purine rich element binding protein B	0.20538	9.93931	0.024979	0.434485	TRUE
chr3	104149756	104151705	-	1950	ENSMUSG00000105846	NA	Gm43258	Gm43258	predicted gene 43258	0.354256	2.69645	0.0249962	0.434535	FALSE
chr3	103781914	103782979	-	1066	ENSMUSG00000104874	NA	Gm43387	Gm43387	predicted gene 43387	0.498464	1.54402	0.0251066	0.435954	FALSE
chr4	118136957	118180043	-	5782	ENSMUSG00000033326	230674	Kdm4a	Kdm4a	lysine (K)-specific demethylase 4A	0.188703	6.48676	0.0250936	0.435954	TRUE
chr10	80057416	80102698	-	4227	ENSMUSG00000035673	216161	Sbno2	Sbno2	strawberry notch 2	0.400157	4.70756	0.0251327	0.436157	FALSE
chr15	37967328	38078853	-	9790	ENSMUSG00000037487	70790	Ubr5	Ubr5	ubiquitin protein ligase E3 component n-recognin 5	0.191942	8.78792	0.0252098	0.437244	TRUE
chr15	85064691	85131957	-	4038	ENSMUSG00000022432	140557	Smc1b	Smc1b	structural maintenance of chromosomes 1B	0.840182	0.229874	0.025278	0.438175	FALSE
chr9	99309963	99358557	-	7138	ENSMUSG00000037681	272636	Esyt3	Esyt3	extended synaptotagmin-like protein 3	2.05539	-1.14441	0.0253643	0.439421	FALSE
chr9	89210676	89377713	+	7638	ENSMUSG00000066442	107885	Mthfs	Mthfs	5, 10-methenyltetrahydrofolate synthetase	0.366918	4.21214	0.0254176	0.439841	FALSE
chr3	69721985	69756373	+	10155	ENSMUSG00000027787	97112	Nmd3	Nmd3	NMD3 ribosome export adaptor	0.209331	5.66258	0.0254143	0.439841	TRUE
chr3	66981390	67358396	+	12000	ENSMUSG00000034544	66880	Rsrc1	Rsrc1	arginine/serine-rich coiled-coil 1	0.200827	5.46015	0.0254576	0.440281	TRUE
chr9	78081499	78109065	-	3103	ENSMUSG00000001366	71538	Fbxo9	Fbxo9	f-box protein 9	0.189989	6.22285	0.0254778	0.440379	TRUE
chr6	96113154	96657198	+	4214	ENSMUSG00000059187	320265	Fam19a1	Fam19a1	family with sequence similarity 19, member A1	-0.397661	2.23007	0.0255191	0.440842	FALSE
chr7	19846973	19847609	+	637	ENSMUSG00000109424	NA	Gm44658	Gm44658	predicted gene 44658	2.9266	-2.25355	0.0256369	0.442132	FALSE
chr3	51685907	52105076	-	10486	ENSMUSG00000061143	433586	Maml3	Maml3	mastermind like transcriptional coactivator 3	0.215886	5.0189	0.0256314	0.442132	FALSE
chr3	137864487	137866922	+	1776	ENSMUSG00000037894	51788	H2afz	H2afz	H2A histone family, member Z	0.22099	5.40792	0.0256376	0.442132	TRUE
chr1	118458652	118459267	-	616	ENSMUSG00000107722	NA	2900060B14Rik	2900060B14Rik	RIKEN cDNA 2900060B14 gene	-1.77791	-1.87981	0.02576	0.442244	FALSE
chr5	29735637	29735936	-	300	ENSMUSG00000053121	NA	Gm5129	Gm5129	predicted gene 5129	-0.957499	-0.782661	0.0257458	0.442244	FALSE
chr16	30307686	30310779	-	2196	ENSMUSG00000047953	14729	Gp5	Gp5	glycoprotein 5 (platelet)	0.934966	-0.0142298	0.0257267	0.442244	FALSE
chr16	30969393	30973518	-	659	ENSMUSG00000087605	NA	Gm15742	Gm15742	predicted gene 15742	0.590207	0.589154	0.0257397	0.442244	FALSE
chr10	80321283	80329498	-	2958	ENSMUSG00000020131	18551	Pcsk4	Pcsk4	proprotein convertase subtilisin/kexin type 4	-0.351502	2.7998	0.0257085	0.442244	FALSE
chr2	119172500	119208795	-	1308	ENSMUSG00000034278	69408	Dnajc17	Dnajc17	DnaJ heat shock protein family (Hsp40) member C17	0.293762	3.5574	0.0257609	0.442244	FALSE
chr12	85815448	85824550	-	4235	ENSMUSG00000021252	58520	Erg28	Erg28	ergosterol biosynthesis 28	0.215989	5.05984	0.0257163	0.442244	TRUE
chr17	35833921	35838306	-	3327	ENSMUSG00000001525	22154	Tubb5	Tubb5	tubulin, beta 5 class I	0.199107	8.18544	0.0256661	0.442244	TRUE
chr7	126971722	126976098	-	2591	ENSMUSG00000097075	381922	Cdiptos	Cdiptos	CDIP transferase, opposite strand	-1.284	-1.33601	0.0259413	0.443913	FALSE
chr3	88081971	88121048	+	11384	ENSMUSG00000028068	404710	Iqgap3	Iqgap3	IQ motif containing GTPase activating protein 3	-0.841095	-0.458252	0.0259403	0.443913	FALSE
chr14	34759402	34770553	+	6186	ENSMUSG00000097310	NA	A930038B10Rik	A930038B10Rik	RIKEN cDNA A930038B10 gene	-0.646656	0.871615	0.0259242	0.443913	FALSE
chr4	15917240	15945507	-	3879	ENSMUSG00000028223	67460	Decr1	Decr1	2,4-dienoyl CoA reductase 1, mitochondrial	0.310059	3.59271	0.0259541	0.443913	TRUE
chr12	102568582	102704930	-	3320	ENSMUSG00000057963	217837	Itpk1	Itpk1	inositol 1,3,4-triphosphate 5/6 kinase	0.194269	5.74725	0.025935	0.443913	TRUE
chr12	117516479	117756978	+	3987	ENSMUSG00000041992	217944	Rapgef5	Rapgef5	Rap guanine nucleotide exchange factor (GEF) 5	-0.210775	7.31444	0.0259608	0.443913	TRUE
chr15	98831669	98871204	-	19887	ENSMUSG00000048154	381022	Kmt2d	Kmt2d	lysine (K)-specific methyltransferase 2D	-0.195789	9.18817	0.0259173	0.443913	TRUE
chr16	18872018	18876767	-	1214	ENSMUSG00000022706	18100	Mrpl40	Mrpl40	mitochondrial ribosomal protein L40	0.317054	3.69211	0.0259783	0.443962	FALSE
chr18	33464163	33472448	+	450	ENSMUSG00000073610	NA	Gm10549	Gm10549	predicted gene 10549	-0.782711	0.109406	0.0261237	0.445839	FALSE
chr7	80246376	80260821	+	4321	ENSMUSG00000045467	269954	Ttll13	Ttll13	tubulin tyrosine ligase-like family, member 13	-0.56678	1.33382	0.0261323	0.445839	FALSE
chr12	75630596	75669537	-	3192	ENSMUSG00000045690	72338	Wdr89	Wdr89	WD repeat domain 89	-0.30769	3.13754	0.0261267	0.445839	TRUE
chr2	169020025	169021385	+	1361	ENSMUSG00000052368	NA	Gm9873	Gm9873	predicted gene 9873	1.27128	-1.25469	0.0261679	0.445994	FALSE
chr11	95957163	96005940	-	9682	ENSMUSG00000013415	140486	Igf2bp1	Igf2bp1	insulin-like growth factor 2 mRNA binding protein 1	0.77278	-0.21605	0.0261708	0.445994	FALSE
chr9	122306130	122310928	-	3589	ENSMUSG00000097572	NA	Gm26797	Gm26797	predicted gene, 26797	0.85812	-0.532984	0.0262813	0.446369	FALSE
chr5	46414344	46414614	+	271	ENSMUSG00000067321	NA	Gm7931	Gm7931	predicted pseudogene 7931	-0.97855	-0.704274	0.0262707	0.446369	FALSE
chr9	51278513	51284210	+	4934	ENSMUSG00000044694	NA	2010007H06Rik	2010007H06Rik	RIKEN cDNA 2010007H06 gene	0.589868	0.932488	0.0262492	0.446369	FALSE
chr2	118111876	118127133	+	6073	ENSMUSG00000040152	21825	Thbs1	Thbs1	thrombospondin 1	-0.472388	4.09278	0.026255	0.446369	FALSE
chr1	191575636	191623688	+	7319	ENSMUSG00000037461	77065	Ints7	Ints7	integrator complex subunit 7	0.228659	5.62885	0.0262207	0.446369	TRUE
chr4	133491100	133498550	-	1654	ENSMUSG00000056596	69539	Trnp1	Trnp1	TMF1-regulated nuclear protein 1	0.191318	6.84449	0.0262712	0.446369	TRUE
chr11	95414080	95493406	+	3159	ENSMUSG00000057522	20747	Spop	Spop	speckle-type POZ protein	0.206392	7.41688	0.0263086	0.446583	TRUE
chr4	45890303	45950774	+	5292	ENSMUSG00000035539	381522	Ccdc180	Ccdc180	coiled-coil domain containing 180	-0.404965	2.27255	0.0263407	0.446627	FALSE
chr14	55587441	55591113	-	1764	ENSMUSG00000079197	19188	Psme2	Psme2	proteasome (prosome, macropain) activator subunit 2 (PA28 beta)	0.293741	3.45848	0.0263268	0.446627	FALSE
chr6	34780432	34859459	+	11206	ENSMUSG00000038836	76223	Agbl3	Agbl3	ATP/GTP binding protein-like 3	0.290991	4.70268	0.0264	0.447131	FALSE
chr17	7170115	7303313	+	5404	ENSMUSG00000023809	20112	Rps6ka2	Rps6ka2	ribosomal protein S6 kinase, polypeptide 2	0.183074	7.47881	0.0263937	0.447131	TRUE
chr7	59904755	59904848	-	94	ENSMUSG00000094274	NA	Snord116l12	Snord116l12	small nucleolar RNA, C/D box 116-like 12	1.33753	-1.22775	0.0264371	0.447211	FALSE
chr18	34562634	34579115	-	1154	ENSMUSG00000035984	75533	Nme5	Nme5	NME/NM23 family member 5	0.344219	3.3725	0.026449	0.447211	FALSE
chr4	21879673	21912162	+	2997	ENSMUSG00000028247	230027	Coq3	Coq3	coenzyme Q3 methyltransferase	0.267981	3.57495	0.0264341	0.447211	TRUE
chr1	72857932	72874884	-	6006	ENSMUSG00000026185	16011	Igfbp5	Igfbp5	insulin-like growth factor binding protein 5	0.239347	6.07863	0.0264674	0.447273	TRUE
chr13	38960619	38966299	+	1372	ENSMUSG00000096932	NA	5033403F01Rik	5033403F01Rik	RIKEN cDNA 5033403F01 gene	0.742821	-0.126566	0.0265107	0.447755	FALSE
chr10	18129022	18210890	-	3590	ENSMUSG00000071392	100045792	Ect2l	Ect2l	epithelial cell transforming sequence 2 oncogene-like	1.51102	-1.69041	0.0266318	0.448339	FALSE
chr10	81194609	81210877	+	4375	ENSMUSG00000085779	NA	Atcayos	Atcayos	ataxia, cerebellar, Cayman type, opposite strand	1.01331	-0.759616	0.0266992	0.448339	FALSE
chr3	129835884	129875332	+	2220	ENSMUSG00000058952	12630	Cfi	Cfi	complement component factor i	0.594211	1.39653	0.0267082	0.448339	FALSE
chr3	144427180	144427672	-	493	ENSMUSG00000106416	NA	Gm5857	Gm5857	predicted gene 5857	0.40529	1.94878	0.0265849	0.448339	FALSE
chr18	37473540	37476340	+	2801	ENSMUSG00000047033	93886	Pcdhb15	Pcdhb15	protocadherin beta 15	0.289531	3.79619	0.0266207	0.448339	TRUE
chr1	57388237	57407101	-	2808	ENSMUSG00000048495	68736	Tyw5	Tyw5	tRNA-yW synthesizing protein 5	0.259266	3.87076	0.0266833	0.448339	TRUE
chr9	105053239	105079888	+	5961	ENSMUSG00000032563	94062	Mrpl3	Mrpl3	mitochondrial ribosomal protein L3	0.194554	5.32754	0.0266597	0.448339	TRUE
chr4	155704800	155733879	+	2689	ENSMUSG00000029038	68991	Ssu72	Ssu72	Ssu72 RNA polymerase II CTD phosphatase homolog (yeast)	-0.216728	5.9833	0.026593	0.448339	TRUE
chr11	60105013	60199197	+	9591	ENSMUSG00000062115	19377	Rai1	Rai1	retinoic acid induced 1	0.19485	6.55242	0.0265758	0.448339	TRUE
chr11	50376990	50386528	+	5842	ENSMUSG00000007850	59013	Hnrnph1	Hnrnph1	heterogeneous nuclear ribonucleoprotein H1	0.213975	8.42005	0.0266945	0.448339	TRUE
chr9	40293233	40531383	-	10021	ENSMUSG00000040111	235283	Gramd1b	Gramd1b	GRAM domain containing 1B	-0.179793	9.13939	0.0266348	0.448339	TRUE
chr1	191977370	191988283	+	5313	ENSMUSG00000049353	74023	Rd3	Rd3	retinal degeneration 3	-0.250165	7.76783	0.0267646	0.449037	TRUE
chr2	38723370	38927688	-	10824	ENSMUSG00000063972	14536	Nr6a1	Nr6a1	nuclear receptor subfamily 6, group A, member 1	0.265997	5.01907	0.026889	0.450626	TRUE
chr16	6809222	7412479	+	4151	ENSMUSG00000008658	268859	Rbfox1	Rbfox1	RNA binding protein, fox-1 homolog (C. elegans) 1	0.21147	5.48945	0.0268886	0.450626	TRUE
chr5	137629175	137642899	+	4464	ENSMUSG00000029720	NA	Gm20605	Gm20605	predicted gene 20605	0.522806	1.25043	0.0269293	0.450801	TRUE
chr4	43267159	43373833	+	6473	ENSMUSG00000028457	320571	Atp8b5	Atp8b5	ATPase, class I, type 8B, member 5	0.360256	2.30824	0.0269178	0.450801	FALSE
chr11	121451949	121617164	+	8096	ENSMUSG00000039230	108903	Tbcd	Tbcd	tubulin-specific chaperone d	0.191442	5.86054	0.026946	0.450832	FALSE
chr5	4192367	4197651	+	1368	ENSMUSG00000053178	208595	Mterf1b	Mterf1b	mitochondrial transcription termination factor 1b	0.587159	0.833162	0.0269938	0.451005	FALSE
chrX	95639193	95658509	-	2257	ENSMUSG00000035062	245522	Zc4h2	Zc4h2	zinc finger, C4H2 domain containing	0.253613	4.29473	0.027001	0.451005	TRUE
chr5	143710325	143732280	-	6238	ENSMUSG00000051306	76800	Usp42	Usp42	ubiquitin specific peptidase 42	0.191151	5.38327	0.0269719	0.451005	FALSE
chr9	54365158	54501760	-	13419	ENSMUSG00000041268	235380	Dmxl2	Dmxl2	Dmx-like 2	0.203142	9.54124	0.0270331	0.451291	TRUE
chr12	96922420	96923061	-	642	ENSMUSG00000043483	NA	Gm6863	Gm6863	predicted gene 6863	0.349012	2.81381	0.0271158	0.452422	FALSE
chr7	126579474	126579532	-	59	ENSMUSG00000098540	NA	Mir7059	Mir7059	microRNA 7059	2.19713	-2.15313	0.027151	0.452581	FALSE
chr6	140056401	140057589	-	1189	ENSMUSG00000107487	NA	Gm44156	Gm44156	predicted gene, 44156	-1.01002	-0.8019	0.0271552	0.452581	FALSE
chr2	154376313	154408099	-	3094	ENSMUSG00000027488	20648	Snta1	Snta1	syntrophin, acidic 1	-0.208514	5.92038	0.0272398	0.453492	FALSE
chr6	85213049	85333422	-	9635	ENSMUSG00000033720	94282	Sfxn5	Sfxn5	sideroflexin 5	-0.242967	6.55589	0.0272379	0.453492	TRUE
chr11	102958300	102964387	-	1187	ENSMUSG00000085338	NA	2410004I01Rik	2410004I01Rik	RIKEN cDNA 2410004I01 gene	-1.5103	-1.69077	0.0273174	0.454285	FALSE
chr16	38828906	38966070	+	1132	ENSMUSG00000086175	NA	Gm15802	Gm15802	predicted gene 15802	0.381433	2.96797	0.0273135	0.454285	FALSE
chr10	42502030	42535381	+	1413	ENSMUSG00000019804	54198	Snx3	Snx3	sorting nexin 3	0.222446	5.81296	0.0273326	0.454288	TRUE
chr8	70758649	70760946	-	1322	ENSMUSG00000035559	234384	Mpv17l2	Mpv17l2	MPV17 mitochondrial membrane protein-like 2	-0.29982	3.3622	0.0273877	0.454954	TRUE
chr3	101576219	101604684	-	4568	ENSMUSG00000033161	11928	Atp1a1	Atp1a1	ATPase, Na+/K+ transporting, alpha 1 polypeptide	0.256345	8.27906	0.0274028	0.454955	TRUE
chr7	78783119	78792989	+	2172	ENSMUSG00000030611	67994	Mrps11	Mrps11	mitochondrial ribosomal protein S11	0.235084	4.09942	0.0274425	0.455365	FALSE
chr3	36203289	36205623	+	1437	ENSMUSG00000104568	NA	Gm43255	Gm43255	predicted gene 43255	2.19662	-2.15549	0.027484	0.455555	FALSE
chr7	15906688	15907647	+	761	ENSMUSG00000106050	NA	Ass-ps1	Ass-ps1	argininosuccinate synthetase pseudogene 1	-0.818929	-0.338508	0.0274699	0.455555	FALSE
chr11	60932033	60952811	+	3314	ENSMUSG00000018932	26397	Map2k3	Map2k3	mitogen-activated protein kinase kinase 3	0.298137	3.60252	0.0275129	0.455785	FALSE
chrX	106187100	106203699	+	2244	ENSMUSG00000062070	18655	Pgk1	Pgk1	phosphoglycerate kinase 1	-0.206071	7.70048	0.0275387	0.455962	TRUE
chr10	61738665	61784147	-	2175	ENSMUSG00000020086	404634	H2afy2	H2afy2	H2A histone family, member Y2	0.24606	4.09028	0.0275826	0.456152	TRUE
chr3	33812362	33844310	-	7443	ENSMUSG00000027676	51938	Ccdc39	Ccdc39	coiled-coil domain containing 39	0.287897	4.67363	0.0275845	0.456152	FALSE
chr8	18846277	18891361	+	10783	ENSMUSG00000031467	52123	Agpat5	Agpat5	1-acylglycerol-3-phosphate O-acyltransferase 5 (lysophosphatidic acid acyltransferase, epsilon)	0.190508	7.02265	0.0275954	0.456152	TRUE
chr6	83122520	83124397	+	290	ENSMUSG00000108109	NA	Gm44287	Gm44287	predicted gene, 44287	1.13597	-1.07882	0.0276675	0.456845	FALSE
chr5	49017513	49018807	-	1295	ENSMUSG00000105332	NA	Gm43316	Gm43316	predicted gene 43316	0.290632	3.52361	0.0276623	0.456845	FALSE
chr8	99145386	99148089	-	2704	ENSMUSG00000086842	NA	Gm15681	Gm15681	predicted gene 15681	0.43409	2.14956	0.0277207	0.456976	FALSE
chr7	133720942	133782726	-	4172	ENSMUSG00000030986	101437	Dhx32	Dhx32	DEAH (Asp-Glu-Ala-His) box polypeptide 32	0.206208	5.0672	0.027708	0.456976	FALSE
chr6	30479053	30509783	-	9856	ENSMUSG00000029782	72649	Tmem209	Tmem209	transmembrane protein 209	0.184763	5.4194	0.0276943	0.456976	TRUE
chr17	72918305	72941942	+	3207	ENSMUSG00000024063	77889	Lbh	Lbh	limb-bud and heart	-0.198139	7.19579	0.0277524	0.45725	TRUE
chr4	114909257	114921967	+	3224	ENSMUSG00000085399	NA	Foxd2os	Foxd2os	forkhead box D2, opposite strand	0.918506	-0.651629	0.0277809	0.45743	FALSE
chr4	132530555	132533659	-	1441	ENSMUSG00000054428	11983	Atpif1	Atpif1	ATPase inhibitory factor 1	0.230549	5.03278	0.0277935	0.45743	FALSE
chr8	22577075	22593813	-	5420	ENSMUSG00000008892	22335	Vdac3	Vdac3	voltage-dependent anion channel 3	0.187677	6.33374	0.0278383	0.457918	TRUE
chr10	79996494	80015572	+	6752	ENSMUSG00000035722	27403	Abca7	Abca7	ATP-binding cassette, sub-family A (ABC1), member 7	0.195125	5.39427	0.0278956	0.458612	FALSE
chr11	101665541	101667832	+	1382	ENSMUSG00000034936	80981	Arl4d	Arl4d	ADP-ribosylation factor-like 4D	-0.203782	6.1346	0.0279528	0.459302	TRUE
chr18	46597704	46610225	+	2879	ENSMUSG00000057561	13664	Eif1a	Eif1a	eukaryotic translation initiation factor 1A	0.21304	5.92743	0.0279798	0.459496	TRUE
chr8	94170748	94173412	-	2665	ENSMUSG00000110588	NA	Gm45774	Gm45774	predicted gene 45774	0.712764	-0.000961851	0.0280167	0.459605	FALSE
chr19	23687400	23721129	+	2064	ENSMUSG00000074925	72351	Ptar1	Ptar1	protein prenyltransferase alpha subunit repeat containing 1	-0.201011	5.34195	0.0280122	0.459605	TRUE
chr6	43265582	43289320	+	9977	ENSMUSG00000033542	54324	Arhgef5	Arhgef5	Rho guanine nucleotide exchange factor (GEF) 5	0.377061	2.40671	0.0280487	0.45988	FALSE
chr18	90579777	90592522	+	2398	ENSMUSG00000110277	108168395	Gm45871	Gm45871	predicted gene 45871	0.357535	3.62692	0.0280654	0.459905	FALSE
chr15	63929097	64060448	-	3869	ENSMUSG00000022378	223601	Fam49b	Fam49b	family with sequence similarity 49, member B	0.209236	5.94936	0.0280892	0.460047	TRUE
chr1	51749765	51916071	-	10792	ENSMUSG00000018417	17912	Myo1b	Myo1b	myosin IB	0.222528	5.15355	0.0281415	0.460653	TRUE
chr1	52522239	52522701	+	463	ENSMUSG00000101501	NA	Rps27a-ps1	Rps27a-ps1	ribosomal protein S27A, pseudogene 1	2.63949	-2.31252	0.0282248	0.461767	FALSE
chr10	127724478	127731767	+	883	ENSMUSG00000025400	21334	Tac2	Tac2	tachykinin 2	0.33126	2.63598	0.0282851	0.462504	TRUE
chr13	114818236	114832275	+	9054	ENSMUSG00000015536	17434	Mocs2	Mocs2	molybdenum cofactor synthesis 2	0.201443	5.37337	0.0283597	0.463474	TRUE
chr2	91927249	91928688	+	1440	ENSMUSG00000040495	12672	Chrm4	Chrm4	cholinergic receptor, muscarinic 4	0.785744	0.834333	0.0284111	0.464064	FALSE
chr17	66494512	66519717	-	3021	ENSMUSG00000023460	19328	Rab12	Rab12	RAB12, member RAS oncogene family	0.20596	5.48835	0.0284581	0.464581	TRUE
chrX	144153695	144166274	+	4707	ENSMUSG00000085139	319764	A730046J19Rik	A730046J19Rik	RIKEN cDNA A730046J19 gene	0.215579	5.17333	0.0284941	0.464917	FALSE
chr14	14346495	14355490	+	1394	ENSMUSG00000068758	16188	Il3ra	Il3ra	interleukin 3 receptor, alpha chain	0.397892	1.83447	0.0285317	0.465269	FALSE
chr2	67898596	67903500	+	4905	ENSMUSG00000104398	NA	Gm37964	Gm37964	predicted gene, 37964	0.365595	3.65662	0.0285464	0.465269	FALSE
chr16	91406164	91425834	+	3808	ENSMUSG00000022969	16155	Il10rb	Il10rb	interleukin 10 receptor, beta	0.417149	1.82855	0.0285706	0.465299	FALSE
chr5	76529311	76570294	+	12042	ENSMUSG00000036435	69940	Exoc1	Exoc1	exocyst complex component 1	0.186592	6.37343	0.0285789	0.465299	FALSE
chr11	98022955	98026745	+	384	ENSMUSG00000086716	NA	Gm11629	Gm11629	predicted gene 11629	1.09588	-1.25671	0.0286619	0.465648	FALSE
chr11	60112219	60115230	-	1111	ENSMUSG00000051008	NA	4930412M03Rik	4930412M03Rik	RIKEN cDNA 4930412M03 gene	-1.02373	-0.926279	0.0286314	0.465648	FALSE
chr1	157404325	157406721	-	2397	ENSMUSG00000103808	NA	Gm37060	Gm37060	predicted gene, 37060	0.331898	3.89018	0.0286402	0.465648	FALSE
chr3	121952541	122016753	+	8815	ENSMUSG00000039831	214137	Arhgap29	Arhgap29	Rho GTPase activating protein 29	-0.346999	3.76066	0.0286554	0.465648	FALSE
chr11	120948480	120960868	+	5318	ENSMUSG00000025161	80879	Slc16a3	Slc16a3	solute carrier family 16 (monocarboxylic acid transporters), member 3	-0.321575	4.87645	0.0286844	0.465763	TRUE
chr16	35397313	35490873	-	1808	ENSMUSG00000022844	72599	Pdia5	Pdia5	protein disulfide isomerase associated 5	-0.219044	5.08392	0.0287027	0.465811	FALSE
chr16	95979933	95990960	-	1344	ENSMUSG00000022913	56088	Psmg1	Psmg1	proteasome (prosome, macropain) assembly chaperone 1	0.27339	3.48582	0.0287295	0.465997	FALSE
chr6	122847138	122856161	-	4305	ENSMUSG00000040552	12267	C3ar1	C3ar1	complement component 3a receptor 1	0.835425	-0.0987677	0.0288046	0.466715	FALSE
chr5	123907175	123928835	+	6094	ENSMUSG00000023106	68184	Denr	Denr	density-regulated protein	0.220587	4.75168	0.0287921	0.466715	TRUE
chr11	69991143	69994951	+	1844	ENSMUSG00000018567	56486	Gabarap	Gabarap	gamma-aminobutyric acid receptor associated protein	0.183927	5.93115	0.0288235	0.466771	TRUE
chr11	69156989	69169792	+	2431	ENSMUSG00000032807	11686	Alox12b	Alox12b	arachidonate 12-lipoxygenase, 12R type	0.59205	0.580507	0.0288924	0.467137	FALSE
chr11	79239372	79254671	-	3987	ENSMUSG00000017677	78889	Wsb1	Wsb1	WD repeat and SOCS box-containing 1	0.196689	5.86159	0.0288916	0.467137	TRUE
chr10	73099342	74649737	+	23773	ENSMUSG00000052613	11994	Pcdh15	Pcdh15	protocadherin 15	0.222856	9.42162	0.0288823	0.467137	TRUE
chr11	106768253	106779537	-	4356	ENSMUSG00000020718	50776	Polg2	Polg2	polymerase (DNA directed), gamma 2, accessory subunit	-0.253786	5.2135	0.0289316	0.467522	TRUE
chr16	23520291	23614222	+	2131	ENSMUSG00000033355	67775	Rtp4	Rtp4	receptor transporter protein 4	1.12192	-1.01203	0.028977	0.467757	FALSE
chr11	69664213	69666153	-	1257	ENSMUSG00000018774	12514	Cd68	Cd68	CD68 antigen	0.630872	0.910409	0.0289654	0.467757	FALSE
chr9	38752796	38756863	+	1960	ENSMUSG00000061039	258783	Olfr920	Olfr920	olfactory receptor 920	0.860987	-0.353686	0.0290366	0.467775	FALSE
chr12	93927004	93929102	-	2099	ENSMUSG00000094935	NA	Gm9726	Gm9726	predicted gene 9726	0.597256	0.63552	0.0291034	0.467775	TRUE
chr8	84990603	85003349	+	3978	ENSMUSG00000052566	170833	Hook2	Hook2	hook microtubule tethering protein 2	0.357838	3.83638	0.0290414	0.467775	FALSE
chr9	58524300	58555132	-	3297	ENSMUSG00000035914	102657	Cd276	Cd276	CD276 antigen	0.244826	3.83676	0.0291172	0.467775	FALSE
chr10	31493193	31609184	-	11013	ENSMUSG00000063760	268291	Rnf217	Rnf217	ring finger protein 217	0.225691	4.94472	0.0291039	0.467775	TRUE
chr14	57424062	57517936	+	4628	ENSMUSG00000040040	21821	Ift88	Ift88	intraflagellar transport 88	0.213861	5.33654	0.0291149	0.467775	FALSE
chrX	113040593	113185517	-	6780	ENSMUSG00000025531	12662	Chm	Chm	choroidermia (RAB escort protein 1)	0.192868	6.03805	0.0290644	0.467775	TRUE
chr2	25332338	25352212	+	5391	ENSMUSG00000036646	227619	Man1b1	Man1b1	mannosidase, alpha, class 1B, member 1	-0.184916	5.98174	0.0290352	0.467775	TRUE
chr2	181569149	181584892	-	4629	ENSMUSG00000089917	68556	Uckl1	Uckl1	uridine-cytidine kinase 1-like 1	-0.191428	7.32541	0.0291122	0.467775	FALSE
chr7	97521808	97521916	+	109	ENSMUSG00000065360	NA	Gm24412	Gm24412	predicted gene, 24412	0.840551	-0.367387	0.0291518	0.467834	FALSE
chr17	26196226	26207786	-	3252	ENSMUSG00000073433	14570	Arhgdig	Arhgdig	Rho GDP dissociation inhibitor (GDI) gamma	0.441507	1.52001	0.0291382	0.467834	FALSE
chr8	64999307	65018584	-	2670	ENSMUSG00000053490	234329	Trim60	Trim60	tripartite motif-containing 60	0.662157	0.606978	0.0291723	0.467855	FALSE
chr17	55652025	55712628	-	3499	ENSMUSG00000024174	72836	Pot1b	Pot1b	protection of telomeres 1B	0.247087	4.30436	0.029184	0.467855	FALSE
chr14	20384638	20388910	-	1631	ENSMUSG00000021811	108671	Dnajc9	Dnajc9	DnaJ heat shock protein family (Hsp40) member C9	-0.243713	4.38722	0.0292116	0.468049	TRUE
chr1	121304353	121332589	-	3473	ENSMUSG00000003721	72999	Insig2	Insig2	insulin induced gene 2	0.201308	5.3554	0.0293373	0.469567	TRUE
chr12	110690605	110702728	-	3931	ENSMUSG00000021270	15519	Hsp90aa1	Hsp90aa1	heat shock protein 90, alpha (cytosolic), class A member 1	-0.203399	10.2063	0.0293344	0.469567	TRUE
chr8	109925388	109933663	+	394	ENSMUSG00000085678	NA	Gm16349	Gm16349	predicted gene 16349	0.474278	1.23769	0.0293598	0.46963	FALSE
chr1	172000960	172028444	-	6990	ENSMUSG00000026556	93840	Vangl2	Vangl2	VANGL planar cell polarity 2	-0.262244	3.71906	0.0293723	0.46963	TRUE
chr7	105604463	105633571	-	4569	ENSMUSG00000036989	55992	Trim3	Trim3	tripartite motif-containing 3	0.225723	5.7326	0.0293897	0.469662	FALSE
chr8	11738621	11739366	+	746	ENSMUSG00000110394	NA	Gm18991	Gm18991	predicted gene, 18991	0.528862	0.838163	0.0294498	0.470374	FALSE
chr13	94057796	94195409	+	8276	ENSMUSG00000045312	218454	Lhfpl2	Lhfpl2	lipoma HMGIC fusion partner-like 2	0.233006	4.87955	0.029472	0.47048	TRUE
chr13	19995021	19995803	-	783	ENSMUSG00000050243	NA	Gm5446	Gm5446	predicted gene 5446	0.785196	-0.210344	0.0295337	0.470968	FALSE
chr2	80617236	80658906	+	3366	ENSMUSG00000026999	69482	Nup35	Nup35	nucleoporin 35	-0.21752	4.92532	0.0295205	0.470968	TRUE
chrX	111569931	111697079	-	9534	ENSMUSG00000034551	245596	Hdx	Hdx	highly divergent homeobox	0.257257	4.69061	0.0295686	0.471277	FALSE
chr4	53779705	53788712	+	2971	ENSMUSG00000028417	21350	Tal2	Tal2	T cell acute lymphocytic leukemia 2	1.21014	-1.2803	0.0295866	0.471316	FALSE
chr13	38945543	38951313	-	4231	ENSMUSG00000097151	NA	Gm26514	Gm26514	predicted gene, 26514	0.344667	2.6031	0.0296398	0.471725	FALSE
chr17	46890621	46892463	+	1843	ENSMUSG00000036430	72726	Tbcc	Tbcc	tubulin-specific chaperone C	-0.232991	4.28399	0.0296539	0.471725	TRUE
chr18	34902785	34932007	-	3709	ENSMUSG00000024360	225363	Etf1	Etf1	eukaryotic translation termination factor 1	0.20499	6.52099	0.029659	0.471725	TRUE
chr17	36252117	36252386	-	270	ENSMUSG00000092317	NA	Gm6633	Gm6633	predicted gene 6633	-1.7807	-1.8838	0.0297919	0.472085	FALSE
chr2	164135703	164140419	+	733	ENSMUSG00000085538	NA	Gm11455	Gm11455	predicted gene 11455	0.897785	-0.250289	0.0297287	0.472085	FALSE
chr17	78508063	78627409	+	2720	ENSMUSG00000024076	74199	Vit	Vit	vitrin	0.556905	3.50348	0.0297483	0.472085	FALSE
chr9	99036654	99140621	-	7193	ENSMUSG00000032462	74769	Pik3cb	Pik3cb	phosphatidylinositol-4,5-bisphosphate 3-kinase catalytic subunit beta	0.206095	5.21232	0.0297083	0.472085	TRUE
chr1	24177610	24252684	+	5068	ENSMUSG00000026147	12839	Col9a1	Col9a1	collagen, type IX, alpha 1	-0.281617	5.29851	0.0298183	0.472085	FALSE
chr10	62454843	62486805	-	3252	ENSMUSG00000020078	30930	Vps26a	Vps26a	VPS26 retromer complex component A	0.188995	5.53894	0.0297604	0.472085	TRUE
chr8	121949750	122029258	+	6632	ENSMUSG00000025316	53325	Banp	Banp	BTG3 associated nuclear protein	-0.237793	5.33317	0.029822	0.472085	FALSE
chr15	73723145	73758766	+	4619	ENSMUSG00000059895	19245	Ptp4a3	Ptp4a3	protein tyrosine phosphatase 4a3	0.227144	8.6523	0.0297964	0.472085	TRUE
chr1	134415378	134433351	+	5025	ENSMUSG00000026457	72674	Adipor1	Adipor1	adiponectin receptor 1	0.186287	9.27563	0.029796	0.472085	TRUE
chr2	160016653	160040619	+	606	ENSMUSG00000086653	NA	9130015L21Rik	9130015L21Rik	RIKEN cDNA 9130015L21 gene	1.80504	-1.88031	0.0298923	0.472703	FALSE
chr2	176670522	176719085	+	2709	ENSMUSG00000078879	545490	Zfp973	Zfp973	zinc finger protein 973	0.76103	0.00796652	0.0298889	0.472703	TRUE
chr4	105029874	105109890	-	7969	ENSMUSG00000028518	108079	Prkaa2	Prkaa2	protein kinase, AMP-activated, alpha 2 catalytic subunit	0.188999	6.163	0.0299705	0.473693	TRUE
chr7	101347409	101347984	-	468	ENSMUSG00000110239	NA	Gm45620	Gm45620	predicted gene 45620	-1.24239	-1.08116	0.0300257	0.473992	FALSE
chr17	34823993	34836945	-	3155	ENSMUSG00000061207	54402	Stk19	Stk19	serine/threonine kinase 19	0.293989	3.99501	0.030027	0.473992	FALSE
chr7	45470987	45488805	-	7408	ENSMUSG00000011382	71755	Dhdh	Dhdh	dihydrodiol dehydrogenase (dimeric)	0.206162	5.34022	0.0300363	0.473992	TRUE
chr13	91701665	91741872	-	5915	ENSMUSG00000074782	NA	4833422C13Rik	4833422C13Rik	RIKEN cDNA 4833422C13 gene	-1.13468	-1.15263	0.0302375	0.476917	FALSE
chr10	22306702	22321765	+	6564	ENSMUSG00000097352	NA	C920009B18Rik	C920009B18Rik	RIKEN cDNA C920009B18 gene	2.86876	-2.20756	0.0303402	0.477295	FALSE
chr5	96940297	96940781	+	485	ENSMUSG00000105257	NA	Gm43144	Gm43144	predicted gene 43144	-1.03713	-1.05719	0.0302868	0.477295	FALSE
chr3	55330841	55332972	+	2132	ENSMUSG00000105302	NA	Gm19817	Gm19817	predicted gene, 19817	0.563402	0.88726	0.0303307	0.477295	FALSE
chr1	79606876	79671972	-	2878	ENSMUSG00000054702	252903	Ap1s3	Ap1s3	adaptor-related protein complex AP-1, sigma 3	0.622846	1.39532	0.0303025	0.477295	FALSE
chr5	145114215	145130705	+	5115	ENSMUSG00000029622	11867	Arpc1b	Arpc1b	actin related protein 2/3 complex, subunit 1B	0.451998	1.52968	0.0303279	0.477295	FALSE
chr12	90724554	90738438	-	5813	ENSMUSG00000007682	13371	Dio2	Dio2	deiodinase, iodothyronine, type II	0.367905	6.9354	0.0303563	0.4773	TRUE
chr13	104845283	104863893	-	1310	ENSMUSG00000042655	77803	Shisal2b	Shisal2b	shisa like 2B	1.16683	-0.904792	0.0303898	0.477332	FALSE
chr15	5095981	5108539	-	6101	ENSMUSG00000041849	239319	Card6	Card6	caspase recruitment domain family, member 6	0.563424	1.42059	0.0303748	0.477332	FALSE
chr12	100876682	100908198	-	3505	ENSMUSG00000047415	238377	Gpr68	Gpr68	G protein-coupled receptor 68	-0.579034	0.937435	0.0304078	0.477367	FALSE
chr4	130792537	130826319	+	5989	ENSMUSG00000025743	20970	Sdc3	Sdc3	syndecan 3	0.189369	7.26492	0.0304404	0.47763	TRUE
chr2	143826528	143863173	-	2390	ENSMUSG00000027420	12075	Bfsp1	Bfsp1	beaded filament structural protein 1, in lens-CP94	1.5708	1.23871	0.0305398	0.478758	FALSE
chr8	92901407	92902411	+	1005	ENSMUSG00000078144	69543	Capns2	Capns2	calpain, small subunit 2	0.385666	2.06475	0.0305439	0.478758	FALSE
chr12	70227841	70234165	+	1296	ENSMUSG00000085298	NA	F730035M05Rik	F730035M05Rik	RIKEN cDNA F730035M05 gene	2.30314	-2.10492	0.0305868	0.478922	FALSE
chr5	28577273	28578960	+	1688	ENSMUSG00000104587	NA	Gm43161	Gm43161	predicted gene 43161	-2.69568	-2.30986	0.0306052	0.478922	FALSE
chr4	132724897	132732546	-	4312	ENSMUSG00000037752	381560	Xkr8	Xkr8	X-linked Kx blood group related 8	0.372892	2.11654	0.0306176	0.478922	FALSE
chr1	58973522	58995715	+	7256	ENSMUSG00000026027	227154	Stradb	Stradb	STE20-related kinase adaptor beta	0.220292	4.73485	0.0305904	0.478922	TRUE
chr12	76402757	76403654	-	637	ENSMUSG00000097323	NA	4930426I24Rik	4930426I24Rik	RIKEN cDNA 4930426I24 gene	-1.08357	-0.674927	0.0306663	0.478948	FALSE
chr4	21767156	21837872	+	6226	ENSMUSG00000040455	77593	Usp45	Usp45	ubiquitin specific petidase 45	0.196461	5.75696	0.0306511	0.478948	TRUE
chr2	90940382	91019497	+	8446	ENSMUSG00000005506	13046	Celf1	Celf1	CUGBP, Elav-like family member 1	0.186679	7.31379	0.0306667	0.478948	TRUE
chr3	152395473	152462826	+	11499	ENSMUSG00000039068	108946	Zzz3	Zzz3	zinc finger, ZZ domain containing 3	-0.177489	8.31335	0.0307505	0.479761	TRUE
chr5	118560679	118765438	+	15427	ENSMUSG00000018076	76199	Med13l	Med13l	mediator complex subunit 13-like	-0.200746	8.37742	0.0307484	0.479761	TRUE
chr17	71552061	71589533	+	2198	ENSMUSG00000052525	70891	Spdya	Spdya	speedy/RINGO cell cycle regulator family, member A	0.685642	0.497546	0.0308013	0.480306	FALSE
chr3	75274988	75482156	-	5513	ENSMUSG00000104301	213248	Wdr49	Wdr49	WD repeat domain 49	-0.792253	-0.241503	0.0309823	0.480901	FALSE
chr6	34945278	34988404	-	3630	ENSMUSG00000029847	243753	Slc23a4	Slc23a4	solute carrier family 23 member 4	0.560915	0.680204	0.0309673	0.480901	FALSE
chr5	32713072	32713988	-	917	ENSMUSG00000106680	NA	Gm43852	Gm43852	predicted gene 43852	-0.392232	1.81514	0.0309454	0.480901	FALSE
chr14	20075646	20083172	-	2294	ENSMUSG00000045107	67509	Saysd1	Saysd1	SAYSVFN motif domain containing 1	0.335796	2.53936	0.03095	0.480901	FALSE
chr15	99317225	99370482	-	5021	ENSMUSG00000023008	22379	Fmnl3	Fmnl3	formin-like 3	0.33788	2.71818	0.0309211	0.480901	FALSE
chr12	80634022	80644341	-	1350	ENSMUSG00000021131	13877	Erh	Erh	ERH mRNA splicing and mitosis factor	0.257661	3.98405	0.0308962	0.480901	TRUE
chr13	108158731	108195364	+	7657	ENSMUSG00000021694	71991	Ercc8	Ercc8	excision repaiross-complementing rodent repair deficiency, complementation group 8	0.225612	4.50862	0.030883	0.480901	TRUE
chr17	24175431	24209387	-	13362	ENSMUSG00000036473	224617	Tbc1d24	Tbc1d24	TBC1 domain family, member 24	-0.195956	7.64312	0.0308567	0.480901	TRUE
chr9	113812586	113919697	+	5690	ENSMUSG00000033392	76499	Clasp2	Clasp2	CLIP associating protein 2	0.174412	8.27139	0.0309774	0.480901	TRUE
chr2	115863064	116065839	-	12043	ENSMUSG00000027210	17536	Meis2	Meis2	Meis homeobox 2	0.178405	7.43235	0.0310032	0.480978	TRUE
chr4	136895917	136898803	-	1040	ENSMUSG00000036887	12259	C1qa	C1qa	complement component 1, q subcomponent, alpha polypeptide	0.561029	1.80664	0.0311102	0.482201	FALSE
chr2	163994960	164018588	+	3382	ENSMUSG00000018326	54401	Ywhab	Ywhab	tyrosine 3-monooxygenase/tryptophan 5-monooxygenase activation protein, beta polypeptide	0.18171	7.91186	0.0311138	0.482201	TRUE
chr9	110974432	110974595	+	164	ENSMUSG00000106234	NA	Gm43535	Gm43535	predicted gene 43535	0.962338	-0.617531	0.0311716	0.482848	FALSE
chr10	88452745	88504073	-	8324	ENSMUSG00000060002	212862	Chpt1	Chpt1	choline phosphotransferase 1	0.220593	5.01188	0.0312205	0.483359	TRUE
chr8	70698949	70700616	+	1668	ENSMUSG00000071076	16478	Jund	Jund	jun D proto-oncogene	0.226851	5.78725	0.0312554	0.483652	TRUE
chr10	56377300	56390419	+	3105	ENSMUSG00000050953	14609	Gja1	Gja1	gap junction protein, alpha 1	0.4707	4.9178	0.0312822	0.483819	TRUE
chr13	93674433	93752831	+	3412	ENSMUSG00000042102	74129	Dmgdh	Dmgdh	dimethylglycine dehydrogenase precursor	3.70067	-2.55217	0.0313365	0.48391	FALSE
chr7	45017961	45021647	+	1121	ENSMUSG00000038387	20130	Rras	Rras	related RAS viral (r-ras) oncogene	0.380972	2.52416	0.031384	0.48391	TRUE
chr4	101419277	101466995	+	4646	ENSMUSG00000028527	11639	Ak4	Ak4	adenylate kinase 4	-0.28987	4.89765	0.0313108	0.48391	TRUE
chr14	49066495	49087723	+	3165	ENSMUSG00000036291	74385	Ap5m1	Ap5m1	adaptor-related protein complex 5, mu 1 subunit	0.2085	5.23842	0.0313709	0.48391	TRUE
chr17	26715650	26776635	+	8564	ENSMUSG00000048249	77128	Crebrf	Crebrf	CREB3 regulatory factor	-0.18028	8.47631	0.0313732	0.48391	TRUE
chr3	88142372	88172086	+	5985	ENSMUSG00000001419	17261	Mef2d	Mef2d	myocyte enhancer factor 2D	0.181699	8.90826	0.0313804	0.48391	TRUE
chr9	72361735	72409945	-	1867	ENSMUSG00000097211	NA	BC065403	BC065403	cDNA sequence BC065403	-0.465929	2.81935	0.0314212	0.484238	FALSE
chr10	22703879	22731938	-	3271	ENSMUSG00000071359	237336	Tbpl1	Tbpl1	TATA box binding protein-like 1	0.187584	5.62156	0.0314607	0.4846	TRUE
chr4	42466752	42589938	+	2723	ENSMUSG00000095779	108169010	Gm2163	Gm2163	predicted gene 2163	-3.7002	-2.55197	0.0315143	0.48511	FALSE
chr15	45106284	45114934	-	4496	ENSMUSG00000022342	67498	Kcnv1	Kcnv1	potassium channel, subfamily V, member 1	1.13782	-1.15212	0.0315259	0.48511	FALSE
chr6	67022177	67022471	+	295	ENSMUSG00000107869	NA	Gm29848	Gm29848	predicted gene, 29848	3.70074	-2.55206	0.0315641	0.485453	FALSE
chr6	30653457	30693749	-	4979	ENSMUSG00000029790	83922	Cep41	Cep41	centrosomal protein 41	0.221478	4.54614	0.0316261	0.486159	TRUE
chr1	163301790	163303620	-	1658	ENSMUSG00000096984	NA	Gm26523	Gm26523	predicted gene, 26523	2.38173	-2.06079	0.0318414	0.486354	FALSE
chr8	104961718	104969537	+	3574	ENSMUSG00000031877	72361	Ces2g	Ces2g	carboxylesterase 2G	2.59457	-1.88928	0.0316868	0.486354	FALSE
chr1	181576559	181815774	+	16235	ENSMUSG00000047369	240960	Dnah14	Dnah14	dynein, axonemal, heavy chain 14	-1.78701	-1.88259	0.0318476	0.486354	FALSE
chr7	44267789	44268716	-	928	ENSMUSG00000108705	NA	Gm18905	Gm18905	predicted gene, 18905	-1.5894	-1.65137	0.031823	0.486354	FALSE
chr18	35647266	35649367	-	905	ENSMUSG00000024353	69816	Mzb1	Mzb1	marginal zone B and B1 cell-specific protein 1	-1.27008	-1.25415	0.0317525	0.486354	FALSE
chr2	167201576	167202799	+	804	ENSMUSG00000086098	NA	Gm14291	Gm14291	predicted gene 14291	-0.682766	0.202847	0.0317611	0.486354	FALSE
chr5	8327332	8329395	-	2064	ENSMUSG00000106265	NA	Gm42490	Gm42490	predicted gene 42490	0.465895	1.42132	0.0316919	0.486354	FALSE
chr11	94539798	94549255	-	4391	ENSMUSG00000039096	237926	Rsad1	Rsad1	radical S-adenosyl methionine domain containing 1	0.242556	4.24792	0.0318148	0.486354	TRUE
chr3	130726831	130730398	-	2643	ENSMUSG00000062006	619547	Rpl34	Rpl34	ribosomal protein L34	0.193062	5.44029	0.031777	0.486354	FALSE
chr11	109932190	109995845	-	7423	ENSMUSG00000020620	27404	Abca8b	Abca8b	ATP-binding cassette, sub-family A (ABC1), member 8b	0.244438	5.77447	0.0317809	0.486354	TRUE
chr18	68300355	68324852	+	7339	ENSMUSG00000009535	67897	Rnmt	Rnmt	RNA (guanine-7-) methyltransferase	0.190243	5.8911	0.0317057	0.486354	TRUE
chr1	180568924	180601254	+	5293	ENSMUSG00000026496	11545	Parp1	Parp1	poly (ADP-ribose) polymerase family, member 1	0.191002	6.38659	0.0317868	0.486354	TRUE
chr2	34171457	34373142	-	6109	ENSMUSG00000038718	18516	Pbx3	Pbx3	pre B cell leukemia homeobox 3	0.193134	6.69453	0.0317912	0.486354	TRUE
chr9	79755241	79759853	-	754	ENSMUSG00000032330	12866	Cox7a2	Cox7a2	cytochrome c oxidase subunit 7A2	0.238415	5.64208	0.0318784	0.48658	TRUE
chr16	8623186	8623720	-	535	ENSMUSG00000083505	NA	Gm7541	Gm7541	predicted gene 7541	1.31701	-1.4261	0.0319285	0.486998	FALSE
chr2	173000117	173015739	+	2554	ENSMUSG00000027509	66679	Rae1	Rae1	ribonucleic acid export 1	0.206002	4.85808	0.031938	0.486998	FALSE
chr7	98885021	99141141	-	9035	ENSMUSG00000035354	78610	Uvrag	Uvrag	UV radiation resistance associated gene	0.185919	6.09862	0.0319947	0.487127	TRUE
chr8	79683462	79711740	-	5653	ENSMUSG00000058355	24015	Abce1	Abce1	ATP-binding cassette, sub-family E (OABP), member 1	0.194487	6.50943	0.0319924	0.487127	TRUE
chr1	63143596	63176833	-	8086	ENSMUSG00000025968	227197	Ndufs1	Ndufs1	NADH:ubiquinone oxidoreductase core subunit S1	0.177269	6.83349	0.0319886	0.487127	TRUE
chr15	81235499	81238963	+	2188	ENSMUSG00000050164	207911	Mchr1	Mchr1	melanin-concentrating hormone receptor 1	0.554329	0.807514	0.0320411	0.487389	FALSE
chr7	45806637	45814581	-	3441	ENSMUSG00000003269	19158	Cyth2	Cyth2	cytohesin 2	-0.196816	6.2071	0.0320441	0.487389	TRUE
chr1	74236084	74268209	+	2033	ENSMUSG00000006304	76709	Arpc2	Arpc2	actin related protein 2/3 complex, subunit 2	0.1801	6.21422	0.0320795	0.487683	TRUE
chr4	149565620	149567790	-	884	ENSMUSG00000086949	NA	Gm13066	Gm13066	predicted gene 13066	-0.53022	2.2104	0.032097	0.487703	FALSE
chr4	132265708	132268841	+	3134	ENSMUSG00000100813	NA	Gm28874	Gm28874	predicted gene 28874	-0.751374	-0.295263	0.0321712	0.488586	FALSE
chr8	47811724	47818221	-	463	ENSMUSG00000110464	NA	1700061N14Rik	1700061N14Rik	RIKEN cDNA 1700061N14 gene	-3.70103	-2.55165	0.0322709	0.488781	FALSE
chr13	4614180	4614662	+	483	ENSMUSG00000094772	NA	Rpl29-ps2	Rpl29-ps2	ribosomal protein L29, pseudogene 2	0.919344	-0.438823	0.032202	0.488781	FALSE
chr16	91688911	91715642	+	1583	ENSMUSG00000085169	NA	Gm10785	Gm10785	predicted gene 10785	0.561061	0.74715	0.0322629	0.488781	FALSE
chr9	118064529	118150196	-	1181	ENSMUSG00000039163	67899	Cmc1	Cmc1	COX assembly mitochondrial protein 1	0.365058	2.48381	0.032232	0.488781	FALSE
[truncated: 28,285 more rows]
