# Supplementary material for: The Musashi proteins direct post-transcriptional control of protein expression and alternate exon splicing in vertebrate photoreceptors
Source: Commun Biol. 2022 Sep 24;5:1011. doi: 10.1038/s42003-022-03990-w (PMC9509328; doi:10.1038/s42003-022-03990-w)
Supplement: Supplementary file 5 — Supplementary Data 2, 3 and 4 [file 42003_2022_3990_MOESM5_ESM.xlsx]

## Sheet: Supplementary Data 2
Supplementary Data 2. rMATS turbo output for cassette exons.
ID	GeneID	geneSymbol	chr	strand	exonStart_0base	exonEnd	upstreamES	upstreamEE	downstreamES	downstreamEE	ID	IJC_SAMPLE_1	SJC_SAMPLE_1	IJC_SAMPLE_2	SJC_SAMPLE_2	IncFormLen	SkipFormLen	PValue	FDR	IncLevel1	IncLevel2	IncLevelDifference
1	ENSMUSG00000057858	Fam204a	chr19	-	60220329	60220360	60220039	60220139	60221053	60221304	1	20,20,22,34	0,0,0,1	15,27,18,25	1,0,0,0	130	99	1	1	1.0,1.0,1.0,0.963	0.92,1.0,1.0,1.0	0.011
2	ENSMUSG00000057858	Fam204a	chr19	-	60220329	60220360	60220039	60220139	60226231	60226697	2	20,15,20,26	0,0,2,0	14,25,11,21	1,1,1,1	130	99	0.069063	0.97771	1.0,1.0,0.884,1.0	0.914,0.95,0.893,0.941	0.047
3	ENSMUSG00000057858	Fam204a	chr19	-	60220489	60220577	60220329	60220360	60221053	60221304	3	66,34,61,68	1,5,4,8	40,87,57,47	2,3,7,4	187	99	0.774742	1	0.972,0.783,0.89,0.818	0.914,0.939,0.812,0.862	-0.016
4	ENSMUSG00000057858	Fam204a	chr19	-	60221053	60221304	60220039	60220139	60226231	60226697	4	6,9,12,12	0,0,2,0	8,7,11,5	1,1,1,1	198	99	0.0428836	0.742793	1.0,1.0,0.75,1.0	0.8,0.778,0.846,0.714	0.153
5	ENSMUSG00000057858	Fam204a	chr19	-	60221053	60221304	60220329	60220360	60226231	60226697	5	7,14,16,19	1,0,2,0	9,10,18,9	1,1,0,0	198	99	1	1	0.778,1.0,0.8,1.0	0.818,0.833,1.0,1.0	-0.018
6	ENSMUSG00000025094	Slc18a2	chr19	+	59261320	59261453	59260877	59261018	59262939	59263291	6	12,3,7,8	0,0,0,0	7,11,8,2	0,2,0,0	198	99	1	1	1.0,1.0,1.0,1.0	1.0,0.733,1.0,1.0	0.067
7	ENSMUSG00000041362	Shtn1	chr19	-	58990188	58990381	58973357	58975208	58995017	58995138	7	5,4,13,9	0,0,0,0	12,9,7,18	0,1,0,0	198	99	1	1	1.0,1.0,1.0,1.0	1.0,0.818,1.0,1.0	0.045
8	ENSMUSG00000041362	Shtn1	chr19	-	58990188	58990381	58973357	58975208	58999892	58999946	8	4,1,6,2	19,11,13,5	3,4,6,9	7,16,14,26	198	99	0.362199	1	0.095,0.043,0.188,0.167	0.176,0.111,0.176,0.148	-0.029
9	ENSMUSG00000041362	Shtn1	chr19	-	58995017	58995138	58973357	58975208	58999892	58999946	9	4,3,9,4	19,11,13,5	6,5,0,6	7,16,14,26	198	99	0.309141	1	0.095,0.12,0.257,0.286	0.3,0.135,0.0,0.103	0.055
10	ENSMUSG00000041362	Shtn1	chr19	-	58995017	58995138	58990188	58990381	58999892	58999946	10	6,6,16,11	1,0,0,0	15,9,1,15	0,0,0,0	198	99	1	1	0.75,1.0,1.0,1.0	1.0,1.0,1.0,1.0	-0.063
11	ENSMUSG00000041362	Shtn1	chr19	-	59015526	59015626	59009764	59009847	59018804	59018958	11	30,22,31,17	1,0,0,2	27,27,26,17	1,1,3,0	198	99	0.496546	1	0.938,1.0,1.0,0.81	0.931,0.931,0.813,1.0	0.018
12	ENSMUSG00000041362	Shtn1	chr19	-	59028154	59028249	59022175	59022322	59032172	59032254	12	40,31,38,33	0,0,0,1	34,37,31,24	0,0,0,0	194	99	1	1	1.0,1.0,1.0,0.944	1.0,1.0,1.0,1.0	-0.014
13	ENSMUSG00000048029	Eno4	chr19	+	58945530	58945662	58943424	58943621	58953136	58953291	13	0,0,0,1	1,1,0,0	0,0,1,0	2,4,2,0	198	99	1	1	0.0,0.0,NA,1.0	0.0,0.0,0.2,NA	0.267
14	ENSMUSG00000048029	Eno4	chr19	+	58945533	58945662	58943424	58943621	58953136	58953291	14	2,1,3,2	1,1,0,0	1,6,2,2	2,4,2,0	198	99	0.000137812	0.0134538	0.5,0.333,1.0,1.0	0.2,0.429,0.333,1.0	0.218
15	ENSMUSG00000048029	Eno4	chr19	+	58946651	58946842	58945530	58945662	58953136	58953291	15	1,4,5,5	0,0,0,1	5,13,5,3	0,0,1,0	198	99	1	1	1.0,1.0,1.0,0.714	1.0,1.0,0.714,1.0	0
16	ENSMUSG00000048029	Eno4	chr19	+	58955142	58955312	58953136	58953291	58955417	58955549	16	2,2,3,3	0,1,0,0	5,11,5,3	0,2,1,0	198	99	1	1	1.0,0.5,1.0,1.0	1.0,0.733,0.714,1.0	0.013
17	ENSMUSG00000048029	Eno4	chr19	+	58969072	58969190	58968501	58968569	58970615	58970933	17	8,5,6,8	0,0,0,0	3,19,6,4	0,0,0,1	198	99	1	1	1.0,1.0,1.0,1.0	1.0,1.0,1.0,0.667	0.083
18	ENSMUSG00000025092	Hspa12a	chr19	-	58806025	58806112	58805400	58805505	58820999	58821116	18	65,72,81,75	1,0,0,0	78,119,85,60	0,0,0,0	186	99	1	1	0.972,1.0,1.0,1.0	1.0,1.0,1.0,1.0	-0.007
19	ENSMUSG00000025092	Hspa12a	chr19	-	58809449	58809621	58806025	58806112	58820999	58821116	19	144,102,169,147	0,0,0,0	134,165,166,105	1,2,0,1	198	99	1	1	1.0,1.0,1.0,1.0	0.985,0.976,1.0,0.981	0.015
20	ENSMUSG00000054843	Atrnl1	chr19	+	57630225	57630339	57629084	57629168	57638451	57638580	20	247,183,266,261	0,0,0,1	225,304,234,184	0,0,0,0	198	99	1	1	1.0,1.0,1.0,0.992	1.0,1.0,1.0,1.0	-0.002
21	ENSMUSG00000054843	Atrnl1	chr19	+	57630225	57630339	57629084	57629168	57642419	57642628	21	119,66,125,106	0,0,0,0	108,137,98,92	0,0,0,1	198	99	1	1	1.0,1.0,1.0,1.0	1.0,1.0,1.0,0.979	0.005
22	ENSMUSG00000054843	Atrnl1	chr19	+	57638451	57638580	57629084	57629168	57642419	57642628	22	144,110,194,179	0,0,0,0	143,203,154,122	0,0,0,1	198	99	1	1	1.0,1.0,1.0,1.0	1.0,1.0,1.0,0.984	0.004
23	ENSMUSG00000054843	Atrnl1	chr19	+	57638451	57638580	57630225	57630339	57642419	57642628	23	276,230,340,334	4,3,5,1	262,373,291,214	2,3,1,0	198	99	0.268137	1	0.972,0.975,0.971,0.994	0.985,0.984,0.993,1.0	-0.012
24	ENSMUSG00000054843	Atrnl1	chr19	+	57652922	57653010	57650257	57650432	57654770	57655026	24	293,305,462,398	0,2,0,0	318,431,302,303	0,0,0,0	187	99	1	1	1.0,0.988,1.0,1.0	1.0,1.0,1.0,1.0	-0.003
25	ENSMUSG00000054843	Atrnl1	chr19	+	57673118	57673273	57657054	57657238	57682370	57682455	25	91,65,104,97	22,23,38,34	88,110,120,92	22,32,22,18	198	99	0.0440891	0.75403	0.674,0.586,0.578,0.588	0.667,0.632,0.732,0.719	-0.081
26	ENSMUSG00000054843	Atrnl1	chr19	+	57685503	57685712	57682370	57682455	57686658	57686777	26	157,154,197,148	0,4,1,3	183,260,177,153	0,1,0,4	198	99	0.61081	1	1.0,0.951,0.99,0.961	1.0,0.992,1.0,0.95	-0.01
27	ENSMUSG00000054843	Atrnl1	chr19	+	57706914	57707133	57701987	57702176	57714585	57714723	27	152,110,175,142	0,0,0,0	153,160,157,114	0,0,1,0	198	99	1	1	1.0,1.0,1.0,1.0	1.0,1.0,0.987,1.0	0.003
28	ENSMUSG00000054843	Atrnl1	chr19	+	57714585	57714723	57706914	57707133	57731551	57731645	28	167,142,203,173	0,0,0,0	171,199,182,131	1,0,0,0	198	99	1	1	1.0,1.0,1.0,1.0	0.988,1.0,1.0,1.0	0.003
29	ENSMUSG00000054843	Atrnl1	chr19	+	57777883	57777945	57755460	57755618	57797424	57797503	29	112,122,162,136	0,0,1,0	132,161,138,98	0,0,0,0	161	99	1	1	1.0,1.0,0.99,1.0	1.0,1.0,1.0,1.0	-0.002
30	ENSMUSG00000054843	Atrnl1	chr19	+	57797424	57797503	57777883	57777945	57935596	57935704	30	70,78,116,71	0,0,1,2	84,80,85,81	0,0,0,0	178	99	1	1	1.0,1.0,0.985,0.952	1.0,1.0,1.0,1.0	-0.016
31	ENSMUSG00000054843	Atrnl1	chr19	+	57935596	57935704	57797424	57797503	58131092	58133338	31	38,40,59,36	0,1,0,0	46,32,46,42	0,0,0,0	198	99	1	1	1.0,0.952,1.0,1.0	1.0,1.0,1.0,1.0	-0.012
32	ENSMUSG00000054843	Atrnl1	chr19	+	58042327	58042442	57935596	57935704	58131092	58133338	32	76,58,74,83	0,0,1,0	91,87,93,69	1,0,0,0	198	99	1	1	1.0,1.0,0.974,1.0	0.978,1.0,1.0,1.0	-0.001
33	ENSMUSG00000025085	Ablim1	chr19	-	57040486	57040561	57039406	57039487	57041414	57041422	33	219,203,263,268	0,0,0,0	241,357,219,254	0,0,1,0	174	99	1	1	1.0,1.0,1.0,1.0	1.0,1.0,0.992,1.0	0.002
34	ENSMUSG00000025085	Ablim1	chr19	-	57046924	57047065	57044880	57044972	57049461	57049509	34	135,92,152,156	27,30,33,35	146,189,141,129	17,34,23,34	198	99	0.119339	1	0.714,0.605,0.697,0.69	0.811,0.735,0.754,0.655	-0.062
35	ENSMUSG00000025085	Ablim1	chr19	-	57046924	57047071	57044880	57044972	57048366	57048433	35	62,51,75,67	6,10,9,3	74,109,67,67	12,11,8,4	198	99	0.937972	1	0.838,0.718,0.806,0.918	0.755,0.832,0.807,0.893	-0.002
36	ENSMUSG00000025085	Ablim1	chr19	-	57046924	57047071	57044880	57044972	57049461	57049509	36	60,44,79,68	27,30,33,35	72,107,66,68	17,34,23,34	198	99	0.0567582	0.87222	0.526,0.423,0.545,0.493	0.679,0.611,0.589,0.5	-0.098
37	ENSMUSG00000025085	Ablim1	chr19	-	57048366	57048433	57044880	57044972	57049461	57049509	37	6,9,8,4	27,30,33,35	9,10,7,4	17,34,23,34	166	99	0.422907	1	0.117,0.152,0.126,0.064	0.24,0.149,0.154,0.066	-0.037
38	ENSMUSG00000025085	Ablim1	chr19	-	57048366	57048433	57046924	57047071	57049461	57049509	38	1,7,1,5	0,0,5,4	3,6,1,2	0,2,0,4	166	99	0.691805	1	1.0,1.0,0.107,0.427	1.0,0.641,1.0,0.23	-0.084
39	ENSMUSG00000025085	Ablim1	chr19	-	57051129	57051234	57049461	57049509	57059084	57059204	39	107,97,145,104	0,0,1,0	82,121,90,73	0,0,1,0	198	99	1	1	1.0,1.0,0.986,1.0	1.0,1.0,0.978,1.0	0.002
40	ENSMUSG00000025085	Ablim1	chr19	-	57051129	57051234	57049461	57049509	57061252	57061382	40	165,144,215,167	32,22,49,40	139,196,178,136	68,76,63,59	198	99	3.96657e-07	9.98008e-05	0.721,0.766,0.687,0.676	0.505,0.563,0.586,0.535	0.165
41	ENSMUSG00000025085	Ablim1	chr19	-	57059084	57059204	57049461	57049509	57061252	57061382	41	7,7,7,9	32,22,49,40	6,6,6,0	68,76,63,59	198	99	0.00031583	0.0257091	0.099,0.137,0.067,0.101	0.042,0.038,0.045,0.0	0.07
42	ENSMUSG00000025085	Ablim1	chr19	-	57059084	57059204	57051129	57051234	57061252	57061382	42	14,12,12,15	65,52,76,69	10,9,11,1	61,78,94,64	198	99	0.00520633	0.188357	0.097,0.103,0.073,0.098	0.076,0.055,0.055,0.008	0.044
43	ENSMUSG00000025085	Ablim1	chr19	-	57068859	57068937	57068090	57068246	57079812	57079871	43	182,188,273,205	2,0,0,0	250,323,285,245	1,1,0,0	177	99	1	1	0.981,1.0,1.0,1.0	0.993,0.994,1.0,1.0	-0.002
44	ENSMUSG00000025085	Ablim1	chr19	-	57073854	57073902	57068859	57068937	57077413	57077497	44	12,20,35,25	1,1,0,0	1,1,2,1	0,0,0,0	147	99	1	1	0.89,0.931,1.0,1.0	1.0,1.0,1.0,1.0	-0.045
45	ENSMUSG00000025085	Ablim1	chr19	-	57073854	57073902	57068859	57068937	57079812	57079871	45	22,26,39,25	102,92,137,102	1,1,5,3	144,199,177,161	147	99	0	0	0.127,0.16,0.161,0.142	0.005,0.003,0.019,0.012	0.138
46	ENSMUSG00000025085	Ablim1	chr19	-	57077413	57077497	57068859	57068937	57079812	57079871	46	4,17,19,18	102,92,137,102	0,4,1,1	144,199,177,161	183	99	9.99201e-16	6.58438e-13	0.021,0.091,0.07,0.087	0.0,0.011,0.003,0.003	0.063
47	ENSMUSG00000025085	Ablim1	chr19	-	57077413	57077497	57073854	57073902	57079812	57079871	47	5,23,33,35	13,13,19,12	0,4,1,2	0,0,3,2	183	99	1	1	0.172,0.489,0.484,0.612	NA,1.0,0.153,0.351	-0.062
48	ENSMUSG00000025085	Ablim1	chr19	-	57083515	57083603	57079812	57079871	57118751	57118913	48	110,120,174,158	0,0,0,0	147,163,141,155	0,0,0,2	187	99	1	1	1.0,1.0,1.0,1.0	1.0,1.0,1.0,0.976	0.006
49	ENSMUSG00000025085	Ablim1	chr19	-	57132861	57132955	57083515	57083603	57152272	57152382	49	100,93,117,93	0,0,1,0	133,135,107,124	0,0,0,1	193	99	1	1	1.0,1.0,0.984,1.0	1.0,1.0,1.0,0.985	0
50	ENSMUSG00000025085	Ablim1	chr19	-	57134581	57134708	57132861	57132955	57152272	57152382	50	172,148,215,157	0,0,0,0	205,229,209,169	1,0,0,0	198	99	1	1	1.0,1.0,1.0,1.0	0.99,1.0,1.0,1.0	0.002
51	ENSMUSG00000025083	Afap1l2	chr19	-	57002249	57002303	56950137	56950266	57008150	57008210	51	0,0,0,0	2,0,2,0	0,1,0,0	0,2,0,0	153	99	1	1	0.0,NA,0.0,NA	NA,0.244,NA,NA	-0.244
53	ENSMUSG00000025077	Dclre1a	chr19	-	56538296	56538442	56537127	56537282	56540181	56540322	53	22,12,18,19	0,0,0,0	15,24,22,16	0,1,0,0	198	99	1	1	1.0,1.0,1.0,1.0	1.0,0.923,1.0,1.0	0.019
54	ENSMUSG00000024985	Tcf7l2	chr19	+	55755013	55755082	55743072	55743197	55817763	55817865	54	2,1,2,0	9,6,12,7	4,14,7,1	1,6,6,6	168	99	3.96643e-05	0.00499008	0.116,0.089,0.089,0.0	0.702,0.579,0.407,0.089	-0.371
56	ENSMUSG00000024985	Tcf7l2	chr19	+	55912558	55912645	55910578	55910681	55917353	55917479	56	5,21,15,10	0,0,1,0	9,20,13,14	0,0,0,0	186	99	1	1	1.0,1.0,0.889,1.0	1.0,1.0,1.0,1.0	-0.028
58	ENSMUSG00000024985	Tcf7l2	chr19	+	55924529	55924580	55923895	55923944	55925976	55926049	58	5,2,2,4	2,1,3,0	1,5,3,5	0,2,1,0	150	99	0.0106493	0.3083	0.623,0.569,0.306,1.0	1.0,0.623,0.664,1.0	-0.197
59	ENSMUSG00000024985	Tcf7l2	chr19	+	55924529	55924580	55923895	55923944	55931433	55933654	59	1,0,0,1	0,0,2,0	1,5,2,1	1,3,3,0	150	99	1	1	1.0,NA,0.0,1.0	0.398,0.524,0.306,1.0	0.11
60	ENSMUSG00000024985	Tcf7l2	chr19	+	55925976	55926049	55923895	55923944	55931433	55933654	60	2,1,4,0	0,0,2,0	0,3,1,0	1,3,3,0	172	99	1	1	1.0,1.0,0.535,NA	0.0,0.365,0.161,NA	0.67
61	ENSMUSG00000024985	Tcf7l2	chr19	+	55925976	55926049	55924529	55924580	55931433	55933654	61	4,2,3,3	0,0,0,0	0,1,2,4	0,0,2,0	172	99	1	1	1.0,1.0,1.0,1.0	NA,1.0,0.365,1.0	0.212
62	ENSMUSG00000024985	Tcf7l2	chr19	+	55926681	55926756	55925976	55926049	55931433	55933229	62	0,1,0,1	2,0,1,1	0,1,0,2	0,1,1,0	174	99	1	1	0.0,1.0,0.0,0.363	NA,0.363,0.0,1.0	-0.114
63	ENSMUSG00000024985	Tcf7l2	chr19	+	55926683	55926756	55925976	55926049	55931433	55932209	63	0,1,0,1	2,0,1,1	0,2,2,2	0,1,1,0	172	99	1	1	0.0,1.0,0.0,0.365	NA,0.535,0.535,1.0	-0.349
64	ENSMUSG00000024985	Tcf7l2	chr19	+	55927729	55927754	55925976	55926049	55931433	55933229	64	0,0,0,1	2,0,1,1	0,0,0,0	0,1,1,0	124	99	1	1	0.0,NA,0.0,0.444	NA,0.0,0.0,NA	0.148
65	ENSMUSG00000024982	Zdhhc6	chr19	-	55302557	55302604	55298300	55298888	55302690	55302836	65	59,47,53,48	4,2,1,2	59,88,41,51	5,1,1,1	146	99	0.604578	1	0.909,0.941,0.973,0.942	0.889,0.984,0.965,0.972	-0.011
66	ENSMUSG00000024982	Zdhhc6	chr19	-	55303696	55303738	55302690	55302836	55304409	55304577	66	77,65,76,83	0,0,1,0	91,88,74,50	0,1,0,0	141	99	1	1	1.0,1.0,0.982,1.0	1.0,0.984,1.0,1.0	0
67	ENSMUSG00000043639	Rbm20	chr19	+	53852353	53852399	53851176	53851816	53853503	53853635	67	0,1,2,0	10,17,16,17	0,0,0,0	11,14,6,12	145	99	1	1	0.0,0.039,0.079,0.0	0.0,0.0,0.0,0.0	0.029
68	ENSMUSG00000024974	Smc3	chr19	+	53618068	53618140	53615105	53615173	53618466	53618546	68	152,116,165,179	0,0,0,0	166,184,152,135	1,0,0,0	171	99	1	1	1.0,1.0,1.0,1.0	0.99,1.0,1.0,1.0	0.002
69	ENSMUSG00000024974	Smc3	chr19	+	53631486	53631637	53629243	53629385	53633958	53634111	69	197,156,171,215	0,0,0,0	159,245,163,148	0,0,0,1	198	99	1	1	1.0,1.0,1.0,1.0	1.0,1.0,1.0,0.987	0.003
70	ENSMUSG00000024974	Smc3	chr19	+	53643843	53643950	53641860	53642038	53644706	53645833	70	168,123,120,141	0,0,0,1	132,173,156,114	0,0,0,0	198	99	1	1	1.0,1.0,1.0,0.986	1.0,1.0,1.0,1.0	-0.004
71	ENSMUSG00000034765	Dusp5	chr19	+	53537456	53537676	53533825	53533974	53540915	53542431	71	90,54,76,81	1,1,0,0	51,103,68,53	0,0,1,2	198	99	1	1	0.978,0.964,1.0,1.0	1.0,1.0,0.971,0.93	0.01
73	ENSMUSG00000025025	Mxi1	chr19	+	53346450	53346480	53331350	53331483	53369541	53369656	73	59,53,78,76	0,1,0,0	62,128,82,68	1,0,0,0	129	99	1	1	1.0,0.976,1.0,1.0	0.979,1.0,1.0,1.0	-0.001
75	ENSMUSG00000025027	Xpnpep1	chr19	-	53032008	53032097	53025258	53025383	53038513	53038553	75	59,62,48,67	21,19,17,19	60,93,71,48	16,25,20,18	188	99	0.609698	1	0.597,0.632,0.598,0.65	0.664,0.662,0.651,0.584	-0.021
76	ENSMUSG00000025027	Xpnpep1	chr19	-	53032624	53032821	53032008	53032097	53038513	53038560	76	0,0,2,0	26,41,22,35	0,0,0,0	34,51,37,19	198	99	1	1	0.0,0.0,0.043,0.0	0.0,0.0,0.0,0.0	0.011
77	ENSMUSG00000043531	Sorcs1	chr19	-	50152759	50152920	50143300	50144147	50153053	50153159	77	31,7,14,9	7,2,4,7	13,18,18,18	4,8,1,3	198	99	0.351189	1	0.689,0.636,0.636,0.391	0.619,0.529,0.9,0.75	-0.112
78	ENSMUSG00000043531	Sorcs1	chr19	-	50152759	50152920	50150966	50151351	50153053	50153159	78	36,14,18,16	3,6,2,3	22,22,28,26	2,1,3,3	198	99	0.158418	1	0.857,0.538,0.818,0.727	0.846,0.917,0.824,0.813	-0.115
79	ENSMUSG00000043531	Sorcs1	chr19	-	50222122	50222236	50210648	50210820	50225098	50225229	79	49,58,79,58	1,0,0,0	53,58,42,49	0,0,0,0	198	99	1	1	0.961,1.0,1.0,1.0	1.0,1.0,1.0,1.0	-0.01
80	ENSMUSG00000025064	Col17a1	chr19	-	47650047	47650158	47649325	47649472	47650256	47650346	80	1,2,1,0	0,0,0,1	3,1,0,0	0,0,5,0	198	99	1	1	1.0,1.0,1.0,0.0	1.0,1.0,0.0,NA	0.083
81	ENSMUSG00000042694	Obfc1	chr19	-	47510334	47510457	47507805	47507878	47513810	47513982	81	35,18,35,25	0,1,0,0	30,31,24,28	0,2,0,0	198	99	1	1	1.0,0.9,1.0,1.0	1.0,0.886,1.0,1.0	0.003
82	ENSMUSG00000042694	Obfc1	chr19	-	47516090	47516214	47513810	47513982	47517026	47517194	82	39,32,20,37	0,0,0,0	40,27,34,32	0,0,1,0	198	99	1	1	1.0,1.0,1.0,1.0	1.0,1.0,0.944,1.0	0.014
83	ENSMUSG00000025041	Nt5c2	chr19	-	46893518	46893560	46892504	46892612	46894520	46894604	83	78,45,69,58	0,0,0,1	33,76,51,56	0,0,0,0	141	99	1	1	1.0,1.0,1.0,0.976	1.0,1.0,1.0,1.0	-0.006
84	ENSMUSG00000025041	Nt5c2	chr19	-	46894520	46894604	46893518	46893560	46896507	46896561	84	99,62,90,99	0,0,1,0	61,120,82,82	0,0,0,0	183	99	1	1	1.0,1.0,0.98,1.0	1.0,1.0,1.0,1.0	-0.005
85	ENSMUSG00000025041	Nt5c2	chr19	-	46898327	46898521	46897575	46897669	46898621	46898669	85	13,4,7,3	57,27,49,53	12,13,10,18	42,63,47,42	198	99	0.00914921	0.278568	0.102,0.069,0.067,0.028	0.125,0.094,0.096,0.176	-0.056
86	ENSMUSG00000025041	Nt5c2	chr19	-	46924261	46924335	46904974	46905092	46950845	46950965	86	55,49,67,74	0,0,0,0	37,83,44,44	0,0,0,1	173	99	1	1	1.0,1.0,1.0,1.0	1.0,1.0,1.0,0.962	0.01
87	ENSMUSG00000064105	Cnnm2	chr19	+	46871655	46871721	46868537	46868631	46877207	46877392	87	25,16,24,21	18,6,8,11	18,33,29,35	9,11,4,10	165	99	0.10945	1	0.455,0.615,0.643,0.534	0.545,0.643,0.813,0.677	-0.108
88	ENSMUSG00000003559	As3mt	chr19	+	46708967	46709118	46708069	46708197	46709546	46709683	88	76,67,67,80	1,0,2,0	57,99,64,73	0,1,0,1	198	99	1	1	0.974,1.0,0.944,1.0	1.0,0.98,1.0,0.973	-0.009
89	ENSMUSG00000003559	As3mt	chr19	+	46708967	46709118	46708069	46708197	46712220	46712290	89	33,37,28,38	0,0,0,0	26,32,22,32	0,0,0,1	198	99	1	1	1.0,1.0,1.0,1.0	1.0,1.0,1.0,0.941	0.015
90	ENSMUSG00000003559	As3mt	chr19	+	46709546	46709683	46708069	46708197	46712220	46712290	90	19,18,20,32	0,0,0,0	23,45,28,32	0,0,0,1	198	99	1	1	1.0,1.0,1.0,1.0	1.0,1.0,1.0,0.941	0.015
91	ENSMUSG00000003559	As3mt	chr19	+	46709546	46709683	46708967	46709118	46712220	46712290	91	61,49,57,74	0,1,0,0	54,111,70,72	0,0,0,0	198	99	1	1	1.0,0.961,1.0,1.0	1.0,1.0,1.0,1.0	-0.01
92	ENSMUSG00000025035	Arl3	chr19	-	46543481	46543532	46542351	46542537	46551572	46551689	92	844,622,875,960	0,0,0,0	753,1195,825,778	0,0,1,0	150	99	1	1	1.0,1.0,1.0,1.0	1.0,1.0,0.998,1.0	0
93	ENSMUSG00000025035	Arl3	chr19	-	46551572	46551689	46543481	46543532	46558237	46558381	93	1065,824,1092,1256	1,0,0,1	1019,1549,1098,958	0,0,0,0	198	99	1	1	0.998,1.0,1.0,0.998	1.0,1.0,1.0,1.0	-0.001
95	ENSMUSG00000025227	Mfsd13a	chr19	+	46366310	46366553	46356879	46356984	46367708	46368161	95	2,2,16,1	0,0,0,0	5,10,6,5	0,1,0,0	198	99	1	1	1.0,1.0,1.0,1.0	1.0,0.833,1.0,1.0	0.042
96	ENSMUSG00000025227	Mfsd13a	chr19	+	46367209	46367292	46356938	46356984	46367708	46367978	96	8,1,4,2	0,0,0,0	10,6,3,3	0,1,0,0	182	99	1	1	1.0,1.0,1.0,1.0	1.0,0.765,1.0,1.0	0.059
97	ENSMUSG00000025227	Mfsd13a	chr19	+	46367209	46367292	46366310	46366553	46367708	46367978	97	13,5,11,10	0,0,0,0	18,17,5,7	0,2,0,0	182	99	1	1	1.0,1.0,1.0,1.0	1.0,0.822,1.0,1.0	0.044
98	ENSMUSG00000025227	Mfsd13a	chr19	+	46371935	46372107	46369236	46369333	46372181	46372375	98	4,16,8,7	3,1,5,0	5,14,8,10	3,2,3,4	198	99	0.497179	1	0.4,0.889,0.444,1.0	0.455,0.778,0.571,0.556	0.093
99	ENSMUSG00000037126	Psd	chr19	-	46314462	46314533	46314175	46314333	46314612	46314803	99	100,94,154,114	11,1,7,0	110,148,94,92	3,5,4,9	170	99	0.693985	1	0.841,0.982,0.928,1.0	0.955,0.945,0.932,0.856	0.016
100	ENSMUSG00000037126	Psd	chr19	-	46320768	46320963	46320526	46320607	46322055	46322496	100	195,185,274,219	0,1,0,0	190,275,213,207	1,2,0,2	198	99	1	1	1.0,0.989,1.0,1.0	0.99,0.986,1.0,0.981	0.008
101	ENSMUSG00000037126	Psd	chr19	-	46320768	46320966	46320526	46320607	46322055	46322496	101	192,188,257,198	0,1,0,0	175,256,230,201	1,2,0,2	198	99	1	1	1.0,0.989,1.0,1.0	0.989,0.985,1.0,0.98	0.009
102	ENSMUSG00000037126	Psd	chr19	-	46326166	46326222	46324275	46325013	46327083	46327156	102	44,41,69,55	0,0,1,0	52,60,57,33	0,0,0,0	155	99	1	1	1.0,1.0,0.978,1.0	1.0,1.0,1.0,1.0	-0.006
104	ENSMUSG00000025224	Gbf1	chr19	+	46256407	46256482	46255652	46255707	46259103	46259251	104	1,0,0,0	54,78,79,58	2,2,0,1	58,85,92,50	174	99	1	1	0.01,0.0,0.0,0.0	0.019,0.013,0.0,0.011	-0.008
105	ENSMUSG00000025224	Gbf1	chr19	+	46259572	46259796	46259103	46259251	46260712	46260878	105	104,114,148,124	0,0,0,1	131,169,128,101	0,0,0,0	198	99	1	1	1.0,1.0,1.0,0.984	1.0,1.0,1.0,1.0	-0.004
106	ENSMUSG00000025224	Gbf1	chr19	+	46269744	46269981	46268778	46268861	46270257	46270351	106	130,91,140,138	0,0,0,0	93,169,96,83	0,1,0,0	198	99	1	1	1.0,1.0,1.0,1.0	1.0,0.988,1.0,1.0	0.003
107	ENSMUSG00000025224	Gbf1	chr19	+	46270257	46270351	46269744	46269981	46270673	46270850	107	145,109,159,135	3,0,2,1	109,177,113,86	1,1,5,1	193	99	0.381282	1	0.961,1.0,0.976,0.986	0.982,0.989,0.921,0.978	0.013
108	ENSMUSG00000025224	Gbf1	chr19	+	46283034	46283185	46280537	46280731	46283319	46283450	108	56,53,64,63	1,0,0,0	43,84,52,56	0,0,1,1	198	99	1	1	0.966,1.0,1.0,1.0	1.0,1.0,0.963,0.966	0.009
109	ENSMUSG00000040913	Fbxw4	chr19	-	45579652	45579793	45579120	45579262	45591728	45591794	109	23,18,30,29	0,0,0,0	24,45,27,20	0,1,0,0	198	99	1	1	1.0,1.0,1.0,1.0	1.0,0.957,1.0,1.0	0.011
110	ENSMUSG00000040913	Fbxw4	chr19	-	45582715	45582801	45579652	45579793	45591728	45591794	110	0,0,0,0	9,9,10,16	0,1,0,0	12,24,16,10	185	99	1	1	0.0,0.0,0.0,0.0	0.0,0.022,0.0,0.0	-0.005
111	ENSMUSG00000040913	Fbxw4	chr19	-	45630864	45630959	45591728	45591794	45635734	45635867	111	77,74,106,97	3,0,2,0	77,83,84,66	1,3,2,1	194	99	0.30497	1	0.929,1.0,0.964,1.0	0.975,0.934,0.955,0.971	0.014
112	ENSMUSG00000025213	Kazald1	chr19	+	45078560	45078708	45078295	45078456	45078866	45079289	112	12,6,7,7	0,0,0,0	4,15,6,9	0,0,0,1	198	99	1	1	1.0,1.0,1.0,1.0	1.0,1.0,1.0,0.818	0.045
113	ENSMUSG00000025212	Sfxn3	chr19	+	45049103	45049267	45047575	45047890	45049743	45049914	113	222,169,298,220	0,0,0,0	204,252,167,191	4,0,2,0	198	99	1	1	1.0,1.0,1.0,1.0	0.962,1.0,0.977,1.0	0.015
114	ENSMUSG00000025212	Sfxn3	chr19	+	45049106	45049267	45047575	45047890	45049743	45049914	114	109,103,152,108	0,0,0,0	105,130,71,88	4,0,2,0	198	99	0.464964	1	1.0,1.0,1.0,1.0	0.929,1.0,0.947,1.0	0.031
115	ENSMUSG00000025212	Sfxn3	chr19	+	45050227	45050326	45049743	45049914	45050649	45050725	115	142,105,145,164	0,0,1,0	164,210,161,129	0,1,0,0	198	99	1	1	1.0,1.0,0.986,1.0	1.0,0.991,1.0,1.0	-0.001
116	ENSMUSG00000025212	Sfxn3	chr19	+	45050649	45050725	45049743	45049914	45052095	45052183	116	0,0,1,2	3,0,0,0	0,0,0,0	0,1,0,0	175	99	1	1	0.0,NA,1.0,1.0	NA,0.0,NA,NA	0.667
117	ENSMUSG00000025212	Sfxn3	chr19	+	45050875	45050961	45050649	45050725	45052095	45052183	117	121,90,147,157	0,0,1,2	148,174,125,100	0,0,0,0	185	99	1	1	1.0,1.0,0.987,0.977	1.0,1.0,1.0,1.0	-0.009
118	ENSMUSG00000025212	Sfxn3	chr19	+	45053669	45053719	45052410	45052460	45054301	45054349	118	79,70,106,67	0,0,0,1	79,96,73,72	0,0,1,0	149	99	1	1	1.0,1.0,1.0,0.978	1.0,1.0,0.98,1.0	-0.001
119	ENSMUSG00000004231	Pax2	chr19	+	44796627	44796696	44790682	44790802	44815907	44816083	119	0,1,1,0	1,0,0,0	0,0,0,0	1,2,1,0	168	99	1	1	0.0,1.0,1.0,NA	0.0,0.0,0.0,NA	0.667
120	ENSMUSG00000025192	Entpd7	chr19	+	43690178	43690281	43689671	43689904	43691017	43691200	120	35,44,51,55	0,0,0,0	35,72,31,30	0,0,1,0	198	99	1	1	1.0,1.0,1.0,1.0	1.0,1.0,0.939,1.0	0.015
121	ENSMUSG00000040414	Slc25a28	chr19	-	43666914	43667143	43665771	43665828	43674475	43674881	121	55,37,54,44	1,0,0,0	48,63,44,43	0,0,0,0	198	99	1	1	0.965,1.0,1.0,1.0	1.0,1.0,1.0,1.0	-0.009
122	ENSMUSG00000090117	Gm16541	chr19	-	42562629	42562804	42559645	42559816	42562971	42563108	122	3,2,3,3	1,1,0,2	3,4,7,1	1,1,2,0	198	99	0.882233	1	0.6,0.5,1.0,0.429	0.6,0.667,0.636,1.0	-0.094
123	ENSMUSG00000025184	R3hcc1l	chr19	+	42562551	42563075	42518821	42518857	42576025	42576100	123	22,23,25,15	1,0,0,0	40,43,29,24	1,0,3,0	198	99	0.820922	1	0.917,1.0,1.0,1.0	0.952,1.0,0.829,1.0	0.034
124	ENSMUSG00000025184	R3hcc1l	chr19	+	42562551	42564341	42518758	42518857	42576025	42576201	124	73,59,90,82	1,0,0,0	118,117,84,86	1,0,3,0	198	99	1	1	0.973,1.0,1.0,1.0	0.983,1.0,0.933,1.0	0.014
125	ENSMUSG00000025184	R3hcc1l	chr19	+	42581919	42581990	42576025	42576201	42582824	42582920	125	43,49,72,69	0,0,1,0	102,102,73,93	2,2,0,0	170	99	1	1	1.0,1.0,0.977,1.0	0.967,0.967,1.0,1.0	0.011
126	ENSMUSG00000025184	R3hcc1l	chr19	+	42582824	42582920	42576025	42576201	42583402	42583543	126	30,28,35,48	0,0,0,1	57,64,42,72	0,0,0,0	195	99	1	1	1.0,1.0,1.0,0.961	1.0,1.0,1.0,1.0	-0.01
127	ENSMUSG00000018820	Zfyve27	chr19	+	42177388	42177459	42171545	42171743	42179288	42179490	127	54,62,75,60	0,0,1,0	36,86,50,45	0,0,0,0	170	99	1	1	1.0,1.0,0.978,1.0	1.0,1.0,1.0,1.0	-0.006
128	ENSMUSG00000018820	Zfyve27	chr19	+	42185619	42185640	42184117	42184189	42185804	42185949	128	13,12,7,14	9,3,6,4	8,22,12,15	9,10,5,3	120	99	0.977375	1	0.544,0.767,0.49,0.743	0.423,0.645,0.664,0.805	0.002
129	ENSMUSG00000018820	Zfyve27	chr19	+	42189196	42189243	42185334	42185949	42189521	42189603	129	41,39,38,59	0,0,0,0	39,70,55,44	0,2,0,1	146	99	1	1	1.0,1.0,1.0,1.0	1.0,0.96,1.0,0.968	0.018
130	ENSMUSG00000025178	Pi4k2a	chr19	+	42116506	42116566	42115884	42116018	42119792	42122218	130	55,37,79,61	1,0,1,3	49,65,39,52	4,1,0,4	159	99	0.142781	1	0.972,1.0,0.98,0.927	0.884,0.976,1.0,0.89	0.032
131	ENSMUSG00000034321	Exosc1	chr19	-	41924710	41924795	41922979	41924088	41926531	41926565	131	14,19,29,21	1,0,0,0	11,22,23,14	0,0,0,0	184	99	1	1	0.883,1.0,1.0,1.0	1.0,1.0,1.0,1.0	-0.029
132	ENSMUSG00000034321	Exosc1	chr19	-	41925188	41925239	41924710	41924795	41926531	41926565	132	20,21,28,25	1,0,1,0	24,29,44,22	0,2,0,0	150	99	1	1	0.93,1.0,0.949,1.0	1.0,0.905,1.0,1.0	-0.007
133	ENSMUSG00000034321	Exosc1	chr19	-	41926531	41926565	41925188	41925239	41931355	41931430	133	6,6,11,12	0,0,0,0	7,7,11,7	0,0,1,0	133	99	1	1	1.0,1.0,1.0,1.0	1.0,1.0,0.891,1.0	0.027
134	ENSMUSG00000034321	Exosc1	chr19	-	41928024	41928113	41926531	41926565	41931355	41931430	134	34,37,26,36	3,2,3,4	19,38,39,26	3,1,3,2	188	99	0.557585	1	0.856,0.907,0.82,0.826	0.769,0.952,0.873,0.873	-0.015
135	ENSMUSG00000034321	Exosc1	chr19	-	41933048	41933164	41931355	41931430	41933251	41933314	135	41,19,25,39	1,1,0,0	33,20,37,27	0,0,0,0	198	99	1	1	0.953,0.905,1.0,1.0	1.0,1.0,1.0,1.0	-0.035
136	ENSMUSG00000025019	Lcor	chr19	+	41545874	41546007	41483526	41483600	41552448	41552736	136	35,29,47,37	0,0,1,0	47,33,30,35	1,1,0,0	198	99	1	1	1.0,1.0,0.959,1.0	0.959,0.943,1.0,1.0	0.014
137	ENSMUSG00000025019	Lcor	chr19	+	41552448	41552736	41483526	41483600	41555607	41555701	137	38,29,51,36	1,2,0,0	44,52,21,32	0,0,0,0	198	99	1	1	0.95,0.879,1.0,1.0	1.0,1.0,1.0,1.0	-0.043
138	ENSMUSG00000025016	Tm9sf3	chr19	-	41223083	41223223	41221236	41221305	41232342	41232473	138	238,210,327,327	0,0,0,2	252,361,231,210	0,0,0,0	198	99	1	1	1.0,1.0,1.0,0.988	1.0,1.0,1.0,1.0	-0.003
139	ENSMUSG00000025016	Tm9sf3	chr19	-	41238677	41238844	41234680	41234775	41240576	41240708	139	316,251,322,312	0,2,0,0	262,438,277,241	0,0,0,0	198	99	1	1	1.0,0.984,1.0,1.0	1.0,1.0,1.0,1.0	-0.004
140	ENSMUSG00000025016	Tm9sf3	chr19	-	41240576	41240708	41238677	41238844	41245443	41245521	140	237,194,236,235	0,0,0,0	203,407,211,193	0,2,0,0	198	99	1	1	1.0,1.0,1.0,1.0	1.0,0.99,1.0,1.0	0.002
141	ENSMUSG00000025016	Tm9sf3	chr19	-	41256144	41256340	41247905	41248028	41263758	41264004	141	224,195,278,278	0,0,0,2	206,316,240,203	0,0,0,0	198	99	1	1	1.0,1.0,1.0,0.986	1.0,1.0,1.0,1.0	-0.004
143	ENSMUSG00000048120	Entpd1	chr19	+	40711162	40711290	40659769	40659900	40720456	40720574	143	4,2,4,6	0,0,1,0	6,5,2,2	0,0,0,0	198	99	1	1	1.0,1.0,0.667,1.0	1.0,1.0,1.0,1.0	-0.083
145	ENSMUSG00000053799	Exoc6	chr19	+	37593661	37593767	37590867	37590965	37597094	37597204	145	74,47,70,77	0,0,0,1	61,100,70,64	1,0,2,0	198	99	1	1	1.0,1.0,1.0,0.975	0.968,1.0,0.946,1.0	0.015
146	ENSMUSG00000053799	Exoc6	chr19	+	37598565	37598677	37597094	37597204	37599558	37599693	146	42,38,52,68	0,0,0,1	72,63,58,55	0,1,0,0	198	99	1	1	1.0,1.0,1.0,0.971	1.0,0.969,1.0,1.0	0.001
147	ENSMUSG00000023307	March5	chr19	+	37210670	37210873	37207542	37207904	37217182	37217313	147	69,88,92,61	0,0,0,0	82,95,87,45	0,0,2,0	198	99	1	1	1.0,1.0,1.0,1.0	1.0,1.0,0.956,1.0	0.011
148	ENSMUSG00000023307	March5	chr19	+	37217182	37217313	37210670	37210873	37220302	37220486	148	92,80,116,73	3,4,2,3	81,133,98,72	6,1,6,3	198	99	0.535567	1	0.939,0.909,0.967,0.924	0.871,0.985,0.891,0.923	0.017
149	ENSMUSG00000023307	March5	chr19	+	37220302	37220486	37210670	37210873	37220638	37220805	149	96,68,128,90	0,0,0,0	85,144,120,64	0,1,0,0	198	99	1	1	1.0,1.0,1.0,1.0	1.0,0.986,1.0,1.0	0.004
150	ENSMUSG00000039652	Cpeb3	chr19	-	37054259	37054374	37044521	37044703	37068172	37068291	150	205,150,271,234	5,4,9,2	170,260,206,196	5,5,4,2	198	99	0.538165	1	0.953,0.949,0.938,0.983	0.944,0.963,0.963,0.98	-0.007
151	ENSMUSG00000039652	Cpeb3	chr19	-	37068172	37068291	37054061	37054374	37087537	37087627	151	208,163,295,249	0,0,0,0	167,266,240,159	0,1,0,0	198	99	1	1	1.0,1.0,1.0,1.0	1.0,0.993,1.0,1.0	0.002
153	ENSMUSG00000039652	Cpeb3	chr19	-	37105790	37105814	37088419	37088587	37126331	37126388	153	216,150,313,218	20,10,23,14	143,293,232,216	12,26,10,12	123	99	0.607477	1	0.897,0.924,0.916,0.926	0.906,0.901,0.949,0.935	-0.007
154	ENSMUSG00000039652	Cpeb3	chr19	-	37126331	37126388	37088419	37088560	37139130	37139221	154	85,90,134,122	0,0,0,0	78,121,98,97	0,13,0,0	156	99	0.00318353	0.138973	1.0,1.0,1.0,1.0	1.0,0.855,1.0,1.0	0.036
155	ENSMUSG00000039652	Cpeb3	chr19	-	37175212	37175326	37174622	37174985	37175535	37176063	155	5,9,10,6	6,0,0,0	6,8,7,7	1,0,0,0	198	99	0.0707109	0.991663	0.294,1.0,1.0,1.0	0.75,1.0,1.0,1.0	-0.114
156	ENSMUSG00000039652	Cpeb3	chr19	-	37175212	37175326	37174622	37174985	37175892	37176056	156	5,8,7,7	4,4,4,5	6,8,7,8	6,1,5,4	198	99	0.712488	1	0.385,0.5,0.467,0.412	0.333,0.8,0.412,0.5	-0.07
161	ENSMUSG00000024795	Kif20b	chr19	+	34947583	34947725	34942507	34942542	34949740	34950974	161	10,6,7,14	0,0,0,1	10,13,0,6	0,0,0,0	198	99	1	1	1.0,1.0,1.0,0.875	1.0,1.0,NA,1.0	-0.031
163	ENSMUSG00000045932	Ifit2	chr19	+	34562862	34562955	34550693	34551022	34570218	34570370	163	0,0,0,2	7,1,2,0	0,0,0,0	7,4,5,6	192	99	0.576769	1	0.0,0.0,0.0,1.0	0.0,0.0,0.0,0.0	0.25
164	ENSMUSG00000024781	Lipa	chr19	-	34507008	34507145	34501502	34501649	34508988	34509098	164	29,23,36,31	0,0,0,0	38,40,25,20	0,0,2,0	198	99	1	1	1.0,1.0,1.0,1.0	1.0,1.0,0.862,1.0	0.034
166	ENSMUSG00000024766	Lipo3	chr19	-	33579361	33579498	33559511	33559655	33580464	33580574	166	8,9,10,8	0,0,2,4	5,10,11,8	1,1,0,5	198	99	0.713523	1	1.0,1.0,0.714,0.5	0.714,0.833,1.0,0.444	0.056
167	ENSMUSG00000024766	Lipo3	chr19	-	33580464	33580574	33559511	33559655	33582052	33582251	167	13,6,9,15	0,0,0,0	11,18,16,22	0,1,1,1	198	99	1	1	1.0,1.0,1.0,1.0	1.0,0.9,0.889,0.917	0.074
168	ENSMUSG00000024766	Lipo3	chr19	-	33582052	33582251	33580464	33580574	33583046	33583164	168	22,11,21,21	1,0,0,1	26,35,34,27	0,1,1,2	198	99	1	1	0.917,1.0,1.0,0.913	1.0,0.946,0.944,0.871	0.017
169	ENSMUSG00000024766	Lipo3	chr19	-	33584869	33584975	33583046	33583164	33588200	33588343	169	18,4,12,8	2,0,11,4	17,12,4,13	7,5,8,2	198	99	0.41262	1	0.818,1.0,0.353,0.5	0.548,0.545,0.2,0.765	0.153
170	ENSMUSG00000024766	Lipo3	chr19	-	33588200	33588343	33583046	33583164	33589890	33590154	170	4,0,16,4	0,1,1,2	7,7,10,3	2,2,0,0	198	99	0.741	1	1.0,0.0,0.889,0.5	0.636,0.636,1.0,1.0	-0.221
171	ENSMUSG00000071573	Rnls	chr19	-	33382366	33382525	33202474	33202648	33389916	33390059	171	10,3,1,7	1,0,0,0	4,9,5,3	0,0,0,0	198	99	1	1	0.833,1.0,1.0,1.0	1.0,1.0,1.0,1.0	-0.042
172	ENSMUSG00000071573	Rnls	chr19	-	33389916	33390059	33382366	33382525	33391079	33391185	172	7,6,3,7	0,0,2,1	8,17,8,5	1,1,1,2	198	99	0.234229	1	1.0,1.0,0.429,0.778	0.8,0.895,0.8,0.556	0.039
173	ENSMUSG00000071573	Rnls	chr19	-	33391079	33391185	33382366	33382525	33391954	33392265	173	3,6,3,3	0,0,0,0	4,4,4,12	0,0,0,3	198	99	0.753667	1	1.0,1.0,1.0,1.0	1.0,1.0,1.0,0.667	0.083
175	ENSMUSG00000040451	Sgms1	chr19	-	32142745	32142863	32129540	32129694	32159523	32160363	175	22,28,40,36	0,0,2,0	31,42,35,22	0,1,0,0	198	99	1	1	1.0,1.0,0.909,1.0	1.0,0.955,1.0,1.0	-0.012
176	ENSMUSG00000040451	Sgms1	chr19	-	32156569	32156647	32142745	32142863	32159523	32160223	176	1,2,0,0	14,22,20,22	1,0,4,0	22,26,20,16	177	99	1	1	0.038,0.048,0.0,0.0	0.025,0.0,0.101,0.0	-0.01
178	ENSMUSG00000040451	Sgms1	chr19	-	32247993	32248036	32220586	32223590	32289540	32289579	178	30,33,42,29	1,2,4,1	34,47,38,33	3,5,2,1	142	99	0.557218	1	0.954,0.92,0.88,0.953	0.888,0.868,0.93,0.958	0.016
179	ENSMUSG00000040451	Sgms1	chr19	-	32259975	32260097	32247993	32248036	32289540	32289631	179	4,6,2,3	18,19,20,19	3,3,4,0	24,26,20,22	198	99	0.130654	1	0.1,0.136,0.048,0.073	0.059,0.055,0.091,0.0	0.038
181	ENSMUSG00000040451	Sgms1	chr19	-	32275386	32275508	32247993	32248036	32289540	32289631	181	0,0,0,0	18,19,20,19	1,0,0,0	24,26,20,22	198	99	1	1	0.0,0.0,0.0,0.0	0.02,0.0,0.0,0.0	-0.005
182	ENSMUSG00000024887	Asah2	chr19	-	32016484	32016566	32014201	32014317	32016683	32016788	182	8,7,5,2	0,0,0,0	0,5,7,9	0,0,1,0	181	99	1	1	1.0,1.0,1.0,1.0	NA,1.0,0.793,1.0	0.069
183	ENSMUSG00000052920	Prkg1	chr19	-	30993056	30993162	30894631	30894695	31302285	31302399	183	105,42,68,95	1,0,0,0	102,93,70,73	0,0,0,0	198	99	1	1	0.981,1.0,1.0,1.0	1.0,1.0,1.0,1.0	-0.005
184	ENSMUSG00000024817	Uhrf2	chr19	+	30039063	30039297	30030512	30030931	30071242	30071461	184	63,29,70,45	0,0,1,0	49,78,52,51	0,0,0,0	198	99	1	1	1.0,1.0,0.972,1.0	1.0,1.0,1.0,1.0	-0.007
185	ENSMUSG00000024817	Uhrf2	chr19	+	30056234	30056494	30039063	30039297	30071242	30071461	185	63,51,79,70	9,3,4,9	67,78,73,59	9,5,8,6	198	99	0.849647	1	0.778,0.895,0.908,0.795	0.788,0.886,0.82,0.831	0.013
186	ENSMUSG00000024817	Uhrf2	chr19	+	30071242	30071461	30039063	30039297	30075083	30075270	186	9,3,4,10	0,0,0,1	9,5,8,6	3,0,0,0	198	99	0.665876	1	1.0,1.0,1.0,0.833	0.6,1.0,1.0,1.0	0.058
187	ENSMUSG00000024817	Uhrf2	chr19	+	30073893	30074003	30071242	30071461	30075083	30075270	187	87,127,125,112	0,0,0,1	97,142,103,78	0,0,0,0	198	99	1	1	1.0,1.0,1.0,0.982	1.0,1.0,1.0,1.0	-0.004
188	ENSMUSG00000024817	Uhrf2	chr19	+	30078539	30078647	30078013	30078137	30079838	30079943	188	73,74,66,71	1,0,0,1	67,112,63,67	0,1,0,0	198	99	1	1	0.973,1.0,1.0,0.973	1.0,0.982,1.0,1.0	-0.009
189	ENSMUSG00000046138	9930021J03Rik	chr19	-	29723389	29723505	29720585	29720773	29753599	29753600	189	39,37,53,37	0,2,0,0	41,50,31,31	0,0,0,1	198	99	1	1	1.0,0.902,1.0,1.0	1.0,1.0,1.0,0.939	-0.009
190	ENSMUSG00000046138	9930021J03Rik	chr19	-	29729831	29729959	29723389	29723505	29735115	29735205	190	2,1,2,4	31,20,26,27	1,2,1,0	16,34,23,19	198	99	1	1	0.031,0.024,0.037,0.069	0.03,0.029,0.021,0.0	0.02
191	ENSMUSG00000046138	9930021J03Rik	chr19	-	29729831	29729959	29723389	29723505	29743532	29743612	191	1,1,0,3	4,11,10,6	0,1,0,0	9,7,2,4	198	99	0.668588	1	0.111,0.043,0.0,0.2	0.0,0.067,0.0,0.0	0.072
192	ENSMUSG00000046138	9930021J03Rik	chr19	-	29735115	29735205	29723389	29723505	29743532	29743612	192	47,46,54,49	4,11,10,6	44,61,48,39	9,7,2,4	189	99	0.283424	1	0.86,0.687,0.739,0.811	0.719,0.82,0.926,0.836	-0.051
193	ENSMUSG00000046138	9930021J03Rik	chr19	-	29735115	29735205	29723389	29723505	29753599	29753662	193	27,20,24,24	0,1,0,0	10,33,21,20	0,0,0,0	189	99	1	1	1.0,0.913,1.0,1.0	1.0,1.0,1.0,1.0	-0.022
194	ENSMUSG00000046138	9930021J03Rik	chr19	-	29735115	29735205	29729831	29729959	29743532	29743612	194	17,26,30,24	0,0,0,1	29,28,26,20	0,0,0,0	189	99	1	1	1.0,1.0,1.0,0.926	1.0,1.0,1.0,1.0	-0.018
195	ENSMUSG00000046138	9930021J03Rik	chr19	-	29743532	29743612	29723389	29723505	29753599	29753600	195	31,36,49,50	0,1,0,0	34,55,37,35	0,0,0,0	179	99	1	1	1.0,0.952,1.0,1.0	1.0,1.0,1.0,1.0	-0.012
196	ENSMUSG00000046138	9930021J03Rik	chr19	-	29743532	29743612	29735115	29735205	29753599	29753600	196	47,52,69,69	0,0,0,0	60,76,62,54	0,0,0,2	179	99	1	1	1.0,1.0,1.0,1.0	1.0,1.0,1.0,0.937	0.016
197	ENSMUSG00000046138	9930021J03Rik	chr19	-	29753599	29755017	29743532	29743612	29786248	29786449	197	67,72,89,93	0,0,0,0	68,97,69,62	1,0,0,0	198	99	1	1	1.0,1.0,1.0,1.0	0.971,1.0,1.0,1.0	0.007
198	ENSMUSG00000046138	9930021J03Rik	chr19	-	29786248	29786449	29753599	29755017	29805281	29805507	198	47,50,63,49	13,16,18,9	59,67,43,35	11,18,20,10	198	99	0.738823	1	0.644,0.61,0.636,0.731	0.728,0.65,0.518,0.636	0.022
199	ENSMUSG00000024785	Rcl1	chr19	+	29130649	29130806	29127998	29128124	29134399	29134503	199	34,24,36,48	1,0,0,0	27,49,38,29	0,0,0,0	198	99	1	1	0.944,1.0,1.0,1.0	1.0,1.0,1.0,1.0	-0.014
200	ENSMUSG00000024782	Ak3	chr19	-	29027170	29027343	29026211	29026330	29037871	29037991	200	77,49,85,81	0,1,0,0	99,111,89,70	0,0,0,0	198	99	1	1	1.0,0.961,1.0,1.0	1.0,1.0,1.0,1.0	-0.01
201	ENSMUSG00000064202	4430402I18Rik	chr19	-	28954089	28954131	28948618	28948743	28959679	28959728	201	0,1,1,0	1,0,1,0	1,1,2,1	0,1,0,1	141	99	1	1	0.0,1.0,0.413,NA	1.0,0.413,1.0,0.413	-0.235
203	ENSMUSG00000098739	Gm27151	chr19	-	22446622	22446691	22438549	22438737	22447977	22448865	203	0,0,0,0	0,0,1,0	2,1,0,0	0,0,2,0	168	99	1	1	NA,NA,0.0,NA	1.0,1.0,0.0,NA	-0.667
204	ENSMUSG00000024754	Tmem2	chr19	+	21780170	21780252	21778341	21778786	21792637	21792980	204	0,0,1,2	5,10,6,7	1,4,1,0	4,4,7,4	181	99	0.182852	1	0.0,0.0,0.084,0.135	0.12,0.354,0.072,0.0	-0.082
205	ENSMUSG00000024750	Zfand5	chr19	+	21277654	21277758	21275979	21277089	21279624	21279750	205	239,200,352,297	1,1,12,4	265,412,269,255	7,14,5,6	198	99	0.0745239	1	0.992,0.99,0.936,0.974	0.95,0.936,0.964,0.955	0.022
206	ENSMUSG00000036192	Rorb	chr19	-	18977580	18977982	18962024	18962146	18983341	18983483	206	465,533,601,512	0,0,0,0	335,650,453,351	1,0,0,0	198	99	1	1	1.0,1.0,1.0,1.0	0.994,1.0,1.0,1.0	0.002
207	ENSMUSG00000036192	Rorb	chr19	-	18994267	18994320	18988030	18988116	19001006	19001100	207	108,101,83,85	172,239,262,183	57,135,53,76	133,196,128,135	152	99	0.191788	1	0.29,0.216,0.171,0.232	0.218,0.31,0.212,0.268	-0.025
208	ENSMUSG00000036192	Rorb	chr19	-	18994267	18994320	18988030	18988116	19110551	19111196	208	32,23,27,29	67,53,115,80	14,44,10,20	53,119,60,69	152	99	0.226139	1	0.237,0.22,0.133,0.191	0.147,0.194,0.098,0.159	0.046
209	ENSMUSG00000041491	Cep78	chr19	-	15959531	15959700	15955773	15956403	15960942	15961109	209	6,25,22,20	0,0,0,6	20,28,21,10	3,0,2,1	198	99	0.752583	1	1.0,1.0,1.0,0.625	0.769,1.0,0.84,0.833	0.046
210	ENSMUSG00000041491	Cep78	chr19	-	15969071	15969200	15962371	15962449	15970532	15970578	210	19,15,40,25	0,0,0,0	28,38,15,13	1,1,0,0	198	99	1	1	1.0,1.0,1.0,1.0	0.933,0.95,1.0,1.0	0.029
211	ENSMUSG00000024642	Tle4	chr19	-	14467179	14467233	14466548	14466701	14468151	14468271	211	84,68,115,85	0,2,0,0	90,148,106,100	2,2,0,1	153	99	1	1	1.0,0.957,1.0,1.0	0.967,0.98,1.0,0.985	0.006
212	ENSMUSG00000024642	Tle4	chr19	-	14544787	14544862	14517771	14517973	14564388	14564451	212	91,87,126,113	0,0,2,2	99,159,99,111	6,0,0,0	174	99	0.864094	1	1.0,1.0,0.973,0.97	0.904,1.0,1.0,1.0	0.01
214	ENSMUSG00000024687	Osbp	chr19	+	11984391	11984512	11983903	11984149	11988348	11988452	214	86,71,102,73	2,1,6,2	98,134,92,98	0,0,2,0	198	99	0.00227637	0.110143	0.956,0.973,0.895,0.948	1.0,1.0,0.958,1.0	-0.047
220	ENSMUSG00000034659	Tmem109	chr19	-	10880179	10880302	10874259	10874486	10881651	10881698	220	0,1,2,0	57,53,48,53	2,1,1,1	58,67,43,37	198	99	1	1	0.0,0.009,0.02,0.0	0.017,0.007,0.011,0.013	-0.005
221	ENSMUSG00000024666	Tmem138	chr19	-	10571528	10571604	10570477	10571268	10574836	10575008	221	81,62,70,69	0,0,0,0	61,57,41,28	1,0,1,0	175	99	1	1	1.0,1.0,1.0,1.0	0.972,1.0,0.959,1.0	0.017
222	ENSMUSG00000034820	Cpsf7	chr19	+	10525951	10526060	10525243	10525327	10531780	10531999	222	112,123,141,114	0,0,0,0	127,144,136,127	0,1,0,0	198	99	1	1	1.0,1.0,1.0,1.0	1.0,0.986,1.0,1.0	0.004
223	ENSMUSG00000036372	Tmem258	chr19	+	10205749	10206124	10204013	10204264	10206423	10206533	223	1,5,0,1	51,77,81,106	0,1,0,2	74,101,67,61	198	99	1	1	0.01,0.031,0.0,0.005	0.0,0.005,0.0,0.016	0.006
224	ENSMUSG00000010663	Fads1	chr19	+	10185684	10185882	10184926	10185037	10186377	10186479	224	50,41,72,50	0,0,0,0	63,75,51,45	0,0,2,0	198	99	1	1	1.0,1.0,1.0,1.0	1.0,1.0,0.927,1.0	0.018
225	ENSMUSG00000010663	Fads1	chr19	+	10191439	10191500	10186754	10186883	10192911	10192988	225	57,48,66,58	0,0,0,0	38,68,44,39	0,0,0,2	160	99	1	1	1.0,1.0,1.0,1.0	1.0,1.0,1.0,0.923	0.019
226	ENSMUSG00000010663	Fads1	chr19	+	10194488	10194614	10194317	10194397	10194870	10196870	226	67,53,87,75	0,1,0,1	72,113,71,53	0,0,0,0	198	99	1	1	1.0,0.964,1.0,0.974	1.0,1.0,1.0,1.0	-0.016
228	ENSMUSG00000024663	Rab3il1	chr19	+	10028284	10028503	10027559	10027637	10030149	10030278	228	3,2,1,1	2,2,0,2	4,0,0,0	2,4,0,3	198	99	1	1	0.429,0.333,1.0,0.2	0.5,0.0,NA,0.0	0.324
229	ENSMUSG00000024661	Fth1	chr19	+	9984559	9984685	9984180	9984327	9984780	9985092	229	1426,1165,1560,1585	0,0,0,0	1463,2388,1666,1362	0,0,0,2	198	99	1	1	1.0,1.0,1.0,1.0	1.0,1.0,1.0,0.997	0.001
230	ENSMUSG00000024660	Incenp	chr19	-	9877676	9877796	9876589	9876816	9878127	9878248	230	13,17,24,26	1,0,0,0	13,17,10,21	0,0,0,0	198	99	1	1	0.867,1.0,1.0,1.0	1.0,1.0,1.0,1.0	-0.033
231	ENSMUSG00000071646	Mta2	chr19	+	8942919	8943032	8942492	8942719	8943464	8943532	231	1,2,1,2	1,0,2,5	5,2,5,4	12,12,2,1	198	99	0.588027	1	0.333,1.0,0.2,0.167	0.172,0.077,0.556,0.667	0.057
232	ENSMUSG00000071646	Mta2	chr19	+	8951135	8951284	8950911	8951030	8951489	8952303	232	235,186,273,234	0,0,0,0	269,313,252,201	0,1,0,0	198	99	1	1	1.0,1.0,1.0,1.0	1.0,0.994,1.0,1.0	0.002
233	ENSMUSG00000071647	Eml3	chr19	+	8934950	8935046	8934241	8934352	8936303	8936459	233	208,191,236,230	0,0,0,0	205,284,204,187	0,1,0,0	195	99	1	1	1.0,1.0,1.0,1.0	1.0,0.993,1.0,1.0	0.002
234	ENSMUSG00000071647	Eml3	chr19	+	8938461	8938529	8937562	8937694	8939027	8939116	234	165,132,196,147	0,0,0,0	131,209,131,131	0,0,0,2	167	99	1	1	1.0,1.0,1.0,1.0	1.0,1.0,1.0,0.975	0.006
235	ENSMUSG00000071647	Eml3	chr19	+	8939416	8939504	8939187	8939285	8940578	8940677	235	217,241,254,219	0,0,1,1	171,293,179,151	1,0,1,0	187	99	1	1	1.0,1.0,0.993,0.991	0.989,1.0,0.99,1.0	0.001
236	ENSMUSG00000071647	Eml3	chr19	+	8940902	8941033	8940578	8940677	8941129	8941563	236	209,228,270,215	0,0,0,1	195,297,190,186	0,2,0,0	198	99	1	1	1.0,1.0,1.0,0.991	1.0,0.987,1.0,1.0	0.001
237	ENSMUSG00000071649	B3gat3	chr19	+	8921805	8921980	8920373	8920648	8925537	8925898	237	80,73,111,118	2,1,0,1	89,153,111,92	2,3,0,0	198	99	1	1	0.952,0.973,1.0,0.983	0.957,0.962,1.0,1.0	-0.003
238	ENSMUSG00000071657	Bscl2	chr19	+	8843008	8843090	8840534	8841424	8845170	8845314	238	133,113,153,139	0,0,0,0	109,167,141,101	0,1,0,0	181	99	1	1	1.0,1.0,1.0,1.0	1.0,0.989,1.0,1.0	0.003
239	ENSMUSG00000071657	Bscl2	chr19	+	8847666	8847733	8847405	8847547	8847913	8847982	239	80,68,96,84	0,0,1,0	72,125,85,73	0,0,0,0	166	99	1	1	1.0,1.0,0.983,1.0	1.0,1.0,1.0,1.0	-0.004
240	ENSMUSG00000071659	Hnrnpul2	chr19	+	8822803	8822939	8819400	8820813	8823229	8823306	240	369,298,346,421	2,0,3,2	392,489,430,339	1,1,0,0	198	99	1	1	0.989,1.0,0.983,0.991	0.995,0.996,1.0,1.0	-0.007
241	ENSMUSG00000071659	Hnrnpul2	chr19	+	8823229	8823306	8819400	8820813	8823529	8823669	241	143,125,142,176	0,3,0,0	142,210,162,135	0,0,0,0	176	99	1	1	1.0,0.959,1.0,1.0	1.0,1.0,1.0,1.0	-0.01
242	ENSMUSG00000071659	Hnrnpul2	chr19	+	8830887	8830961	8829749	8829950	8831224	8831332	242	315,289,388,336	7,4,13,8	310,455,358,305	10,9,6,4	173	99	0.530639	1	0.963,0.976,0.945,0.96	0.947,0.967,0.972,0.978	-0.005
243	ENSMUSG00000071662	Polr2g	chr19	-	8797235	8797395	8794479	8794530	8798223	8798333	243	103,88,127,135	1,0,0,0	118,159,104,113	0,1,0,0	198	99	1	1	0.981,1.0,1.0,1.0	1.0,0.988,1.0,1.0	-0.002
244	ENSMUSG00000003680	Taf6l	chr19	-	8773289	8773424	8773027	8773106	8774334	8774467	244	9,6,16,17	0,0,0,1	10,17,16,9	0,0,0,0	198	99	1	1	1.0,1.0,1.0,0.895	1.0,1.0,1.0,1.0	-0.026
245	ENSMUSG00000003680	Taf6l	chr19	-	8773504	8773692	8773289	8773424	8774334	8774467	245	15,12,21,14	0,0,1,0	8,10,10,8	0,0,0,0	198	99	1	1	1.0,1.0,0.913,1.0	1.0,1.0,1.0,1.0	-0.022
247	ENSMUSG00000003680	Taf6l	chr19	-	8785121	8785178	8783834	8783994	8786209	8786281	247	18,16,38,31	1,0,3,0	33,34,24,27	6,0,3,4	156	99	0.00197876	0.100028	0.92,1.0,0.889,1.0	0.777,1.0,0.835,0.811	0.097
248	ENSMUSG00000003680	Taf6l	chr19	-	8785632	8785827	8785121	8785178	8786209	8786316	248	0,3,1,0	8,7,26,23	0,3,3,3	24,20,21,23	198	99	0.120509	1	0.0,0.176,0.019,0.0	0.0,0.07,0.067,0.061	-0.001
249	ENSMUSG00000003680	Taf6l	chr19	-	8785632	8785827	8785121	8785178	8786267	8786417	249	0,1,1,0	0,1,0,1	0,2,3,2	0,1,0,0	198	99	1	1	NA,0.333,1.0,0.0	NA,0.5,1.0,1.0	-0.389
250	ENSMUSG00000010110	Stx5a	chr19	+	8742253	8742497	8741412	8741575	8742853	8742860	250	53,58,85,66	0,0,0,0	75,95,55,56	0,1,0,0	198	99	1	1	1.0,1.0,1.0,1.0	1.0,0.979,1.0,1.0	0.005
251	ENSMUSG00000010110	Stx5a	chr19	+	8742853	8742924	8741802	8742497	8743079	8743135	251	50,61,85,82	1,0,0,0	93,103,61,63	1,0,0,0	170	99	1	1	0.967,1.0,1.0,1.0	0.982,1.0,1.0,1.0	-0.004
252	ENSMUSG00000010110	Stx5a	chr19	+	8743079	8743135	8742253	8742497	8743352	8743423	252	20,25,40,41	0,0,0,0	35,60,24,28	1,0,0,0	155	99	1	1	1.0,1.0,1.0,1.0	0.957,1.0,1.0,1.0	0.011
253	ENSMUSG00000010110	Stx5a	chr19	+	8749905	8750027	8749002	8749772	8754908	8754984	253	83,80,102,96	0,0,0,1	98,127,79,80	0,0,0,0	198	99	1	1	1.0,1.0,1.0,0.98	1.0,1.0,1.0,1.0	-0.005
254	ENSMUSG00000110423	RP23-62O7.9	chr19	+	8735986	8736093	8735840	8735905	8736175	8736297	254	33,34,50,25	0,4,3,5	34,66,26,50	2,1,1,2	198	99	0.0567	0.871567	1.0,0.81,0.893,0.714	0.895,0.971,0.929,0.926	-0.076
256	ENSMUSG00000024972	Lgals12	chr19	-	7602042	7602081	7601245	7601272	7603008	7603128	256	0,1,1,1	1,0,0,0	2,1,0,0	0,0,0,0	138	99	1	1	0.0,1.0,1.0,1.0	1.0,1.0,NA,NA	-0.25
257	ENSMUSG00000024972	Lgals12	chr19	-	7603008	7603128	7602042	7602081	7603968	7604182	257	1,0,0,0	0,0,1,0	3,1,3,1	0,0,0,0	198	99	1	1	1.0,NA,0.0,NA	1.0,1.0,1.0,1.0	-0.5
258	ENSMUSG00000024972	Lgals12	chr19	-	7604303	7604392	7603968	7604182	7606661	7606823	258	0,2,0,1	0,1,0,0	1,3,6,0	0,0,0,0	188	99	1	1	NA,0.513,NA,1.0	1.0,1.0,1.0,NA	-0.244
259	ENSMUSG00000024758	Rtn3	chr19	-	7456299	7458423	7434930	7435138	7467810	7467867	259	15,12,18,7	21,30,25,33	6,22,12,2	24,36,30,19	198	99	0.340472	1	0.263,0.167,0.265,0.096	0.111,0.234,0.167,0.05	0.057
260	ENSMUSG00000024758	Rtn3	chr19	-	7456299	7458423	7434930	7435138	7482938	7483289	260	5,9,8,9	191,183,230,210	3,10,7,0	157,250,200,168	198	99	0.147611	1	0.013,0.024,0.017,0.021	0.009,0.02,0.017,0.0	0.007
261	ENSMUSG00000024758	Rtn3	chr19	-	7467810	7467867	7434930	7435138	7482938	7483219	261	38,57,57,54	191,183,230,210	48,59,54,36	157,250,200,168	156	99	0.969382	1	0.112,0.165,0.136,0.14	0.162,0.13,0.146,0.12	-0.001
262	ENSMUSG00000024758	Rtn3	chr19	-	7467810	7467867	7456299	7458423	7482938	7483219	262	29,31,43,23	0,1,1,3	27,36,27,20	0,1,0,0	156	99	0.938335	1	1.0,0.952,0.965,0.83	1.0,0.958,1.0,1.0	-0.053
263	ENSMUSG00000024970	AI846148	chr19	-	7374295	7374445	7374021	7374147	7374520	7374850	263	35,31,47,36	0,0,2,3	27,48,40,26	1,0,1,0	198	99	1	1	1.0,1.0,0.922,0.857	0.931,1.0,0.952,1.0	-0.026
264	ENSMUSG00000024970	AI846148	chr19	-	7374520	7374850	7374021	7374147	7382671	7383026	264	5,5,7,30	1,0,0,0	14,20,14,17	0,0,0,0	198	99	1	1	0.714,1.0,1.0,1.0	1.0,1.0,1.0,1.0	-0.072
265	ENSMUSG00000024969	Mark2	chr19	-	7278041	7278086	7275395	7277450	7279110	7279278	265	23,23,15,15	0,0,1,0	18,27,17,33	0,0,0,0	144	99	1	1	1.0,1.0,0.912,1.0	1.0,1.0,1.0,1.0	-0.022
266	ENSMUSG00000024969	Mark2	chr19	-	7278041	7278086	7275395	7277450	7279985	7280012	266	29,30,24,21	0,2,0,0	19,40,24,42	3,1,2,0	144	99	0.271238	1	1.0,0.912,1.0,1.0	0.813,0.965,0.892,1.0	0.06
267	ENSMUSG00000024969	Mark2	chr19	-	7278041	7278086	7275395	7277450	7280997	7281255	267	29,36,26,23	1,0,1,0	17,37,22,48	1,1,1,1	144	99	1	1	0.952,1.0,0.947,1.0	0.921,0.962,0.938,0.971	0.027
268	ENSMUSG00000024969	Mark2	chr19	-	7279110	7279278	7277279	7277450	7279985	7280012	268	4,1,2,9	0,2,0,0	3,4,3,0	3,1,2,0	198	99	1	1	1.0,0.2,1.0,1.0	0.333,0.667,0.429,NA	0.324
269	ENSMUSG00000024969	Mark2	chr19	-	7279110	7279278	7278041	7278086	7279985	7280012	269	9,8,4,10	11,14,12,7	10,10,7,4	8,19,11,13	198	99	0.717194	1	0.29,0.222,0.143,0.417	0.385,0.208,0.241,0.133	0.026
270	ENSMUSG00000024969	Mark2	chr19	-	7279985	7280012	7276848	7277450	7280997	7281255	270	1,5,6,4	1,0,1,0	11,8,6,1	1,1,1,1	126	99	1	1	0.44,1.0,0.825,1.0	0.896,0.863,0.825,0.44	0.06
271	ENSMUSG00000024969	Mark2	chr19	-	7279985	7280012	7278041	7278086	7280997	7281255	271	12,17,18,11	11,20,14,9	16,26,13,14	6,16,9,19	126	99	0.382267	1	0.462,0.4,0.503,0.49	0.677,0.561,0.532,0.367	-0.07
272	ENSMUSG00000024969	Mark2	chr19	-	7279985	7280012	7279110	7279278	7280997	7281255	272	5,4,7,13	2,1,1,0	11,11,7,1	1,2,1,2	126	99	0.186299	1	0.663,0.759,0.846,1.0	0.896,0.812,0.846,0.282	0.108
273	ENSMUSG00000024969	Mark2	chr19	-	7281797	7281959	7280997	7281255	7282725	7282818	273	111,78,108,69	14,13,11,13	57,100,90,69	14,24,8,17	198	99	0.147872	1	0.799,0.75,0.831,0.726	0.671,0.676,0.849,0.67	0.06
274	ENSMUSG00000024969	Mark2	chr19	-	7282725	7282818	7281797	7281959	7283032	7283110	274	43,35,56,29	0,0,1,0	34,54,44,33	0,0,0,0	192	99	1	1	1.0,1.0,0.967,1.0	1.0,1.0,1.0,1.0	-0.008
275	ENSMUSG00000024969	Mark2	chr19	-	7282725	7282823	7281797	7281959	7283032	7283050	275	105,90,135,81	0,0,1,0	79,122,103,71	0,0,0,0	197	99	1	1	1.0,1.0,0.985,1.0	1.0,1.0,1.0,1.0	-0.004
276	ENSMUSG00000024969	Mark2	chr19	-	7284464	7284577	7283435	7283568	7284659	7284759	276	87,84,151,117	0,1,1,2	110,183,116,91	1,1,1,0	198	99	1	1	1.0,0.977,0.987,0.967	0.982,0.989,0.983,1.0	-0.006
277	ENSMUSG00000024969	Mark2	chr19	-	7341167	7341254	7290602	7290782	7341498	7341642	277	24,27,30,26	0,0,0,0	25,41,28,27	1,0,0,0	186	99	1	1	1.0,1.0,1.0,1.0	0.93,1.0,1.0,1.0	0.017
278	ENSMUSG00000024968	Rcor2	chr19	+	7270553	7270606	7270100	7270181	7270697	7270859	278	4,7,9,5	0,0,0,2	7,13,8,8	0,0,0,0	152	99	1	1	1.0,1.0,1.0,0.62	1.0,1.0,1.0,1.0	-0.095
279	ENSMUSG00000024968	Rcor2	chr19	+	7270969	7271094	7270697	7270859	7271192	7271262	279	11,6,7,13	0,0,0,0	10,13,14,7	0,1,0,2	198	99	1	1	1.0,1.0,1.0,1.0	1.0,0.867,1.0,0.636	0.124
280	ENSMUSG00000036278	Macrod1	chr19	+	7197701	7197736	7197531	7197613	7197912	7198061	280	2,1,3,0	4,4,7,4	3,5,3,5	3,7,3,2	134	99	0.00660604	0.225163	0.27,0.156,0.24,0.0	0.425,0.345,0.425,0.649	-0.294
281	ENSMUSG00000037349	Nudt22	chr19	-	6993661	6993759	6993432	6993526	6994670	6994769	281	15,24,23,16	0,0,3,0	21,31,13,16	0,0,0,0	197	99	1	1	1.0,1.0,0.794,1.0	1.0,1.0,1.0,1.0	-0.051
282	ENSMUSG00000024962	Vegfb	chr19	-	6986020	6986094	6985804	6985840	6986289	6986486	282	103,92,71,75	0,0,0,0	49,106,97,88	1,0,0,0	173	99	1	1	1.0,1.0,1.0,1.0	0.966,1.0,1.0,1.0	0.008
283	ENSMUSG00000024962	Vegfb	chr19	-	6986773	6986816	6986289	6986486	6987351	6987629	283	34,33,52,31	0,1,4,1	36,52,29,31	2,0,4,0	142	99	0.639089	1	1.0,0.958,0.901,0.956	0.926,1.0,0.835,1.0	0.013
284	ENSMUSG00000024955	Esrra	chr19	-	6914078	6914195	6913819	6913948	6920062	6920399	284	46,38,61,50	0,0,0,2	33,60,36,47	0,0,0,0	198	99	1	1	1.0,1.0,1.0,0.926	1.0,1.0,1.0,1.0	-0.018
285	ENSMUSG00000024955	Esrra	chr19	-	6914078	6914292	6913819	6913948	6920062	6920399	285	21,15,32,26	0,0,0,2	15,32,18,27	0,0,0,0	198	99	1	1	1.0,1.0,1.0,0.867	1.0,1.0,1.0,1.0	-0.033
287	ENSMUSG00000024955	Esrra	chr19	-	6920062	6920399	6914078	6914292	6921621	6921808	287	14,13,31,19	0,0,0,0	9,21,11,14	0,1,0,0	198	99	1	1	1.0,1.0,1.0,1.0	1.0,0.913,1.0,1.0	0.022
290	ENSMUSG00000032946	Rasgrp2	chr19	+	6403431	6403563	6402917	6403086	6404299	6404421	290	23,10,9,16	0,0,0,0	8,13,23,13	1,0,0,0	198	99	1	1	1.0,1.0,1.0,1.0	0.8,1.0,1.0,1.0	0.05
291	ENSMUSG00000032946	Rasgrp2	chr19	+	6404017	6404095	6403431	6403563	6404299	6404337	291	0,0,2,1	7,6,3,10	1,0,0,0	4,4,5,6	177	99	1	1	0.0,0.0,0.272,0.053	0.123,0.0,0.0,0.0	0.051
292	ENSMUSG00000032648	Pygm	chr19	+	6390939	6391041	6390330	6390445	6391332	6391480	292	148,115,162,187	1,0,0,0	235,268,203,179	0,0,0,0	198	99	1	1	0.987,1.0,1.0,1.0	1.0,1.0,1.0,1.0	-0.003
293	ENSMUSG00000024949	Sf1	chr19	+	6368363	6368439	6365663	6365792	6371266	6371419	293	355,253,382,295	10,7,11,12	294,452,395,315	5,20,11,10	175	99	0.868907	1	0.953,0.953,0.952,0.933	0.971,0.927,0.953,0.947	-0.002
294	ENSMUSG00000024949	Sf1	chr19	+	6374524	6374608	6374009	6374283	6374718	6374898	294	170,103,163,137	0,0,0,0	172,197,176,136	0,1,0,0	183	99	1	1	1.0,1.0,1.0,1.0	1.0,0.991,1.0,1.0	0.002
295	ENSMUSG00000024949	Sf1	chr19	+	6374548	6374608	6374009	6374283	6374718	6374898	295	310,189,289,267	0,0,0,0	314,408,306,257	0,1,0,0	159	99	1	1	1.0,1.0,1.0,1.0	1.0,0.996,1.0,1.0	0.001
296	ENSMUSG00000024949	Sf1	chr19	+	6374553	6374608	6374128	6374283	6374718	6374898	296	164,105,159,135	0,0,0,0	163,192,174,144	0,1,0,0	154	99	1	1	1.0,1.0,1.0,1.0	1.0,0.992,1.0,1.0	0.002
297	ENSMUSG00000024949	Sf1	chr19	+	6374718	6374898	6374524	6374608	6375657	6375780	297	240,165,259,198	0,0,1,0	250,304,259,209	0,2,0,0	198	99	1	1	1.0,1.0,0.992,1.0	1.0,0.987,1.0,1.0	0.001
298	ENSMUSG00000024949	Sf1	chr19	+	6374718	6374898	6374524	6374608	6376295	6376512	298	231,155,247,206	0,0,0,0	247,299,250,214	0,0,5,0	198	99	1	1	1.0,1.0,1.0,1.0	1.0,1.0,0.962,1.0	0.01
299	ENSMUSG00000024949	Sf1	chr19	+	6374819	6374898	6374548	6374608	6376295	6376654	299	16,25,34,23	0,0,0,0	27,44,24,30	0,0,5,0	178	99	0.430488	1	1.0,1.0,1.0,1.0	1.0,1.0,0.727,1.0	0.068
300	ENSMUSG00000024949	Sf1	chr19	+	6375657	6375862	6374548	6374608	6376295	6376512	300	0,2,2,1	0,0,0,0	2,6,0,0	0,0,5,0	198	99	1	1	NA,1.0,1.0,1.0	1.0,1.0,0.0,NA	0.333
301	ENSMUSG00000024949	Sf1	chr19	+	6375657	6375862	6374718	6374898	6376295	6376512	301	28,42,59,27	19,30,46,34	36,62,37,34	30,53,28,39	198	99	0.736841	1	0.424,0.412,0.391,0.284	0.375,0.369,0.398,0.304	0.016
302	ENSMUSG00000024948	Map4k2	chr19	+	6341743	6341834	6341269	6341516	6341902	6341967	302	30,18,36,34	0,0,0,0	30,44,40,32	0,0,0,1	190	99	1	1	1.0,1.0,1.0,1.0	1.0,1.0,1.0,0.943	0.014
303	ENSMUSG00000024948	Map4k2	chr19	+	6341766	6341834	6341458	6341516	6341902	6341967	303	13,3,13,19	0,0,0,0	16,19,21,17	0,0,0,1	167	99	1	1	1.0,1.0,1.0,1.0	1.0,1.0,1.0,0.91	0.022
304	ENSMUSG00000024948	Map4k2	chr19	+	6341769	6341834	6341458	6341516	6341902	6341967	304	15,5,13,24	0,0,0,0	19,21,20,17	0,0,0,1	164	99	1	1	1.0,1.0,1.0,1.0	1.0,1.0,1.0,0.911	0.022
306	ENSMUSG00000024948	Map4k2	chr19	+	6343103	6343176	6342743	6342786	6343254	6343386	306	43,31,44,36	0,0,0,2	30,40,23,27	0,0,0,0	172	99	1	1	1.0,1.0,1.0,0.912	1.0,1.0,1.0,1.0	-0.022
308	ENSMUSG00000024948	Map4k2	chr19	+	6343801	6343883	6343460	6343523	6343971	6344079	308	42,47,42,64	0,0,1,0	58,66,36,40	0,0,0,1	181	99	1	1	1.0,1.0,0.958,1.0	1.0,1.0,1.0,0.956	0.001
309	ENSMUSG00000024948	Map4k2	chr19	+	6343971	6344079	6343515	6343883	6344406	6344485	309	41,56,55,60	0,0,0,0	75,92,59,51	0,1,0,0	198	99	1	1	1.0,1.0,1.0,1.0	1.0,0.979,1.0,1.0	0.005
310	ENSMUSG00000024948	Map4k2	chr19	+	6345576	6345610	6345443	6345482	6345727	6345742	310	45,30,50,41	0,0,0,0	39,42,52,23	0,1,0,0	133	99	1	1	1.0,1.0,1.0,1.0	1.0,0.969,1.0,1.0	0.008
311	ENSMUSG00000024948	Map4k2	chr19	+	6346544	6346605	6346387	6346467	6346691	6346809	311	49,28,44,51	0,0,1,0	36,45,39,45	0,0,0,0	160	99	1	1	1.0,1.0,0.965,1.0	1.0,1.0,1.0,1.0	-0.009
312	ENSMUSG00000024948	Map4k2	chr19	+	6353119	6353190	6352774	6352861	6353277	6353333	312	52,30,51,38	0,0,0,1	37,73,33,42	0,0,0,1	170	99	1	1	1.0,1.0,1.0,0.957	1.0,1.0,1.0,0.961	-0.001
315	ENSMUSG00000024787	Snx15	chr19	-	6124152	6124188	6123829	6123950	6128048	6128147	315	26,25,37,37	1,2,0,0	45,54,30,33	0,1,1,1	135	99	1	1	0.95,0.902,1.0,1.0	1.0,0.975,0.957,0.96	-0.01
316	ENSMUSG00000024797	Vps51	chr19	-	6073502	6073566	6071561	6071708	6076362	6076868	316	0,0,0,0	46,26,50,44	1,1,0,0	52,50,54,30	163	99	1	1	0.0,0.0,0.0,0.0	0.012,0.012,0.0,0.0	-0.006
318	ENSMUSG00000024799	Tm7sf2	chr19	-	6063526	6063607	6063323	6063446	6063821	6063990	318	7,7,10,13	0,1,0,0	4,16,14,7	0,0,0,0	180	99	1	1	1.0,0.794,1.0,1.0	1.0,1.0,1.0,1.0	-0.051
321	ENSMUSG00000024826	Dpf2	chr19	-	5902630	5902768	5902362	5902491	5904239	5904318	321	83,53,86,63	0,0,0,0	69,116,78,67	0,1,0,0	198	99	1	1	1.0,1.0,1.0,1.0	1.0,0.983,1.0,1.0	0.004
322	ENSMUSG00000024826	Dpf2	chr19	-	5903730	5903772	5902630	5902768	5904239	5904318	322	112,88,111,119	18,13,29,10	112,153,127,97	11,20,22,19	141	99	0.698649	1	0.814,0.826,0.729,0.893	0.877,0.843,0.802,0.782	-0.011
323	ENSMUSG00000024826	Dpf2	chr19	-	5905388	5905552	5904453	5904546	5906523	5906631	323	98,110,143,133	0,0,1,1	137,155,132,127	0,0,0,0	198	99	1	1	1.0,1.0,0.986,0.985	1.0,1.0,1.0,1.0	-0.007
325	ENSMUSG00000024937	Ehbp1l1	chr19	-	5720971	5721007	5720808	5720877	5721441	5721584	325	2,0,1,0	0,1,3,0	0,1,0,1	1,1,0,0	135	99	1	1	1.0,0.0,0.196,NA	0.0,0.423,NA,1.0	-0.076
326	ENSMUSG00000024911	Fibp	chr19	+	5464333	5464431	5464128	5464215	5464924	5465052	326	44,55,58,57	0,0,1,2	62,78,42,48	0,0,0,1	197	99	1	1	1.0,1.0,0.967,0.935	1.0,1.0,1.0,0.96	-0.014
327	ENSMUSG00000024855	Pacs1	chr19	-	5138929	5139065	5136692	5136919	5139279	5139322	327	62,50,56,48	0,0,0,0	69,56,65,76	0,0,0,2	198	99	1	1	1.0,1.0,1.0,1.0	1.0,1.0,1.0,0.95	0.012
328	ENSMUSG00000024855	Pacs1	chr19	-	5139279	5139322	5138929	5139065	5141159	5141202	328	44,36,44,41	0,0,0,1	57,49,46,58	0,0,1,0	142	99	1	1	1.0,1.0,1.0,0.966	1.0,1.0,0.97,1.0	-0.001
329	ENSMUSG00000024855	Pacs1	chr19	-	5145070	5145186	5144799	5144935	5147126	5147207	329	64,66,78,71	0,0,0,2	96,102,67,48	1,0,0,0	198	99	1	1	1.0,1.0,1.0,0.947	0.98,1.0,1.0,1.0	-0.008
330	ENSMUSG00000024855	Pacs1	chr19	-	5159967	5160093	5156356	5156501	5160717	5160807	330	56,58,78,59	0,0,0,0	69,92,78,57	0,0,0,1	198	99	1	1	1.0,1.0,1.0,1.0	1.0,1.0,1.0,0.966	0.008
331	ENSMUSG00000024862	Klc2	chr19	-	5111364	5111538	5111137	5111237	5111618	5111720	331	137,85,81,92	2,0,0,0	55,144,114,86	0,0,0,0	198	99	1	1	0.972,1.0,1.0,1.0	1.0,1.0,1.0,1.0	-0.007
332	ENSMUSG00000024862	Klc2	chr19	-	5111825	5111913	5111618	5111720	5112717	5112940	332	95,69,118,99	0,0,0,2	88,126,77,79	0,0,0,0	187	99	1	1	1.0,1.0,1.0,0.963	1.0,1.0,1.0,1.0	-0.009
333	ENSMUSG00000024862	Klc2	chr19	-	5113940	5114171	5113780	5113850	5117193	5117432	333	84,87,95,77	0,1,0,0	67,134,97,69	0,0,0,0	198	99	1	1	1.0,0.978,1.0,1.0	1.0,1.0,1.0,1.0	-0.006
334	ENSMUSG00000024862	Klc2	chr19	-	5117193	5117432	5113940	5114171	5118121	5118560	334	48,45,65,69	1,0,0,0	46,80,49,49	2,0,0,0	198	99	1	1	0.96,1.0,1.0,1.0	0.92,1.0,1.0,1.0	0.01
335	ENSMUSG00000024862	Klc2	chr19	-	5117193	5117469	5113940	5114171	5118121	5118300	335	69,59,81,70	1,0,0,0	53,100,75,66	2,0,0,0	198	99	1	1	0.972,1.0,1.0,1.0	0.93,1.0,1.0,1.0	0.01
337	ENSMUSG00000094936	Rbm4	chr19	-	4787360	4788042	4784292	4785567	4792397	4792820	337	37,38,49,46	17,16,23,19	36,59,34,30	12,17,18,16	198	99	0.664941	1	0.521,0.543,0.516,0.548	0.6,0.634,0.486,0.484	-0.019
338	ENSMUSG00000024889	Rce1	chr19	-	4623500	4623563	4622550	4623242	4623825	4623897	338	44,40,50,48	1,0,2,2	40,56,39,39	1,0,0,0	162	99	0.570709	1	0.964,1.0,0.939,0.936	0.961,1.0,1.0,1.0	-0.03
341	ENSMUSG00000005986	Ankrd13d	chr19	-	4273535	4273602	4273020	4273102	4280536	4280726	341	11,11,23,12	0,0,0,0	9,14,17,15	0,0,0,2	166	99	1	1	1.0,1.0,1.0,1.0	1.0,1.0,1.0,0.817	0.046
343	ENSMUSG00000005986	Ankrd13d	chr19	-	4282168	4282304	4281917	4282042	4282880	4283033	343	9,5,12,10	0,0,0,0	6,10,13,8	0,2,0,0	198	99	1	1	1.0,1.0,1.0,1.0	1.0,0.714,1.0,1.0	0.072
344	ENSMUSG00000034616	Ssh3	chr19	-	4267746	4267978	4266521	4266637	4268544	4268585	344	6,13,8,8	0,1,0,0	13,5,4,7	1,0,0,4	198	99	0.204906	1	1.0,0.867,1.0,1.0	0.867,1.0,1.0,0.467	0.133
345	ENSMUSG00000040663	Clcf1	chr19	+	4215732	4215830	4214304	4214500	4220177	4220344	345	2,0,0,0	3,0,6,0	0,0,0,0	1,11,0,1	197	99	1	1	0.251,NA,0.0,NA	0.0,0.0,NA,0.0	0.126
347	ENSMUSG00000024830	Rps6kb2	chr19	-	4158609	4158717	4158065	4158128	4158802	4158919	347	9,13,23,14	0,0,0,0	16,13,12,14	0,2,0,0	198	99	1	1	1.0,1.0,1.0,1.0	1.0,0.765,1.0,1.0	0.059
348	ENSMUSG00000024830	Rps6kb2	chr19	-	4158609	4158717	4158065	4158128	4158828	4158919	348	14,17,26,22	0,0,1,0	26,23,12,18	0,2,0,0	198	99	1	1	1.0,1.0,0.929,1.0	1.0,0.852,1.0,1.0	0.019
350	ENSMUSG00000024830	Rps6kb2	chr19	-	4159402	4159460	4159226	4159327	4159565	4159705	350	14,16,10,16	0,0,0,0	16,18,16,12	0,0,0,1	157	99	1	1	1.0,1.0,1.0,1.0	1.0,1.0,1.0,0.883	0.029
351	ENSMUSG00000024830	Rps6kb2	chr19	-	4159402	4159460	4159226	4159327	4161067	4161215	351	14,23,23,33	0,1,1,4	29,44,28,15	2,4,2,3	157	99	0.184147	1	1.0,0.935,0.935,0.839	0.901,0.874,0.898,0.759	0.069
352	ENSMUSG00000024830	Rps6kb2	chr19	-	4159565	4159705	4159226	4159327	4161067	4161215	352	3,5,1,2	0,1,1,4	0,1,1,4	2,4,2,3	198	99	0.0260521	0.543558	1.0,0.714,0.333,0.2	0.0,0.111,0.2,0.4	0.384
353	ENSMUSG00000024830	Rps6kb2	chr19	-	4159565	4159705	4159402	4159460	4161067	4161215	353	5,8,4,3	2,10,14,18	0,3,3,4	13,29,14,4	198	99	0.028414	0.574853	0.556,0.286,0.125,0.077	0.0,0.049,0.097,0.333	0.141
354	ENSMUSG00000024830	Rps6kb2	chr19	-	4162821	4162862	4162516	4162723	4163167	4163285	354	11,17,16,10	0,0,1,0	17,17,10,18	0,0,0,0	140	99	1	1	1.0,1.0,0.919,1.0	1.0,1.0,1.0,1.0	-0.02
355	ENSMUSG00000024830	Rps6kb2	chr19	-	4162821	4162862	4162602	4162718	4163167	4163285	355	3,2,4,1	0,1,1,0	1,11,1,3	2,0,0,0	140	99	0.767481	1	1.0,0.586,0.739,1.0	0.261,1.0,1.0,1.0	0.016
356	ENSMUSG00000024842	Cabp4	chr19	-	4138773	4138804	4138548	4138692	4139202	4139609	356	168,138,196,212	3,2,4,4	124,222,157,143	6,13,12,7	130	99	4.95388e-05	0.00587178	0.977,0.981,0.974,0.976	0.94,0.929,0.909,0.94	0.047
359	ENSMUSG00000024845	Tmem134	chr19	+	4127759	4127836	4127549	4127639	4131030	4131075	359	12,12,14,14	0,1,1,0	12,21,13,11	1,0,0,0	176	99	1	1	1.0,0.871,0.887,1.0	0.871,1.0,1.0,1.0	-0.028
360	ENSMUSG00000024845	Tmem134	chr19	+	4127759	4127836	4127549	4127639	4131228	4131282	360	28,20,24,15	0,2,1,0	22,32,18,25	0,2,0,1	176	99	1	1	1.0,0.849,0.931,1.0	1.0,0.9,1.0,0.934	-0.013
361	ENSMUSG00000024845	Tmem134	chr19	+	4130856	4131075	4127759	4127836	4131228	4131282	361	2,4,5,3	19,9,12,4	4,3,2,5	13,15,6,15	198	99	0.696573	1	0.05,0.182,0.172,0.273	0.133,0.091,0.143,0.143	0.042
362	ENSMUSG00000024845	Tmem134	chr19	+	4131030	4131075	4127549	4127836	4131228	4131257	362	3,4,6,5	19,9,12,4	4,6,2,5	13,15,6,15	144	99	0.797757	1	0.098,0.234,0.256,0.462	0.175,0.216,0.186,0.186	0.072
363	ENSMUSG00000024845	Tmem134	chr19	+	4131030	4131075	4127571	4127639	4131228	4131257	363	1,4,5,2	0,2,1,0	4,2,2,5	0,2,0,1	144	99	1	1	1.0,0.579,0.775,1.0	1.0,0.407,1.0,0.775	0.043
364	ENSMUSG00000024851	Pitpnm1	chr19	+	4103260	4103485	4102974	4103096	4104813	4104929	364	594,511,740,682	0,1,0,0	474,857,621,515	0,0,0,0	198	99	1	1	1.0,0.996,1.0,1.0	1.0,1.0,1.0,1.0	-0.001
365	ENSMUSG00000024851	Pitpnm1	chr19	+	4105229	4105325	4104813	4105140	4105414	4105522	365	615,468,713,588	0,0,1,0	540,741,576,460	1,0,2,0	195	99	1	1	1.0,1.0,0.997,1.0	0.996,1.0,0.993,1.0	0.002
366	ENSMUSG00000024851	Pitpnm1	chr19	+	4106563	4106625	4105414	4105522	4107785	4107975	366	137,122,190,170	0,4,0,1	161,242,165,135	1,2,0,0	161	99	1	1	1.0,0.949,1.0,0.991	0.99,0.987,1.0,1.0	-0.009
367	ENSMUSG00000024851	Pitpnm1	chr19	+	4106711	4106962	4106563	4106625	4107785	4107975	367	487,353,566,455	0,2,2,1	499,681,494,413	1,0,1,1	198	99	1	1	1.0,0.989,0.993,0.996	0.996,1.0,0.996,0.995	-0.002
368	ENSMUSG00000024851	Pitpnm1	chr19	+	4106711	4106962	4106563	4106625	4108422	4108580	368	239,204,291,227	0,0,1,0	259,351,247,208	0,0,0,0	198	99	1	1	1.0,1.0,0.993,1.0	1.0,1.0,1.0,1.0	-0.002
369	ENSMUSG00000024851	Pitpnm1	chr19	+	4108422	4108580	4108085	4108193	4108664	4108867	369	454,375,538,547	0,0,1,0	477,601,426,385	0,0,0,0	198	99	1	1	1.0,1.0,0.996,1.0	1.0,1.0,1.0,1.0	-0.001
370	ENSMUSG00000024851	Pitpnm1	chr19	+	4110494	4110659	4109825	4109996	4110841	4110990	370	587,479,666,638	0,0,0,0	546,766,601,498	1,4,1,0	198	99	1	1	1.0,1.0,1.0,1.0	0.996,0.99,0.997,1.0	0.004
371	ENSMUSG00000024851	Pitpnm1	chr19	+	4110494	4110659	4109825	4109996	4110947	4110990	371	320,280,401,344	0,0,1,0	327,455,329,283	0,0,0,0	198	99	1	1	1.0,1.0,0.995,1.0	1.0,1.0,1.0,1.0	-0.001
372	ENSMUSG00000024851	Pitpnm1	chr19	+	4112326	4112510	4112100	4112250	4112747	4112876	372	530,474,616,541	0,0,0,2	464,711,528,425	0,0,0,0	198	99	1	1	1.0,1.0,1.0,0.993	1.0,1.0,1.0,1.0	-0.002
373	ENSMUSG00000037916	Ndufv1	chr19	-	4011101	4011272	4009825	4010009	4011345	4011424	373	234,199,268,227	0,0,0,0	211,386,241,175	1,0,0,0	198	99	1	1	1.0,1.0,1.0,1.0	0.991,1.0,1.0,1.0	0.002
376	ENSMUSG00000024908	Ppp6r3	chr19	-	3459360	3459480	3454932	3457051	3464544	3464695	376	151,136,174,169	1,0,0,0	139,239,182,127	0,0,0,0	198	99	1	1	0.987,1.0,1.0,1.0	1.0,1.0,1.0,1.0	-0.003
377	ENSMUSG00000024908	Ppp6r3	chr19	-	3478277	3478364	3473768	3473815	3484830	3484916	377	49,60,77,63	4,4,3,1	57,79,84,77	3,7,1,3	186	99	0.856228	1	0.867,0.889,0.932,0.971	0.91,0.857,0.978,0.932	-0.004
378	ENSMUSG00000024908	Ppp6r3	chr19	-	3478277	3478364	3473768	3473866	3484830	3484916	378	90,75,139,127	13,19,13,26	83,123,112,84	28,29,28,22	186	99	0.0163063	0.402695	0.787,0.678,0.851,0.722	0.612,0.693,0.68,0.67	0.096
379	ENSMUSG00000024908	Ppp6r3	chr19	-	3484830	3484916	3473768	3473866	3486975	3487091	379	94,109,109,132	0,0,1,0	122,152,132,125	0,0,0,0	185	99	1	1	1.0,1.0,0.983,1.0	1.0,1.0,1.0,1.0	-0.004
380	ENSMUSG00000024908	Ppp6r3	chr19	-	3507241	3507355	3496521	3496651	3511928	3512041	380	191,186,220,218	0,0,0,0	226,276,200,167	1,2,0,0	198	99	1	1	1.0,1.0,1.0,1.0	0.991,0.986,1.0,1.0	0.006
381	ENSMUSG00000024908	Ppp6r3	chr19	-	3507241	3507355	3496521	3496651	3514653	3514719	381	106,86,121,125	0,0,0,0	127,130,124,95	1,3,0,1	198	99	0.983042	1	1.0,1.0,1.0,1.0	0.984,0.956,1.0,0.979	0.02
382	ENSMUSG00000024908	Ppp6r3	chr19	-	3511928	3512041	3496521	3496651	3514653	3514719	382	176,125,129,146	0,0,0,0	127,190,137,102	1,3,0,1	198	99	1	1	1.0,1.0,1.0,1.0	0.984,0.969,1.0,0.981	0.017
383	ENSMUSG00000024908	Ppp6r3	chr19	-	3511928	3512041	3507241	3507355	3514653	3514719	383	262,226,228,241	1,1,0,2	225,337,216,174	0,3,3,0	198	99	1	1	0.992,0.991,1.0,0.984	1.0,0.983,0.973,1.0	0.003
384	ENSMUSG00000024908	Ppp6r3	chr19	-	3518244	3518382	3514653	3514719	3521733	3521920	384	193,174,202,213	0,1,0,0	162,250,191,186	1,1,1,1	198	99	1	1	1.0,0.989,1.0,1.0	0.988,0.992,0.99,0.989	0.008
385	ENSMUSG00000024908	Ppp6r3	chr19	-	3518244	3518382	3514653	3514719	3526701	3526934	385	117,110,135,121	0,0,1,0	99,150,119,100	1,0,0,0	198	99	1	1	1.0,1.0,0.985,1.0	0.98,1.0,1.0,1.0	0.001
386	ENSMUSG00000024908	Ppp6r3	chr19	-	3521733	3521920	3514653	3514719	3526701	3526934	386	89,97,109,113	0,0,1,0	101,124,106,91	1,0,0,0	198	99	1	1	1.0,1.0,0.982,1.0	0.981,1.0,1.0,1.0	0
387	ENSMUSG00000024908	Ppp6r3	chr19	-	3521733	3521920	3518244	3518382	3526701	3526934	387	166,160,176,205	1,0,0,0	163,223,177,176	0,0,0,0	198	99	1	1	0.988,1.0,1.0,1.0	1.0,1.0,1.0,1.0	-0.003
388	ENSMUSG00000024908	Ppp6r3	chr19	-	3544107	3544255	3526701	3526934	3575640	3575749	388	184,183,223,209	27,23,17,17	196,262,188,235	32,32,17,29	198	99	0.310843	1	0.773,0.799,0.868,0.86	0.754,0.804,0.847,0.802	0.023
389	ENSMUSG00000073514	Dok6	chr18	-	89560002	89560117	89496829	89496949	89598683	89598791	389	22,35,33,41	0,0,0,1	24,45,29,25	0,0,0,0	198	99	1	1	1.0,1.0,1.0,0.953	1.0,1.0,1.0,1.0	-0.012
390	ENSMUSG00000023066	Rttn	chr18	+	89010851	89010964	89009241	89009454	89012971	89013098	390	28,22,19,22	0,0,3,2	22,27,18,22	0,0,0,0	198	99	0.354942	1	1.0,1.0,0.76,0.846	1.0,1.0,1.0,1.0	-0.099
391	ENSMUSG00000023066	Rttn	chr18	+	89026958	89027047	89021663	89021763	89028891	89029009	391	27,27,25,25	1,1,0,1	34,39,27,21	0,0,0,0	188	99	1	1	0.934,0.934,1.0,0.929	1.0,1.0,1.0,1.0	-0.051
392	ENSMUSG00000023066	Rttn	chr18	+	89053519	89053739	89048365	89048520	89060360	89060489	392	25,30,30,38	0,0,0,0	31,53,23,22	0,0,1,0	198	99	1	1	1.0,1.0,1.0,1.0	1.0,1.0,0.92,1.0	0.02
393	ENSMUSG00000023066	Rttn	chr18	+	89108048	89108154	89095492	89095646	89109250	89109348	393	7,3,3,2	0,1,0,0	7,3,2,6	0,0,0,0	198	99	1	1	1.0,0.6,1.0,1.0	1.0,1.0,1.0,1.0	-0.1
394	ENSMUSG00000023066	Rttn	chr18	+	89108048	89108154	89103843	89104061	89109250	89109348	394	8,8,7,9	0,1,0,1	8,6,7,9	0,0,0,0	198	99	1	1	1.0,0.8,1.0,0.818	1.0,1.0,1.0,1.0	-0.096
395	ENSMUSG00000023066	Rttn	chr18	+	89110673	89110751	89109250	89109348	89113324	89113451	395	10,8,10,6	0,0,0,0	9,7,6,8	1,0,0,0	177	99	1	1	1.0,1.0,1.0,1.0	0.834,1.0,1.0,1.0	0.041
396	ENSMUSG00000023066	Rttn	chr18	+	89115444	89115644	89113324	89113451	89120831	89121099	396	14,22,12,12	0,0,1,0	13,23,10,10	0,0,0,0	198	99	1	1	1.0,1.0,0.857,1.0	1.0,1.0,1.0,1.0	-0.036
397	ENSMUSG00000023066	Rttn	chr18	+	89120831	89121099	89115444	89115644	89128755	89128859	397	22,18,13,10	0,0,0,0	20,31,15,14	0,0,0,1	198	99	1	1	1.0,1.0,1.0,1.0	1.0,1.0,1.0,0.875	0.031
398	ENSMUSG00000023066	Rttn	chr18	+	89128755	89128859	89120831	89121099	89129749	89129819	398	17,5,19,14	0,0,0,0	19,30,18,12	0,0,0,2	198	99	1	1	1.0,1.0,1.0,1.0	1.0,1.0,1.0,0.75	0.063
400	ENSMUSG00000056153	Socs6	chr18	-	88886991	88887052	88870249	88870918	88887208	88887247	400	1,1,0,3	4,13,13,10	4,1,1,1	5,19,7,15	160	99	0.599287	1	0.134,0.045,0.0,0.157	0.331,0.032,0.081,0.04	-0.037
401	ENSMUSG00000056153	Socs6	chr18	-	88886991	88887065	88868494	88870918	88887208	88887333	401	1,2,2,5	4,13,13,10	5,2,3,1	5,19,7,15	173	99	0.724467	1	0.125,0.081,0.081,0.222	0.364,0.057,0.197,0.037	-0.037
402	ENSMUSG00000024647	Cbln2	chr18	+	86711731	86711776	86711109	86711195	86712904	86713425	402	9,6,13,17	2,7,2,4	8,18,8,8	0,8,5,1	144	99	0.702772	1	0.756,0.371,0.817,0.745	1.0,0.607,0.524,0.846	-0.072
403	ENSMUSG00000024646	Cyb5a	chr18	+	84873139	84873169	84871504	84871633	84877826	84877861	403	43,49,59,54	0,0,0,0	53,64,54,42	0,0,1,0	129	99	1	1	1.0,1.0,1.0,1.0	1.0,1.0,0.976,1.0	0.006
404	ENSMUSG00000024646	Cyb5a	chr18	+	84876833	84876852	84873139	84873169	84877826	84877861	404	0,0,0,0	32,32,45,37	0,0,0,1	40,40,42,27	118	99	1	1	0.0,0.0,0.0,0.0	0.0,0.0,0.0,0.03	-0.007
407	ENSMUSG00000047992	Fam69c	chr18	+	84736811	84736976	84730029	84730689	84739368	84739408	407	14,15,17,15	3,2,1,2	16,11,11,17	2,2,0,1	198	99	0.231588	1	0.7,0.789,0.895,0.789	0.8,0.733,1.0,0.895	-0.064
408	ENSMUSG00000058881	Zfp516	chr18	+	82955523	82957449	82914631	82914723	82986743	82988198	408	85,53,81,68	1,0,0,0	89,101,67,88	0,0,0,0	198	99	1	1	0.977,1.0,1.0,1.0	1.0,1.0,1.0,1.0	-0.006
409	ENSMUSG00000058881	Zfp516	chr18	+	82986743	82988198	82955523	82957449	82993069	82993189	409	124,101,153,107	0,0,0,0	153,169,109,153	1,0,0,0	198	99	1	1	1.0,1.0,1.0,1.0	0.987,1.0,1.0,1.0	0.003
410	ENSMUSG00000058881	Zfp516	chr18	+	82993069	82993189	82986743	82988198	83001272	83005314	410	45,51,76,44	6,7,1,0	76,80,47,66	3,2,2,1	198	99	0.0886399	1	0.789,0.785,0.974,1.0	0.927,0.952,0.922,0.971	-0.056
411	ENSMUSG00000058881	Zfp516	chr18	+	82994469	82994537	82993069	82993189	83001272	83005314	411	88,76,82,74	0,1,0,0	87,134,59,87	0,0,0,0	167	99	1	1	1.0,0.978,1.0,1.0	1.0,1.0,1.0,1.0	-0.006
412	ENSMUSG00000041258	Zfp236	chr18	-	82607747	82607879	82604188	82604386	82609287	82609475	412	39,47,72,49	0,1,3,0	61,53,56,44	0,0,0,1	198	99	0.504268	1	1.0,0.959,0.923,1.0	1.0,1.0,1.0,0.957	-0.019
413	ENSMUSG00000041258	Zfp236	chr18	-	82610604	82610686	82609287	82609475	82617709	82617750	413	8,13,18,9	18,31,31,37	14,10,19,5	21,32,25,24	181	99	0.707801	1	0.196,0.187,0.241,0.117	0.267,0.146,0.294,0.102	-0.017
414	ENSMUSG00000041258	Zfp236	chr18	-	82649279	82649390	82645968	82646241	82656948	82657177	414	2,0,0,1	27,23,47,33	0,0,0,1	26,47,31,30	198	99	1	1	0.036,0.0,0.0,0.015	0.0,0.0,0.0,0.016	0.009
415	ENSMUSG00000041258	Zfp236	chr18	-	82664837	82664981	82658002	82658206	82668571	82668744	415	117,100,118,134	0,2,0,0	95,123,101,74	0,0,0,2	198	99	1	1	1.0,0.962,1.0,1.0	1.0,1.0,1.0,0.949	0.003
416	ENSMUSG00000041258	Zfp236	chr18	-	82668571	82668744	82664837	82664981	82671685	82671810	416	141,122,165,152	0,0,1,0	124,144,130,107	0,0,0,0	198	99	1	1	1.0,1.0,0.988,1.0	1.0,1.0,1.0,1.0	-0.003
417	ENSMUSG00000041258	Zfp236	chr18	-	82680591	82680756	82674306	82674485	82682144	82682287	417	180,180,253,186	1,0,0,2	133,243,222,121	0,1,0,0	198	99	1	1	0.989,1.0,1.0,0.979	1.0,0.992,1.0,1.0	-0.006
418	ENSMUSG00000024548	Setbp1	chr18	-	78783258	78783429	78750379	78755825	78856483	78859931	418	22,22,37,24	1,1,0,1	14,47,16,19	0,0,0,3	198	99	1	1	0.917,0.917,1.0,0.923	1.0,1.0,1.0,0.76	-0.001
419	ENSMUSG00000024548	Setbp1	chr18	-	78923988	78924042	78856483	78859931	79086550	79087180	419	41,16,50,39	0,1,0,0	52,52,23,32	0,0,0,0	153	99	1	1	1.0,0.912,1.0,1.0	1.0,1.0,1.0,1.0	-0.022
420	ENSMUSG00000039840	Epg5	chr18	+	77955906	77955980	77954732	77954840	77957406	77957512	420	33,27,37,42	0,0,1,1	33,37,27,36	2,6,2,2	173	99	1	1	1.0,1.0,0.955,0.96	0.904,0.779,0.885,0.912	0.109
421	ENSMUSG00000039840	Epg5	chr18	+	77959029	77959144	77957406	77957512	77959479	77959630	421	42,32,49,47	0,1,0,0	38,52,37,37	0,1,0,1	198	99	1	1	1.0,0.941,1.0,1.0	1.0,0.963,1.0,0.949	0.007
422	ENSMUSG00000039840	Epg5	chr18	+	77988263	77988387	77986385	77986607	77991345	77991490	422	44,29,44,26	0,0,0,0	24,42,37,33	0,0,1,0	198	99	1	1	1.0,1.0,1.0,1.0	1.0,1.0,0.949,1.0	0.013
423	ENSMUSG00000039840	Epg5	chr18	+	78013990	78014204	78012700	78012895	78014738	78014887	423	24,20,17,16	2,0,0,0	28,22,31,6	0,0,0,0	198	99	1	1	0.857,1.0,1.0,1.0	1.0,1.0,1.0,1.0	-0.036
424	ENSMUSG00000025429	Pstpip2	chr18	+	77870346	77870445	77861846	77861909	77871567	77871613	424	4,5,8,8	0,0,0,0	5,11,4,4	0,1,0,0	198	99	1	1	1.0,1.0,1.0,1.0	1.0,0.846,1.0,1.0	0.038
425	ENSMUSG00000032818	Loxhd1	chr18	+	77384921	77385086	77383723	77383852	77388336	77388518	425	0,0,0,0	0,1,0,0	0,1,0,0	0,0,0,0	198	99	1	1	NA,0.0,NA,NA	NA,1.0,NA,NA	-1
428	ENSMUSG00000025423	Pias2	chr18	+	77097248	77097723	77065207	77065419	77119911	77119962	428	70,50,78,88	0,0,0,1	63,109,96,59	0,1,1,0	198	99	1	1	1.0,1.0,1.0,0.978	1.0,0.982,0.98,1.0	0.004
429	ENSMUSG00000025423	Pias2	chr18	+	77105804	77105889	77097248	77097723	77119911	77119962	429	142,118,177,164	0,0,0,0	132,223,159,127	2,0,1,1	184	99	1	1	1.0,1.0,1.0,1.0	0.973,1.0,0.988,0.986	0.013
430	ENSMUSG00000025423	Pias2	chr18	+	77126856	77126991	77120055	77120146	77130049	77130123	430	53,79,112,105	0,0,0,0	57,104,80,48	0,0,1,0	198	99	1	1	1.0,1.0,1.0,1.0	1.0,1.0,0.976,1.0	0.006
431	ENSMUSG00000025423	Pias2	chr18	+	77128955	77129061	77126856	77126991	77130049	77130123	431	139,112,177,161	0,0,1,0	126,225,144,108	0,0,0,0	198	99	1	1	1.0,1.0,0.989,1.0	1.0,1.0,1.0,1.0	-0.003
432	ENSMUSG00000025423	Pias2	chr18	+	77130049	77130123	77126856	77126991	77133090	77133251	432	45,39,61,56	0,0,1,0	48,64,55,44	0,1,3,4	173	99	0.0449337	0.761082	1.0,1.0,0.972,1.0	1.0,0.973,0.913,0.863	0.056
433	ENSMUSG00000025420	Katnal2	chr18	-	76978429	76978532	76977147	76977525	76979998	76980161	433	25,20,22,20	0,0,0,0	21,38,24,20	0,0,1,0	198	99	1	1	1.0,1.0,1.0,1.0	1.0,1.0,0.923,1.0	0.019
434	ENSMUSG00000025420	Katnal2	chr18	-	76978429	76978672	76977148	76977525	76979998	76980161	434	15,8,15,12	0,0,0,0	15,30,18,10	0,0,1,0	198	99	1	1	1.0,1.0,1.0,1.0	1.0,1.0,0.9,1.0	0.025
436	ENSMUSG00000025420	Katnal2	chr18	-	77011989	77012104	77010040	77011045	77047173	77047243	436	12,10,17,12	0,0,1,0	9,8,6,12	0,3,2,0	198	99	0.231615	1	1.0,1.0,0.895,1.0	1.0,0.571,0.6,1.0	0.181
437	ENSMUSG00000025420	Katnal2	chr18	-	77017460	77017627	77010040	77011045	77047173	77047270	437	0,0,0,0	0,0,1,0	0,2,0,0	0,3,2,0	198	99	1	1	NA,NA,0.0,NA	NA,0.25,0.0,NA	-0.125
438	ENSMUSG00000025420	Katnal2	chr18	-	77019184	77019255	77017460	77017627	77047173	77047243	438	21,23,32,23	0,0,0,0	19,26,37,18	0,1,0,0	170	99	1	1	1.0,1.0,1.0,1.0	1.0,0.938,1.0,1.0	0.016
441	ENSMUSG00000025421	Hdhd2	chr18	+	76965050	76965267	76956838	76956923	76967143	76967207	441	87,81,132,87	1,0,0,1	112,136,121,103	2,0,0,1	198	99	1	1	0.978,1.0,1.0,0.978	0.966,1.0,1.0,0.981	0.002
442	ENSMUSG00000090000	Ier3ip1	chr18	+	76930623	76930759	76930044	76930216	76939567	76939669	442	0,1,0,0	44,31,43,23	0,0,1,2	32,53,30,34	198	99	1	1	0.0,0.016,0.0,0.0	0.0,0.0,0.016,0.029	-0.007
444	ENSMUSG00000024563	Smad2	chr18	+	76286859	76286949	76262439	76262727	76287927	76288121	444	130,131,144,153	8,10,8,11	140,165,174,148	11,7,6,7	189	99	0.246902	1	0.895,0.873,0.904,0.879	0.87,0.925,0.938,0.917	-0.025
445	ENSMUSG00000024563	Smad2	chr18	+	76287927	76288121	76262439	76262727	76292909	76292984	445	9,11,8,11	0,0,0,0	12,7,6,7	1,0,0,0	198	99	1	1	1.0,1.0,1.0,1.0	0.857,1.0,1.0,1.0	0.036
446	ENSMUSG00000024563	Smad2	chr18	+	76289038	76289173	76287927	76288121	76292909	76292984	446	164,181,251,191	1,1,0,0	227,242,225,162	1,0,0,0	198	99	1	1	0.988,0.989,1.0,1.0	0.991,1.0,1.0,1.0	-0.004
447	ENSMUSG00000024563	Smad2	chr18	+	76302078	76302216	76299782	76299995	76302382	76302527	447	104,83,114,101	7,2,4,4	98,121,83,62	6,19,6,3	198	99	0.00918109	0.279231	0.881,0.954,0.934,0.927	0.891,0.761,0.874,0.912	0.065
448	ENSMUSG00000035765	Dym	chr18	+	75063100	75063173	75056629	75056763	75080202	75080328	448	57,67,91,80	1,0,0,0	68,113,78,75	0,0,0,1	172	99	1	1	0.97,1.0,1.0,1.0	1.0,1.0,1.0,0.977	-0.002
449	ENSMUSG00000035765	Dym	chr18	+	75080202	75080328	75063100	75063173	75114789	75114972	449	27,42,56,57	3,1,0,0	39,67,43,45	0,0,0,0	198	99	1	1	0.818,0.955,1.0,1.0	1.0,1.0,1.0,1.0	-0.057
450	ENSMUSG00000035765	Dym	chr18	+	75082364	75082507	75080202	75080328	75114789	75114972	450	145,157,165,138	0,3,0,0	152,192,157,127	0,0,0,0	198	99	1	1	1.0,0.963,1.0,1.0	1.0,1.0,1.0,1.0	-0.009
451	ENSMUSG00000035765	Dym	chr18	+	75199162	75199265	75126824	75126919	75229989	75230172	451	118,70,116,106	0,2,0,3	107,124,135,74	1,0,0,3	198	99	0.491379	1	1.0,0.946,1.0,0.946	0.982,1.0,1.0,0.925	-0.004
452	ENSMUSG00000035765	Dym	chr18	+	75229989	75230172	75199162	75199265	75243284	75243398	452	101,65,102,92	0,2,1,1	86,121,132,69	0,0,2,0	198	99	1	1	1.0,0.942,0.981,0.979	1.0,1.0,0.971,1.0	-0.017
453	ENSMUSG00000035765	Dym	chr18	+	75243284	75243398	75229989	75230172	75286619	75286966	453	76,66,105,81	0,0,0,0	60,112,104,70	1,0,0,0	198	99	1	1	1.0,1.0,1.0,1.0	0.968,1.0,1.0,1.0	0.008
454	ENSMUSG00000062328	Rpl17	chr18	+	75001349	75001390	75001190	75001243	75001665	75001800	454	611,670,721,868	1,3,9,1	758,1275,999,812	12,10,17,6	140	99	0.0346251	0.650799	0.998,0.994,0.983,0.998	0.978,0.989,0.977,0.99	0.01
460	ENSMUSG00000024556	Me2	chr18	-	73773129	73773228	73770039	73770808	73775378	73775449	460	71,38,61,59	1,0,0,0	46,89,67,50	3,0,0,0	198	99	1	1	0.973,1.0,1.0,1.0	0.885,1.0,1.0,1.0	0.022
461	ENSMUSG00000024556	Me2	chr18	-	73796313	73796389	73794780	73794942	73797828	73797978	461	64,69,91,96	3,3,3,1	48,101,77,71	3,2,2,3	175	99	0.904134	1	0.923,0.929,0.945,0.982	0.901,0.966,0.956,0.931	0.006
462	ENSMUSG00000024556	Me2	chr18	-	73797828	73797978	73794780	73794942	73805051	73805169	462	3,3,3,1	0,1,0,0	4,2,2,3	0,0,0,0	198	99	1	1	1.0,0.6,1.0,1.0	1.0,1.0,1.0,1.0	-0.1
463	ENSMUSG00000024556	Me2	chr18	-	73801728	73801862	73797828	73797978	73805051	73805169	463	74,79,103,73	0,0,0,0	64,94,78,88	1,0,0,0	198	99	1	1	1.0,1.0,1.0,1.0	0.97,1.0,1.0,1.0	0.008
464	ENSMUSG00000024515	Smad4	chr18	-	73648884	73648962	73641782	73641921	73649725	73649819	464	23,12,38,32	0,0,0,0	21,45,23,15	0,0,2,0	177	99	1	1	1.0,1.0,1.0,1.0	1.0,1.0,0.865,1.0	0.034
465	ENSMUSG00000024515	Smad4	chr18	-	73648884	73649053	73641782	73641921	73649725	73649909	465	88,57,94,84	0,0,0,0	65,119,98,46	0,0,2,0	198	99	1	1	1.0,1.0,1.0,1.0	1.0,1.0,0.961,1.0	0.01
466	ENSMUSG00000024515	Smad4	chr18	-	73649725	73649909	73648884	73649053	73657194	73657245	466	94,80,102,100	0,0,0,0	74,125,148,74	3,0,0,0	198	99	1	1	1.0,1.0,1.0,1.0	0.925,1.0,1.0,1.0	0.019
467	ENSMUSG00000024515	Smad4	chr18	-	73649862	73649909	73648884	73649053	73657194	73657245	467	21,26,28,26	0,0,0,0	18,31,48,28	3,0,0,0	146	99	1	1	1.0,1.0,1.0,1.0	0.803,1.0,1.0,1.0	0.049
468	ENSMUSG00000024515	Smad4	chr18	-	73657194	73657245	73649725	73649909	73662657	73662775	468	17,21,31,28	2,0,0,0	18,37,36,25	0,0,0,0	150	99	1	1	0.849,1.0,1.0,1.0	1.0,1.0,1.0,1.0	-0.038
469	ENSMUSG00000024515	Smad4	chr18	-	73658567	73658684	73657194	73657245	73658778	73658898	469	207,198,240,209	0,0,0,0	167,277,276,195	1,0,0,0	198	99	1	1	1.0,1.0,1.0,1.0	0.988,1.0,1.0,1.0	0.003
470	ENSMUSG00000024515	Smad4	chr18	-	73658778	73658898	73657194	73657245	73662657	73662775	470	82,84,88,78	1,0,1,1	91,124,114,89	1,1,0,0	198	99	1	1	0.976,1.0,0.978,0.975	0.978,0.984,1.0,1.0	-0.008
471	ENSMUSG00000024515	Smad4	chr18	-	73658778	73658898	73657194	73657245	73675160	73675190	471	2,0,3,0	2,0,0,0	2,0,0,0	0,0,0,0	198	99	1	1	0.333,NA,1.0,NA	1.0,NA,NA,NA	-0.334
472	ENSMUSG00000024515	Smad4	chr18	-	73662657	73662867	73657194	73657245	73675160	73675190	472	123,112,104,95	2,0,0,0	88,120,131,109	0,0,0,0	198	99	1	1	0.969,1.0,1.0,1.0	1.0,1.0,1.0,1.0	-0.008
473	ENSMUSG00000024515	Smad4	chr18	-	73662657	73662867	73658778	73658898	73675160	73675190	473	204,196,191,172	2,0,3,0	177,243,245,198	1,0,0,0	198	99	1	1	0.981,1.0,0.97,1.0	0.989,1.0,1.0,1.0	-0.01
474	ENSMUSG00000060534	Dcc	chr18	-	71809059	71809196	71682161	71682316	71810730	71810881	474	78,86,81,70	0,0,0,0	77,93,80,68	0,0,0,1	198	99	1	1	1.0,1.0,1.0,1.0	1.0,1.0,1.0,0.971	0.007
475	ENSMUSG00000060534	Dcc	chr18	-	71826002	71826287	71810730	71810881	71954753	71955074	475	77,106,126,99	1,0,0,0	88,79,86,85	0,0,0,0	198	99	1	1	0.975,1.0,1.0,1.0	1.0,1.0,1.0,1.0	-0.006
476	ENSMUSG00000024513	Mbd2	chr18	+	70594275	70594399	70593202	70593340	70616564	70616655	476	15,10,11,8	136,105,153,132	12,12,11,13	137,197,129,126	198	99	0.958716	1	0.052,0.045,0.035,0.029	0.042,0.03,0.041,0.049	0
477	ENSMUSG00000024513	Mbd2	chr18	+	70622582	70622721	70617772	70618013	70625663	70625777	477	234,170,256,237	2,0,0,0	173,321,214,179	0,2,0,1	198	99	1	1	0.983,1.0,1.0,1.0	1.0,0.988,1.0,0.989	0.002
478	ENSMUSG00000038425	Poli	chr18	-	70524730	70525528	70523162	70523399	70526556	70526721	478	12,3,5,6	0,1,0,0	5,10,5,5	0,0,0,0	198	99	1	1	1.0,0.6,1.0,1.0	1.0,1.0,1.0,1.0	-0.1
479	ENSMUSG00000038425	Poli	chr18	-	70525375	70525459	70523162	70523399	70526556	70526721	479	4,7,6,10	0,1,0,0	13,11,11,9	0,0,0,0	183	99	1	1	1.0,0.791,1.0,1.0	1.0,1.0,1.0,1.0	-0.052
480	ENSMUSG00000038425	Poli	chr18	-	70525375	70525528	70523162	70523399	70526556	70526721	480	16,10,11,17	0,1,0,0	18,23,17,14	0,0,0,0	198	99	1	1	1.0,0.833,1.0,1.0	1.0,1.0,1.0,1.0	-0.042
481	ENSMUSG00000038425	Poli	chr18	-	70528701	70528827	70526556	70526721	70529750	70530138	481	16,7,25,21	0,0,1,1	16,30,14,18	0,0,1,0	198	99	1	1	1.0,1.0,0.926,0.913	1.0,1.0,0.875,1.0	-0.009
482	ENSMUSG00000038425	Poli	chr18	-	70528701	70528827	70526556	70526721	70530187	70530434	482	14,4,25,17	0,0,0,0	11,21,13,26	0,4,2,0	198	99	0.0983595	1	1.0,1.0,1.0,1.0	1.0,0.724,0.765,1.0	0.128
483	ENSMUSG00000024511	Rab27b	chr18	-	70049437	70049608	69996068	69996240	70053125	70053588	483	0,0,0,1	1,0,3,1	1,0,0,0	2,2,0,2	198	99	1	1	0.0,NA,0.0,0.333	0.2,0.0,NA,0.0	0.044
484	ENSMUSG00000053477	Tcf4	chr18	+	69347278	69347370	69344145	69345025	69349071	69349144	484	73,69,87,66	1,1,3,3	108,122,105,90	2,8,2,2	191	99	0.427859	1	0.974,0.973,0.938,0.919	0.966,0.888,0.965,0.959	0.006
485	ENSMUSG00000053477	Tcf4	chr18	+	69347278	69347370	69345718	69346365	69349071	69349144	485	77,75,125,95	0,0,2,0	104,131,115,107	0,0,1,0	191	99	1	1	1.0,1.0,0.97,1.0	1.0,1.0,0.984,1.0	-0.004
486	ENSMUSG00000053477	Tcf4	chr18	+	69347278	69347370	69345720	69345939	69349071	69349144	486	68,60,89,70	0,0,0,0	92,112,101,84	0,1,0,0	191	99	1	1	1.0,1.0,1.0,1.0	1.0,0.983,1.0,1.0	0.004
488	ENSMUSG00000053477	Tcf4	chr18	+	69413641	69413707	69349071	69349144	69461861	69461923	488	0,0,1,0	71,66,76,81	2,2,2,1	88,91,80,82	165	99	1	1	0.0,0.0,0.008,0.0	0.013,0.013,0.015,0.007	-0.01
489	ENSMUSG00000053477	Tcf4	chr18	+	69519964	69520026	69465350	69465447	69564036	69564163	489	84,72,82,70	0,0,0,0	79,78,58,67	0,0,1,0	161	99	1	1	1.0,1.0,1.0,1.0	1.0,1.0,0.973,1.0	0.007
493	ENSMUSG00000009535	Rnmt	chr18	+	68303431	68303495	68300391	68300425	68305779	68306199	493	0,1,2,3	23,24,33,39	1,2,0,2	24,46,32,25	163	99	1	1	0.0,0.025,0.036,0.045	0.025,0.026,0.0,0.046	0.002
494	ENSMUSG00000009535	Rnmt	chr18	+	68313987	68314152	68313664	68313846	68317993	68318111	494	63,60,75,60	0,1,0,0	59,106,64,52	0,1,1,1	198	99	1	1	1.0,0.968,1.0,1.0	1.0,0.981,0.97,0.963	0.014
495	ENSMUSG00000038121	Fam210a	chr18	-	68279266	68279428	68275916	68276274	68300073	68300202	495	0,2,4,4	25,17,35,25	1,1,2,0	31,28,24,45	198	99	0.0322756	0.620163	0.0,0.056,0.054,0.074	0.016,0.018,0.04,0.0	0.027
496	ENSMUSG00000024542	Cep192	chr18	+	67804365	67804494	67802988	67803156	67807256	67807405	496	6,4,3,11	4,3,2,1	21,16,9,7	0,1,0,1	198	99	4.64774e-07	0.000113333	0.429,0.4,0.429,0.846	1.0,0.889,1.0,0.778	-0.391
497	ENSMUSG00000024542	Cep192	chr18	+	67851956	67852049	67851664	67851804	67852903	67853022	497	10,5,21,8	0,0,2,0	11,17,5,7	0,0,0,0	192	99	1	1	1.0,1.0,0.844,1.0	1.0,1.0,1.0,1.0	-0.039
498	ENSMUSG00000024542	Cep192	chr18	+	67868440	67868546	67866430	67866554	67869329	67869537	498	18,8,24,16	0,0,0,1	29,33,23,21	0,0,0,0	198	99	1	1	1.0,1.0,1.0,0.889	1.0,1.0,1.0,1.0	-0.028
499	ENSMUSG00000024533	Spire1	chr18	-	67501067	67501241	67497176	67497314	67503430	67503573	499	10,5,5,9	31,26,61,37	1,5,2,5	39,53,33,40	198	99	0.00539819	0.192654	0.139,0.088,0.039,0.108	0.013,0.045,0.029,0.059	0.057
500	ENSMUSG00000024533	Spire1	chr18	-	67503430	67503573	67501067	67501241	67505650	67505744	500	93,70,137,90	0,0,1,0	75,99,86,70	0,0,0,0	198	99	1	1	1.0,1.0,0.986,1.0	1.0,1.0,1.0,1.0	-0.004
501	ENSMUSG00000024533	Spire1	chr18	-	67512840	67512879	67506553	67506726	67519290	67519420	501	10,10,12,12	45,25,48,35	6,18,8,7	36,57,37,27	138	99	0.532326	1	0.138,0.223,0.152,0.197	0.107,0.185,0.134,0.157	0.032
502	ENSMUSG00000024533	Spire1	chr18	-	67519290	67519420	67506553	67506726	67528863	67529028	502	45,27,48,36	0,0,0,0	36,57,37,27	0,0,0,1	198	99	1	1	1.0,1.0,1.0,1.0	1.0,1.0,1.0,0.931	0.017
503	ENSMUSG00000024533	Spire1	chr18	-	67519803	67519890	67519290	67519420	67528863	67529028	503	123,125,144,138	0,2,0,1	146,203,120,94	0,0,0,0	186	99	1	1	1.0,0.971,1.0,0.987	1.0,1.0,1.0,1.0	-0.01
504	ENSMUSG00000024530	Slmo1	chr18	+	67477949	67478061	67476963	67477066	67479067	67480581	504	13,14,24,51	0,0,0,0	31,20,24,27	2,0,0,0	198	99	1	1	1.0,1.0,1.0,1.0	0.886,1.0,1.0,1.0	0.028
505	ENSMUSG00000024518	Rax	chr18	-	65938019	65938273	65934638	65935489	65938525	65939089	505	172,131,209,152	0,3,5,2	123,194,157,147	6,3,1,5	198	99	0.195381	1	1.0,0.956,0.954,0.974	0.911,0.97,0.987,0.936	0.02
506	ENSMUSG00000024516	Sec11c	chr18	+	65801450	65801492	65800571	65800711	65809444	65809554	506	0,0,1,1	36,13,21,32	0,0,0,0	39,35,25,27	141	99	1	1	0.0,0.0,0.032,0.021	0.0,0.0,0.0,0.0	0.013
507	ENSMUSG00000032688	Malt1	chr18	+	65437821	65437988	65430962	65431398	65444831	65444953	507	18,21,29,24	0,0,0,1	17,18,13,13	0,0,0,0	198	99	1	1	1.0,1.0,1.0,0.923	1.0,1.0,1.0,1.0	-0.019
508	ENSMUSG00000032688	Malt1	chr18	+	65472999	65473157	65470388	65470538	65475132	65475258	508	13,17,21,15	1,0,1,1	7,10,8,12	1,5,2,0	198	99	1	1	0.867,1.0,0.913,0.882	0.778,0.5,0.667,1.0	0.179
509	ENSMUSG00000042211	Fbxo38	chr18	-	62530688	62530826	62529551	62529689	62533508	62533674	509	114,74,120,93	0,0,0,0	79,128,87,95	1,0,0,0	198	99	1	1	1.0,1.0,1.0,1.0	0.975,1.0,1.0,1.0	0.006
510	ENSMUSG00000042211	Fbxo38	chr18	-	62530688	62530826	62529551	62529689	62533900	62534064	510	58,38,68,56	0,0,0,0	41,71,45,50	0,0,1,0	198	99	1	1	1.0,1.0,1.0,1.0	1.0,1.0,0.957,1.0	0.011
511	ENSMUSG00000042211	Fbxo38	chr18	-	62533508	62533674	62529551	62529689	62533900	62534064	511	42,22,41,30	0,0,0,0	30,62,46,29	0,0,1,0	198	99	1	1	1.0,1.0,1.0,1.0	1.0,1.0,0.958,1.0	0.01
512	ENSMUSG00000042211	Fbxo38	chr18	-	62533508	62533674	62530688	62530826	62533900	62534064	512	99,59,93,68	1,1,0,1	69,119,88,75	2,0,0,1	198	99	1	1	0.98,0.967,1.0,0.971	0.945,1.0,1.0,0.974	0
513	ENSMUSG00000032735	Ablim3	chr18	-	61814197	61814332	61813541	61813606	61819790	61819917	513	12,2,14,10	0,0,0,0	9,9,11,10	0,1,1,0	198	99	1	1	1.0,1.0,1.0,1.0	1.0,0.818,0.846,1.0	0.084
514	ENSMUSG00000032735	Ablim3	chr18	-	61816921	61816969	61814197	61814332	61818988	61819087	514	1,1,8,3	1,0,2,2	2,6,4,1	1,4,0,3	147	99	0.364951	1	0.402,1.0,0.729,0.503	0.574,0.503,1.0,0.183	0.094
515	ENSMUSG00000032735	Ablim3	chr18	-	61816921	61816969	61814197	61814332	61819790	61819917	515	3,2,8,1	4,1,5,3	7,11,5,1	5,3,4,3	147	99	0.481006	1	0.336,0.574,0.519,0.183	0.485,0.712,0.457,0.183	-0.056
516	ENSMUSG00000032735	Ablim3	chr18	-	61818988	61819087	61814197	61814332	61819790	61819917	516	6,2,9,2	4,1,5,3	3,9,3,3	5,3,4,3	198	99	0.656708	1	0.429,0.5,0.474,0.25	0.231,0.6,0.273,0.333	0.054
517	ENSMUSG00000032735	Ablim3	chr18	-	61818988	61819087	61816921	61816969	61819790	61819917	517	5,2,9,4	2,1,2,1	2,5,4,2	5,5,2,1	198	99	0.0228907	0.499498	0.556,0.5,0.692,0.667	0.167,0.333,0.5,0.5	0.229
518	ENSMUSG00000032735	Ablim3	chr18	-	61820366	61820396	61819790	61819917	61821872	61822028	518	6,8,5,7	0,0,0,0	12,12,5,9	0,0,1,0	129	99	1	1	1.0,1.0,1.0,1.0	1.0,1.0,0.793,1.0	0.052
519	ENSMUSG00000032735	Ablim3	chr18	-	61821872	61822028	61819790	61819917	61823866	61823938	519	9,4,9,5	1,1,4,0	2,12,7,7	3,2,0,3	198	99	0.392449	1	0.818,0.667,0.529,1.0	0.25,0.75,1.0,0.538	0.119
520	ENSMUSG00000032735	Ablim3	chr18	-	61849297	61849424	61845789	61845883	61855202	61855315	520	25,14,20,19	0,0,0,1	20,14,7,15	0,0,0,0	198	99	1	1	1.0,1.0,1.0,0.905	1.0,1.0,1.0,1.0	-0.024
521	ENSMUSG00000024579	Pcyox1l	chr18	-	61703345	61703394	61702195	61702370	61703511	61703718	521	0,0,0,1	6,5,3,6	1,0,1,3	3,6,4,3	148	99	0.209743	1	0.0,0.0,0.0,0.1	0.182,0.0,0.143,0.401	-0.157
522	ENSMUSG00000024575	Pde6a	chr18	+	61231347	61231500	61220481	61221078	61232831	61232921	522	3268,3003,3923,3952	7,5,8,11	2581,3793,2867,2313	0,12,5,6	198	99	1	1	0.996,0.997,0.996,0.994	1.0,0.994,0.997,0.995	-0.001
523	ENSMUSG00000024575	Pde6a	chr18	+	61231347	61231500	61220481	61221078	61234638	61234779	523	1791,1673,2163,2240	0,0,1,0	1465,2185,1625,1289	0,0,0,0	198	99	1	1	1.0,1.0,0.999,1.0	1.0,1.0,1.0,1.0	0
524	ENSMUSG00000024575	Pde6a	chr18	+	61232831	61232921	61220481	61221078	61234638	61234779	524	956,911,1143,1174	0,0,1,0	753,1149,820,771	0,0,0,0	189	99	1	1	1.0,1.0,0.998,1.0	1.0,1.0,1.0,1.0	0
525	ENSMUSG00000024575	Pde6a	chr18	+	61232831	61232921	61231347	61231500	61234638	61234779	525	2426,2235,2891,2875	0,1,0,0	1865,2746,2056,1787	0,2,1,0	189	99	1	1	1.0,0.999,1.0,1.0	1.0,0.999,0.999,1.0	0
526	ENSMUSG00000024575	Pde6a	chr18	+	61234638	61234779	61220481	61221078	61238408	61238483	526	1360,1268,1543,1618	0,2,1,1	1022,1564,1204,986	0,0,0,0	198	99	1	1	1.0,0.997,0.999,0.999	1.0,1.0,1.0,1.0	-0.001
527	ENSMUSG00000024575	Pde6a	chr18	+	61238408	61238483	61220481	61221078	61245540	61245605	527	1573,1319,1776,1708	1,0,0,0	1297,1771,1367,1051	0,0,0,0	174	99	1	1	0.999,1.0,1.0,1.0	1.0,1.0,1.0,1.0	0
528	ENSMUSG00000024575	Pde6a	chr18	+	61245540	61245605	61238408	61238483	61249945	61250012	528	2590,2356,3050,3019	0,0,0,0	2135,3077,2359,1803	1,0,0,0	164	99	1	1	1.0,1.0,1.0,1.0	0.999,1.0,1.0,1.0	0
529	ENSMUSG00000024575	Pde6a	chr18	+	61253129	61253177	61249945	61250012	61253666	61253816	529	1960,1947,2400,2407	0,0,0,1	1619,2487,1877,1412	0,0,0,0	147	99	1	1	1.0,1.0,1.0,0.999	1.0,1.0,1.0,1.0	0
530	ENSMUSG00000024575	Pde6a	chr18	+	61258205	61258313	61257180	61257327	61262415	61262525	530	3249,2977,3724,3875	14,11,11,18	2434,3700,2714,2338	7,10,4,8	198	99	1	1	0.991,0.993,0.994,0.991	0.994,0.995,0.997,0.993	-0.002
531	ENSMUSG00000024575	Pde6a	chr18	+	61281520	61281584	61264957	61265065	61281827	61281902	531	2006,1961,2302,2514	0,0,1,0	1445,2364,1828,1439	0,1,0,0	163	99	1	1	1.0,1.0,0.999,1.0	1.0,0.999,1.0,1.0	0
532	ENSMUSG00000024575	Pde6a	chr18	+	61281827	61281902	61281520	61281584	61284005	61284089	532	1677,1558,1967,2115	9,11,6,12	1245,1970,1458,1241	19,18,16,6	174	99	0.0070389	0.233448	0.991,0.988,0.995,0.99	0.974,0.984,0.981,0.992	0.008
533	ENSMUSG00000024622	Hmgxb3	chr18	-	61137402	61137622	61136226	61136360	61140790	61140975	533	53,43,43,32	3,0,3,0	48,44,45,32	0,0,0,0	198	99	0.287998	1	0.898,1.0,0.878,1.0	1.0,1.0,1.0,1.0	-0.056
534	ENSMUSG00000024622	Hmgxb3	chr18	-	61167195	61167693	61165484	61165583	61171207	61171382	534	32,39,40,39	0,0,2,0	43,50,33,22	0,0,0,0	198	99	1	1	1.0,1.0,0.909,1.0	1.0,1.0,1.0,1.0	-0.023
535	ENSMUSG00000024622	Hmgxb3	chr18	-	61171207	61171382	61167195	61167693	61172150	61172286	535	34,46,54,50	0,0,0,0	49,71,51,31	1,1,0,0	198	99	1	1	1.0,1.0,1.0,1.0	0.961,0.973,1.0,1.0	0.016
536	ENSMUSG00000024617	Camk2a	chr18	+	60969010	60969043	60963553	60963963	60969993	60970042	536	17,15,12,15	7,14,17,14	9,13,14,8	18,16,9,8	132	99	0.415754	1	0.646,0.446,0.346,0.446	0.273,0.379,0.538,0.429	0.066
537	ENSMUSG00000024835	Coro1b	chr19	+	4149341	4149544	4148618	4148736	4149862	4149985	537	52,39,38,48	0,1,0,0	51,57,58,41	0,1,0,0	198	99	1	1	1.0,0.951,1.0,1.0	1.0,0.966,1.0,1.0	-0.004
538	ENSMUSG00000024835	Coro1b	chr19	+	4150089	4150219	4149862	4149985	4150439	4150504	538	124,86,128,123	0,0,1,0	109,150,125,96	2,1,2,0	198	99	1	1	1.0,1.0,0.985,1.0	0.965,0.987,0.969,1.0	0.016
539	ENSMUSG00000024835	Coro1b	chr19	+	4153226	4153490	4152521	4152579	4153596	4154035	539	73,69,94,66	2,4,9,0	83,127,88,65	1,3,0,1	198	99	0.00146349	0.0819922	0.948,0.896,0.839,1.0	0.976,0.955,1.0,0.97	-0.054
540	ENSMUSG00000024610	Cd74	chr18	+	60811293	60811485	60810327	60810418	60811858	60811921	540	0,2,1,3	0,3,7,4	0,0,0,2	0,2,3,3	198	99	1	1	NA,0.25,0.067,0.273	NA,0.0,0.0,0.25	0.113
541	ENSMUSG00000024608	Rps14	chr18	+	60776400	60776551	60774509	60774686	60776929	60777091	541	959,853,1147,1269	1,0,0,0	1010,1520,1012,955	0,0,1,1	198	99	1	1	0.998,1.0,1.0,1.0	1.0,1.0,0.998,0.998	0
542	ENSMUSG00000054008	Ndst1	chr18	-	60691928	60692099	60691177	60691287	60695335	60695510	542	72,62,87,77	1,0,0,0	62,99,55,69	1,0,2,0	198	99	1	1	0.973,1.0,1.0,1.0	0.969,1.0,0.932,1.0	0.018
543	ENSMUSG00000054008	Ndst1	chr18	-	60699507	60699690	60698438	60698535	60700371	60700500	543	134,112,170,101	0,1,2,0	113,193,121,108	0,1,0,0	198	99	1	1	1.0,0.982,0.977,1.0	1.0,0.99,1.0,1.0	-0.008
544	ENSMUSG00000024603	Dctn4	chr18	+	60541571	60541615	60538263	60538442	60544038	60544146	544	117,118,115,104	0,0,1,1	102,138,88,87	0,0,0,3	143	99	1	1	1.0,1.0,0.988,0.986	1.0,1.0,1.0,0.953	0.005
546	ENSMUSG00000069372	Ctxn3	chr18	+	57472611	57472696	57468521	57468836	57477013	57477208	546	4,2,7,4	8,1,3,5	4,12,4,4	4,6,3,3	184	99	0.400175	1	0.212,0.518,0.557,0.301	0.35,0.518,0.418,0.418	-0.029
547	ENSMUSG00000069372	Ctxn3	chr18	+	57472611	57472696	57472452	57472531	57477013	57477208	547	3,3,7,5	0,1,1,0	3,9,3,3	0,0,0,0	184	99	1	1	1.0,0.617,0.79,1.0	1.0,1.0,1.0,1.0	-0.148
548	ENSMUSG00000024896	Minpp1	chr19	+	32493870	32493968	32491337	32491535	32498383	32498517	548	57,49,78,64	0,3,0,0	53,103,51,59	1,3,0,0	197	99	1	1	1.0,0.891,1.0,1.0	0.964,0.945,1.0,1.0	-0.004
549	ENSMUSG00000096948	Gm4221	chr18	+	55048862	55048926	54990309	54990334	55076478	55077337	549	4,2,0,0	2,0,0,0	3,0,1,0	0,0,0,0	163	99	1	1	0.548,1.0,NA,NA	1.0,NA,1.0,NA	-0.226
550	ENSMUSG00000052713	Zfp608	chr18	-	54946552	54946808	54900212	54900300	54987610	54988706	550	60,53,64,76	0,0,2,1	62,101,56,63	1,1,0,2	198	99	1	1	1.0,1.0,0.941,0.974	0.969,0.981,1.0,0.94	0.006
551	ENSMUSG00000048799	Cep120	chr18	-	53685882	53686028	53681723	53683464	53697594	53697693	551	131,127,152,126	5,1,1,2	97,169,103,127	1,4,1,0	198	99	0.354035	1	0.929,0.984,0.987,0.969	0.98,0.955,0.981,1.0	-0.012
552	ENSMUSG00000048799	Cep120	chr18	-	53697594	53697693	53685882	53686028	53703121	53703244	552	116,130,160,113	1,0,1,4	96,163,108,134	0,1,4,4	198	99	0.281686	1	0.983,1.0,0.988,0.934	1.0,0.988,0.931,0.944	0.011
553	ENSMUSG00000048799	Cep120	chr18	-	53709056	53709149	53706819	53706981	53713381	53713471	553	96,84,120,109	2,0,3,0	96,147,92,87	2,1,0,0	192	99	0.71404	1	0.961,1.0,0.954,1.0	0.961,0.987,1.0,1.0	-0.008
554	ENSMUSG00000048799	Cep120	chr18	-	53727546	53727744	53724353	53724581	53731090	53731239	554	207,181,296,224	0,3,0,0	198,284,233,154	0,1,0,0	198	99	1	1	1.0,0.968,1.0,1.0	1.0,0.993,1.0,1.0	-0.006
555	ENSMUSG00000048799	Cep120	chr18	-	53744281	53744347	53740051	53740208	53744487	53744547	555	99,99,128,129	0,0,0,0	129,112,98,67	0,1,0,0	165	99	1	1	1.0,1.0,1.0,1.0	1.0,0.985,1.0,1.0	0.004
556	ENSMUSG00000034484	Snx2	chr18	+	53194429	53194593	53189654	53189772	53197854	53197921	556	90,63,82,99	0,0,0,2	108,103,94,88	1,0,1,0	198	99	1	1	1.0,1.0,1.0,0.961	0.982,1.0,0.979,1.0	0
562	ENSMUSG00000086600	C030005K06Rik	chr18	-	50052677	50052797	50051676	50052501	50053517	50053844	562	0,2,2,0	1,0,0,0	0,1,1,0	0,0,0,0	198	99	1	1	0.0,1.0,1.0,NA	NA,1.0,1.0,NA	-0.333
564	ENSMUSG00000019647	Sema6a	chr18	-	47270608	47270773	47245253	47249584	47276418	47276469	564	13,7,27,15	0,0,0,0	7,37,13,17	0,0,1,0	198	99	1	1	1.0,1.0,1.0,1.0	1.0,1.0,0.867,1.0	0.033
565	ENSMUSG00000019647	Sema6a	chr18	-	47270608	47270773	47245253	47249584	47276585	47276606	565	8,14,28,17	15,8,22,12	9,43,19,18	16,12,20,11	198	99	0.642988	1	0.211,0.467,0.389,0.415	0.22,0.642,0.322,0.45	-0.038
566	ENSMUSG00000019647	Sema6a	chr18	-	47270608	47270794	47245254	47249584	47279115	47279174	566	6,6,18,9	3,0,1,0	7,30,10,10	1,2,0,1	198	99	0.34315	1	0.5,1.0,0.9,1.0	0.778,0.882,1.0,0.833	-0.023
567	ENSMUSG00000019647	Sema6a	chr18	-	47276418	47276469	47247439	47249584	47276585	47276606	567	0,2,6,6	15,8,22,12	4,4,2,3	16,12,20,11	150	99	0.751183	1	0.0,0.142,0.153,0.248	0.142,0.18,0.062,0.153	0.002
568	ENSMUSG00000019647	Sema6a	chr18	-	47276418	47276469	47270608	47270773	47276585	47276606	568	7,3,15,11	2,8,10,8	4,11,4,10	2,13,9,8	150	99	0.485779	1	0.698,0.198,0.497,0.476	0.569,0.358,0.227,0.452	0.066
569	ENSMUSG00000019647	Sema6a	chr18	-	47276585	47276606	47247437	47249584	47279115	47279174	569	16,11,27,19	3,0,1,0	17,16,21,16	1,2,0,1	120	99	0.750749	1	0.815,1.0,0.957,1.0	0.933,0.868,1.0,0.93	0.01
570	ENSMUSG00000019647	Sema6a	chr18	-	47281119	47281200	47279115	47279174	47281291	47281432	570	46,36,37,42	0,0,0,0	35,55,44,43	0,1,0,0	180	99	1	1	1.0,1.0,1.0,1.0	1.0,0.968,1.0,1.0	0.008
571	ENSMUSG00000019647	Sema6a	chr18	-	47304103	47304221	47300083	47300144	47306355	47306493	571	81,47,100,56	0,0,1,0	60,91,74,49	0,0,0,0	198	99	1	1	1.0,1.0,0.98,1.0	1.0,1.0,1.0,1.0	-0.005
572	ENSMUSG00000024480	Ap3s1	chr18	+	46754370	46754462	46741916	46742081	46779187	46779259	572	69,54,78,80	0,0,3,0	79,93,81,47	0,0,1,1	191	99	1	1	1.0,1.0,0.931,1.0	1.0,1.0,0.977,0.961	-0.002
573	ENSMUSG00000024480	Ap3s1	chr18	+	46758002	46758114	46754370	46754462	46779187	46779259	573	129,117,171,165	0,1,2,1	153,229,189,119	0,2,1,0	198	99	1	1	1.0,0.983,0.977,0.988	1.0,0.983,0.99,1.0	-0.006
575	ENSMUSG00000071856	Mcc	chr18	-	44534186	44534300	44519516	44519659	44661697	44662266	575	37,17,41,25	0,0,1,0	26,29,31,28	0,0,0,0	198	99	1	1	1.0,1.0,0.953,1.0	1.0,1.0,1.0,1.0	-0.012
576	ENSMUSG00000024502	Jakmip2	chr18	-	43562530	43562593	43559093	43559192	43563268	43563352	576	19,15,18,21	1,3,2,2	19,18,26,22	2,4,3,2	162	99	0.561677	1	0.921,0.753,0.846,0.865	0.853,0.733,0.841,0.871	0.022
577	ENSMUSG00000024491	Rbm27	chr18	+	42288107	42288226	42275352	42275592	42291982	42292107	577	148,125,165,158	0,1,0,0	152,207,119,152	0,0,0,0	198	99	1	1	1.0,0.984,1.0,1.0	1.0,1.0,1.0,1.0	-0.004
578	ENSMUSG00000024491	Rbm27	chr18	+	42301722	42302016	42300249	42300510	42305679	42305814	578	91,87,112,107	4,0,3,2	108,119,108,76	7,3,4,1	198	99	0.171289	1	0.919,1.0,0.949,0.964	0.885,0.952,0.931,0.974	0.022
579	ENSMUSG00000024491	Rbm27	chr18	+	42313970	42314135	42305679	42305814	42317600	42317750	579	106,66,118,78	2,5,5,4	83,111,102,43	2,12,4,5	198	99	0.194895	1	0.964,0.868,0.922,0.907	0.954,0.822,0.927,0.811	0.037
581	ENSMUSG00000024491	Rbm27	chr18	+	42325904	42326024	42324054	42324198	42327163	42327238	581	138,139,191,147	1,1,2,1	109,204,147,103	0,2,2,1	198	99	1	1	0.986,0.986,0.979,0.987	1.0,0.981,0.974,0.981	0.001
582	ENSMUSG00000056671	Prelid2	chr18	-	41935167	41935241	41932600	41932761	41937633	41937691	582	2,1,2,2	0,0,0,1	4,1,3,2	0,0,0,0	173	99	1	1	1.0,1.0,1.0,0.534	1.0,1.0,1.0,1.0	-0.117
583	ENSMUSG00000060450	Rnf14	chr18	+	38297499	38297575	38296634	38296798	38299753	38299926	583	10,8,12,8	69,51,76,97	16,8,3,6	68,101,100,82	175	99	0.229218	1	0.076,0.082,0.082,0.045	0.117,0.043,0.017,0.04	0.017
584	ENSMUSG00000060450	Rnf14	chr18	+	38297499	38297575	38296804	38297205	38299753	38299926	584	2,3,4,4	0,4,0,4	11,3,1,5	3,3,0,7	175	99	0.440529	1	1.0,0.298,1.0,0.361	0.675,0.361,1.0,0.288	0.084
585	ENSMUSG00000060450	Rnf14	chr18	+	38299753	38299926	38296634	38296798	38300428	38300590	585	190,125,225,244	0,0,3,0	186,233,222,194	0,4,0,2	198	99	1	1	1.0,1.0,0.974,1.0	1.0,0.967,1.0,0.98	0.007
586	ENSMUSG00000060450	Rnf14	chr18	+	38300428	38300590	38296634	38296798	38307864	38308395	586	27,29,32,17	3,0,3,3	25,39,19,21	0,1,4,0	198	99	0.111192	1	0.818,1.0,0.842,0.739	1.0,0.951,0.704,1.0	-0.064
587	ENSMUSG00000060450	Rnf14	chr18	+	38300428	38300590	38296634	38296798	38313211	38313384	587	1,0,4,0	0,1,0,0	0,4,0,2	0,0,0,0	198	99	1	1	1.0,0.0,1.0,NA	NA,1.0,NA,1.0	-0.333
588	ENSMUSG00000060450	Rnf14	chr18	+	38301655	38301807	38300428	38300590	38307864	38308395	588	233,186,235,268	27,29,29,17	239,349,270,256	25,35,19,19	198	99	0.168172	1	0.812,0.762,0.802,0.887	0.827,0.833,0.877,0.871	-0.036
589	ENSMUSG00000060450	Rnf14	chr18	+	38307864	38308395	38296634	38296798	38309484	38309713	589	140,98,149,136	1,0,0,0	117,208,146,107	0,0,0,0	198	99	1	1	0.986,1.0,1.0,1.0	1.0,1.0,1.0,1.0	-0.004
590	ENSMUSG00000060450	Rnf14	chr18	+	38307864	38308395	38301655	38301807	38309484	38309713	590	256,181,257,260	0,0,0,0	242,385,281,218	0,0,1,0	198	99	1	1	1.0,1.0,1.0,1.0	1.0,1.0,0.993,1.0	0.002
591	ENSMUSG00000060450	Rnf14	chr18	+	38309484	38309713	38296634	38296798	38313211	38313384	591	141,97,172,163	0,1,0,0	121,190,180,114	0,0,0,0	198	99	1	1	1.0,0.98,1.0,1.0	1.0,1.0,1.0,1.0	-0.005
592	ENSMUSG00000060450	Rnf14	chr18	+	38314672	38314803	38313211	38313384	38316524	38317847	592	348,328,373,363	0,0,0,0	333,489,369,249	1,0,0,0	198	99	1	1	1.0,1.0,1.0,1.0	0.994,1.0,1.0,1.0	0.002
593	ENSMUSG00000044024	Rell2	chr18	+	37956327	37956567	37955558	37955909	37956928	37956994	593	48,32,45,48	0,2,0,1	44,41,57,41	0,0,0,0	198	99	1	1	1.0,0.889,1.0,0.96	1.0,1.0,1.0,1.0	-0.038
595	ENSMUSG00000044024	Rell2	chr18	+	37957088	37957155	37956928	37956994	37957588	37957678	595	51,42,43,45	2,0,1,2	30,74,40,41	1,1,0,3	166	99	0.796455	1	0.938,1.0,0.962,0.931	0.947,0.978,1.0,0.891	0.004
596	ENSMUSG00000044024	Rell2	chr18	+	37957088	37957155	37956928	37956994	37958013	37958320	596	21,18,9,22	0,0,1,0	13,25,18,9	0,2,0,0	166	99	1	1	1.0,1.0,0.843,1.0	1.0,0.882,1.0,1.0	-0.01
597	ENSMUSG00000044024	Rell2	chr18	+	37957458	37957774	37956733	37956994	37958013	37958169	597	31,22,23,37	0,0,1,0	18,62,28,29	0,2,0,0	198	99	1	1	1.0,1.0,0.92,1.0	1.0,0.939,1.0,1.0	-0.005
598	ENSMUSG00000044024	Rell2	chr18	+	37957588	37957774	37956692	37956994	37958013	37958039	598	33,22,24,39	0,0,1,0	18,63,28,32	0,2,0,0	198	99	1	1	1.0,1.0,0.923,1.0	1.0,0.94,1.0,1.0	-0.004
599	ENSMUSG00000044024	Rell2	chr18	+	37957588	37957774	37957088	37957155	37958013	37958039	599	61,46,58,60	0,0,1,0	34,111,50,61	0,0,0,0	198	99	1	1	1.0,1.0,0.967,1.0	1.0,1.0,1.0,1.0	-0.008
601	ENSMUSG00000024456	Diaph1	chr18	-	37906387	37906414	37905003	37905159	37935201	37935381	601	26,14,26,19	9,2,7,3	10,28,14,14	3,4,6,6	126	99	0.665572	1	0.694,0.846,0.745,0.833	0.724,0.846,0.647,0.647	0.064
602	ENSMUSG00000024456	Diaph1	chr18	-	37911168	37911271	37906387	37906414	37935201	37935423	602	1,1,2,4	16,9,14,11	2,0,2,0	7,21,7,6	198	99	0.0864477	1	0.03,0.053,0.067,0.154	0.125,0.0,0.125,0.0	0.013
603	ENSMUSG00000019143	Hars2	chr18	+	36789156	36789284	36788576	36788670	36790133	36790250	603	14,8,11,22	2,1,1,1	16,16,21,16	0,0,0,2	198	99	0.06149	0.913978	0.778,0.8,0.846,0.917	1.0,1.0,1.0,0.8	-0.115
604	ENSMUSG00000019143	Hars2	chr18	+	36789366	36789609	36789156	36789284	36790133	36790250	604	14,16,30,26	0,0,1,3	24,37,23,19	2,3,2,0	198	99	0.109179	1	1.0,1.0,0.938,0.813	0.857,0.86,0.852,1.0	0.045
605	ENSMUSG00000024483	Ankhd1	chr18	+	36581067	36581215	36578617	36578774	36583611	36583681	605	160,190,282,245	1,1,5,0	220,268,178,164	1,1,1,1	198	99	1	1	0.988,0.99,0.966,1.0	0.991,0.993,0.989,0.988	-0.004
606	ENSMUSG00000024483	Ankhd1	chr18	+	36589347	36589581	36583611	36583759	36591446	36591541	606	121,138,158,182	0,0,1,0	140,193,126,120	0,0,0,0	198	99	1	1	1.0,1.0,0.988,1.0	1.0,1.0,1.0,1.0	-0.003
607	ENSMUSG00000024483	Ankhd1	chr18	+	36614714	36614817	36613832	36613976	36624508	36625267	607	60,54,90,57	1,0,0,0	80,85,64,56	0,0,0,0	198	99	1	1	0.968,1.0,1.0,1.0	1.0,1.0,1.0,1.0	-0.008
608	ENSMUSG00000024483	Ankhd1	chr18	+	36614714	36614817	36613832	36613976	36632066	36632212	608	52,48,98,41	0,0,1,1	70,75,50,44	0,0,0,0	198	99	1	1	1.0,1.0,0.98,0.953	1.0,1.0,1.0,1.0	-0.017
609	ENSMUSG00000024483	Ankhd1	chr18	+	36614762	36614817	36613832	36613976	36624508	36625022	609	46,35,47,58	1,0,0,0	42,55,45,46	0,0,0,0	154	99	1	1	0.967,1.0,1.0,1.0	1.0,1.0,1.0,1.0	-0.008
610	ENSMUSG00000024483	Ankhd1	chr18	+	36614762	36614817	36613832	36613976	36632066	36632212	610	40,31,48,39	0,0,1,1	34,54,30,38	0,0,0,0	154	99	1	1	1.0,1.0,0.969,0.962	1.0,1.0,1.0,1.0	-0.017
611	ENSMUSG00000024483	Ankhd1	chr18	+	36624508	36625267	36613832	36613976	36632066	36632212	611	32,29,35,35	0,0,1,1	32,57,25,36	0,0,0,0	198	99	1	1	1.0,1.0,0.946,0.946	1.0,1.0,1.0,1.0	-0.027
612	ENSMUSG00000024483	Ankhd1	chr18	+	36624508	36625267	36614714	36614817	36632066	36632212	612	61,53,66,76	23,19,44,22	68,100,65,72	28,37,25,25	198	99	0.661392	1	0.57,0.582,0.429,0.633	0.548,0.575,0.565,0.59	-0.016
613	ENSMUSG00000024483	Ankhd1	chr18	+	36641398	36641478	36640264	36640360	36641576	36641693	613	2,1,0,1	42,47,62,47	0,0,0,2	47,78,41,54	179	99	1	1	0.026,0.012,0.0,0.012	0.0,0.0,0.0,0.02	0.008
614	ENSMUSG00000024483	Ankhd1	chr18	+	36641398	36641505	36640264	36640360	36641576	36641693	614	1,1,0,0	42,47,62,47	0,1,0,3	47,78,41,54	198	99	1	1	0.012,0.011,0.0,0.0	0.0,0.006,0.0,0.027	-0.003
615	ENSMUSG00000060275	Nrg2	chr18	-	36031882	36031941	36024305	36024408	36032335	36032412	615	0,0,0,4	0,0,0,0	3,1,0,1	2,0,0,0	158	99	1	1	NA,NA,NA,1.0	0.485,1.0,NA,1.0	0.172
616	ENSMUSG00000060275	Nrg2	chr18	-	36032335	36032412	36031882	36031941	36038230	36038351	616	0,1,0,4	4,0,5,3	3,3,0,1	1,5,0,4	176	99	1	1	0.0,1.0,0.0,0.429	0.628,0.252,NA,0.123	0.023
617	ENSMUSG00000060275	Nrg2	chr18	-	36045857	36045976	36038230	36038351	36052779	36052951	617	12,15,21,10	0,0,1,0	18,13,24,15	0,0,0,0	198	99	1	1	1.0,1.0,0.913,1.0	1.0,1.0,1.0,1.0	-0.022
618	ENSMUSG00000037236	Matr3	chr18	+	35562894	35563100	35562191	35562259	35571842	35572123	618	0,0,0,0	6,6,9,6	1,0,0,0	3,10,12,14	198	99	1	1	0.0,0.0,0.0,0.0	0.143,0.0,0.0,0.0	-0.036
619	ENSMUSG00000037236	Matr3	chr18	+	35571842	35572935	35562157	35562292	35577557	35577619	619	337,294,424,394	3,3,1,9	305,505,358,331	2,2,1,2	198	99	0.124063	1	0.983,0.98,0.995,0.956	0.987,0.992,0.994,0.988	-0.012
620	ENSMUSG00000037236	Matr3	chr18	+	35571842	35572935	35562444	35562521	35577557	35577619	620	238,203,300,267	0,0,0,0	219,369,262,242	0,2,2,0	198	99	1	1	1.0,1.0,1.0,1.0	1.0,0.989,0.985,1.0	0.007
621	ENSMUSG00000037236	Matr3	chr18	+	35572766	35572935	35562486	35562521	35577557	35577619	621	244,208,305,274	0,0,0,0	228,372,270,245	0,2,2,0	198	99	1	1	1.0,1.0,1.0,1.0	1.0,0.989,0.985,1.0	0.007
622	ENSMUSG00000037236	Matr3	chr18	+	35577557	35577619	35562216	35562292	35578415	35578457	622	51,46,69,84	0,0,0,1	61,102,76,61	1,0,0,1	161	99	1	1	1.0,1.0,1.0,0.981	0.974,1.0,1.0,0.974	0.008
623	ENSMUSG00000037236	Matr3	chr18	+	35581169	35581295	35579265	35579318	35581596	35581722	623	488,457,617,624	0,0,1,0	570,696,574,477	0,0,0,0	198	99	1	1	1.0,1.0,0.997,1.0	1.0,1.0,1.0,1.0	-0.001
624	ENSMUSG00000037236	Matr3	chr18	+	35587630	35587853	35584514	35584881	35590379	35590464	624	424,368,463,485	0,0,3,0	436,578,426,393	0,0,1,0	198	99	1	1	1.0,1.0,0.987,1.0	1.0,1.0,0.995,1.0	-0.002
625	ENSMUSG00000037236	Matr3	chr18	+	35588331	35588453	35587630	35587853	35590379	35590464	625	523,497,613,720	6,10,6,16	512,802,597,588	7,16,9,10	198	99	0.851132	1	0.978,0.961,0.981,0.957	0.973,0.962,0.971,0.967	0.001
626	ENSMUSG00000024357	Sil1	chr18	-	35348639	35348760	35341097	35341197	35418056	35418195	626	84,74,70,69	0,0,0,0	77,111,103,59	0,0,1,0	198	99	1	1	1.0,1.0,1.0,1.0	1.0,1.0,0.981,1.0	0.005
627	ENSMUSG00000024357	Sil1	chr18	-	35418056	35418195	35348639	35348760	35438266	35438380	627	82,55,84,60	1,0,0,1	56,99,79,64	0,1,0,0	198	99	1	1	0.976,1.0,1.0,0.968	1.0,0.98,1.0,1.0	-0.009
628	ENSMUSG00000024357	Sil1	chr18	-	35438266	35438380	35418056	35418195	35498790	35498925	628	80,44,87,68	0,0,0,0	47,103,60,62	0,0,1,0	198	99	1	1	1.0,1.0,1.0,1.0	1.0,1.0,0.968,1.0	0.008
629	ENSMUSG00000038773	Kdm3b	chr18	+	34794449	34794563	34793003	34793171	34795674	34795780	629	194,192,282,179	0,0,0,0	166,240,165,140	0,0,0,1	198	99	1	1	1.0,1.0,1.0,1.0	1.0,1.0,1.0,0.986	0.004
630	ENSMUSG00000038773	Kdm3b	chr18	+	34796787	34796912	34795674	34795780	34799284	34799359	630	303,242,367,287	0,1,1,1	220,363,254,228	0,0,0,0	198	99	1	1	1.0,0.992,0.995,0.993	1.0,1.0,1.0,1.0	-0.005
631	ENSMUSG00000038773	Kdm3b	chr18	+	34799284	34799359	34796787	34796912	34803449	34804049	631	258,207,322,251	0,0,0,0	215,308,212,193	0,1,5,0	174	99	1	1	1.0,1.0,1.0,1.0	1.0,0.994,0.96,1.0	0.012
632	ENSMUSG00000038773	Kdm3b	chr18	+	34803449	34804049	34799284	34799359	34808240	34809489	632	196,183,250,190	11,8,9,8	157,241,156,159	8,13,9,7	198	99	0.522112	1	0.899,0.92,0.933,0.922	0.908,0.903,0.897,0.919	0.012
633	ENSMUSG00000038773	Kdm3b	chr18	+	34808240	34809489	34803449	34804049	34810258	34810460	633	121,113,204,128	0,0,0,2	91,158,144,132	1,0,0,0	198	99	1	1	1.0,1.0,1.0,0.97	0.978,1.0,1.0,1.0	-0.002
634	ENSMUSG00000038773	Kdm3b	chr18	+	34812371	34812586	34810258	34810460	34813408	34813561	634	191,171,277,206	0,0,1,2	196,270,200,178	0,1,0,0	198	99	1	1	1.0,1.0,0.993,0.981	1.0,0.993,1.0,1.0	-0.005
635	ENSMUSG00000038773	Kdm3b	chr18	+	34819780	34819888	34813408	34813561	34822371	34822499	635	253,264,354,364	1,0,0,1	306,434,300,240	0,1,0,0	198	99	1	1	0.992,1.0,1.0,0.995	1.0,0.995,1.0,1.0	-0.002
636	ENSMUSG00000024370	Cdc23	chr18	-	34634587	34634666	34634392	34634512	34636285	34636347	636	55,48,75,83	0,2,1,0	52,77,80,51	0,0,0,0	178	99	1	1	1.0,0.93,0.977,1.0	1.0,1.0,1.0,1.0	-0.023
637	ENSMUSG00000024370	Cdc23	chr18	-	34643798	34643931	34641472	34641650	34644024	34644130	637	76,74,108,120	0,0,0,0	92,127,88,66	0,0,1,0	198	99	1	1	1.0,1.0,1.0,1.0	1.0,1.0,0.978,1.0	0.006
638	ENSMUSG00000024370	Cdc23	chr18	-	34645065	34645108	34644024	34644130	34646901	34647039	638	44,44,51,44	0,0,0,0	51,53,67,36	0,0,1,0	142	99	1	1	1.0,1.0,1.0,1.0	1.0,1.0,0.979,1.0	0.005
639	ENSMUSG00000003778	Brd8	chr18	-	34606419	34606466	34605473	34605688	34606674	34606768	639	115,120,134,132	2,1,0,1	125,162,107,120	1,1,1,0	146	99	1	1	0.975,0.988,1.0,0.989	0.988,0.991,0.986,1.0	-0.003
640	ENSMUSG00000003778	Brd8	chr18	-	34608417	34608627	34607774	34608055	34609804	34609949	640	89,99,136,94	0,0,1,0	105,134,99,83	0,0,0,0	198	99	1	1	1.0,1.0,0.986,1.0	1.0,1.0,1.0,1.0	-0.004
641	ENSMUSG00000003778	Brd8	chr18	-	34610409	34610628	34608417	34609949	34611131	34611268	641	60,73,88,57	22,29,47,36	84,131,102,96	26,16,33,21	198	99	0.000698958	0.0461688	0.577,0.557,0.484,0.442	0.618,0.804,0.607,0.696	-0.166
643	ENSMUSG00000003778	Brd8	chr18	-	34614747	34614797	34614447	34614570	34616664	34616734	643	133,97,122,136	0,0,1,0	135,157,138,94	0,0,0,0	149	99	1	1	1.0,1.0,0.988,1.0	1.0,1.0,1.0,1.0	-0.003
644	ENSMUSG00000003778	Brd8	chr18	-	34616664	34616734	34614747	34614797	34623454	34623551	644	162,136,175,175	0,1,0,0	178,185,184,119	2,1,1,1	169	99	1	1	1.0,0.988,1.0,1.0	0.981,0.991,0.991,0.986	0.01
645	ENSMUSG00000033610	Pank1	chr19	-	34821712	34821889	34821099	34821223	34827119	34827373	645	16,7,4,10	1,2,3,1	11,14,8,15	1,5,2,2	198	99	0.801231	1	0.889,0.636,0.4,0.833	0.846,0.583,0.667,0.789	-0.032
646	ENSMUSG00000049357	4933408B17Rik	chr18	-	34584213	34584285	34580799	34580977	34584837	34584906	646	0,0,0,0	1,3,3,0	0,1,0,0	0,4,3,0	171	99	1	1	0.0,0.0,0.0,NA	NA,0.126,0.0,NA	-0.063
647	ENSMUSG00000049357	4933408B17Rik	chr18	-	34584837	34584906	34580799	34580977	34586241	34586331	647	1,3,5,1	0,0,0,0	1,1,4,0	1,0,0,0	168	99	1	1	1.0,1.0,1.0,1.0	0.371,1.0,1.0,NA	0.21
648	ENSMUSG00000049357	4933408B17Rik	chr18	-	34586241	34586331	34584837	34584906	34592914	34593060	648	4,9,6,2	0,2,0,1	4,1,3,0	0,2,0,0	189	99	1	1	1.0,0.702,1.0,0.512	1.0,0.208,1.0,NA	0.067
649	ENSMUSG00000035984	Nme5	chr18	-	34567035	34567154	34562633	34562803	34569797	34569898	649	20,16,22,24	0,0,0,1	31,25,18,12	0,0,0,0	198	99	1	1	1.0,1.0,1.0,0.923	1.0,1.0,1.0,1.0	-0.019
650	ENSMUSG00000035984	Nme5	chr18	-	34567035	34567154	34562633	34562803	34578557	34578767	650	30,27,40,35	0,1,0,0	43,45,34,26	0,0,0,1	198	99	1	1	1.0,0.931,1.0,1.0	1.0,1.0,1.0,0.929	0
651	ENSMUSG00000035984	Nme5	chr18	-	34569797	34569898	34562635	34562803	34578557	34578767	651	1,0,0,1	0,1,0,0	1,1,1,0	0,0,0,1	198	99	1	1	1.0,0.0,NA,1.0	1.0,1.0,1.0,0.0	-0.083
652	ENSMUSG00000035984	Nme5	chr18	-	34569797	34569898	34567035	34567154	34571455	34571661	652	5,2,8,8	0,4,0,1	4,12,6,6	0,1,1,1	198	99	0.146695	1	1.0,0.2,1.0,0.8	1.0,0.857,0.75,0.75	-0.089
653	ENSMUSG00000035984	Nme5	chr18	-	34569797	34569898	34567035	34567154	34578557	34578767	653	4,1,3,1	13,12,21,12	5,6,2,2	16,25,17,16	198	99	0.341406	1	0.133,0.04,0.067,0.04	0.135,0.107,0.056,0.059	-0.019
654	ENSMUSG00000035984	Nme5	chr18	-	34571455	34571661	34567035	34567154	34578557	34578767	654	4,8,4,7	13,12,21,12	2,12,5,4	16,25,17,16	198	99	0.501237	1	0.133,0.25,0.087,0.226	0.059,0.194,0.128,0.111	0.051
655	ENSMUSG00000035984	Nme5	chr18	-	34571455	34571661	34569797	34569898	34578557	34578767	655	6,5,9,13	1,0,0,0	2,18,9,7	1,1,1,0	198	99	1	1	0.75,1.0,1.0,1.0	0.5,0.9,0.818,1.0	0.133
656	ENSMUSG00000024378	Stard4	chr18	-	33205050	33205165	33199354	33203815	33206119	33206246	656	21,37,39,46	0,0,1,1	28,38,20,43	0,3,1,0	198	99	1	1	1.0,1.0,0.951,0.958	1.0,0.864,0.909,1.0	0.034
657	ENSMUSG00000024378	Stard4	chr18	-	33205220	33205325	33203404	33203815	33206119	33206246	657	1,1,0,0	0,0,1,1	2,1,1,1	0,3,1,0	198	99	0.00980424	0.291804	1.0,1.0,0.0,0.0	1.0,0.143,0.333,1.0	-0.119
658	ENSMUSG00000038128	Camk4	chr18	+	33077992	33078071	32939040	32939544	33107879	33107942	658	36,28,51,33	0,0,3,1	33,41,41,24	2,3,0,0	178	99	0.814856	1	1.0,1.0,0.904,0.948	0.902,0.884,1.0,1.0	0.016
659	ENSMUSG00000038128	Camk4	chr18	+	33109764	33109847	33107879	33107942	33129760	33129833	659	34,35,58,27	0,0,0,0	37,52,33,30	0,0,0,2	182	99	1	1	1.0,1.0,1.0,1.0	1.0,1.0,1.0,0.891	0.027
661	ENSMUSG00000024381	Bin1	chr18	+	32412616	32412711	32412420	32412475	32413094	32413190	661	379,364,467,439	0,0,0,0	461,639,465,395	0,0,0,1	194	99	1	1	1.0,1.0,1.0,1.0	1.0,1.0,1.0,0.995	0.001
662	ENSMUSG00000024381	Bin1	chr18	+	32414944	32415037	32414182	32414290	32419842	32419928	662	329,306,410,391	3,1,3,2	306,480,342,300	2,7,2,3	192	99	0.383326	1	0.983,0.994,0.986,0.99	0.987,0.972,0.989,0.981	0.006
663	ENSMUSG00000024381	Bin1	chr18	+	32420068	32420144	32419842	32419928	32421877	32421960	663	311,308,393,340	0,0,0,0	375,536,392,335	0,0,0,1	175	99	1	1	1.0,1.0,1.0,1.0	1.0,1.0,1.0,0.995	0.001
664	ENSMUSG00000024381	Bin1	chr18	+	32426223	32426352	32424819	32424967	32429195	32429303	664	174,143,195,148	19,17,16,17	147,179,192,159	16,18,12,5	198	99	0.104777	1	0.821,0.808,0.859,0.813	0.821,0.833,0.889,0.941	-0.046
665	ENSMUSG00000024381	Bin1	chr18	+	32426223	32426352	32424819	32424967	32431670	32431742	665	113,90,126,99	2,0,0,0	100,112,123,105	0,1,0,0	198	99	1	1	0.966,1.0,1.0,1.0	1.0,0.982,1.0,1.0	-0.004
666	ENSMUSG00000024381	Bin1	chr18	+	32429195	32429303	32424819	32424967	32429699	32429723	666	106,89,103,101	4,4,4,6	92,118,86,78	8,13,8,9	198	99	0.00303586	0.134759	0.93,0.918,0.928,0.894	0.852,0.819,0.843,0.812	0.086
667	ENSMUSG00000024381	Bin1	chr18	+	32429699	32429723	32424819	32424967	32431670	32431742	667	5,2,1,1	2,0,0,0	9,6,3,6	0,1,0,0	123	99	1	1	0.668,1.0,1.0,1.0	1.0,0.828,1.0,1.0	-0.04
668	ENSMUSG00000024381	Bin1	chr18	+	32429699	32429723	32424819	32424967	32431982	32432093	668	3,0,0,3	1,1,2,0	6,5,2,4	0,3,2,0	123	99	0.129101	1	0.707,0.0,0.0,1.0	1.0,0.573,0.446,1.0	-0.328
669	ENSMUSG00000024381	Bin1	chr18	+	32430749	32430857	32429699	32429723	32431670	32431742	669	170,177,214,213	3,4,1,3	232,308,231,176	6,2,5,7	198	99	0.174307	1	0.966,0.957,0.991,0.973	0.951,0.987,0.959,0.926	0.016
670	ENSMUSG00000024381	Bin1	chr18	+	32430749	32430857	32429699	32429723	32431982	32432093	670	90,87,114,102	0,1,0,3	103,148,105,88	1,0,0,0	198	99	1	1	1.0,0.978,1.0,0.944	0.981,1.0,1.0,1.0	-0.015
671	ENSMUSG00000024381	Bin1	chr18	+	32431670	32431742	32424819	32424967	32431982	32432093	671	69,77,94,70	1,1,2,0	79,121,67,56	0,3,2,0	171	99	1	1	0.976,0.978,0.965,1.0	1.0,0.959,0.951,1.0	0.002
672	ENSMUSG00000024381	Bin1	chr18	+	32431670	32431742	32429699	32429723	32431982	32432093	672	70,81,95,73	0,1,0,3	85,122,72,63	1,0,0,0	171	99	1	1	1.0,0.979,1.0,0.934	0.98,1.0,1.0,1.0	-0.017
673	ENSMUSG00000024381	Bin1	chr18	+	32431670	32431742	32430749	32430857	32431982	32432093	673	148,168,196,182	1,1,2,1	208,280,193,145	1,1,1,1	171	99	1	1	0.988,0.99,0.983,0.991	0.992,0.994,0.991,0.988	-0.003
674	ENSMUSG00000024400	Wdr33	chr18	+	31827261	31827488	31804056	31804254	31829231	31829300	674	171,145,211,162	0,0,0,1	171,209,180,157	0,0,0,0	198	99	1	1	1.0,1.0,1.0,0.988	1.0,1.0,1.0,1.0	-0.003
675	ENSMUSG00000024400	Wdr33	chr18	+	31829231	31829300	31827261	31827488	31829874	31829979	675	124,107,168,121	2,3,2,3	129,156,120,116	1,3,2,1	168	99	0.33896	1	0.973,0.955,0.98,0.96	0.987,0.968,0.972,0.986	-0.011
676	ENSMUSG00000024400	Wdr33	chr18	+	31829231	31829300	31827261	31827488	31833309	31833405	676	50,41,58,53	0,1,0,0	57,71,50,46	0,0,0,0	168	99	1	1	1.0,0.96,1.0,1.0	1.0,1.0,1.0,1.0	-0.01
677	ENSMUSG00000024400	Wdr33	chr18	+	31829874	31829979	31827261	31827488	31833309	31833405	677	71,79,109,84	0,1,0,0	80,114,77,93	0,0,0,0	198	99	1	1	1.0,0.975,1.0,1.0	1.0,1.0,1.0,1.0	-0.006
678	ENSMUSG00000024400	Wdr33	chr18	+	31829874	31829979	31829231	31829300	31833309	31833405	678	143,142,217,149	0,0,0,0	151,197,145,162	0,1,0,0	198	99	1	1	1.0,1.0,1.0,1.0	1.0,0.99,1.0,1.0	0.002
679	ENSMUSG00000024400	Wdr33	chr18	+	31878023	31878150	31835383	31835481	31879670	31879825	679	80,39,87,80	0,0,0,0	78,87,75,72	0,1,1,1	198	99	1	1	1.0,1.0,1.0,1.0	1.0,0.978,0.974,0.973	0.019
680	ENSMUSG00000024400	Wdr33	chr18	+	31886016	31886103	31885375	31885470	31886654	31886794	680	79,67,96,104	0,0,0,0	91,123,83,81	0,0,0,1	186	99	1	1	1.0,1.0,1.0,1.0	1.0,1.0,1.0,0.977	0.006
681	ENSMUSG00000024400	Wdr33	chr18	+	31892989	31893098	31888069	31889140	31896600	31897036	681	44,31,37,47	0,1,3,0	36,55,47,37	0,0,0,0	198	99	0.831495	1	1.0,0.939,0.86,1.0	1.0,1.0,1.0,1.0	-0.05
682	ENSMUSG00000024400	Wdr33	chr18	+	31902581	31902677	31902323	31902487	31904235	31904451	682	40,28,45,40	2,1,2,3	50,70,27,44	0,4,4,0	195	99	0.51291	1	0.91,0.934,0.92,0.871	1.0,0.899,0.774,1.0	-0.009
683	ENSMUSG00000024260	Sap130	chr18	+	31666635	31666726	31666340	31666488	31666904	31667009	683	72,51,117,76	0,0,1,0	60,105,86,57	0,0,0,0	190	99	1	1	1.0,1.0,0.984,1.0	1.0,1.0,1.0,1.0	-0.004
684	ENSMUSG00000024260	Sap130	chr18	+	31689397	31689502	31682006	31682184	31698521	31698880	684	42,50,50,43	0,1,0,0	43,92,57,45	0,0,0,2	198	99	1	1	1.0,0.962,1.0,1.0	1.0,1.0,1.0,0.918	0.011
685	ENSMUSG00000057455	Rit2	chr18	-	31153704	31153896	30973488	30975504	31212657	31212731	685	148,175,223,220	0,0,0,0	180,236,208,176	0,1,0,0	198	99	1	1	1.0,1.0,1.0,1.0	1.0,0.992,1.0,1.0	0.002
686	ENSMUSG00000057455	Rit2	chr18	-	31212657	31212731	31153704	31153896	31243120	31243177	686	104,131,191,166	0,0,0,0	155,217,186,147	1,1,0,0	173	99	1	1	1.0,1.0,1.0,1.0	0.989,0.992,1.0,1.0	0.005
687	ENSMUSG00000033628	Pik3c3	chr18	+	30293618	30293723	30293058	30293130	30294335	30294428	687	74,85,84,67	0,0,0,1	61,116,91,74	0,1,0,0	198	99	1	1	1.0,1.0,1.0,0.971	1.0,0.983,1.0,1.0	-0.003
688	ENSMUSG00000024268	Celf4	chr18	-	25491080	25491224	25486793	25486965	25496221	25496302	688	92,67,88,66	18,17,24,30	62,109,89,65	13,30,20,12	198	99	0.305856	1	0.719,0.663,0.647,0.524	0.705,0.645,0.69,0.73	-0.054
689	ENSMUSG00000024268	Celf4	chr18	-	25491140	25491224	25486793	25486965	25496221	25496302	689	111,85,116,85	18,17,24,30	92,146,103,86	13,30,20,12	183	99	0.208887	1	0.769,0.73,0.723,0.605	0.793,0.725,0.736,0.795	-0.055
690	ENSMUSG00000024268	Celf4	chr18	-	25504138	25504282	25502932	25503080	25504488	25504568	690	121,116,118,140	0,0,1,0	119,177,142,111	0,0,0,0	198	99	1	1	1.0,1.0,0.983,1.0	1.0,1.0,1.0,1.0	-0.004
691	ENSMUSG00000033632	AW554918	chr18	+	25182054	25182149	25175342	25175485	25203860	25203976	691	83,92,84,102	0,2,4,3	90,97,93,71	0,0,0,1	194	99	0.0651974	0.948984	1.0,0.959,0.915,0.946	1.0,1.0,1.0,0.973	-0.038
692	ENSMUSG00000033632	AW554918	chr18	+	25339713	25340384	25289938	25290066	25344863	25344962	692	68,52,80,80	1,4,1,0	64,75,55,71	1,0,4,2	198	99	0.62846	1	0.971,0.867,0.976,1.0	0.97,1.0,0.873,0.947	0.006
693	ENSMUSG00000033632	AW554918	chr18	+	25339713	25340384	25289938	25290066	25399925	25400107	693	23,27,41,26	0,0,0,0	31,28,24,20	1,0,0,1	198	99	1	1	1.0,1.0,1.0,1.0	0.939,1.0,1.0,0.909	0.038
694	ENSMUSG00000033632	AW554918	chr18	+	25339713	25340384	25289938	25290066	25419966	25420075	694	22,25,36,26	1,0,0,0	30,27,20,20	0,0,0,0	198	99	1	1	0.917,1.0,1.0,1.0	1.0,1.0,1.0,1.0	-0.021
695	ENSMUSG00000033632	AW554918	chr18	+	25344863	25344962	25289938	25290066	25399925	25400107	695	13,10,14,18	0,0,0,0	12,26,12,15	1,0,0,1	198	99	1	1	1.0,1.0,1.0,1.0	0.857,1.0,1.0,0.882	0.065
696	ENSMUSG00000033632	AW554918	chr18	+	25344863	25344962	25289938	25290066	25419966	25420075	696	2,4,2,0	1,0,0,0	1,0,4,4	0,0,0,0	198	99	1	1	0.5,1.0,1.0,NA	1.0,NA,1.0,1.0	-0.167
697	ENSMUSG00000033632	AW554918	chr18	+	25344863	25344962	25339713	25340384	25399925	25400107	697	59,33,57,72	2,2,5,0	45,74,44,64	1,1,5,0	198	99	0.471229	1	0.937,0.892,0.851,1.0	0.957,0.974,0.815,1.0	-0.016
698	ENSMUSG00000033632	AW554918	chr18	+	25344863	25344962	25339713	25340384	25419966	25420075	698	48,27,45,54	1,0,0,0	34,48,36,53	0,0,1,0	198	99	1	1	0.96,1.0,1.0,1.0	1.0,1.0,0.947,1.0	0.003
699	ENSMUSG00000033632	AW554918	chr18	+	25399925	25400107	25289938	25290066	25419966	25420075	699	10,21,18,23	1,0,0,0	20,14,9,8	0,0,0,0	198	99	1	1	0.833,1.0,1.0,1.0	1.0,1.0,1.0,1.0	-0.042
700	ENSMUSG00000033632	AW554918	chr18	+	25399925	25400107	25339713	25340384	25419966	25420075	700	12,23,23,23	1,0,0,0	20,15,14,7	0,0,1,0	198	99	1	1	0.857,1.0,1.0,1.0	1.0,1.0,0.875,1.0	-0.004
701	ENSMUSG00000033632	AW554918	chr18	+	25399925	25400107	25344863	25344962	25419966	25420075	701	22,27,31,41	1,0,1,0	30,40,17,20	0,0,0,2	198	99	1	1	0.917,1.0,0.939,1.0	1.0,1.0,1.0,0.833	0.006
702	ENSMUSG00000024269	Tpgs2	chr18	-	25151199	25151287	25149113	25149242	25158243	25158323	702	94,94,138,108	0,0,0,1	91,142,101,89	0,0,0,0	187	99	1	1	1.0,1.0,1.0,0.983	1.0,1.0,1.0,1.0	-0.004
703	ENSMUSG00000024271	Elp2	chr18	+	24609629	24609700	24606856	24606935	24611912	24612069	703	106,114,139,87	3,2,0,2	111,141,116,94	1,3,2,1	170	99	0.988915	1	0.954,0.971,1.0,0.962	0.985,0.965,0.971,0.982	-0.004
704	ENSMUSG00000024271	Elp2	chr18	+	24615160	24615227	24614415	24614480	24615888	24616026	704	96,69,114,87	0,0,0,0	90,99,94,79	0,1,0,0	166	99	1	1	1.0,1.0,1.0,1.0	1.0,0.983,1.0,1.0	0.004
705	ENSMUSG00000024271	Elp2	chr18	+	24619381	24619513	24619077	24619178	24622078	24622237	705	107,90,120,92	1,0,1,0	105,130,110,86	1,6,1,0	198	99	0.283619	1	0.982,1.0,0.984,1.0	0.981,0.915,0.982,1.0	0.022
706	ENSMUSG00000024273	2700062C07Rik	chr18	+	24471061	24471084	24470860	24470980	24472949	24473149	706	25,21,26,20	3,0,1,1	19,39,31,32	0,4,2,1	122	99	0.555208	1	0.871,1.0,0.955,0.942	1.0,0.888,0.926,0.963	-0.002
707	ENSMUSG00000024273	2700062C07Rik	chr18	+	24471061	24471084	24470860	24470980	24475524	24475724	707	9,7,6,6	0,0,0,0	8,7,11,10	0,0,1,0	122	99	1	1	1.0,1.0,1.0,1.0	1.0,1.0,0.899,1.0	0.025
708	ENSMUSG00000024273	2700062C07Rik	chr18	+	24472949	24473149	24470860	24470980	24475524	24475724	708	23,11,17,24	0,0,0,0	17,33,17,14	0,0,1,0	198	99	1	1	1.0,1.0,1.0,1.0	1.0,1.0,0.895,1.0	0.026
709	ENSMUSG00000024273	2700062C07Rik	chr18	+	24472949	24473149	24471061	24471084	24475524	24475724	709	42,29,39,38	2,2,0,1	33,62,40,40	1,0,4,0	198	99	0.686496	1	0.913,0.879,1.0,0.95	0.943,1.0,0.833,1.0	-0.008
710	ENSMUSG00000000420	Galnt1	chr18	+	24232598	24232653	24205958	24206351	24246049	24246224	710	1,1,1,1	0,0,0,0	1,0,0,2	0,1,0,0	154	99	1	1	1.0,1.0,1.0,1.0	1.0,0.0,NA,1.0	0.333
711	ENSMUSG00000000420	Galnt1	chr18	+	24238241	24238485	24232596	24232653	24246049	24246224	711	38,53,89,82	0,0,0,0	63,86,82,62	0,0,0,2	198	99	1	1	1.0,1.0,1.0,1.0	1.0,1.0,1.0,0.939	0.015
712	ENSMUSG00000000420	Galnt1	chr18	+	24246049	24246224	24238241	24238485	24254517	24254630	712	69,89,129,129	5,0,1,1	96,121,119,96	1,1,0,0	198	99	0.54584	1	0.873,1.0,0.985,0.985	0.98,0.984,1.0,1.0	-0.03
713	ENSMUSG00000000420	Galnt1	chr18	+	24254517	24254684	24246049	24246224	24264324	24264532	713	91,84,128,134	0,3,3,3	93,148,112,108	2,1,3,3	198	99	0.939959	1	1.0,0.933,0.955,0.957	0.959,0.987,0.949,0.947	0.001
714	ENSMUSG00000000420	Galnt1	chr18	+	24269447	24269565	24267527	24267698	24272661	24272801	714	48,70,66,73	1,0,0,0	51,92,54,41	0,0,0,0	198	99	1	1	0.96,1.0,1.0,1.0	1.0,1.0,1.0,1.0	-0.01
715	ENSMUSG00000000420	Galnt1	chr18	+	24271585	24271766	24269447	24269565	24272661	24272801	715	104,78,120,102	0,0,1,1	107,168,122,78	0,1,0,1	198	99	1	1	1.0,1.0,0.984,0.981	1.0,0.988,1.0,0.975	0
717	ENSMUSG00000024302	Dtna	chr18	+	23535161	23535229	23475115	23475242	23545685	23545766	717	57,54,73,80	0,1,0,0	59,62,58,46	1,0,0,0	167	99	1	1	1.0,0.97,1.0,1.0	0.972,1.0,1.0,1.0	-0.001
718	ENSMUSG00000024302	Dtna	chr18	+	23545685	23545766	23535161	23535229	23569561	23569775	718	70,74,102,107	0,0,0,0	85,103,71,85	0,0,2,0	180	99	1	1	1.0,1.0,1.0,1.0	1.0,1.0,0.951,1.0	0.012
719	ENSMUSG00000024302	Dtna	chr18	+	23569561	23569775	23545685	23545766	23583083	23583169	719	88,69,106,95	0,0,1,1	90,116,67,87	2,0,0,0	198	99	1	1	1.0,1.0,0.981,0.979	0.957,1.0,1.0,1.0	0.001
720	ENSMUSG00000056124	B4galt6	chr18	-	20720028	20720142	20706404	20706529	20727961	20728078	720	118,62,133,80	1,0,0,0	86,115,83,68	0,0,0,0	198	99	1	1	0.983,1.0,1.0,1.0	1.0,1.0,1.0,1.0	-0.004
724	ENSMUSG00000047161	Chst9	chr18	-	15498112	15498170	15495289	15495327	15613681	15613720	724	0,0,1,0	7,4,2,9	2,0,0,0	7,3,8,7	157	99	1	1	0.0,0.0,0.24,0.0	0.153,0.0,0.0,0.0	0.022
725	ENSMUSG00000047161	Chst9	chr18	-	15613681	15613720	15495289	15495327	15717907	15718046	725	12,11,7,22	3,0,4,4	16,10,10,16	0,3,2,4	138	99	0.635393	1	0.742,1.0,0.557,0.798	1.0,0.705,0.782,0.742	-0.033
726	ENSMUSG00000054321	Taf4b	chr18	+	14796912	14797058	14783244	14783934	14799078	14799186	726	14,13,12,18	0,0,0,2	21,22,19,15	0,2,0,0	198	99	1	1	1.0,1.0,1.0,0.818	1.0,0.846,1.0,1.0	-0.007
727	ENSMUSG00000054321	Taf4b	chr18	+	14804716	14804839	14804465	14804627	14807344	14807434	727	15,8,10,14	0,0,1,2	10,18,18,10	0,1,0,0	198	99	1	1	1.0,1.0,0.833,0.778	1.0,0.9,1.0,1.0	-0.072
728	ENSMUSG00000037013	Ss18	chr18	-	14637391	14637484	14636495	14636618	14640256	14640361	728	16,17,18,12	14,6,1,5	9,22,21,20	7,5,9,5	192	99	0.947645	1	0.371,0.594,0.903,0.553	0.399,0.694,0.546,0.673	0.027
729	ENSMUSG00000037013	Ss18	chr18	-	14637391	14637484	14636495	14636618	14640955	14641123	729	12,10,7,7	2,0,1,0	5,11,10,12	1,3,1,1	192	99	0.0215277	0.478948	0.756,1.0,0.783,1.0	0.721,0.654,0.838,0.861	0.116
730	ENSMUSG00000037013	Ss18	chr18	-	14640256	14640361	14636495	14636618	14640955	14641123	730	36,22,33,33	2,0,1,0	42,41,28,31	1,3,1,1	198	99	1	1	0.9,1.0,0.943,1.0	0.955,0.872,0.933,0.939	0.036
731	ENSMUSG00000037013	Ss18	chr18	-	14640256	14640361	14637391	14637484	14640955	14641123	731	26,23,43,33	0,0,0,0	40,47,30,34	1,0,0,0	198	99	1	1	1.0,1.0,1.0,1.0	0.952,1.0,1.0,1.0	0.012
732	ENSMUSG00000037013	Ss18	chr18	-	14651022	14651244	14640955	14641123	14655026	14655180	732	63,33,59,37	2,0,3,1	59,94,58,47	1,1,0,4	198	99	0.859943	1	0.94,1.0,0.908,0.949	0.967,0.979,1.0,0.855	-0.001
733	ENSMUSG00000037013	Ss18	chr18	-	14655026	14655180	14651022	14651244	14670308	14670393	733	56,31,50,38	0,0,0,0	44,67,43,56	0,0,1,0	198	99	1	1	1.0,1.0,1.0,1.0	1.0,1.0,0.956,1.0	0.011
734	ENSMUSG00000037013	Ss18	chr18	-	14670308	14670393	14655026	14655180	14679386	14679463	734	48,30,52,41	1,0,0,0	41,59,38,46	0,0,0,1	184	99	1	1	0.963,1.0,1.0,1.0	1.0,1.0,1.0,0.961	0.001
735	ENSMUSG00000024421	Lama3	chr18	+	12448264	12448364	12441094	12441141	12449531	12449584	735	0,2,0,2	0,0,0,0	3,5,0,2	0,0,1,0	198	99	1	1	NA,1.0,NA,1.0	1.0,1.0,0.0,1.0	0.25
736	ENSMUSG00000024421	Lama3	chr18	+	12465360	12465521	12462684	12462838	12469852	12469950	736	1,2,1,0	0,0,0,0	1,6,0,1	0,1,0,0	198	99	1	1	1.0,1.0,1.0,NA	1.0,0.75,NA,1.0	0.083
737	ENSMUSG00000024421	Lama3	chr18	+	12468251	12468360	12465360	12465521	12469852	12469950	737	1,0,2,1	0,0,0,0	0,1,1,0	0,2,0,0	198	99	1	1	1.0,NA,1.0,1.0	NA,0.2,1.0,NA	0.4
738	ENSMUSG00000024421	Lama3	chr18	+	12490918	12491063	12481942	12482147	12491471	12491612	738	0,1,1,1	0,0,0,0	2,6,0,1	2,0,0,0	198	99	1	1	NA,1.0,1.0,1.0	0.333,1.0,NA,1.0	0.222
739	ENSMUSG00000024421	Lama3	chr18	+	12491471	12491612	12481942	12482147	12495265	12495427	739	1,1,0,2	0,0,0,2	2,2,0,0	0,0,0,0	198	99	1	1	1.0,1.0,NA,0.333	1.0,1.0,NA,NA	-0.222
741	ENSMUSG00000057766	Ankrd29	chr18	-	12290716	12290815	12282302	12282401	12295878	12295989	741	13,6,10,3	2,1,0,0	11,16,22,13	1,0,0,0	198	99	1	1	0.765,0.75,1.0,1.0	0.846,1.0,1.0,1.0	-0.083
742	ENSMUSG00000057766	Ankrd29	chr18	-	12290716	12290815	12282302	12282401	12305610	12305638	742	9,2,5,3	0,0,5,0	8,10,21,8	2,1,2,0	198	99	0.807726	1	1.0,1.0,0.333,1.0	0.667,0.833,0.84,1.0	-0.002
743	ENSMUSG00000057766	Ankrd29	chr18	-	12295878	12295989	12282302	12282401	12305610	12305638	743	9,4,9,5	0,0,5,0	10,9,7,4	2,1,2,0	198	99	0.621402	1	1.0,1.0,0.474,1.0	0.714,0.818,0.636,1.0	0.077
744	ENSMUSG00000057766	Ankrd29	chr18	-	12295878	12295989	12290716	12290815	12305610	12305638	744	11,7,14,6	0,0,0,1	12,16,9,9	0,1,1,0	198	99	1	1	1.0,1.0,1.0,0.75	1.0,0.889,0.818,1.0	0.011
745	ENSMUSG00000040957	Cables1	chr18	+	11905924	11906002	11888736	11888829	11923359	11923456	745	1,4,1,0	7,4,8,5	0,4,0,3	3,7,5,2	177	99	0.619495	1	0.074,0.359,0.065,0.0	0.0,0.242,0.0,0.456	-0.05
746	ENSMUSG00000097440	Gm6277	chr18	-	11825163	11825226	11822897	11823039	11839180	11839337	746	5,1,1,3	0,0,1,0	1,4,1,5	0,0,0,0	162	99	1	1	1.0,1.0,0.379,1.0	1.0,1.0,1.0,1.0	-0.155
747	ENSMUSG00000002475	Abhd3	chr18	-	10647969	10648018	10647725	10647891	10652187	10652361	747	16,19,17,27	1,3,2,1	24,21,21,16	2,3,0,0	148	99	0.295915	1	0.915,0.809,0.85,0.948	0.889,0.824,1.0,1.0	-0.048
748	ENSMUSG00000047879	Usp14	chr18	-	10012212	10012271	10009352	10010082	10016540	10016644	748	98,42,77,70	0,0,0,1	83,116,73,75	0,0,0,2	158	99	1	1	1.0,1.0,1.0,0.978	1.0,1.0,1.0,0.959	0.005
749	ENSMUSG00000047879	Usp14	chr18	-	10017990	10018095	10016540	10016644	10022817	10022850	749	73,56,87,62	8,11,11,22	77,86,63,47	11,12,5,14	198	99	0.522887	1	0.82,0.718,0.798,0.585	0.778,0.782,0.863,0.627	-0.032
750	ENSMUSG00000073639	Rab18	chr18	+	6778494	6778556	6770053	6770109	6783119	6783192	750	179,213,223,273	1,6,2,0	245,286,223,234	1,0,1,4	161	99	0.67247	1	0.991,0.956,0.986,1.0	0.993,1.0,0.993,0.973	-0.006
751	ENSMUSG00000024236	Svil	chr18	+	4971089	4971197	4920566	4920874	5037107	5037165	751	16,7,17,24	4,11,11,6	19,27,23,9	21,16,14,10	198	99	0.270477	1	0.667,0.241,0.436,0.667	0.311,0.458,0.451,0.31	0.12
752	ENSMUSG00000024236	Svil	chr18	+	5040147	5040239	5037107	5037165	5046588	5046646	752	27,37,38,34	0,1,2,2	60,68,46,37	1,3,1,0	191	99	0.825726	1	1.0,0.95,0.908,0.898	0.969,0.922,0.96,1.0	-0.024
753	ENSMUSG00000024236	Svil	chr18	+	5054017	5054098	5048884	5049494	5055979	5056849	753	1,1,0,0	0,0,0,2	1,1,0,0	0,1,0,0	180	99	1	1	1.0,1.0,NA,0.0	1.0,0.355,NA,NA	-0.011
754	ENSMUSG00000024236	Svil	chr18	+	5055979	5056849	5048884	5049494	5057274	5057439	754	0,0,0,2	1,2,4,6	0,1,0,0	3,5,3,4	198	99	1	1	0.0,0.0,0.0,0.143	0.0,0.091,0.0,0.0	0.013
755	ENSMUSG00000024236	Svil	chr18	+	5055979	5056849	5048884	5049494	5058124	5058159	755	0,0,0,2	10,2,13,13	0,1,0,0	8,19,11,12	198	99	1	1	0.0,0.0,0.0,0.071	0.0,0.026,0.0,0.0	0.011
756	ENSMUSG00000024236	Svil	chr18	+	5057274	5057439	5048884	5049494	5058124	5058159	756	1,4,7,8	10,2,13,13	3,11,6,8	8,19,11,12	198	99	0.785405	1	0.048,0.5,0.212,0.235	0.158,0.224,0.214,0.25	0.037
758	ENSMUSG00000024236	Svil	chr18	+	5060514	5060610	5059229	5059369	5062161	5062405	758	0,1,0,2	7,8,32,16	2,2,2,1	12,31,19,24	195	99	1	1	0.0,0.06,0.0,0.06	0.078,0.032,0.051,0.021	-0.015
759	ENSMUSG00000024236	Svil	chr18	+	5073880	5074004	5064470	5064690	5082782	5082930	759	63,34,64,21	0,2,1,0	31,104,74,43	0,0,0,2	198	99	1	1	1.0,0.895,0.97,1.0	1.0,1.0,1.0,0.915	-0.012
760	ENSMUSG00000024236	Svil	chr18	+	5086534	5086624	5082782	5082930	5086709	5086796	760	45,26,65,45	0,0,0,1	44,75,42,47	1,0,1,0	189	99	1	1	1.0,1.0,1.0,0.959	0.958,1.0,0.957,1.0	0.011
762	ENSMUSG00000063889	Crem	chr18	-	3276693	3276729	3273421	3273578	3280948	3281132	762	3,4,8,2	1,3,16,1	12,10,7,5	6,4,3,2	135	99	0.0746894	1	0.688,0.494,0.268,0.595	0.595,0.647,0.631,0.647	-0.119
763	ENSMUSG00000063889	Crem	chr18	-	3276693	3276729	3273421	3273578	3281687	3281738	763	15,9,15,5	11,8,5,7	15,32,11,3	3,19,5,5	135	99	0.472922	1	0.5,0.452,0.688,0.344	0.786,0.553,0.617,0.306	-0.07
765	ENSMUSG00000063889	Crem	chr18	-	3276693	3276729	3273421	3273578	3295039	3295182	765	4,8,10,3	1,1,1,0	4,10,10,8	3,2,4,0	135	99	0.00304544	0.135075	0.746,0.854,0.88,1.0	0.494,0.786,0.647,1.0	0.138
766	ENSMUSG00000063889	Crem	chr18	-	3276693	3276729	3273421	3273578	3325360	3325474	766	2,4,8,2	0,0,0,0	4,8,5,3	0,1,0,0	135	99	1	1	1.0,1.0,1.0,1.0	1.0,0.854,1.0,1.0	0.036
767	ENSMUSG00000063889	Crem	chr18	-	3276693	3276775	3273421	3273578	3280948	3281078	767	2,3,8,3	1,3,16,1	6,9,8,3	6,4,3,2	181	99	0.180637	1	0.522,0.354,0.215,0.621	0.354,0.552,0.593,0.451	-0.06
768	ENSMUSG00000063889	Crem	chr18	-	3276693	3276775	3273421	3273578	3281687	3281769	768	2,3,7,3	11,8,5,7	6,8,8,2	3,19,5,5	181	99	0.236457	1	0.09,0.17,0.434,0.19	0.522,0.187,0.467,0.18	-0.118
769	ENSMUSG00000063889	Crem	chr18	-	3276693	3276775	3273421	3273578	3295039	3295182	769	3,3,7,4	1,1,1,0	6,7,8,2	3,2,4,0	181	99	0.00148015	0.0825915	0.621,0.621,0.793,1.0	0.522,0.657,0.522,1.0	0.084
770	ENSMUSG00000063889	Crem	chr18	-	3276693	3276775	3273421	3273578	3325360	3325478	770	2,3,7,3	0,0,0,0	8,7,8,2	0,1,0,0	181	99	1	1	1.0,1.0,1.0,1.0	1.0,0.793,1.0,1.0	0.052
771	ENSMUSG00000063889	Crem	chr18	-	3287903	3288092	3273421	3273578	3295039	3295182	771	3,3,3,3	1,1,1,0	2,1,1,12	3,2,4,0	198	99	0.00117261	0.0690208	0.6,0.6,0.6,1.0	0.25,0.2,0.111,1.0	0.31
772	ENSMUSG00000063889	Crem	chr18	-	3287903	3288092	3276693	3276729	3295039	3295182	772	6,6,3,7	2,5,4,2	4,4,3,12	0,5,5,7	198	99	0.856354	1	0.6,0.375,0.273,0.636	1.0,0.286,0.231,0.462	-0.024
773	ENSMUSG00000063889	Crem	chr18	-	3299161	3299308	3276693	3276729	3309645	3309900	773	0,0,0,0	0,1,0,0	0,0,1,0	0,0,0,0	198	99	1	1	NA,0.0,NA,NA	NA,NA,1.0,NA	-1
774	ENSMUSG00000063889	Crem	chr18	-	3299161	3299308	3276693	3276729	3325360	3325474	774	7,3,2,0	0,1,2,1	4,3,3,3	0,3,0,2	198	99	0.682968	1	1.0,0.6,0.333,0.0	1.0,0.333,1.0,0.429	-0.207
776	ENSMUSG00000063889	Crem	chr18	-	3299161	3299308	3295321	3295416	3309645	3309900	776	2,6,5,2	3,2,2,0	9,14,4,5	0,0,0,1	198	99	3.33872e-05	0.0044002	0.25,0.6,0.556,1.0	1.0,1.0,1.0,0.714	-0.327
777	ENSMUSG00000063889	Crem	chr18	-	3299161	3299308	3295321	3295416	3325360	3325474	777	9,9,7,2	3,5,10,4	13,17,6,8	4,7,8,4	198	99	0.338264	1	0.6,0.474,0.259,0.2	0.619,0.548,0.273,0.5	-0.102
778	ENSMUSG00000063889	Crem	chr18	-	3309645	3309755	3295321	3295416	3325360	3325478	778	4,2,2,0	3,5,10,4	0,0,2,1	4,7,8,4	198	99	0.0126826	0.343287	0.4,0.167,0.091,0.0	0.0,0.0,0.111,0.111	0.109
779	ENSMUSG00000063889	Crem	chr18	-	3309854	3309987	3309645	3309755	3325360	3325478	779	0,0,0,1	1,0,0,0	2,2,0,1	0,0,2,0	198	99	1	1	0.0,NA,NA,1.0	1.0,1.0,0.0,1.0	-0.25
780	ENSMUSG00000063889	Crem	chr18	-	3325360	3325478	3273421	3273578	3337379	3337574	780	2,6,11,9	1,0,0,0	5,8,16,18	0,0,2,0	198	99	1	1	0.5,1.0,1.0,1.0	1.0,1.0,0.8,1.0	-0.075
781	ENSMUSG00000063889	Crem	chr18	-	3325360	3325478	3299161	3299308	3337379	3337574	781	9,9,13,9	0,0,0,0	9,10,18,21	0,0,0,1	198	99	1	1	1.0,1.0,1.0,1.0	1.0,1.0,1.0,0.913	0.022
782	ENSMUSG00000063889	Crem	chr18	-	3327493	3327591	3325360	3325478	3337379	3337488	782	13,4,11,5	2,6,11,9	7,7,9,1	5,7,16,18	197	99	0.128935	1	0.766,0.251,0.334,0.218	0.413,0.334,0.22,0.027	0.144
829	ENSMUSG00000024614	Tmx3	chr18	+	90514204	90514244	90511278	90511333	90517393	90517517	829	46,44,60,50	1,0,0,0	44,71,50,41	0,0,0,0	139	99	1	1	0.97,1.0,1.0,1.0	1.0,1.0,1.0,1.0	-0.008
830	ENSMUSG00000024614	Tmx3	chr18	+	90519104	90519150	90517393	90517517	90520956	90521037	830	70,74,91,112	1,1,0,1	94,144,93,65	0,0,0,0	145	99	1	1	0.98,0.981,1.0,0.987	1.0,1.0,1.0,1.0	-0.013
831	ENSMUSG00000024614	Tmx3	chr18	+	90520956	90521037	90519104	90519150	90523529	90523629	831	88,76,100,113	0,1,0,0	86,137,89,83	2,0,0,0	180	99	1	1	1.0,0.977,1.0,1.0	0.959,1.0,1.0,1.0	0.004
832	ENSMUSG00000024614	Tmx3	chr18	+	90533220	90533274	90532982	90533040	90534381	90534438	832	42,50,70,84	0,0,1,0	60,85,69,70	0,1,0,0	153	99	1	1	1.0,1.0,0.978,1.0	1.0,0.982,1.0,1.0	-0.001
850	ENSMUSG00000024952	Rps6ka4	chr19	-	6839251	6839367	6838054	6838162	6839459	6839678	850	16,12,26,23	0,0,0,1	18,26,23,20	0,0,0,0	198	99	1	1	1.0,1.0,1.0,0.92	1.0,1.0,1.0,1.0	-0.02
854	ENSMUSG00000024924	Vldlr	chr19	+	27217542	27217696	27216483	27216948	27230195	27230315	854	70,73,105,84	0,0,0,0	79,90,71,57	0,2,1,1	198	99	1	1	1.0,1.0,1.0,1.0	1.0,0.957,0.973,0.966	0.026
855	ENSMUSG00000024924	Vldlr	chr19	+	27236239	27236362	27234789	27234912	27238052	27238424	855	309,331,419,323	9,4,8,8	249,368,291,221	3,9,4,6	198	99	0.704628	1	0.945,0.976,0.963,0.953	0.976,0.953,0.973,0.948	-0.003
856	ENSMUSG00000024924	Vldlr	chr19	+	27239621	27239741	27238723	27238846	27240465	27240637	856	173,163,212,215	0,0,0,0	131,215,127,126	1,1,0,0	198	99	1	1	1.0,1.0,1.0,1.0	0.985,0.991,1.0,1.0	0.006
857	ENSMUSG00000024924	Vldlr	chr19	+	27239844	27239970	27239621	27239741	27240465	27240637	857	381,310,489,371	1,1,4,3	277,430,337,278	2,1,0,1	198	99	1	1	0.995,0.994,0.984,0.984	0.986,0.995,1.0,0.993	-0.004
858	ENSMUSG00000024924	Vldlr	chr19	+	27246592	27246676	27245534	27245681	27247009	27247090	858	5,5,4,4	191,212,267,194	3,6,4,4	171,266,174,150	183	99	1	1	0.014,0.013,0.008,0.011	0.009,0.012,0.012,0.014	0
892	ENSMUSG00000024940	Ltbp3	chr19	+	5746900	5747023	5746642	5746735	5747412	5747571	892	41,42,54,40	0,0,0,0	53,67,44,30	0,0,1,0	198	99	1	1	1.0,1.0,1.0,1.0	1.0,1.0,0.957,1.0	0.011
893	ENSMUSG00000024940	Ltbp3	chr19	+	5753632	5753755	5752018	5752141	5755545	5755674	893	23,14,30,19	0,1,0,2	20,50,25,16	2,1,1,2	198	99	0.121288	1	1.0,0.875,1.0,0.826	0.833,0.962,0.926,0.8	0.045
894	ENSMUSG00000024940	Ltbp3	chr19	+	5753928	5754048	5753632	5753755	5755545	5755674	894	35,15,18,18	0,1,3,0	17,31,24,25	0,5,1,0	198	99	0.566599	1	1.0,0.882,0.75,1.0	1.0,0.756,0.923,1.0	-0.012
895	ENSMUSG00000024940	Ltbp3	chr19	+	5756583	5756712	5756246	5756330	5756793	5756931	895	40,34,41,34	0,0,0,0	32,53,27,30	0,1,0,0	198	99	1	1	1.0,1.0,1.0,1.0	1.0,0.964,1.0,1.0	0.009
912	ENSMUSG00000071658	Gng3	chr19	-	8838553	8838653	8836928	8838271	8838990	8839246	912	549,432,624,487	0,0,0,0	462,717,462,389	0,1,0,0	198	99	1	1	1.0,1.0,1.0,1.0	1.0,0.997,1.0,1.0	0.001
932	ENSMUSG00000024277	Mapre2	chr18	+	23832852	23832980	23803983	23804221	23853653	23853799	932	325,290,385,380	1,0,0,0	277,458,398,322	1,0,0,0	198	99	1	1	0.994,1.0,1.0,1.0	0.993,1.0,1.0,1.0	0
934	ENSMUSG00000024240	Epc1	chr18	-	6448904	6449257	6441121	6441243	6450068	6450217	934	117,107,166,102	0,0,2,0	128,146,108,130	0,0,0,0	198	99	1	1	1.0,1.0,0.976,1.0	1.0,1.0,1.0,1.0	-0.006
950	ENSMUSG00000054611	Kdm2a	chr19	-	4332440	4332485	4331185	4331269	4333642	4333919	950	0,0,1,0	4,3,0,0	0,0,0,0	1,3,1,1	144	99	1	1	0.0,0.0,1.0,NA	0.0,0.0,0.0,0.0	0.333
951	ENSMUSG00000054611	Kdm2a	chr19	-	4350176	4350330	4348195	4348761	4351736	4351830	951	214,170,236,206	0,0,0,0	165,251,208,160	0,1,0,0	198	99	1	1	1.0,1.0,1.0,1.0	1.0,0.992,1.0,1.0	0.002
952	ENSMUSG00000054611	Kdm2a	chr19	-	4388940	4389057	4362775	4362914	4394791	4394892	952	12,7,7,6	106,73,115,103	12,12,8,7	89,124,95,77	198	99	0.357278	1	0.054,0.046,0.03,0.028	0.063,0.046,0.04,0.043	-0.009
953	ENSMUSG00000054611	Kdm2a	chr19	-	4394791	4394892	4362775	4362914	4396310	4396917	953	191,163,230,185	0,0,0,0	179,254,183,171	0,0,2,0	198	99	1	1	1.0,1.0,1.0,1.0	1.0,1.0,0.979,1.0	0.005
954	ENSMUSG00000109695	RP23-389K5.5	chr19	+	5517652	5517692	5512527	5512946	5531539	5531658	954	13,7,10,12	0,1,1,0	2,13,10,2	1,0,0,0	139	99	1	1	1.0,0.833,0.877,1.0	0.588,1.0,1.0,1.0	0.03
955	ENSMUSG00000109695	RP23-389K5.5	chr19	+	5542350	5542545	5531629	5531658	5549681	5549757	955	0,0,0,0	3,5,6,6	3,0,0,0	0,3,0,0	198	99	1	1	0.0,0.0,0.0,0.0	1.0,0.0,NA,NA	-0.5
960	ENSMUSG00000069049	Eif2s3y	chrY	+	1011259	1011323	1010542	1010685	1012047	1012169	960	0,0,159,117	0,0,3,0	0,118,119,105	0,0,0,0	163	99	1	1	NA,NA,0.97,1.0	NA,1.0,1.0,1.0	-0.015
961	ENSMUSG00000069049	Eif2s3y	chrY	+	1011839	1011967	1011259	1011323	1012047	1012169	961	0,0,282,242	0,0,0,0	0,311,202,213	0,1,0,0	198	99	1	1	NA,NA,1.0,1.0	NA,0.994,1.0,1.0	0.002
963	ENSMUSG00000069049	Eif2s3y	chrY	+	1013378	1013473	1012047	1012169	1014633	1014792	963	0,0,71,63	0,0,23,40	0,67,39,56	0,36,20,20	194	99	1	1	NA,NA,0.612,0.446	NA,0.487,0.499,0.588	0.004
964	ENSMUSG00000069049	Eif2s3y	chrY	+	1016056	1016191	1014633	1014792	1016589	1016684	964	0,0,48,53	0,0,1,0	0,45,50,36	0,0,0,0	198	99	1	1	NA,NA,0.96,1.0	NA,1.0,1.0,1.0	-0.02
965	ENSMUSG00000069049	Eif2s3y	chrY	+	1019985	1020155	1016056	1017508	1023301	1023474	965	0,0,124,153	0,0,0,0	0,146,114,109	0,0,1,0	198	99	1	1	NA,NA,1.0,1.0	NA,1.0,0.983,1.0	0.006
966	ENSMUSG00000069049	Eif2s3y	chrY	+	1023301	1023474	1016056	1017508	1028187	1028594	966	0,0,78,75	0,0,0,0	0,78,62,53	0,0,3,1	198	99	1	1	NA,NA,1.0,1.0	NA,1.0,0.912,0.964	0.041
967	ENSMUSG00000066057	Gm1976	chr17	-	94818894	94818944	94759943	94761577	94820335	94820396	967	18,18,29,23	0,0,0,0	22,29,22,24	1,0,0,0	149	99	1	1	1.0,1.0,1.0,1.0	0.936,1.0,1.0,1.0	0.016
968	ENSMUSG00000066057	Gm1976	chr17	-	94820335	94820396	94759943	94761577	94834691	94834799	968	21,11,27,19	0,1,2,2	24,27,22,21	1,1,0,0	160	99	1	1	1.0,0.872,0.893,0.855	0.937,0.944,1.0,1.0	-0.065
970	ENSMUSG00000055660	Mettl4	chr17	-	94735335	94735510	94733546	94733653	94739453	94739523	970	39,27,36,36	0,0,0,0	30,54,35,22	0,1,0,0	198	99	1	1	1.0,1.0,1.0,1.0	1.0,0.964,1.0,1.0	0.009
971	ENSMUSG00000024109	Nrxn1	chr17	-	90163791	90163881	90162113	90162433	90208322	90208494	971	17,24,26,21	7,5,3,8	16,25,19,16	5,8,9,2	189	99	0.670291	1	0.56,0.715,0.819,0.579	0.626,0.621,0.525,0.807	0.024
972	ENSMUSG00000024109	Nrxn1	chr17	-	90561801	90561828	90560740	90560860	90565304	90565478	972	3,2,11,6	16,12,22,11	12,17,12,7	12,23,16,6	126	99	0.00619024	0.214013	0.128,0.116,0.282,0.3	0.44,0.367,0.371,0.478	-0.207
973	ENSMUSG00000024109	Nrxn1	chr17	-	90620864	90620891	90597506	90597629	90623419	90623623	973	17,14,22,24	6,4,6,1	37,23,28,17	9,5,5,5	126	99	0.807131	1	0.69,0.733,0.742,0.95	0.764,0.783,0.815,0.728	0.006
974	ENSMUSG00000024109	Nrxn1	chr17	-	90642990	90643429	90629884	90630268	90700743	90700774	974	94,75,108,77	0,0,0,0	94,110,78,71	0,1,0,0	198	99	1	1	1.0,1.0,1.0,1.0	1.0,0.982,1.0,1.0	0.004
975	ENSMUSG00000024109	Nrxn1	chr17	-	90700743	90700905	90642990	90643429	90704065	90704367	975	53,65,73,80	0,1,1,0	67,75,51,55	1,1,1,0	198	99	1	1	1.0,0.97,0.973,1.0	0.971,0.974,0.962,1.0	0.009
976	ENSMUSG00000024109	Nrxn1	chr17	-	90701966	90702011	90700743	90700905	90704065	90704367	976	0,2,9,2	22,28,36,46	5,5,5,3	36,37,30,28	144	99	0.347414	1	0.0,0.047,0.147,0.029	0.087,0.085,0.103,0.069	-0.03
977	ENSMUSG00000024109	Nrxn1	chr17	-	90701987	90702011	90700743	90700905	90704065	90704367	977	15,16,23,12	22,28,36,46	15,19,19,9	36,37,30,28	123	99	0.782685	1	0.354,0.315,0.34,0.174	0.251,0.292,0.338,0.206	0.024
978	ENSMUSG00000024109	Nrxn1	chr17	-	90991366	90991378	90704065	90704367	90992114	90992144	978	28,25,34,22	2,4,3,2	32,35,22,17	1,0,1,1	111	99	1	1	0.926,0.848,0.91,0.908	0.966,1.0,0.952,0.938	-0.066
979	ENSMUSG00000024109	Nrxn1	chr17	-	90992114	90992144	90704065	90704367	91087954	91088726	979	0,2,0,0	11,5,6,11	0,0,0,0	4,5,4,7	129	99	1	1	0.0,0.235,0.0,0.0	0.0,0.0,0.0,0.0	0.059
980	ENSMUSG00000024109	Nrxn1	chr17	-	90995460	90995478	90992114	90992144	91087954	91088726	980	35,36,48,41	0,1,0,0	54,44,38,37	0,0,0,0	117	99	1	1	1.0,0.968,1.0,1.0	1.0,1.0,1.0,1.0	-0.008
981	ENSMUSG00000005371	Fbxo11	chr17	-	87992257	87992356	87990858	87992175	87992818	87992927	981	200,161,172,175	1,1,0,0	182,264,202,172	0,0,0,0	198	99	1	1	0.99,0.988,1.0,1.0	1.0,1.0,1.0,1.0	-0.006
982	ENSMUSG00000005371	Fbxo11	chr17	-	87999532	87999627	87997512	87997635	88000771	88000857	982	212,131,204,241	0,0,0,0	191,305,175,188	1,0,0,0	194	99	1	1	1.0,1.0,1.0,1.0	0.99,1.0,1.0,1.0	0.002
983	ENSMUSG00000024151	Msh2	chr17	+	87678207	87678362	87672329	87672806	87679799	87680078	983	70,75,112,89	1,1,2,2	78,129,67,65	1,1,1,1	198	99	1	1	0.972,0.974,0.966,0.957	0.975,0.985,0.971,0.97	-0.008
985	ENSMUSG00000024151	Msh2	chr17	+	87686295	87686429	87685436	87685586	87688941	87689141	985	96,96,136,106	1,0,0,0	113,174,144,101	0,0,0,0	198	99	1	1	0.98,1.0,1.0,1.0	1.0,1.0,1.0,1.0	-0.005
987	ENSMUSG00000024151	Msh2	chr17	+	87719287	87719535	87718600	87718805	87720882	87721058	987	86,46,74,79	0,0,0,0	64,94,76,61	0,1,0,0	198	99	1	1	1.0,1.0,1.0,1.0	1.0,0.979,1.0,1.0	0.005
988	ENSMUSG00000036438	Calm2	chr17	-	87435603	87435710	87434893	87435211	87435790	87435934	988	1310,1034,1345,1570	0,1,0,0	1568,2134,1514,1442	0,0,0,0	198	99	1	1	1.0,0.998,1.0,1.0	1.0,1.0,1.0,1.0	0
989	ENSMUSG00000036438	Calm2	chr17	-	87442695	87442726	87435603	87435934	87446792	87446848	989	496,448,615,634	0,0,0,2	664,808,670,500	0,2,0,1	130	99	1	1	1.0,1.0,1.0,0.996	1.0,0.997,1.0,0.997	0.001
992	ENSMUSG00000037104	Socs5	chr17	+	87120747	87120808	87107678	87108047	87133621	87137583	992	2,1,0,1	53,22,60,39	0,1,3,2	25,61,24,21	160	99	0.763399	1	0.023,0.027,0.0,0.016	0.0,0.01,0.072,0.056	-0.018
993	ENSMUSG00000024146	Cript	chr17	+	87027698	87027764	87025549	87025675	87031007	87031062	993	74,66,81,118	5,2,3,0	88,109,89,80	0,2,3,2	165	99	0.30834	1	0.899,0.952,0.942,1.0	1.0,0.97,0.947,0.96	-0.021
994	ENSMUSG00000024146	Cript	chr17	+	87027698	87027764	87025610	87025653	87031007	87031062	994	27,26,29,36	0,0,0,0	38,42,28,21	0,1,0,0	165	99	1	1	1.0,1.0,1.0,1.0	1.0,0.962,1.0,1.0	0.01
995	ENSMUSG00000024145	Pigf	chr17	-	87008802	87008911	86997255	86997567	87020400	87020517	995	41,36,50,56	2,4,4,0	64,62,58,49	0,0,0,0	198	99	0.000368446	0.0285876	0.911,0.818,0.862,1.0	1.0,1.0,1.0,1.0	-0.102
996	ENSMUSG00000024135	Srbd1	chr17	-	85988324	85988509	85984664	85985483	86051085	86051168	996	4,8,6,5	0,0,0,0	5,16,14,13	1,0,0,0	198	99	1	1	1.0,1.0,1.0,1.0	0.714,1.0,1.0,1.0	0.072
997	ENSMUSG00000024135	Srbd1	chr17	-	86000320	86000473	85988324	85988509	86001430	86001607	997	12,9,32,11	1,0,0,0	12,18,29,14	0,0,0,0	198	99	1	1	0.857,1.0,1.0,1.0	1.0,1.0,1.0,1.0	-0.036
998	ENSMUSG00000024135	Srbd1	chr17	-	86102842	86103000	86099204	86099295	86109226	86109334	998	51,35,53,55	0,0,0,0	44,80,70,49	1,0,0,2	198	99	1	1	1.0,1.0,1.0,1.0	0.957,1.0,1.0,0.925	0.03
999	ENSMUSG00000061130	Ppm1b	chr17	+	85005508	85005566	85004911	85005023	85015408	85017128	999	275,233,347,330	0,0,1,0	305,398,307,245	0,0,0,2	157	99	1	1	1.0,1.0,0.995,1.0	1.0,1.0,1.0,0.987	0.002
1000	ENSMUSG00000061130	Ppm1b	chr17	+	85023031	85023079	85005508	85005566	85023695	85023991	1000	13,4,11,8	8,8,4,3	6,20,7,5	11,6,9,10	147	99	0.312183	1	0.523,0.252,0.649,0.642	0.269,0.692,0.344,0.252	0.127
1001	ENSMUSG00000024120	Lrpprc	chr17	-	84713007	84713197	84712783	84712894	84716626	84716715	1001	0,0,0,0	42,37,61,39	1,1,0,0	38,56,45,26	198	99	1	1	0.0,0.0,0.0,0.0	0.013,0.009,0.0,0.0	-0.005
1003	ENSMUSG00000024120	Lrpprc	chr17	-	84773203	84773329	84773043	84773102	84775388	84775511	1003	40,50,49,41	0,0,0,0	34,66,51,29	2,0,0,0	198	99	1	1	1.0,1.0,1.0,1.0	0.895,1.0,1.0,1.0	0.026
1004	ENSMUSG00000024120	Lrpprc	chr17	-	84773207	84773329	84773043	84773102	84775388	84775511	1004	103,102,138,125	0,0,0,0	96,170,147,97	2,0,0,0	198	99	1	1	1.0,1.0,1.0,1.0	0.96,1.0,1.0,1.0	0.01
1005	ENSMUSG00000024120	Lrpprc	chr17	-	84775388	84775511	84773203	84773329	84776940	84777134	1005	76,97,102,90	0,0,1,0	76,114,107,61	1,0,0,0	198	99	1	1	1.0,1.0,0.981,1.0	0.974,1.0,1.0,1.0	0.002
1006	ENSMUSG00000024253	Dync2li1	chr17	+	84628284	84628402	84626495	84626576	84631635	84631670	1006	16,27,33,39	0,0,0,0	34,52,32,26	0,0,1,0	198	99	1	1	1.0,1.0,1.0,1.0	1.0,1.0,0.941,1.0	0.015
1009	ENSMUSG00000055817	Mta3	chr17	+	83708398	83708466	83706162	83706285	83714613	83714707	1009	31,31,39,46	1,0,0,0	34,39,36,47	0,0,1,0	167	99	1	1	0.948,1.0,1.0,1.0	1.0,1.0,0.955,1.0	-0.002
1010	ENSMUSG00000055817	Mta3	chr17	+	83818361	83818552	83804450	83804597	83820179	83821516	1010	8,4,12,14	13,6,2,8	13,12,7,10	5,7,2,3	198	99	0.194766	1	0.235,0.25,0.75,0.467	0.565,0.462,0.636,0.625	-0.146
1011	ENSMUSG00000032624	Eml4	chr17	+	83425257	83425431	83421605	83421735	83427222	83427351	1011	3,0,9,6	13,13,11,7	12,15,6,5	14,16,8,18	198	99	0.120548	1	0.103,0.0,0.29,0.3	0.3,0.319,0.273,0.122	-0.08
1012	ENSMUSG00000032624	Eml4	chr17	+	83427222	83427351	83421605	83421735	83427999	83428025	1012	26,23,26,20	3,4,9,7	37,36,19,34	5,14,3,4	198	99	0.634586	1	0.813,0.742,0.591,0.588	0.787,0.563,0.76,0.81	-0.047
1013	ENSMUSG00000032624	Eml4	chr17	+	83428215	83428248	83427999	83428025	83440030	83440154	1013	13,7,18,14	5,9,9,9	19,24,7,16	17,32,7,19	132	99	0.0647057	0.944529	0.661,0.368,0.6,0.538	0.456,0.36,0.429,0.387	0.134
1014	ENSMUSG00000032624	Eml4	chr17	+	83456994	83457062	83456241	83456373	83461528	83461617	1014	37,33,52,26	0,2,0,0	41,47,38,36	0,0,0,0	167	99	1	1	1.0,0.907,1.0,1.0	1.0,1.0,1.0,1.0	-0.023
1015	ENSMUSG00000024245	Tmem178	chr17	+	80989704	80989842	80986179	80986293	81000829	81001816	1015	29,14,31,26	0,0,0,0	16,41,26,21	0,0,0,1	198	99	1	1	1.0,1.0,1.0,1.0	1.0,1.0,1.0,0.913	0.022
1016	ENSMUSG00000024084	Qpct	chr17	+	79063927	79064074	79051905	79052388	79070672	79070951	1016	117,88,111,129	0,3,3,2	99,159,151,107	2,3,3,0	198	99	0.845479	1	1.0,0.936,0.949,0.97	0.961,0.964,0.962,1.0	-0.008
1017	ENSMUSG00000024084	Qpct	chr17	+	79079466	79079566	79077481	79077658	79081746	79081863	1017	126,109,139,127	1,0,0,0	98,183,124,107	0,0,0,0	198	99	1	1	0.984,1.0,1.0,1.0	1.0,1.0,1.0,1.0	-0.004
1018	ENSMUSG00000024070	Prkd3	chr17	-	78954473	78954741	78952676	78952762	78956521	78956620	1018	36,46,59,57	0,0,0,0	50,69,42,48	0,0,1,0	198	99	1	1	1.0,1.0,1.0,1.0	1.0,1.0,0.955,1.0	0.011
1019	ENSMUSG00000024082	Ndufaf7	chr17	+	78938540	78938621	78937490	78937654	78939594	78939705	1019	29,20,28,49	0,0,0,1	28,39,40,29	0,0,0,0	180	99	1	1	1.0,1.0,1.0,0.964	1.0,1.0,1.0,1.0	-0.009
1020	ENSMUSG00000024082	Ndufaf7	chr17	+	78942068	78942282	78939594	78939705	78943252	78943311	1020	12,17,17,45	0,0,0,0	21,32,18,20	0,0,1,0	198	99	1	1	1.0,1.0,1.0,1.0	1.0,1.0,0.9,1.0	0.025
1021	ENSMUSG00000024082	Ndufaf7	chr17	+	78944940	78945084	78943833	78943944	78946295	78946469	1021	25,38,38,32	0,0,2,0	33,35,28,34	0,0,0,0	198	99	1	1	1.0,1.0,0.905,1.0	1.0,1.0,1.0,1.0	-0.024
1022	ENSMUSG00000039414	Heatr5b	chr17	-	78761999	78762266	78760415	78760640	78762932	78763077	1022	72,58,78,42	2,0,0,0	59,91,61,71	0,1,0,0	198	99	1	1	0.947,1.0,1.0,1.0	1.0,0.978,1.0,1.0	-0.008
1023	ENSMUSG00000039414	Heatr5b	chr17	-	78796383	78796528	78795821	78796061	78801612	78801782	1023	126,73,113,114	3,0,1,0	79,113,94,64	0,2,0,0	198	99	1	1	0.955,1.0,0.983,1.0	1.0,0.966,1.0,1.0	-0.007
1024	ENSMUSG00000039414	Heatr5b	chr17	-	78805946	78806106	78803371	78803561	78808329	78808520	1024	135,124,193,141	0,1,0,0	142,186,156,89	0,0,0,0	198	99	1	1	1.0,0.984,1.0,1.0	1.0,1.0,1.0,1.0	-0.004
1025	ENSMUSG00000039414	Heatr5b	chr17	-	78831373	78831585	78830558	78830667	78834095	78834243	1025	47,58,84,68	1,0,0,0	51,89,53,58	0,0,0,0	198	99	1	1	0.959,1.0,1.0,1.0	1.0,1.0,1.0,1.0	-0.01
1026	ENSMUSG00000039414	Heatr5b	chr17	-	78834095	78834243	78830558	78830667	78835305	78835381	1026	24,20,19,14	1,0,1,0	20,27,19,24	0,0,0,0	198	99	1	1	0.923,1.0,0.905,1.0	1.0,1.0,1.0,1.0	-0.043
1027	ENSMUSG00000024073	Birc6	chr17	+	74548712	74548850	74546236	74546418	74557900	74558094	1027	194,203,284,232	1,1,1,0	202,301,219,201	0,0,1,2	198	99	1	1	0.99,0.99,0.993,1.0	1.0,1.0,0.991,0.98	0
1028	ENSMUSG00000024073	Birc6	chr17	+	74573572	74573631	74565790	74566174	74579164	74580562	1028	132,160,194,167	0,0,3,0	151,196,137,115	0,0,0,0	158	99	1	1	1.0,1.0,0.976,1.0	1.0,1.0,1.0,1.0	-0.006
1029	ENSMUSG00000024073	Birc6	chr17	+	74594321	74594453	74593088	74593249	74594869	74595001	1029	58,52,79,43	2,1,3,4	63,65,54,36	6,5,6,2	198	99	0.0411098	0.724466	0.935,0.963,0.929,0.843	0.84,0.867,0.818,0.9	0.061
1030	ENSMUSG00000024073	Birc6	chr17	+	74594363	74594453	74593088	74593249	74594869	74595001	1030	87,91,143,117	2,1,3,4	110,114,99,70	6,5,6,2	189	99	0.0309451	0.604838	0.958,0.979,0.961,0.939	0.906,0.923,0.896,0.948	0.041
1031	ENSMUSG00000024073	Birc6	chr17	+	74598038	74598172	74596856	74597038	74598982	74599144	1031	142,141,196,175	0,0,0,0	157,231,151,141	2,0,0,0	198	99	1	1	1.0,1.0,1.0,1.0	0.975,1.0,1.0,1.0	0.006
1032	ENSMUSG00000024073	Birc6	chr17	+	74611998	74612345	74611347	74611556	74613376	74613596	1032	160,136,193,146	0,0,0,0	150,193,145,144	0,1,0,0	198	99	1	1	1.0,1.0,1.0,1.0	1.0,0.99,1.0,1.0	0.002
1033	ENSMUSG00000024073	Birc6	chr17	+	74618435	74618563	74615219	74615357	74619706	74619755	1033	88,124,169,112	0,0,0,1	118,166,126,119	1,0,0,0	198	99	1	1	1.0,1.0,1.0,0.982	0.983,1.0,1.0,1.0	0
1034	ENSMUSG00000024073	Birc6	chr17	+	74619706	74619838	74615219	74615357	74622035	74622251	1034	81,82,101,80	1,0,0,0	76,113,68,97	0,0,0,0	198	99	1	1	0.976,1.0,1.0,1.0	1.0,1.0,1.0,1.0	-0.006
1035	ENSMUSG00000024073	Birc6	chr17	+	74623750	74623906	74622908	74623092	74625105	74625239	1035	100,95,147,128	0,1,0,0	110,159,98,100	0,0,0,0	198	99	1	1	1.0,0.979,1.0,1.0	1.0,1.0,1.0,1.0	-0.005
1036	ENSMUSG00000024073	Birc6	chr17	+	74638342	74638470	74635762	74635896	74639779	74640342	1036	156,148,259,156	0,0,0,1	189,247,188,204	0,1,0,0	198	99	1	1	1.0,1.0,1.0,0.987	1.0,0.992,1.0,1.0	-0.001
1037	ENSMUSG00000024073	Birc6	chr17	+	74647203	74647460	74646468	74646748	74647716	74647825	1037	151,126,188,129	0,0,0,0	115,190,152,122	1,0,0,0	198	99	1	1	1.0,1.0,1.0,1.0	0.983,1.0,1.0,1.0	0.004
1039	ENSMUSG00000024073	Birc6	chr17	+	74660381	74660682	74659145	74659355	74662600	74662818	1039	140,140,208,163	0,0,0,0	179,202,138,94	0,2,1,0	198	99	1	1	1.0,1.0,1.0,1.0	1.0,0.981,0.986,1.0	0.008
1040	ENSMUSG00000024073	Birc6	chr17	+	74686120	74686293	74677165	74677379	74689217	74689363	1040	14,15,18,9	60,68,77,70	15,14,12,14	63,103,72,36	198	99	0.932644	1	0.104,0.099,0.105,0.06	0.106,0.064,0.077,0.163	-0.011
1041	ENSMUSG00000024069	Slc30a6	chr17	+	74410333	74410428	74409352	74409388	74412273	74412322	1041	24,15,26,23	0,0,0,0	16,29,28,13	0,0,1,0	194	99	1	1	1.0,1.0,1.0,1.0	1.0,1.0,0.935,1.0	0.016
1042	ENSMUSG00000024067	Dpy30	chr17	-	74307719	74307862	74299473	74299824	74315901	74315949	1042	181,165,197,205	0,1,1,2	181,292,213,193	0,0,0,0	198	99	1	1	1.0,0.988,0.99,0.981	1.0,1.0,1.0,1.0	-0.01
1043	ENSMUSG00000058704	Memo1	chr17	-	74217026	74217103	74202260	74202365	74225431	74225574	1043	99,94,125,141	17,15,32,37	128,183,118,161	37,0,30,26	176	99	0.0892772	1	0.766,0.779,0.687,0.682	0.661,1.0,0.689,0.777	-0.053
1044	ENSMUSG00000058704	Memo1	chr17	-	74217026	74217103	74202260	74202365	74241904	74242016	1044	56,54,64,58	5,5,10,5	69,93,66,74	2,5,5,4	176	99	0.0266609	0.552098	0.863,0.859,0.783,0.867	0.951,0.913,0.881,0.912	-0.071
1045	ENSMUSG00000058704	Memo1	chr17	-	74225431	74225574	74202260	74202365	74241904	74242016	1045	109,97,175,158	5,5,10,5	151,150,161,150	2,5,5,4	198	99	0.0619881	0.919654	0.916,0.907,0.897,0.94	0.974,0.938,0.942,0.949	-0.036
1046	ENSMUSG00000058704	Memo1	chr17	-	74225431	74225574	74202260	74202365	74255227	74255296	1046	17,15,33,37	1,0,1,0	37,0,30,26	0,0,0,1	198	99	1	1	0.895,1.0,0.943,1.0	1.0,NA,1.0,0.929	-0.017
1047	ENSMUSG00000058704	Memo1	chr17	-	74225431	74225574	74202260	74202365	74294691	74294883	1047	17,15,32,37	0,0,0,0	37,0,30,27	1,0,0,0	198	99	1	1	1.0,1.0,1.0,1.0	0.949,NA,1.0,1.0	0.017
1048	ENSMUSG00000058704	Memo1	chr17	-	74225431	74225574	74217026	74217103	74241904	74242016	1048	137,124,205,204	2,2,1,0	175,243,184,211	2,3,1,0	198	99	1	1	0.972,0.969,0.99,1.0	0.978,0.976,0.989,1.0	-0.003
1049	ENSMUSG00000058704	Memo1	chr17	-	74241904	74242016	74202260	74202365	74255227	74255296	1049	7,5,10,6	1,0,1,0	2,5,5,5	0,0,0,1	198	99	1	1	0.778,1.0,0.833,1.0	1.0,1.0,1.0,0.714	-0.026
1050	ENSMUSG00000058704	Memo1	chr17	-	74241904	74242016	74225431	74225574	74255227	74255296	1050	94,82,143,122	0,0,1,0	114,150,131,125	0,0,0,0	198	99	1	1	1.0,1.0,0.986,1.0	1.0,1.0,1.0,1.0	-0.004
1051	ENSMUSG00000058704	Memo1	chr17	-	74244974	74245087	74241904	74242016	74255227	74255296	1051	343,347,385,344	2,0,0,1	363,492,379,344	0,0,0,1	198	99	1	1	0.988,1.0,1.0,0.994	1.0,1.0,1.0,0.994	-0.003
1052	ENSMUSG00000024065	Ehd3	chr17	+	73820477	73820575	73816230	73816407	73827149	73827562	1052	61,65,74,45	0,0,0,0	40,70,70,68	0,0,1,0	197	99	1	1	1.0,1.0,1.0,1.0	1.0,1.0,0.972,1.0	0.007
1053	ENSMUSG00000054469	Lclat1	chr17	+	73161822	73161991	73107987	73108156	73169495	73169694	1053	52,48,78,45	0,0,0,1	47,62,36,44	0,0,0,0	198	99	1	1	1.0,1.0,1.0,0.957	1.0,1.0,1.0,1.0	-0.011
1054	ENSMUSG00000024063	Lbh	chr17	+	72937871	72938014	72921187	72921290	72939255	72939345	1054	4,2,8,4	108,104,133,101	5,1,7,5	88,147,98,70	198	99	0.805805	1	0.018,0.01,0.029,0.019	0.028,0.003,0.034,0.034	-0.006
1055	ENSMUSG00000024059	Clip4	chr17	+	71824689	71824830	71810846	71810982	71827691	71827781	1055	135,121,152,146	1,0,0,0	160,183,136,129	0,2,1,0	198	99	1	1	0.985,1.0,1.0,1.0	1.0,0.979,0.986,1.0	0.005
1056	ENSMUSG00000024059	Clip4	chr17	+	71831204	71831339	71828506	71828650	71837693	71837758	1056	27,33,23,36	0,0,0,1	42,52,40,26	0,0,0,0	198	99	1	1	1.0,1.0,1.0,0.947	1.0,1.0,1.0,1.0	-0.013
1057	ENSMUSG00000024059	Clip4	chr17	+	71834183	71834307	71831204	71831339	71837693	71837758	1057	57,56,47,44	1,3,1,3	62,71,73,65	0,3,3,0	198	99	0.248085	1	0.966,0.903,0.959,0.88	1.0,0.922,0.924,1.0	-0.035
1058	ENSMUSG00000024059	Clip4	chr17	+	71849891	71849964	71837693	71837758	71856227	71858351	1058	58,35,46,46	0,0,1,0	42,74,45,49	0,0,0,1	172	99	1	1	1.0,1.0,0.964,1.0	1.0,1.0,1.0,0.966	-0.001
1060	ENSMUSG00000041057	Wdr43	chr17	+	71640233	71640320	71638308	71638480	71641286	71641418	1060	42,31,49,40	0,0,0,1	40,72,48,30	0,0,0,0	186	99	1	1	1.0,1.0,1.0,0.955	1.0,1.0,1.0,1.0	-0.011
1061	ENSMUSG00000024053	Emilin2	chr17	-	71280673	71280849	71273373	71275287	71310148	71310271	1061	3,0,1,0	0,0,0,0	4,4,0,2	0,1,0,0	198	99	1	1	1.0,NA,1.0,NA	1.0,0.667,NA,1.0	0.111
1062	ENSMUSG00000024052	Lpin2	chr17	+	71222054	71222150	71214963	71215164	71224939	71225241	1062	88,98,118,89	2,6,10,5	88,116,87,97	1,9,1,2	195	99	0.0747863	1	0.957,0.892,0.857,0.9	0.978,0.867,0.978,0.961	-0.044
1063	ENSMUSG00000024052	Lpin2	chr17	+	71224939	71225241	71214963	71215164	71229307	71229415	1063	58,54,60,35	0,3,2,1	27,63,37,27	0,1,0,1	198	99	1	1	1.0,0.9,0.938,0.946	1.0,0.969,1.0,0.931	-0.029
1064	ENSMUSG00000024052	Lpin2	chr17	+	71229818	71229869	71229309	71229415	71230271	71230395	1064	0,0,2,0	52,56,73,53	0,0,0,0	41,67,44,26	150	99	1	1	0.0,0.0,0.018,0.0	0.0,0.0,0.0,0.0	0.004
1065	ENSMUSG00000024052	Lpin2	chr17	+	71230271	71230395	71229307	71229415	71231182	71231505	1065	137,139,165,134	1,0,0,0	104,154,104,87	0,0,0,0	198	99	1	1	0.986,1.0,1.0,1.0	1.0,1.0,1.0,1.0	-0.004
1066	ENSMUSG00000024052	Lpin2	chr17	+	71242043	71242194	71241643	71241726	71242625	71242770	1066	1,0,0,1	31,50,51,32	2,4,0,2	32,48,26,36	198	99	0.827721	1	0.016,0.0,0.0,0.015	0.03,0.04,0.0,0.027	-0.017
1067	ENSMUSG00000003279	Dlgap1	chr17	+	70206236	70206345	70078261	70078423	70308046	70308170	1067	35,13,32,32	18,12,11,24	25,38,14,21	18,22,17,13	198	99	0.436297	1	0.493,0.351,0.593,0.4	0.41,0.463,0.292,0.447	0.056
1068	ENSMUSG00000003279	Dlgap1	chr17	+	70424795	70424888	70308046	70308170	70515953	70516996	1068	52,53,69,52	0,0,2,1	63,78,42,33	0,0,0,0	192	99	1	1	1.0,1.0,0.947,0.964	1.0,1.0,1.0,1.0	-0.022
1069	ENSMUSG00000003279	Dlgap1	chr17	+	70718195	70718225	70662568	70662809	70761074	70761445	1069	4,2,4,2	25,31,40,50	2,7,3,4	25,51,27,41	129	99	0.392576	1	0.109,0.047,0.071,0.03	0.058,0.095,0.079,0.07	-0.011
1070	ENSMUSG00000003279	Dlgap1	chr17	+	70718195	70718225	70662568	70662809	70761158	70761445	1070	3,0,5,2	3,0,0,0	0,4,1,1	0,0,2,0	129	99	1	1	0.434,NA,1.0,1.0	NA,1.0,0.277,1.0	0.052
1071	ENSMUSG00000003279	Dlgap1	chr17	+	70815193	70815346	70809187	70809279	70818024	70818234	1071	42,35,52,32	0,0,0,1	36,70,50,29	0,0,0,0	198	99	1	1	1.0,1.0,1.0,0.941	1.0,1.0,1.0,1.0	-0.015
1073	ENSMUSG00000024098	Twsg1	chr17	-	65937800	65937900	65929546	65929813	65948657	65948814	1073	58,53,61,47	0,0,0,0	47,80,44,53	0,0,1,2	198	99	1	1	1.0,1.0,1.0,1.0	1.0,1.0,0.957,0.93	0.028
1074	ENSMUSG00000024096	Ralbp1	chr17	-	65857661	65857793	65854091	65854199	65858972	65859134	1074	67,71,79,83	1,0,0,1	61,112,99,76	0,0,0,2	198	99	1	1	0.971,1.0,1.0,0.976	1.0,1.0,1.0,0.95	-0.001
1075	ENSMUSG00000024096	Ralbp1	chr17	-	65858972	65859134	65854091	65854199	65861255	65861605	1075	25,16,29,30	0,0,0,0	25,39,25,25	2,0,0,0	198	99	1	1	1.0,1.0,1.0,1.0	0.862,1.0,1.0,1.0	0.034
1076	ENSMUSG00000024096	Ralbp1	chr17	-	65861255	65861605	65858972	65859134	65864273	65864732	1076	58,49,93,85	0,0,0,0	76,121,66,60	1,0,0,0	198	99	1	1	1.0,1.0,1.0,1.0	0.974,1.0,1.0,1.0	0.006
1077	ENSMUSG00000024096	Ralbp1	chr17	-	65864273	65864732	65858972	65859134	65867531	65867830	1077	35,32,46,38	0,0,0,1	44,38,28,38	0,0,0,0	198	99	1	1	1.0,1.0,1.0,0.95	1.0,1.0,1.0,1.0	-0.012
1078	ENSMUSG00000024091	Vapa	chr17	-	65582579	65582753	65580055	65580847	65592290	65592371	1078	328,247,376,353	0,0,1,0	350,433,363,332	0,0,0,0	198	99	1	1	1.0,1.0,0.995,1.0	1.0,1.0,1.0,1.0	-0.001
1079	ENSMUSG00000024091	Vapa	chr17	-	65593439	65593543	65592290	65592371	65594901	65595054	1079	313,290,404,398	0,0,0,0	340,482,343,285	0,1,0,0	198	99	1	1	1.0,1.0,1.0,1.0	1.0,0.996,1.0,1.0	0.001
1080	ENSMUSG00000024091	Vapa	chr17	-	65594901	65595054	65592290	65592371	65613219	65613555	1080	104,102,132,111	0,0,0,2	117,147,143,98	0,0,1,0	198	99	1	1	1.0,1.0,1.0,0.965	1.0,1.0,0.986,1.0	-0.005
1082	ENSMUSG00000024085	Man2a1	chr17	+	64636483	64636655	64625306	64625451	64651195	64651323	1082	12,7,17,9	1,2,3,0	10,14,14,7	3,4,5,1	198	99	0.0540741	0.846005	0.857,0.636,0.739,1.0	0.625,0.636,0.583,0.778	0.152
1083	ENSMUSG00000024085	Man2a1	chr17	+	64679751	64679866	64675064	64675247	64681554	64681625	1083	16,9,18,7	0,0,0,0	19,23,11,12	0,1,0,0	198	99	1	1	1.0,1.0,1.0,1.0	1.0,0.92,1.0,1.0	0.02
1084	ENSMUSG00000024083	Pja2	chr17	-	64297723	64297909	64292838	64293024	64308621	64309666	1084	64,50,61,50	119,85,132,118	65,102,69,67	99,166,123,95	198	99	0.0671908	0.966225	0.212,0.227,0.188,0.175	0.247,0.235,0.219,0.261	-0.04
1085	ENSMUSG00000024227	Pdzph1	chr17	-	58880606	58880742	58878807	58879177	58883904	58884091	1085	277,299,349,291	3,1,0,3	250,406,220,254	1,0,0,0	198	99	1	1	0.979,0.993,1.0,0.98	0.992,1.0,1.0,1.0	-0.01
1086	ENSMUSG00000024227	Pdzph1	chr17	-	58888007	58888165	58885859	58885902	58922568	58922747	1086	213,185,222,265	0,0,0,2	191,291,178,168	0,1,0,0	198	99	1	1	1.0,1.0,1.0,0.985	1.0,0.993,1.0,1.0	-0.002
1087	ENSMUSG00000024227	Pdzph1	chr17	-	58888007	58888165	58885859	58885902	58932417	58932528	1087	97,96,124,149	7,2,2,0	108,153,87,86	0,8,0,0	198	99	0.451323	1	0.874,0.96,0.969,1.0	1.0,0.905,1.0,1.0	-0.026
1088	ENSMUSG00000024227	Pdzph1	chr17	-	58922568	58922747	58885859	58885902	58932417	58932528	1088	151,140,168,166	7,2,2,0	140,189,147,120	0,8,0,0	198	99	0.412388	1	0.915,0.972,0.977,1.0	1.0,0.922,1.0,1.0	-0.015
1089	ENSMUSG00000024227	Pdzph1	chr17	-	58922568	58922747	58888007	58888165	58932417	58932528	1089	267,229,281,292	0,0,15,12	226,326,242,206	3,0,4,4	198	99	0.00795598	0.253048	1.0,1.0,0.904,0.924	0.974,1.0,0.968,0.963	-0.019
1090	ENSMUSG00000024227	Pdzph1	chr17	-	58932417	58932528	58888007	58888165	58950238	58950340	1090	221,210,312,216	0,0,0,2	154,248,161,140	0,0,0,0	198	99	1	1	1.0,1.0,1.0,0.982	1.0,1.0,1.0,1.0	-0.004
1091	ENSMUSG00000024227	Pdzph1	chr17	-	58950238	58950340	58932417	58932528	58967314	58967506	1091	221,210,297,204	0,0,0,0	153,248,157,136	0,1,0,0	198	99	1	1	1.0,1.0,1.0,1.0	1.0,0.992,1.0,1.0	0.002
1092	ENSMUSG00000024227	Pdzph1	chr17	-	58954334	58954502	58950238	58950340	58967314	58967506	1092	454,453,683,477	0,0,0,0	353,537,359,299	2,0,0,0	198	99	1	1	1.0,1.0,1.0,1.0	0.989,1.0,1.0,1.0	0.003
1093	ENSMUSG00000024227	Pdzph1	chr17	-	58972944	58975266	58967314	58967506	58987453	58987579	1093	769,775,1233,931	0,2,0,0	658,961,518,556	0,0,0,0	198	99	1	1	1.0,0.995,1.0,1.0	1.0,1.0,1.0,1.0	-0.001
1094	ENSMUSG00000024227	Pdzph1	chr17	-	58987453	58987579	58972944	58975266	58991295	58991375	1094	698,753,1241,896	8,8,7,12	617,961,530,548	5,12,5,2	198	99	0.634557	1	0.978,0.979,0.989,0.974	0.984,0.976,0.981,0.993	-0.003
1097	ENSMUSG00000044279	Crb3	chr17	+	57062594	57062766	57062140	57062228	57063636	57063698	1097	6,2,3,0	0,0,0,0	0,9,1,3	0,1,0,0	198	99	1	1	1.0,1.0,1.0,NA	NA,0.818,1.0,1.0	0.061
1098	ENSMUSG00000044279	Crb3	chr17	+	57062594	57062766	57062230	57062373	57063636	57063698	1098	11,3,4,0	0,1,0,0	4,14,5,5	1,0,0,0	198	99	1	1	1.0,0.6,1.0,NA	0.667,1.0,1.0,1.0	-0.05
1099	ENSMUSG00000011486	Slc25a41	chr17	-	57041195	57041301	57039817	57039973	57041573	57041647	1099	0,0,0,0	3,3,0,0	0,0,1,0	0,0,1,1	198	99	1	1	0.0,0.0,NA,NA	NA,NA,0.333,0.0	-0.167
1100	ENSMUSG00000002661	Alkbh7	chr17	+	56998388	56998562	56997342	56997567	56998670	56998795	1100	35,46,66,50	0,0,2,0	38,65,25,32	0,2,0,2	198	99	0.869537	1	1.0,1.0,0.943,1.0	1.0,0.942,1.0,0.889	0.028
1101	ENSMUSG00000002661	Alkbh7	chr17	+	56998670	56998795	56997338	56997567	56998929	56999311	1101	28,26,25,32	1,2,2,1	17,39,33,38	2,3,2,0	198	99	0.523154	1	0.933,0.867,0.862,0.941	0.81,0.867,0.892,1.0	0.008
1102	ENSMUSG00000007603	Dus3l	chr17	+	56768517	56768628	56768347	56768413	56768805	56768902	1102	18,22,31,36	1,3,3,2	22,36,26,30	3,4,6,1	198	99	0.329811	1	0.9,0.786,0.838,0.9	0.786,0.818,0.684,0.938	0.049
1103	ENSMUSG00000002379	Ndufa11	chr17	+	56721318	56721441	56721034	56721127	56721984	56724248	1103	161,134,173,152	0,0,1,0	171,261,183,142	0,0,0,0	198	99	1	1	1.0,1.0,0.989,1.0	1.0,1.0,1.0,1.0	-0.003
1104	ENSMUSG00000041168	Lonp1	chr17	-	56620222	56620352	56619985	56620069	56620513	56620575	1104	68,68,68,71	0,0,1,0	62,94,58,65	0,0,0,0	198	99	1	1	1.0,1.0,0.971,1.0	1.0,1.0,1.0,1.0	-0.007
1105	ENSMUSG00000049760	2410015M20Rik	chr17	-	56608637	56608692	56607451	56607841	56608845	56609023	1105	95,83,115,119	7,6,3,5	122,122,101,107	3,9,6,6	154	99	0.903111	1	0.897,0.899,0.961,0.939	0.963,0.897,0.915,0.92	0
1106	ENSMUSG00000071054	Safb	chr17	+	56598643	56599220	56597787	56597815	56599622	56599672	1106	98,79,99,81	4,1,7,5	78,107,91,80	1,6,5,4	198	99	0.897522	1	0.925,0.975,0.876,0.89	0.975,0.899,0.901,0.909	-0.005
1107	ENSMUSG00000071054	Safb	chr17	+	56605550	56605657	56605283	56605399	56605796	56605863	1107	58,57,61,51	1,1,0,0	61,86,66,39	0,0,0,0	198	99	1	1	0.967,0.966,1.0,1.0	1.0,1.0,1.0,1.0	-0.017
1108	ENSMUSG00000071054	Safb	chr17	+	56605556	56605657	56605283	56605399	56605796	56605863	1108	122,91,127,106	1,1,0,0	111,156,122,77	0,0,0,0	198	99	1	1	0.984,0.978,1.0,1.0	1.0,1.0,1.0,1.0	-0.01
1109	ENSMUSG00000110218	TINCR	chr17	-	56552687	56552996	56551413	56551989	56553448	56553562	1109	17,23,15,29	1,4,0,1	8,33,10,24	2,1,0,0	198	99	0.0954508	1	0.895,0.742,1.0,0.935	0.667,0.943,1.0,1.0	-0.009
1110	ENSMUSG00000024201	Kdm4b	chr17	+	56344333	56344442	56326061	56326229	56351632	56351797	1110	21,17,25,19	22,22,42,18	19,35,28,19	23,29,33,19	198	99	0.357574	1	0.323,0.279,0.229,0.345	0.292,0.376,0.298,0.333	-0.031
1111	ENSMUSG00000024201	Kdm4b	chr17	+	56389258	56389342	56386082	56386279	56389484	56389672	1111	79,60,69,61	10,3,4,8	56,83,74,62	10,15,9,6	183	99	0.0881292	1	0.81,0.915,0.903,0.805	0.752,0.75,0.816,0.848	0.067
1112	ENSMUSG00000002831	Plin4	chr17	-	56109312	56109451	56108587	56108646	56109537	56109605	1112	10,7,6,7	0,0,1,0	5,11,0,6	0,0,0,0	198	99	1	1	1.0,1.0,0.75,1.0	1.0,1.0,NA,1.0	-0.063
1113	ENSMUSG00000003200	Sh3gl1	chr17	-	56017982	56018107	56017843	56017900	56018574	56018678	1113	47,34,47,48	0,0,0,0	58,78,67,33	2,0,0,0	198	99	1	1	1.0,1.0,1.0,1.0	0.935,1.0,1.0,1.0	0.016
1114	ENSMUSG00000038781	Stap2	chr17	-	55997604	55997697	55997459	55997534	55997777	55997951	1114	0,6,1,0	0,0,0,0	0,0,0,0	0,0,0,1	192	99	1	1	NA,1.0,1.0,NA	NA,NA,NA,0.0	1
1115	ENSMUSG00000039154	Shd	chr17	+	55972784	55972893	55971370	55971717	55972976	55973153	1115	15,11,13,10	2,0,2,2	9,13,15,10	0,2,1,1	198	99	0.244331	1	0.789,1.0,0.765,0.714	1.0,0.765,0.882,0.833	-0.053
1116	ENSMUSG00000057835	Zfp119a	chr17	-	55868302	55868363	55864891	55866650	55868558	55868685	1116	19,20,23,25	1,5,4,1	25,31,24,15	2,0,2,0	160	99	0.0019842	0.100211	0.922,0.712,0.781,0.939	0.886,1.0,0.881,1.0	-0.103
1117	ENSMUSG00000024174	Pot1b	chr17	-	55695026	55695317	55692721	55692877	55698456	55698587	1117	11,21,9,12	0,3,0,1	12,21,10,15	0,2,2,1	198	99	0.432441	1	1.0,0.778,1.0,0.857	1.0,0.84,0.714,0.882	0.05
1119	ENSMUSG00000040260	Daam2	chr17	-	49474108	49474252	49473285	49473392	49476447	49476555	1119	1,0,0,0	0,1,3,0	0,0,0,0	0,3,0,0	198	99	1	1	1.0,0.0,0.0,NA	NA,0.0,NA,NA	0.333
1120	ENSMUSG00000064120	Mocs1	chr17	+	49433169	49433296	49428361	49428564	49435094	49435262	1120	13,10,13,16	0,0,0,1	19,36,24,21	0,1,1,0	198	99	1	1	1.0,1.0,1.0,0.889	1.0,0.947,0.923,1.0	0.005
1121	ENSMUSG00000064120	Mocs1	chr17	+	49439421	49439586	49435094	49435262	49449099	49449161	1121	13,10,15,8	0,0,1,0	15,16,13,22	0,0,0,0	198	99	1	1	1.0,1.0,0.882,1.0	1.0,1.0,1.0,1.0	-0.029
1122	ENSMUSG00000064120	Mocs1	chr17	+	49439421	49439596	49435094	49435262	49449099	49449161	1122	6,5,6,4	0,0,1,0	10,10,7,10	0,0,0,0	198	99	1	1	1.0,1.0,0.75,1.0	1.0,1.0,1.0,1.0	-0.063
1123	ENSMUSG00000064120	Mocs1	chr17	+	49452794	49452842	49452210	49452331	49454029	49454201	1123	2,4,7,10	0,0,0,2	3,7,11,5	0,1,4,1	147	99	0.0119425	0.332186	1.0,1.0,1.0,0.771	1.0,0.825,0.649,0.771	0.131
1124	ENSMUSG00000064120	Mocs1	chr17	+	49452794	49452857	49452210	49452331	49454029	49454790	1124	3,8,5,5	0,0,0,2	14,14,15,11	0,1,4,1	162	99	0.046152	0.774372	1.0,1.0,1.0,0.604	1.0,0.895,0.696,0.871	0.035
1127	ENSMUSG00000023994	Nfya	chr17	-	48398981	48399065	48395649	48395796	48400437	48400580	1127	8,3,6,3	20,10,26,22	5,6,3,3	13,24,17,9	183	99	0.842054	1	0.178,0.14,0.111,0.069	0.172,0.119,0.087,0.153	-0.008
1128	ENSMUSG00000023994	Nfya	chr17	-	48398981	48399068	48395649	48395796	48400437	48400580	1128	4,3,4,9	20,10,26,22	4,2,3,3	13,24,17,9	186	99	0.322375	1	0.096,0.138,0.076,0.179	0.141,0.042,0.086,0.151	0.017
1129	ENSMUSG00000023994	Nfya	chr17	-	48398984	48399065	48395649	48395796	48400437	48400580	1129	5,1,3,1	20,10,26,22	4,6,0,1	13,24,17,9	180	99	0.730128	1	0.121,0.052,0.06,0.024	0.145,0.121,0.0,0.058	-0.017
1130	ENSMUSG00000023994	Nfya	chr17	-	48400437	48400580	48395362	48395796	48409625	48409688	1130	64,45,72,61	0,0,1,0	58,67,53,56	0,0,0,0	198	99	1	1	1.0,1.0,0.973,1.0	1.0,1.0,1.0,1.0	-0.007
1131	ENSMUSG00000023991	Foxp4	chr17	-	47875519	47875688	47875354	47875431	47875839	47875923	1131	73,60,92,69	0,0,1,0	57,67,55,51	0,0,0,0	198	99	1	1	1.0,1.0,0.979,1.0	1.0,1.0,1.0,1.0	-0.005
1132	ENSMUSG00000023991	Foxp4	chr17	-	47875519	47875724	47875354	47875431	47875839	47875923	1132	48,44,57,44	0,0,1,0	28,34,34,24	0,0,0,0	198	99	1	1	1.0,1.0,0.966,1.0	1.0,1.0,1.0,1.0	-0.008
1133	ENSMUSG00000023984	Gm20517	chr17	+	47612962	47613117	47611588	47611692	47618808	47619062	1133	62,53,107,76	1,0,0,0	69,85,50,71	2,2,0,0	198	99	1	1	0.969,1.0,1.0,1.0	0.945,0.955,1.0,1.0	0.017
1134	ENSMUSG00000023984	Gm20517	chr17	+	47618808	47619062	47612962	47613117	47649949	47651613	1134	12,8,28,23	5,16,8,6	20,24,14,22	10,14,3,6	198	99	0.582066	1	0.545,0.2,0.636,0.657	0.5,0.462,0.7,0.647	-0.068
1135	ENSMUSG00000090115	Usp49	chr17	+	47674715	47674920	47672043	47673418	47678843	47678952	1135	37,35,23,32	0,0,1,2	36,46,28,28	1,1,1,0	198	99	1	1	1.0,1.0,0.92,0.889	0.947,0.958,0.933,1.0	-0.007
1136	ENSMUSG00000023984	Gm20517	chr17	+	47678843	47678952	47674715	47674920	47679663	47679869	1136	43,24,21,25	0,1,0,4	29,40,19,21	1,2,2,1	198	99	0.789936	1	1.0,0.923,1.0,0.758	0.935,0.909,0.826,0.913	0.024
1137	ENSMUSG00000023979	Guca1b	chr17	+	47389109	47389259	47385392	47385696	47390980	47391101	1137	1760,1151,2145,1748	10,7,10,0	1355,2254,1211,1086	5,14,0,0	198	99	1	1	0.989,0.988,0.991,1.0	0.993,0.988,1.0,1.0	-0.003
1138	ENSMUSG00000110277	CH25-588N10.2	chr18	+	90589273	90589334	90588955	90589082	90590830	90591075	1138	11,5,9,23	1,1,3,1	12,20,17,10	0,0,0,0	160	99	0.0290911	0.58256	0.872,0.756,0.65,0.934	1.0,1.0,1.0,1.0	-0.197
1139	ENSMUSG00000034729	Mrps10	chr17	+	47372426	47372491	47368886	47368954	47374972	47375109	1139	11,10,18,23	0,0,0,0	18,25,22,13	0,0,0,1	164	99	1	1	1.0,1.0,1.0,1.0	1.0,1.0,1.0,0.887	0.028
1140	ENSMUSG00000034729	Mrps10	chr17	+	47372426	47372645	47368897	47368954	47374972	47375109	1140	8,15,19,22	0,0,0,0	20,21,22,28	0,0,0,1	198	99	1	1	1.0,1.0,1.0,1.0	1.0,1.0,1.0,0.933	0.017
1141	ENSMUSG00000034729	Mrps10	chr17	+	47372572	47372645	47372426	47372491	47374972	47375066	1141	13,18,21,23	7,7,11,15	29,37,26,30	11,14,16,2	172	99	0.16471	1	0.517,0.597,0.524,0.469	0.603,0.603,0.483,0.896	-0.12
1142	ENSMUSG00000034729	Mrps10	chr17	+	47372575	47372645	47372426	47372491	47374972	47375109	1142	18,26,28,39	7,7,11,15	32,30,33,36	11,14,16,2	169	99	0.606657	1	0.601,0.685,0.599,0.604	0.63,0.557,0.547,0.913	-0.04
1143	ENSMUSG00000034729	Mrps10	chr17	+	47375933	47376042	47374972	47375109	47377759	47377799	1143	35,48,61,54	1,0,4,2	59,92,46,52	3,4,1,0	198	99	0.952332	1	0.946,1.0,0.884,0.931	0.908,0.92,0.958,1.0	-0.006
1144	ENSMUSG00000023978	Prph2	chr17	+	46919763	46920010	46910458	46911277	46923334	46924933	1144	6288,5740,8342,7852	0,0,0,0	5154,7964,5937,4886	2,0,0,0	198	99	1	1	1.0,1.0,1.0,1.0	0.999,1.0,1.0,1.0	0
1145	ENSMUSG00000023973	Cnpy3	chr17	-	46743185	46743282	46737726	46737849	46747420	46747544	1145	112,99,131,157	0,1,2,0	112,155,109,90	0,3,0,1	196	99	1	1	1.0,0.98,0.971,1.0	1.0,0.963,1.0,0.978	0.003
1148	ENSMUSG00000023973	Cnpy3	chr17	-	46747420	46747544	46743185	46743282	46751972	46752195	1148	95,102,116,136	1,0,0,0	101,134,103,94	1,0,3,0	198	99	1	1	0.979,1.0,1.0,1.0	0.981,1.0,0.945,1.0	0.013
1149	ENSMUSG00000063576	Klhdc3	chr17	-	46676696	46676805	46676503	46676577	46676943	46677030	1149	193,141,221,162	0,0,0,1	183,266,210,147	0,0,0,0	198	99	1	1	1.0,1.0,1.0,0.988	1.0,1.0,1.0,1.0	-0.003
1150	ENSMUSG00000063576	Klhdc3	chr17	-	46679041	46679194	46678280	46678493	46680701	46680930	1150	217,150,298,232	7,12,6,10	193,300,230,210	8,8,10,8	198	99	0.779468	1	0.939,0.862,0.961,0.921	0.923,0.949,0.92,0.929	-0.01
1151	ENSMUSG00000023971	Rrp36	chr17	-	46672335	46672440	46670110	46670185	46672524	46672591	1151	14,7,18,15	0,1,0,4	17,22,15,14	0,1,1,3	198	99	0.83161	1	1.0,0.778,1.0,0.652	1.0,0.917,0.882,0.7	-0.017
1153	ENSMUSG00000032842	Abcc10	chr17	-	46304156	46304254	46303912	46304025	46304329	46304475	1153	17,13,20,18	0,0,1,0	8,13,20,18	0,0,0,0	197	99	1	1	1.0,1.0,0.91,1.0	1.0,1.0,1.0,1.0	-0.022
1154	ENSMUSG00000032842	Abcc10	chr17	-	46310037	46310233	46306956	46307300	46310376	46310530	1154	8,18,12,10	0,0,1,1	11,8,14,9	0,0,1,2	198	99	1	1	1.0,1.0,0.857,0.833	1.0,1.0,0.875,0.692	0.031
1155	ENSMUSG00000012296	Tjap1	chr17	-	46271799	46271929	46264882	46264978	46282345	46282439	1155	21,20,49,25	15,13,10,4	20,48,34,21	11,8,6,11	198	99	0.636721	1	0.412,0.435,0.71,0.758	0.476,0.75,0.739,0.488	-0.034
1156	ENSMUSG00000012296	Tjap1	chr17	-	46271799	46271929	46264882	46264978	46282959	46283026	1156	9,3,29,7	1,0,0,1	11,27,21,8	0,2,1,0	198	99	1	1	0.818,1.0,1.0,0.778	1.0,0.871,0.913,1.0	-0.047
1157	ENSMUSG00000012296	Tjap1	chr17	-	46282345	46282439	46264882	46264978	46282959	46283026	1157	33,31,31,20	1,0,0,1	21,23,28,20	0,2,1,0	193	99	1	1	0.944,1.0,1.0,0.911	1.0,0.855,0.935,1.0	0.016
1158	ENSMUSG00000012296	Tjap1	chr17	-	46282345	46282439	46271799	46271929	46282959	46283026	1158	30,35,41,33	0,0,0,1	20,39,39,22	1,3,4,0	193	99	0.00276627	0.126966	1.0,1.0,1.0,0.944	0.911,0.87,0.833,1.0	0.083
1159	ENSMUSG00000071073	Lrrc73	chr17	+	46255178	46255339	46254164	46254616	46255658	46255781	1159	18,18,31,25	0,0,2,0	14,42,17,21	0,0,0,0	198	99	1	1	1.0,1.0,0.886,1.0	1.0,1.0,1.0,1.0	-0.028
1161	ENSMUSG00000023951	Vegfa	chr17	-	46020990	46021122	46016992	46018879	46022276	46022348	1161	78,48,71,66	0,1,0,0	77,100,83,66	0,0,0,0	198	99	1	1	1.0,0.96,1.0,1.0	1.0,1.0,1.0,1.0	-0.01
1162	ENSMUSG00000023951	Vegfa	chr17	-	46020990	46021122	46016992	46018879	46024064	46024094	1162	121,109,135,118	15,22,22,21	136,190,134,140	23,30,19,17	198	99	0.548814	1	0.801,0.712,0.754,0.737	0.747,0.76,0.779,0.805	-0.022
1163	ENSMUSG00000023951	Vegfa	chr17	-	46022276	46022348	46018857	46018879	46024064	46024094	1163	3,2,2,0	15,22,22,21	6,1,1,3	23,30,19,17	171	99	0.351735	1	0.104,0.05,0.05,0.0	0.131,0.019,0.03,0.093	-0.017
1164	ENSMUSG00000023951	Vegfa	chr17	-	46022276	46022348	46020990	46021122	46024064	46024094	1164	7,2,3,3	47,62,65,55	17,4,3,5	70,93,53,76	171	99	0.140165	1	0.079,0.018,0.026,0.031	0.123,0.024,0.032,0.037	-0.015
1165	ENSMUSG00000023951	Vegfa	chr17	-	46022294	46022348	46020990	46021122	46024064	46024094	1165	4,2,2,1	47,62,65,55	5,1,1,2	70,93,53,76	153	99	0.713549	1	0.052,0.02,0.02,0.012	0.044,0.007,0.012,0.017	0.006
1174	ENSMUSG00000023942	Slc29a1	chr17	-	45593331	45593432	45592178	45592261	45595481	45595515	1174	3,5,5,6	1,0,0,0	8,11,9,6	0,2,0,0	198	99	1	1	0.6,1.0,1.0,1.0	1.0,0.733,1.0,1.0	-0.033
1175	ENSMUSG00000023942	Slc29a1	chr17	-	45593331	45593432	45592178	45592261	45595877	45595957	1175	0,4,3,5	0,1,0,0	2,8,3,3	0,0,0,0	198	99	1	1	NA,0.667,1.0,1.0	1.0,1.0,1.0,1.0	-0.111
1176	ENSMUSG00000023942	Slc29a1	chr17	-	45593331	45593432	45592178	45592261	45599472	45599604	1176	0,4,3,5	0,0,1,1	2,9,3,3	0,0,0,0	198	99	1	1	NA,1.0,0.6,0.714	1.0,1.0,1.0,1.0	-0.229
1177	ENSMUSG00000023942	Slc29a1	chr17	-	45593331	45593563	45592178	45592261	45595481	45595541	1177	0,4,3,5	1,0,0,0	2,8,3,3	0,2,0,0	198	99	1	1	0.0,1.0,1.0,1.0	1.0,0.667,1.0,1.0	-0.167
1179	ENSMUSG00000023935	Spats1	chr17	-	45452677	45452740	45449434	45449550	45454090	45454211	1179	3,1,1,0	0,0,0,0	1,1,1,0	0,1,0,3	162	99	1	1	1.0,1.0,1.0,NA	1.0,0.379,1.0,0.0	0.405
1180	ENSMUSG00000023935	Spats1	chr17	-	45454090	45454211	45449434	45449550	45457157	45457319	1180	2,0,1,1	0,2,0,0	2,2,0,3	0,0,0,0	198	99	1	1	1.0,0.0,1.0,1.0	1.0,1.0,NA,1.0	-0.25
1181	ENSMUSG00000023935	Spats1	chr17	-	45464426	45464580	45461161	45461310	45474798	45474938	1181	1,0,4,1	0,0,0,0	2,4,3,2	1,1,2,0	198	99	1	1	1.0,NA,1.0,1.0	0.5,0.667,0.429,1.0	0.351
1183	ENSMUSG00000039153	Runx2	chr17	-	44658518	44658692	44639664	44639826	44717191	44717296	1183	1,1,0,1	1,1,3,0	0,0,0,1	1,1,0,0	198	99	1	1	0.333,0.333,0.0,1.0	0.0,0.0,NA,1.0	0.083
1186	ENSMUSG00000023963	Cyp39a1	chr17	+	43682947	43683097	43680123	43680298	43685185	43685276	1186	32,17,21,19	0,1,2,0	16,16,22,8	1,1,2,0	198	99	0.363202	1	1.0,0.895,0.84,1.0	0.889,0.889,0.846,1.0	0.028
1187	ENSMUSG00000023912	Slc25a27	chr17	-	43664073	43664265	43661613	43661698	43666899	43667015	1187	18,11,33,33	0,0,0,0	20,33,22,23	0,1,0,0	198	99	1	1	1.0,1.0,1.0,1.0	1.0,0.943,1.0,1.0	0.014
1188	ENSMUSG00000040140	Tdrd6	chr17	-	43620426	43620516	43617169	43617233	43622129	43622254	1188	0,2,2,4	0,0,0,0	1,1,1,0	0,3,0,0	189	99	1	1	NA,1.0,1.0,1.0	1.0,0.149,1.0,NA	0.284
1189	ENSMUSG00000061665	Cd2ap	chr17	-	42825836	42825931	42824473	42824578	42826280	42826359	1189	54,46,68,58	0,0,0,1	65,94,70,43	0,0,0,0	194	99	1	1	1.0,1.0,1.0,0.967	1.0,1.0,1.0,1.0	-0.008
1190	ENSMUSG00000023919	Cenpq	chr17	-	40924288	40924366	40923050	40923616	40924501	40924621	1190	18,19,6,18	0,0,0,0	18,42,24,19	0,2,0,0	177	99	1	1	1.0,1.0,1.0,1.0	1.0,0.922,1.0,1.0	0.019
1194	ENSMUSG00000045409	Trim39	chr17	-	36267701	36267992	36267124	36267220	36268608	36268752	1194	0,0,0,1	16,15,29,21	0,1,0,0	20,36,21,20	198	99	1	1	0.0,0.0,0.0,0.023	0.0,0.014,0.0,0.0	0.002
1195	ENSMUSG00000024446	Rpp21	chr17	-	36257441	36257524	36255943	36256069	36257782	36257856	1195	13,15,34,31	0,1,2,0	28,37,43,15	1,2,0,0	182	99	1	1	1.0,0.891,0.902,1.0	0.938,0.91,1.0,1.0	-0.014
1196	ENSMUSG00000024446	Rpp21	chr17	-	36257441	36257706	36255943	36256069	36257782	36257855	1196	32,35,53,41	0,1,2,0	46,52,39,33	1,2,0,0	198	99	1	1	1.0,0.946,0.93,1.0	0.958,0.929,1.0,1.0	-0.003
1197	ENSMUSG00000024446	Rpp21	chr17	-	36257605	36257706	36257441	36257524	36257782	36258069	1197	43,44,47,61	5,6,11,18	48,50,33,43	11,15,20,9	198	99	0.119826	1	0.811,0.786,0.681,0.629	0.686,0.625,0.452,0.705	0.11
1198	ENSMUSG00000056116	H2-T22	chr17	-	36040224	36040329	36039341	36039374	36040477	36040753	1198	2,4,1,1	0,0,1,0	4,4,2,3	0,0,1,0	198	99	1	1	1.0,1.0,0.333,1.0	1.0,1.0,0.5,1.0	-0.042
1199	ENSMUSG00000038500	Prr3	chr17	-	35978380	35978443	35974522	35974813	35979126	35979255	1199	8,4,21,9	0,0,1,0	10,13,10,13	0,0,0,0	162	99	1	1	1.0,1.0,0.928,1.0	1.0,1.0,1.0,1.0	-0.018
1200	ENSMUSG00000038500	Prr3	chr17	-	35978710	35978781	35978163	35978443	35979126	35979255	1200	24,10,15,15	6,2,10,3	21,18,18,14	1,4,6,3	170	99	0.221271	1	0.7,0.744,0.466,0.744	0.924,0.724,0.636,0.731	-0.09
1201	ENSMUSG00000024436	Mrps18b	chr17	-	35911418	35911478	35910378	35910956	35912337	35912404	1201	24,24,48,29	0,0,0,1	40,52,35,36	0,0,0,0	159	99	1	1	1.0,1.0,1.0,0.948	1.0,1.0,1.0,1.0	-0.013
1203	ENSMUSG00000024436	Mrps18b	chr17	-	35912337	35912404	35911418	35911478	35914333	35914402	1203	22,17,38,23	0,0,1,0	36,43,35,29	0,1,0,0	166	99	1	1	1.0,1.0,0.958,1.0	1.0,0.962,1.0,1.0	-0.001
1204	ENSMUSG00000024426	Atat1	chr17	-	35898256	35898299	35897594	35897915	35898387	35898467	1204	1,0,1,4	1,0,1,0	2,2,2,0	0,0,0,0	142	99	1	1	0.411,NA,0.411,1.0	1.0,1.0,1.0,NA	-0.393
1205	ENSMUSG00000024426	Atat1	chr17	-	35901982	35902054	35901367	35901611	35904107	35904176	1205	26,4,19,13	1,0,1,1	12,12,19,11	0,0,0,0	171	99	1	1	0.938,1.0,0.917,0.883	1.0,1.0,1.0,1.0	-0.066
1206	ENSMUSG00000024426	Atat1	chr17	-	35901982	35902054	35901367	35901611	35904289	35904335	1206	31,5,21,19	0,0,0,2	13,13,17,11	0,0,1,0	171	99	1	1	1.0,1.0,1.0,0.846	1.0,1.0,0.908,1.0	-0.015
1207	ENSMUSG00000024426	Atat1	chr17	-	35902355	35902438	35901982	35902054	35904107	35904176	1207	11,10,10,10	3,0,4,1	8,13,9,11	1,0,3,1	182	99	0.106551	1	0.666,1.0,0.576,0.845	0.813,1.0,0.62,0.857	-0.051
1208	ENSMUSG00000024426	Atat1	chr17	-	35902355	35902438	35901982	35902054	35904289	35904335	1208	12,9,15,12	8,1,6,7	16,16,8,6	2,1,1,1	182	99	0.00090105	0.0568062	0.449,0.83,0.576,0.483	0.813,0.897,0.813,0.765	-0.237
1209	ENSMUSG00000024426	Atat1	chr17	-	35904107	35904176	35901367	35901611	35904289	35904327	1209	9,3,6,6	0,0,0,2	6,17,10,8	0,0,1,0	168	99	1	1	1.0,1.0,1.0,0.639	1.0,1.0,0.855,1.0	-0.054
1210	ENSMUSG00000024426	Atat1	chr17	-	35904107	35904176	35901982	35902054	35904289	35904327	1210	11,3,8,6	8,1,6,7	7,17,13,9	2,1,1,1	168	99	1.1719e-05	0.00183243	0.448,0.639,0.44,0.336	0.673,0.909,0.885,0.841	-0.361
1211	ENSMUSG00000024426	Atat1	chr17	-	35904107	35904176	35902355	35902438	35904289	35904327	1211	10,5,7,7	2,1,7,4	9,22,14,14	11,8,3,1	168	99	0.660527	1	0.747,0.747,0.371,0.508	0.325,0.618,0.733,0.892	-0.049
1212	ENSMUSG00000024426	Atat1	chr17	-	35904107	35904176	35902355	35902438	35908562	35908664	1212	2,1,0,2	0,0,1,0	2,5,4,5	0,0,0,0	168	99	1	1	1.0,1.0,0.0,1.0	1.0,1.0,1.0,1.0	-0.25
1213	ENSMUSG00000024426	Atat1	chr17	-	35904289	35904335	35902355	35902438	35908562	35908664	1213	12,10,18,9	0,0,1,0	15,20,11,10	0,0,0,0	145	99	1	1	1.0,1.0,0.925,1.0	1.0,1.0,1.0,1.0	-0.019
1214	ENSMUSG00000024426	Atat1	chr17	-	35904289	35904335	35903330	35904176	35908562	35908664	1214	18,13,22,11	0,0,1,0	11,27,19,18	0,0,0,0	145	99	1	1	1.0,1.0,0.938,1.0	1.0,1.0,1.0,1.0	-0.016
1217	ENSMUSG00000059791	Nrm	chr17	+	35864111	35864288	35861485	35861517	35864510	35864603	1217	58,67,89,72	0,0,0,0	111,127,88,86	0,0,1,0	198	99	1	1	1.0,1.0,1.0,1.0	1.0,1.0,0.978,1.0	0.006
1218	ENSMUSG00000003534	Ddr1	chr17	-	35686480	35686591	35685305	35685550	35687144	35687310	1218	72,71,92,76	24,21,17,14	85,103,72,71	17,20,17,12	198	99	0.326734	1	0.6,0.628,0.73,0.731	0.714,0.72,0.679,0.747	-0.043
1219	ENSMUSG00000003534	Ddr1	chr17	-	35691127	35691230	35689993	35690180	35691446	35691594	1219	80,76,113,73	1,0,0,1	80,133,84,85	1,0,0,0	198	99	1	1	0.976,1.0,1.0,0.973	0.976,1.0,1.0,1.0	-0.007
1220	ENSMUSG00000003534	Ddr1	chr17	-	35703923	35704139	35693787	35693917	35704530	35704599	1220	20,5,13,13	12,6,11,3	12,16,7,11	8,6,10,5	198	99	0.96931	1	0.455,0.294,0.371,0.684	0.429,0.571,0.259,0.524	0.005
1221	ENSMUSG00000060550	H2-Q7	chr17	+	35442266	35442551	35439908	35440184	35442966	35442999	1221	0,0,0,0	0,0,0,1	0,0,0,1	0,0,0,0	198	99	1	1	NA,NA,NA,0.0	NA,NA,NA,1.0	-1
1223	ENSMUSG00000073411	H2-D1	chr17	+	35266687	35266726	35266481	35266514	35266865	35267499	1223	46,48,63,53	1,0,0,0	79,101,61,82	3,2,3,0	138	99	0.227716	1	0.971,1.0,1.0,1.0	0.95,0.973,0.936,1.0	0.028
1224	ENSMUSG00000019432	Ddx39b	chr17	+	35244135	35244263	35241869	35243450	35244455	35244548	1224	230,198,364,273	0,0,0,1	250,389,258,200	0,0,0,0	198	99	1	1	1.0,1.0,1.0,0.993	1.0,1.0,1.0,1.0	-0.002
1226	ENSMUSG00000024393	Prrc2a	chr17	-	35150497	35150708	35150227	35150326	35150816	35150902	1226	254,184,278,198	0,0,1,0	241,302,222,231	0,2,0,0	198	99	1	1	1.0,1.0,0.993,1.0	1.0,0.987,1.0,1.0	0.001
1227	ENSMUSG00000024392	Bag6	chr17	+	35139022	35139076	35138572	35138782	35139234	35139309	1227	143,124,195,161	11,4,9,10	143,248,146,140	6,11,6,7	153	99	0.428195	1	0.894,0.953,0.933,0.912	0.939,0.936,0.94,0.928	-0.013
1228	ENSMUSG00000024392	Bag6	chr17	+	35142306	35142384	35141829	35142082	35142726	35142839	1228	130,127,189,136	0,0,1,0	144,203,143,107	0,0,0,0	177	99	1	1	1.0,1.0,0.991,1.0	1.0,1.0,1.0,1.0	-0.002
1229	ENSMUSG00000024392	Bag6	chr17	+	35142497	35142605	35142306	35142384	35142726	35142839	1229	47,31,50,16	62,53,91,59	37,66,31,25	65,83,69,46	198	99	0.527225	1	0.275,0.226,0.216,0.119	0.222,0.284,0.183,0.214	-0.017
1230	ENSMUSG00000024392	Bag6	chr17	+	35146756	35146903	35146245	35146353	35147140	35147305	1230	222,155,233,206	43,49,60,43	215,288,238,185	41,76,31,28	198	99	0.0922452	1	0.721,0.613,0.66,0.705	0.724,0.655,0.793,0.768	-0.06
1231	ENSMUSG00000024387	Csnk2b	chr17	-	35119753	35119856	35118458	35118574	35120444	35120527	1231	226,160,207,191	0,0,0,1	226,320,191,194	0,1,0,0	198	99	1	1	1.0,1.0,1.0,0.99	1.0,0.994,1.0,1.0	-0.001
1232	ENSMUSG00000024387	Csnk2b	chr17	-	35121310	35121511	35120444	35120527	35121793	35121998	1232	0,0,0,1	0,0,0,1	0,1,0,0	0,0,0,0	198	99	1	1	NA,NA,NA,0.333	NA,1.0,NA,NA	-0.667
1233	ENSMUSG00000007036	Abhd16a	chr17	+	35091021	35091088	35090368	35090425	35091570	35091657	1233	82,49,81,77	0,0,0,1	57,77,83,38	0,0,0,0	166	99	1	1	1.0,1.0,1.0,0.979	1.0,1.0,1.0,1.0	-0.005
1234	ENSMUSG00000024571	Gm16286	chr18	+	80208109	80208229	80207259	80207343	80210061	80210130	1234	2,0,2,1	30,29,43,40	1,0,0,0	24,49,37,37	198	99	1	1	0.032,0.0,0.023,0.012	0.02,0.0,0.0,0.0	0.012
1235	ENSMUSG00000036185	Sapcd1	chr17	-	35026337	35026457	35025958	35026147	35026693	35026786	1235	8,2,4,3	0,1,0,0	4,16,7,0	0,0,0,0	198	99	1	1	1.0,0.5,1.0,1.0	1.0,1.0,1.0,NA	-0.125
1236	ENSMUSG00000036185	Sapcd1	chr17	-	35027443	35027584	35026693	35026786	35027796	35028016	1236	3,5,3,4	0,0,0,0	1,10,4,0	0,1,0,0	198	99	1	1	1.0,1.0,1.0,1.0	1.0,0.833,1.0,NA	0.056
1237	ENSMUSG00000036185	Sapcd1	chr17	-	35027443	35027588	35026693	35026786	35027796	35027914	1237	4,8,1,5	0,0,0,0	2,15,4,0	0,1,0,0	198	99	1	1	1.0,1.0,1.0,1.0	1.0,0.882,1.0,NA	0.039
1238	ENSMUSG00000007029	Vars	chr17	+	35001411	35001830	35000986	35001232	35004204	35004339	1238	20,6,20,13	0,0,0,0	18,17,17,17	1,0,0,0	198	99	1	1	1.0,1.0,1.0,1.0	0.9,1.0,1.0,1.0	0.025
1239	ENSMUSG00000007029	Vars	chr17	+	35005474	35005602	35005249	35005350	35010505	35010670	1239	32,29,38,27	0,0,0,0	53,41,23,28	2,1,0,0	198	99	1	1	1.0,1.0,1.0,1.0	0.93,0.953,1.0,1.0	0.029
1240	ENSMUSG00000007029	Vars	chr17	+	35012929	35013035	35012729	35012820	35013121	35013192	1240	23,28,27,22	0,2,0,0	24,43,29,36	0,0,1,0	198	99	1	1	1.0,0.875,1.0,1.0	1.0,1.0,0.935,1.0	-0.015
1242	ENSMUSG00000000127	Fer	chr17	+	63907280	63907454	63896017	63896283	63921612	63921796	1242	52,41,46,44	0,0,0,0	42,59,49,39	0,0,0,1	198	99	1	1	1.0,1.0,1.0,1.0	1.0,1.0,1.0,0.951	0.012
1243	ENSMUSG00000000127	Fer	chr17	+	63907280	63907454	63896017	63896283	63934289	63934412	1243	51,42,46,44	0,0,0,0	42,59,49,39	2,0,0,0	198	99	1	1	1.0,1.0,1.0,1.0	0.913,1.0,1.0,1.0	0.022
1244	ENSMUSG00000000127	Fer	chr17	+	63911464	63911564	63907280	63907454	63921612	63921796	1244	106,130,135,150	1,0,0,0	100,126,100,99	0,0,0,0	198	99	1	1	0.981,1.0,1.0,1.0	1.0,1.0,1.0,1.0	-0.005
1245	ENSMUSG00000000127	Fer	chr17	+	63911464	63911564	63907280	63907454	63934289	63934412	1245	49,61,70,79	0,1,0,0	41,66,50,44	0,0,0,0	198	99	1	1	1.0,0.968,1.0,1.0	1.0,1.0,1.0,1.0	-0.008
1246	ENSMUSG00000000127	Fer	chr17	+	63941582	63941757	63941290	63941480	63957124	63957317	1246	0,7,1,2	2,1,2,1	4,6,11,3	3,3,1,0	198	99	0.0746348	1	0.0,0.778,0.2,0.5	0.4,0.5,0.846,1.0	-0.317
1247	ENSMUSG00000000127	Fer	chr17	+	63941582	63941757	63941290	63941480	63973064	63973157	1247	0,7,0,2	29,35,61,33	7,6,8,3	25,46,34,32	198	99	0.00116717	0.0688766	0.0,0.091,0.0,0.029	0.123,0.061,0.105,0.045	-0.053
1248	ENSMUSG00000000127	Fer	chr17	+	63957124	63957317	63941290	63941480	63973064	63973157	1248	5,3,4,2	29,35,61,33	4,6,8,4	25,46,34,32	198	99	0.0774918	1	0.079,0.041,0.032,0.029	0.074,0.061,0.105,0.059	-0.029
1249	ENSMUSG00000000127	Fer	chr17	+	63957124	63957317	63941582	63941757	63973064	63973157	1249	3,2,3,1	0,0,0,0	1,3,10,4	3,0,0,0	198	99	0.201532	1	1.0,1.0,1.0,1.0	0.143,1.0,1.0,1.0	0.214
1250	ENSMUSG00000000127	Fer	chr17	+	63991593	63991716	63981479	63981686	64029289	64029346	1250	73,85,92,97	1,0,0,0	134,140,115,103	0,0,0,0	198	99	1	1	0.973,1.0,1.0,1.0	1.0,1.0,1.0,1.0	-0.007
1251	ENSMUSG00000013787	Ehmt2	chr17	+	34905609	34905711	34905341	34905456	34905909	34906058	1251	84,83,101,111	9,10,13,14	108,132,92,79	11,14,11,5	198	99	0.394688	1	0.824,0.806,0.795,0.799	0.831,0.825,0.807,0.888	-0.032
1254	ENSMUSG00000013787	Ehmt2	chr17	+	34911362	34911478	34910977	34911055	34911578	34911665	1254	82,64,95,73	2,0,3,1	86,107,81,53	4,1,2,2	198	99	0.310768	1	0.953,1.0,0.941,0.973	0.915,0.982,0.953,0.93	0.022
1255	ENSMUSG00000040356	Skiv2l	chr17	-	34839690	34839831	34839243	34839605	34839996	34840215	1255	29,40,40,40	0,0,0,0	35,36,26,20	0,0,0,1	198	99	1	1	1.0,1.0,1.0,1.0	1.0,1.0,1.0,0.909	0.023
1257	ENSMUSG00000040356	Skiv2l	chr17	-	34847142	34847324	34846866	34846995	34847407	34847461	1257	21,28,53,44	0,0,0,0	40,68,26,44	0,3,1,0	198	99	0.669802	1	1.0,1.0,1.0,1.0	1.0,0.919,0.929,1.0	0.038
1258	ENSMUSG00000040356	Skiv2l	chr17	-	34848324	34848434	34848107	34848225	34849895	34849999	1258	43,46,58,65	2,0,0,1	48,66,49,47	1,0,0,1	198	99	1	1	0.915,1.0,1.0,0.97	0.96,1.0,1.0,0.959	-0.009
1259	ENSMUSG00000040356	Skiv2l	chr17	-	34848324	34848434	34848107	34848225	34850133	34850192	1259	25,23,39,38	0,0,0,1	19,35,35,26	0,1,0,0	198	99	1	1	1.0,1.0,1.0,0.95	1.0,0.946,1.0,1.0	0.001
1260	ENSMUSG00000040356	Skiv2l	chr17	-	34849895	34849999	34848107	34848225	34850133	34850192	1260	18,13,23,28	0,0,0,1	28,18,14,21	0,1,0,0	198	99	1	1	1.0,1.0,1.0,0.933	1.0,0.9,1.0,1.0	0.008
1261	ENSMUSG00000040356	Skiv2l	chr17	-	34849895	34849999	34848324	34848434	34850133	34850192	1261	34,36,44,54	0,0,2,0	56,49,28,41	0,0,0,0	198	99	1	1	1.0,1.0,0.917,1.0	1.0,1.0,1.0,1.0	-0.021
1262	ENSMUSG00000061207	Stk19	chr17	-	34824513	34824661	34823992	34824324	34824750	34824848	1262	8,5,9,10	0,0,0,1	14,12,4,4	1,0,0,0	198	99	1	1	1.0,1.0,1.0,0.833	0.875,1.0,1.0,1.0	-0.01
1263	ENSMUSG00000061207	Stk19	chr17	-	34824581	34824661	34824223	34824324	34824750	34824848	1263	5,2,5,5	0,0,0,1	10,6,3,3	1,0,0,0	179	99	1	1	1.0,1.0,1.0,0.734	0.847,1.0,1.0,1.0	-0.028
1264	ENSMUSG00000033327	Tnxb	chr17	+	34681953	34682322	34678855	34679119	34683283	34683577	1264	0,0,0,1	0,1,0,0	1,0,0,0	0,0,0,1	198	99	1	1	NA,0.0,NA,1.0	1.0,NA,NA,0.0	0
1265	ENSMUSG00000015474	Ppt2	chr17	-	34625636	34625744	34623030	34623114	34625835	34625931	1265	198,175,226,232	2,4,1,1	188,271,195,128	0,1,2,2	198	99	0.585611	1	0.98,0.956,0.991,0.991	1.0,0.993,0.98,0.97	-0.006
1266	ENSMUSG00000015474	Ppt2	chr17	-	34626804	34626995	34626458	34626612	34628117	34628510	1266	77,61,65,73	0,0,0,0	60,71,48,52	0,1,0,0	198	99	1	1	1.0,1.0,1.0,1.0	1.0,0.973,1.0,1.0	0.007
1268	ENSMUSG00000039656	Rxrb	chr17	+	34036860	34036964	34036624	34036757	34037166	34037272	1268	56,39,64,48	0,0,1,0	41,69,43,46	0,0,0,0	198	99	1	1	1.0,1.0,0.97,1.0	1.0,1.0,1.0,1.0	-0.008
1269	ENSMUSG00000039656	Rxrb	chr17	+	34036872	34036964	34036322	34036757	34037166	34037272	1269	55,56,77,60	0,0,1,0	60,79,45,48	0,0,0,0	191	99	1	1	1.0,1.0,0.976,1.0	1.0,1.0,1.0,1.0	-0.006
1270	ENSMUSG00000092595	Gm20427	chr17	-	34026395	34026470	34026033	34026225	34026850	34027101	1270	21,29,25,34	2,0,1,0	37,42,26,17	0,3,3,0	174	99	0.188996	1	0.857,1.0,0.934,1.0	1.0,0.888,0.831,1.0	0.018
1271	ENSMUSG00000092595	Gm20427	chr17	-	34026662	34026705	34026395	34026470	34026850	34027101	1271	70,61,76,90	0,2,0,4	65,75,68,62	1,2,0,1	142	99	1	1	1.0,0.955,1.0,0.94	0.978,0.963,1.0,0.977	-0.006
1274	ENSMUSG00000041354	Rgl2	chr17	+	33930244	33930441	33929581	33930044	33931725	33931809	1274	10,15,18,13	2,3,0,0	17,20,9,16	1,4,0,1	198	99	0.664304	1	0.714,0.714,1.0,1.0	0.895,0.714,1.0,0.889	-0.018
1276	ENSMUSG00000041354	Rgl2	chr17	+	33935133	33935255	33934974	33935007	33935359	33935455	1276	17,29,33,33	0,0,0,1	32,39,32,33	0,0,0,0	198	99	1	1	1.0,1.0,1.0,0.943	1.0,1.0,1.0,1.0	-0.014
1277	ENSMUSG00000041354	Rgl2	chr17	+	33935169	33935255	33934974	33935007	33935359	33935455	1277	11,14,18,21	0,0,0,1	21,30,24,16	0,0,0,0	185	99	1	1	1.0,1.0,1.0,0.918	1.0,1.0,1.0,1.0	-0.02
1280	ENSMUSG00000079557	March2	chr17	-	33696036	33696246	33691514	33692153	33703012	33703201	1280	65,46,99,86	2,2,0,0	60,122,92,49	0,2,2,0	198	99	1	1	0.942,0.92,1.0,1.0	1.0,0.968,0.958,1.0	-0.016
1281	ENSMUSG00000079557	March2	chr17	-	33715942	33716062	33709744	33709972	33718545	33718591	1281	1,2,11,9	18,18,29,18	3,7,4,4	22,16,28,23	198	99	0.441795	1	0.027,0.053,0.159,0.2	0.064,0.179,0.067,0.08	0.012
1282	ENSMUSG00000059208	Hnrnpm	chr17	-	33649594	33650397	33648812	33648864	33652272	33652326	1282	150,118,153,152	0,0,2,0	146,185,133,137	0,0,0,0	198	99	1	1	1.0,1.0,0.975,1.0	1.0,1.0,1.0,1.0	-0.006
1284	ENSMUSG00000059208	Hnrnpm	chr17	-	33658869	33658914	33658387	33658465	33660212	33660250	1284	268,207,284,277	5,7,0,3	249,340,276,224	3,5,6,3	144	99	0.791179	1	0.974,0.953,1.0,0.984	0.983,0.979,0.969,0.981	0
1285	ENSMUSG00000059208	Hnrnpm	chr17	-	33658899	33658914	33658387	33658465	33660212	33660314	1285	23,27,25,29	5,7,0,3	17,39,28,19	3,5,6,3	114	99	0.902054	1	0.8,0.77,1.0,0.894	0.831,0.871,0.802,0.846	0.029
1286	ENSMUSG00000059208	Hnrnpm	chr17	-	33663224	33663285	33660212	33660314	33664584	33664634	1286	277,207,263,312	0,0,1,0	281,332,277,228	0,0,0,0	160	99	1	1	1.0,1.0,0.994,1.0	1.0,1.0,1.0,1.0	-0.002
1287	ENSMUSG00000059208	Hnrnpm	chr17	-	33666493	33666529	33665491	33665645	33666646	33666685	1287	178,151,155,182	0,1,0,2	160,215,153,139	0,2,1,0	135	99	1	1	1.0,0.991,1.0,0.985	1.0,0.987,0.991,1.0	-0.001
1288	ENSMUSG00000059208	Hnrnpm	chr17	-	33666646	33666685	33666493	33666529	33668984	33669078	1288	121,91,108,126	0,0,0,1	94,151,102,107	0,1,2,0	138	99	1	1	1.0,1.0,1.0,0.989	1.0,0.991,0.973,1.0	0.006
1289	ENSMUSG00000059208	Hnrnpm	chr17	-	33670080	33670133	33669168	33669176	33677273	33677440	1289	305,281,328,338	11,3,7,14	332,425,319,260	11,14,11,11	152	99	0.298516	1	0.948,0.984,0.968,0.94	0.952,0.952,0.95,0.939	0.012
1290	ENSMUSG00000059208	Hnrnpm	chr17	-	33677273	33677440	33670080	33670133	33685266	33685385	1290	445,396,481,482	0,0,0,0	496,568,495,392	0,1,0,0	198	99	1	1	1.0,1.0,1.0,1.0	1.0,0.996,1.0,1.0	0.001
1291	ENSMUSG00000032739	Pram1	chr17	+	33644690	33644748	33642129	33642206	33644848	33644954	1291	4,1,5,2	2,0,1,0	3,4,5,7	1,0,1,0	157	99	1	1	0.558,1.0,0.759,1.0	0.654,1.0,0.759,1.0	-0.024
1292	ENSMUSG00000024299	Adamts10	chr17	+	33543635	33543781	33543197	33543305	33543871	33543935	1292	5,6,4,7	0,0,2,0	8,12,6,8	0,0,1,0	198	99	1	1	1.0,1.0,0.5,1.0	1.0,1.0,0.75,1.0	-0.063
1293	ENSMUSG00000024299	Adamts10	chr17	+	33545303	33545437	33544954	33545057	33545541	33545665	1293	6,2,11,7	1,1,0,0	6,10,4,4	0,0,0,0	198	99	1	1	0.75,0.5,1.0,1.0	1.0,1.0,1.0,1.0	-0.188
1296	ENSMUSG00000067424	Zfp563	chr17	+	33102230	33102357	33092457	33092592	33102542	33102603	1296	45,35,50,39	0,1,0,0	62,63,37,45	0,0,1,2	198	99	1	1	1.0,0.946,1.0,1.0	1.0,1.0,0.949,0.918	0.02
1297	ENSMUSG00000053390	Zfp952	chr17	+	32994554	32994703	32993200	32993258	33001623	33001750	1297	3,0,0,2	11,14,30,23	0,2,0,0	23,23,8,17	198	99	0.827846	1	0.12,0.0,0.0,0.042	0.0,0.042,0.0,0.0	0.03
1298	ENSMUSG00000053390	Zfp952	chr17	+	33002522	33002632	33001957	33002018	33002757	33005457	1298	1,0,1,1	12,9,25,24	2,1,4,6	12,32,14,16	198	99	1	1	0.04,0.0,0.02,0.02	0.077,0.015,0.125,0.158	-0.074
1300	ENSMUSG00000024050	Wiz	chr17	-	32360037	32360427	32358942	32359494	32361460	32361964	1300	26,22,26,23	11,12,19,14	22,60,38,18	6,11,5,5	198	99	0.000138866	0.0135328	0.542,0.478,0.406,0.451	0.647,0.732,0.792,0.643	-0.234
1301	ENSMUSG00000024050	Wiz	chr17	-	32361460	32361964	32358942	32359494	32367823	32368147	1301	20,21,25,22	1,0,2,0	11,21,10,13	0,0,2,0	198	99	1	1	0.909,1.0,0.862,1.0	1.0,1.0,0.714,1.0	0.014
1302	ENSMUSG00000024050	Wiz	chr17	-	32362792	32362963	32361460	32361964	32367823	32368147	1302	20,10,17,12	9,9,6,8	20,15,19,14	5,10,5,8	198	99	0.419701	1	0.526,0.357,0.586,0.429	0.667,0.429,0.655,0.467	-0.08
1303	ENSMUSG00000024050	Wiz	chr17	-	32378839	32379118	32367823	32368147	32381055	32381156	1303	0,5,2,1	0,0,0,1	1,4,1,0	0,1,0,0	198	99	1	1	NA,1.0,1.0,0.333	1.0,0.667,1.0,NA	-0.111
1304	ENSMUSG00000024050	Wiz	chr17	-	32378839	32379118	32367823	32368147	32381083	32381156	1304	2,5,3,5	3,0,1,0	4,3,8,7	1,0,1,0	198	99	0.199402	1	0.25,1.0,0.6,1.0	0.667,1.0,0.8,1.0	-0.154
1305	ENSMUSG00000024050	Wiz	chr17	-	32378839	32379118	32367823	32368147	32387572	32387817	1305	0,2,1,0	6,9,5,5	1,3,4,0	5,7,1,12	198	99	1	1	0.0,0.1,0.091,0.0	0.091,0.176,0.667,0.0	-0.186
1306	ENSMUSG00000024050	Wiz	chr17	-	32378839	32379118	32376522	32378498	32381055	32381156	1306	4,5,2,6	0,0,0,0	3,6,5,5	0,0,1,0	198	99	1	1	1.0,1.0,1.0,1.0	1.0,1.0,0.714,1.0	0.072
1307	ENSMUSG00000024050	Wiz	chr17	-	32378839	32379118	32376522	32378498	32381083	32381156	1307	6,5,3,10	0,0,0,0	6,5,12,12	0,0,1,0	198	99	1	1	1.0,1.0,1.0,1.0	1.0,1.0,0.857,1.0	0.036
1308	ENSMUSG00000024050	Wiz	chr17	-	32378839	32379118	32376522	32378498	32387572	32387817	1308	4,2,1,5	0,0,1,1	3,5,8,5	3,0,0,0	198	99	0.370054	1	1.0,1.0,0.333,0.714	0.333,1.0,1.0,1.0	-0.072
1309	ENSMUSG00000024050	Wiz	chr17	-	32381055	32381156	32367823	32368147	32387572	32387817	1309	4,2,5,5	6,9,5,5	2,13,12,9	5,7,1,12	198	99	0.110234	1	0.25,0.1,0.333,0.333	0.167,0.481,0.857,0.273	-0.191
1310	ENSMUSG00000024050	Wiz	chr17	-	32381055	32381156	32376522	32378498	32387572	32387817	1310	4,2,5,4	0,0,1,1	2,12,13,9	3,0,0,0	198	99	0.28247	1	1.0,1.0,0.714,0.667	0.25,1.0,1.0,1.0	0.033
1311	ENSMUSG00000024050	Wiz	chr17	-	32381055	32381156	32378839	32379118	32387572	32387817	1311	4,5,6,5	0,0,0,0	2,15,12,9	0,2,3,0	198	99	0.127954	1	1.0,1.0,1.0,1.0	1.0,0.789,0.667,1.0	0.136
1312	ENSMUSG00000024050	Wiz	chr17	-	32381083	32381156	32367823	32368147	32387572	32387817	1312	6,2,6,4	6,9,5,5	2,12,12,9	5,7,1,12	172	99	0.183698	1	0.365,0.113,0.409,0.315	0.187,0.497,0.874,0.302	-0.164
1313	ENSMUSG00000024050	Wiz	chr17	-	32381083	32381156	32376177	32378498	32387572	32387817	1313	3,2,5,4	0,0,1,1	1,12,12,9	3,0,0,0	172	99	0.222697	1	1.0,1.0,0.742,0.697	0.161,1.0,1.0,1.0	0.07
1314	ENSMUSG00000024050	Wiz	chr17	-	32381083	32381156	32378839	32379118	32387572	32387817	1314	5,5,7,9	0,0,0,0	4,14,18,16	0,2,3,0	172	99	0.236797	1	1.0,1.0,1.0,1.0	1.0,0.801,0.775,1.0	0.106
1315	ENSMUSG00000024050	Wiz	chr17	-	32388603	32388755	32387572	32387817	32389259	32389376	1315	2,4,2,3	15,8,10,16	1,5,2,0	11,2,9,8	198	99	0.720118	1	0.063,0.2,0.091,0.086	0.043,0.556,0.1,0.0	-0.065
1316	ENSMUSG00000024042	Sik1	chr17	-	31849518	31849674	31848958	31849081	31849927	31850151	1316	31,26,71,35	0,0,0,1	34,52,32,19	0,0,0,0	198	99	1	1	1.0,1.0,1.0,0.946	1.0,1.0,1.0,1.0	-0.014
1326	ENSMUSG00000041119	Pde9a	chr17	+	31460178	31460261	31459900	31460005	31461570	31461700	1326	25,6,16,15	1,0,0,2	10,14,10,16	1,2,2,2	182	99	0.00682393	0.22948	0.932,1.0,1.0,0.803	0.845,0.792,0.731,0.813	0.138
1327	ENSMUSG00000041119	Pde9a	chr17	+	31469793	31469898	31466354	31466468	31470680	31470809	1327	29,5,18,28	0,0,1,0	27,31,17,22	0,0,0,0	198	99	1	1	1.0,1.0,0.9,1.0	1.0,1.0,1.0,1.0	-0.025
1328	ENSMUSG00000024030	Abcg1	chr17	+	31109482	31109651	31108614	31108716	31110956	31111057	1328	134,103,157,139	0,0,0,0	97,168,113,81	0,1,0,2	198	99	1	1	1.0,1.0,1.0,1.0	1.0,0.988,1.0,0.953	0.015
1329	ENSMUSG00000024030	Abcg1	chr17	+	31111220	31111379	31110956	31111057	31112928	31113047	1329	166,161,239,203	1,0,0,0	112,197,127,120	0,0,0,0	198	99	1	1	0.988,1.0,1.0,1.0	1.0,1.0,1.0,1.0	-0.003
1331	ENSMUSG00000024019	Cmtr1	chr17	+	29663171	29663306	29660594	29660771	29674138	29674290	1331	102,95,124,148	0,0,0,0	107,161,132,85	0,2,0,0	198	99	1	1	1.0,1.0,1.0,1.0	1.0,0.976,1.0,1.0	0.006
1333	ENSMUSG00000090083	Rnf8	chr17	+	29631670	29631760	29628635	29629022	29634660	29634768	1333	51,56,75,43	0,0,1,0	45,84,60,46	0,0,0,0	189	99	1	1	1.0,1.0,0.975,1.0	1.0,1.0,1.0,1.0	-0.006
1335	ENSMUSG00000042203	Tbc1d22b	chr17	+	29564431	29564488	29549787	29549994	29568391	29568699	1335	22,28,32,25	0,0,0,1	25,37,27,23	0,0,1,1	156	99	1	1	1.0,1.0,1.0,0.941	1.0,1.0,0.945,0.936	0.015
1336	ENSMUSG00000042203	Tbc1d22b	chr17	+	29578828	29578943	29575155	29575221	29594676	29594783	1336	61,48,77,77	0,0,0,0	51,100,65,54	0,0,2,0	198	99	1	1	1.0,1.0,1.0,1.0	1.0,1.0,0.942,1.0	0.014
1339	ENSMUSG00000024008	Cpne5	chr17	-	29202854	29202905	29202504	29202568	29204688	29204748	1339	4,0,2,2	8,4,10,12	3,4,5,3	5,14,10,4	150	99	0.0909429	1	0.248,0.0,0.117,0.099	0.284,0.159,0.248,0.331	-0.14
1340	ENSMUSG00000024008	Cpne5	chr17	-	29204688	29204748	29202504	29202568	29209423	29209500	1340	10,7,15,22	0,0,0,0	16,25,14,4	1,0,0,0	159	99	1	1	1.0,1.0,1.0,1.0	0.909,1.0,1.0,1.0	0.023
1344	ENSMUSG00000024006	Stk38	chr17	-	28974545	28974669	28974281	28974377	28975818	28975936	1344	52,41,38,48	0,1,0,1	34,47,35,46	1,2,1,0	198	99	0.13067	1	1.0,0.953,1.0,0.96	0.944,0.922,0.946,1.0	0.025
1345	ENSMUSG00000024006	Stk38	chr17	-	28984076	28984200	28982031	28982186	28988177	28988261	1345	23,5,46,29	0,9,3,0	22,19,27,21	0,7,4,2	198	99	0.42423	1	1.0,0.217,0.885,1.0	1.0,0.576,0.771,0.84	-0.021
1346	ENSMUSG00000024006	Stk38	chr17	-	28991297	28991420	28988177	28988261	28992416	28992468	1346	53,57,88,55	0,0,0,0	86,72,59,59	0,2,0,0	198	99	1	1	1.0,1.0,1.0,1.0	1.0,0.947,1.0,1.0	0.013
1347	ENSMUSG00000024006	Stk38	chr17	-	28998791	28998894	28992416	28992468	29000008	29000144	1347	3,0,0,0	29,34,50,39	2,1,0,0	41,52,33,33	198	99	1	1	0.049,0.0,0.0,0.0	0.024,0.01,0.0,0.0	0.004
1348	ENSMUSG00000024006	Stk38	chr17	-	29000008	29000141	28992416	28992468	29007710	29007937	1348	51,51,60,53	0,0,0,1	56,70,49,47	0,0,0,0	198	99	1	1	1.0,1.0,1.0,0.964	1.0,1.0,1.0,1.0	-0.009
1349	ENSMUSG00000024006	Stk38	chr17	-	29000008	29000144	28992416	28992468	29007710	29007735	1349	33,41,52,41	0,0,0,1	45,56,38,34	0,0,0,0	198	99	1	1	1.0,1.0,1.0,0.953	1.0,1.0,1.0,1.0	-0.012
1350	ENSMUSG00000005936	Kctd20	chr17	+	28957878	28958057	28952465	28952569	28961413	28961687	1350	3,1,4,2	17,27,35,32	0,3,2,0	26,32,31,30	198	99	0.0672607	0.966225	0.081,0.018,0.054,0.03	0.0,0.045,0.031,0.0	0.027
1351	ENSMUSG00000005936	Kctd20	chr17	+	28957878	28958057	28952598	28952757	28961413	28961687	1351	3,1,2,2	3,0,1,3	0,1,3,0	0,2,1,0	198	99	1	1	0.333,1.0,0.5,0.25	NA,0.2,0.6,NA	0.121
1354	ENSMUSG00000005936	Kctd20	chr17	+	28962809	28962912	28961413	28961687	28963250	28963371	1354	101,87,143,94	2,0,0,0	107,127,106,71	0,0,0,1	198	99	1	1	0.962,1.0,1.0,1.0	1.0,1.0,1.0,0.973	-0.003
1355	ENSMUSG00000005936	Kctd20	chr17	+	28963250	28963371	28962809	28962912	28963960	28964121	1355	93,89,145,112	0,0,0,0	137,147,107,80	0,0,1,0	198	99	1	1	1.0,1.0,1.0,1.0	1.0,1.0,0.982,1.0	0.004
1356	ENSMUSG00000063952	Brpf3	chr17	+	28823972	28824066	28821085	28821592	28828343	28828441	1356	32,34,52,40	0,0,0,2	31,50,44,33	0,0,0,0	193	99	1	1	1.0,1.0,1.0,0.911	1.0,1.0,1.0,1.0	-0.022
1357	ENSMUSG00000063952	Brpf3	chr17	+	28823972	28824066	28821085	28821592	28835761	28835916	1357	22,25,44,23	0,0,3,0	19,35,30,16	0,1,3,0	193	99	0.838055	1	1.0,1.0,0.883,1.0	1.0,0.947,0.837,1.0	0.025
1358	ENSMUSG00000063952	Brpf3	chr17	+	28828343	28828441	28821085	28821592	28835761	28835916	1358	1,0,4,2	0,0,3,0	1,1,1,0	0,1,3,0	197	99	1	1	1.0,NA,0.401,1.0	1.0,0.334,0.143,NA	0.308
1359	ENSMUSG00000063952	Brpf3	chr17	+	28828343	28828441	28823972	28824066	28831313	28831411	1359	19,16,27,33	1,1,0,0	23,27,24,28	0,0,2,1	197	99	1	1	0.905,0.889,1.0,1.0	1.0,1.0,0.858,0.934	0
1360	ENSMUSG00000063952	Brpf3	chr17	+	28828343	28828441	28823972	28824066	28835761	28835916	1360	12,9,16,18	1,0,4,1	13,17,15,17	0,1,0,0	197	99	0.0264938	0.549256	0.858,1.0,0.668,0.9	1.0,0.895,1.0,1.0	-0.117
1361	ENSMUSG00000063952	Brpf3	chr17	+	28831313	28831411	28823972	28824066	28835761	28835916	1361	18,17,16,12	1,0,4,1	9,14,13,16	0,1,0,0	197	99	0.0339698	0.643508	0.9,1.0,0.668,0.858	1.0,0.876,1.0,1.0	-0.112
1362	ENSMUSG00000063952	Brpf3	chr17	+	28831313	28831411	28828081	28828441	28835761	28835916	1362	25,23,31,27	1,0,4,0	20,25,22,26	1,1,1,0	197	99	1	1	0.926,1.0,0.796,1.0	0.91,0.926,0.917,1.0	-0.008
1364	ENSMUSG00000036196	Slc26a8	chr17	-	28642233	28642418	28637782	28638692	28642515	28642570	1364	0,2,2,3	1,0,0,0	0,1,0,1	0,0,0,0	198	99	1	1	0.0,1.0,1.0,1.0	NA,1.0,NA,1.0	-0.25
1365	ENSMUSG00000036196	Slc26a8	chr17	-	28642515	28642570	28637782	28638692	28644548	28644926	1365	1,0,0,1	0,0,0,0	0,0,0,1	0,2,0,0	154	99	1	1	1.0,NA,NA,1.0	NA,0.0,NA,1.0	0.5
1366	ENSMUSG00000036196	Slc26a8	chr17	-	28648120	28648213	28647896	28648028	28649430	28649537	1366	2,2,1,0	0,1,0,0	0,5,1,1	0,0,0,0	192	99	1	1	1.0,0.508,1.0,NA	NA,1.0,1.0,1.0	-0.164
1367	ENSMUSG00000036196	Slc26a8	chr17	-	28649281	28649351	28648120	28648213	28649430	28649537	1367	0,0,2,1	0,1,0,0	1,6,1,6	0,1,0,0	169	99	1	1	NA,0.0,1.0,1.0	1.0,0.779,1.0,1.0	-0.278
1368	ENSMUSG00000036196	Slc26a8	chr17	-	28654844	28654992	28653831	28653945	28659592	28659675	1368	6,5,1,1	1,0,0,0	1,2,1,2	0,0,0,0	198	99	1	1	0.75,1.0,1.0,1.0	1.0,1.0,1.0,1.0	-0.063
1370	ENSMUSG00000037446	Tulp1	chr17	-	28356338	28356450	28355816	28356262	28358549	28358662	1370	1550,1331,1771,1606	22,13,21,18	1198,1874,1493,1143	12,15,10,6	198	99	0.0204593	0.464322	0.972,0.981,0.977,0.978	0.98,0.984,0.987,0.99	-0.008
1371	ENSMUSG00000037446	Tulp1	chr17	-	28359318	28359324	28359061	28359232	28362372	28362432	1371	825,707,946,867	24,12,22,16	584,971,694,608	14,24,22,15	105	99	0.35937	1	0.97,0.982,0.976,0.981	0.975,0.974,0.967,0.975	0.004
1372	ENSMUSG00000037446	Tulp1	chr17	-	28362694	28362814	28362372	28362494	28362895	28362920	1372	1805,1724,2010,2011	0,0,0,0	1207,2208,1657,1487	0,0,1,0	198	99	1	1	1.0,1.0,1.0,1.0	1.0,1.0,0.999,1.0	0
1373	ENSMUSG00000037446	Tulp1	chr17	-	28364230	28364383	28363685	28363838	28364484	28364566	1373	1662,1470,1963,1739	21,16,20,21	1335,1897,1523,1181	13,26,15,15	198	99	0.984179	1	0.975,0.979,0.98,0.976	0.981,0.973,0.981,0.975	0
1374	ENSMUSG00000037446	Tulp1	chr17	-	28364484	28364566	28364230	28364383	28364905	28364957	1374	1770,1577,2198,1933	1,3,0,0	1546,2073,1656,1387	0,0,0,0	181	99	1	1	0.999,0.997,1.0,1.0	1.0,1.0,1.0,1.0	-0.001
1375	ENSMUSG00000037446	Tulp1	chr17	-	28364905	28364957	28364230	28364566	28365070	28365139	1375	1679,1516,2043,1782	0,0,0,0	1440,1968,1550,1293	0,1,1,0	151	99	1	1	1.0,1.0,1.0,1.0	1.0,0.999,0.999,1.0	0
1376	ENSMUSG00000007570	Fance	chr17	+	28317157	28317223	28316858	28316903	28317467	28317611	1376	44,31,56,45	9,1,6,7	38,67,36,28	5,13,4,8	165	99	0.31481	1	0.746,0.949,0.848,0.794	0.82,0.756,0.844,0.677	0.06
1377	ENSMUSG00000007570	Fance	chr17	+	28318328	28318407	28318032	28318156	28320789	28320833	1377	52,34,58,46	1,0,0,0	37,44,46,39	0,0,0,1	178	99	1	1	0.967,1.0,1.0,1.0	1.0,1.0,1.0,0.956	0.003
1378	ENSMUSG00000007570	Fance	chr17	+	28318328	28318413	28317859	28318156	28320789	28320817	1378	21,12,23,19	1,0,0,0	13,22,24,16	0,0,0,1	184	99	1	1	0.919,1.0,1.0,1.0	1.0,1.0,1.0,0.896	0.006
1379	ENSMUSG00000007570	Fance	chr17	+	28318454	28318507	28318116	28318156	28320789	28320856	1379	0,0,0,0	1,0,0,0	0,0,1,0	0,0,0,1	152	99	1	1	0.0,NA,NA,NA	NA,NA,1.0,0.0	-0.5
1380	ENSMUSG00000007570	Fance	chr17	+	28322645	28322771	28320789	28320856	28323570	28323665	1380	32,14,23,33	0,0,3,0	18,28,17,17	0,0,0,0	198	99	1	1	1.0,1.0,0.793,1.0	1.0,1.0,1.0,1.0	-0.052
1381	ENSMUSG00000007570	Fance	chr17	+	28322645	28322771	28320789	28320856	28326093	28326284	1381	36,13,26,32	4,1,6,4	20,27,25,18	5,2,1,3	198	99	0.643112	1	0.818,0.867,0.684,0.8	0.667,0.871,0.926,0.75	-0.011
1382	ENSMUSG00000007570	Fance	chr17	+	28322645	28322771	28320789	28320856	28326151	28326253	1382	41,21,32,37	14,12,17,7	22,33,24,24	7,12,11,14	198	99	0.717023	1	0.594,0.467,0.485,0.725	0.611,0.579,0.522,0.462	0.024
1383	ENSMUSG00000007570	Fance	chr17	+	28323570	28323665	28320789	28320856	28326093	28326567	1383	0,1,2,0	4,1,6,4	0,1,1,2	5,2,1,3	194	99	0.751042	1	0.0,0.338,0.145,0.0	0.0,0.203,0.338,0.254	-0.078
1384	ENSMUSG00000007570	Fance	chr17	+	28323570	28323665	28320789	28320856	28326151	28326499	1384	2,2,7,8	14,12,17,7	6,0,1,4	7,12,11,14	194	99	0.263155	1	0.068,0.078,0.174,0.368	0.304,0.0,0.044,0.127	0.053
1385	ENSMUSG00000007570	Fance	chr17	+	28323570	28323665	28322645	28322771	28326093	28326567	1385	5,3,3,5	9,1,6,4	1,6,1,4	3,4,8,3	194	99	0.542037	1	0.221,0.605,0.203,0.389	0.145,0.434,0.06,0.405	0.093
1386	ENSMUSG00000007570	Fance	chr17	+	28323570	28323665	28322645	28322771	28326151	28326499	1386	7,4,8,13	14,9,12,9	7,5,1,6	5,10,7,9	194	99	0.556516	1	0.203,0.185,0.254,0.424	0.417,0.203,0.068,0.254	0.031
1387	ENSMUSG00000002250	Ppard	chr17	+	28286260	28286467	28237011	28237095	28295340	28295495	1387	42,41,41,28	1,0,0,0	39,67,52,51	0,0,0,0	198	99	1	1	0.955,1.0,1.0,1.0	1.0,1.0,1.0,1.0	-0.011
1388	ENSMUSG00000002250	Ppard	chr17	+	28295340	28295495	28286260	28286467	28297085	28297224	1388	44,33,36,33	1,1,3,2	40,71,49,57	0,2,1,0	198	99	1	1	0.957,0.943,0.857,0.892	1.0,0.947,0.961,1.0	-0.065
1389	ENSMUSG00000024219	Anks1	chr17	+	27978426	27978489	27976560	27976717	27985065	27985362	1389	9,8,12,12	12,22,26,17	9,9,2,6	15,12,13,10	162	99	0.796266	1	0.314,0.182,0.22,0.301	0.268,0.314,0.086,0.268	0.02
1390	ENSMUSG00000024219	Anks1	chr17	+	28058747	28058846	28058289	28058460	28059293	28062597	1390	4,3,7,5	62,44,65,46	2,3,3,2	43,83,52,62	198	99	0.0352043	0.658282	0.031,0.033,0.051,0.052	0.023,0.018,0.028,0.016	0.02
1391	ENSMUSG00000024218	Taf11	chr17	-	27902527	27902624	27901121	27901789	27903100	27903188	1391	20,22,34,34	0,0,0,1	36,46,17,22	0,0,0,0	196	99	1	1	1.0,1.0,1.0,0.945	1.0,1.0,1.0,1.0	-0.014
1392	ENSMUSG00000024218	Taf11	chr17	-	27905261	27905410	27903100	27903188	27907500	27907724	1392	37,15,31,33	0,2,0,0	37,47,27,20	4,1,0,2	198	99	0.0375428	0.684483	1.0,0.789,1.0,1.0	0.822,0.959,1.0,0.833	0.044
1393	ENSMUSG00000074925	Ptar1	chr19	+	23703077	23703144	23694320	23694490	23705706	23705811	1393	72,71,100,113	0,1,0,1	62,93,89,67	0,0,0,0	166	99	1	1	1.0,0.977,1.0,0.985	1.0,1.0,1.0,1.0	-0.01
1394	ENSMUSG00000048731	Ggnbp1	chr17	+	27022250	27022340	27018012	27018170	27025336	27026693	1394	7,6,3,1	0,0,0,1	1,8,8,7	0,0,1,1	189	99	1	1	1.0,1.0,1.0,0.344	1.0,1.0,0.807,0.786	-0.062
1395	ENSMUSG00000048731	Ggnbp1	chr17	+	27025336	27025459	26973555	26976395	27030675	27030800	1395	0,0,1,1	0,0,1,0	1,1,2,0	0,0,0,0	198	99	1	1	NA,NA,0.333,1.0	1.0,1.0,1.0,NA	-0.334
1396	ENSMUSG00000048731	Ggnbp1	chr17	+	27025336	27025459	27018023	27018170	27028832	27029946	1396	2,1,4,3	0,0,1,0	1,2,2,3	0,0,0,0	198	99	1	1	1.0,1.0,0.667,1.0	1.0,1.0,1.0,1.0	-0.083
1397	ENSMUSG00000048731	Ggnbp1	chr17	+	27028832	27029946	27025336	27025459	27030675	27030800	1397	3,2,4,2	0,0,1,1	4,4,2,4	1,1,2,0	198	99	0.496505	1	1.0,1.0,0.667,0.5	0.667,0.667,0.333,1.0	0.125
1398	ENSMUSG00000067629	Syngap1	chr17	+	26961068	26961110	26960342	26960521	26961435	26962498	1398	53,46,48,43	1,6,5,1	39,52,27,41	10,8,11,8	141	99	0.000108586	0.0110488	0.974,0.843,0.871,0.968	0.732,0.82,0.633,0.783	0.172
1399	ENSMUSG00000067629	Syngap1	chr17	+	26967680	26967760	26966869	26966973	26970498	26970562	1399	9,12,18,12	6,4,4,10	18,15,10,16	11,16,5,6	179	99	0.438206	1	0.453,0.624,0.713,0.399	0.475,0.341,0.525,0.596	0.063
1400	ENSMUSG00000067629	Syngap1	chr17	+	26970058	26970193	26967680	26967760	26970498	26970587	1400	0,0,0,0	3,7,9,7	1,0,0,0	7,7,8,11	198	99	1	1	0.0,0.0,0.0,0.0	0.067,0.0,0.0,0.0	-0.017
1402	ENSMUSG00000024193	Phf1	chr17	+	26935749	26935818	26935539	26935635	26935918	26936042	1402	55,61,74,66	2,0,0,0	64,80,64,68	0,0,0,0	168	99	1	1	0.942,1.0,1.0,1.0	1.0,1.0,1.0,1.0	-0.014
1403	ENSMUSG00000024193	Phf1	chr17	+	26936286	26936391	26936123	26936191	26936511	26936680	1403	40,36,41,56	0,0,0,0	31,55,37,26	0,1,0,0	198	99	1	1	1.0,1.0,1.0,1.0	1.0,0.965,1.0,1.0	0.009
1404	ENSMUSG00000024193	Phf1	chr17	+	26936286	26936391	26936123	26936191	26936770	26936865	1404	28,28,27,43	1,1,0,0	24,39,31,19	0,2,0,0	198	99	1	1	0.933,0.933,1.0,1.0	1.0,0.907,1.0,1.0	-0.01
1405	ENSMUSG00000024193	Phf1	chr17	+	26936511	26936680	26936123	26936191	26936770	26936865	1405	81,68,94,71	1,1,0,0	85,98,55,60	0,2,0,0	198	99	1	1	0.976,0.971,1.0,1.0	1.0,0.961,1.0,1.0	-0.003
1406	ENSMUSG00000024193	Phf1	chr17	+	26936511	26936680	26936286	26936391	26936770	26936865	1406	93,76,108,86	0,0,0,2	92,113,62,67	0,0,1,0	198	99	1	1	1.0,1.0,1.0,0.956	1.0,1.0,0.969,1.0	-0.003
1408	ENSMUSG00000024191	Bnip1	chr17	+	26786696	26786788	26783444	26783537	26789694	26789796	1408	14,21,32,33	1,2,0,1	25,23,30,27	2,0,1,2	191	99	0.444061	1	0.879,0.845,1.0,0.945	0.866,1.0,0.94,0.875	-0.003
1410	ENSMUSG00000024191	Bnip1	chr17	+	26789919	26789964	26789694	26789796	26790925	26791044	1410	0,0,0,0	9,4,20,30	1,0,0,1	11,19,15,26	144	99	1	1	0.0,0.0,0.0,0.0	0.059,0.0,0.0,0.026	-0.021
1411	ENSMUSG00000048249	Crebrf	chr17	+	26736788	26736983	26715649	26715774	26739542	26739668	1411	283,241,323,333	3,10,2,3	264,316,326,213	4,18,1,1	198	99	0.259697	1	0.979,0.923,0.988,0.982	0.971,0.898,0.994,0.991	0.004
1412	ENSMUSG00000048249	Crebrf	chr17	+	26736788	26736983	26715649	26715774	26742041	26743131	1412	21,45,39,42	0,1,1,1	37,41,28,28	2,2,0,1	198	99	1	1	1.0,0.957,0.951,0.955	0.902,0.911,1.0,0.933	0.029
1413	ENSMUSG00000048249	Crebrf	chr17	+	26736815	26736983	26715654	26715774	26739542	26739668	1413	270,203,292,309	3,10,2,3	236,284,313,201	4,18,1,1	198	99	0.278332	1	0.978,0.91,0.986,0.981	0.967,0.887,0.994,0.99	0.004
1414	ENSMUSG00000048249	Crebrf	chr17	+	26736815	26736983	26715654	26715774	26742041	26742959	1414	8,7,8,18	0,1,1,1	9,9,15,16	2,2,0,1	198	99	0.193739	1	1.0,0.778,0.8,0.9	0.692,0.692,1.0,0.889	0.051
1415	ENSMUSG00000048249	Crebrf	chr17	+	26739542	26739668	26715709	26715774	26742041	26742959	1415	421,379,497,504	0,1,1,1	322,410,327,269	2,2,0,1	198	99	1	1	1.0,0.995,0.996,0.996	0.988,0.99,1.0,0.993	0.004
1416	ENSMUSG00000048249	Crebrf	chr17	+	26739542	26739668	26715709	26715774	26757804	26757999	1416	3,12,7,3	12,11,16,10	4,18,2,1	11,13,9,9	198	99	0.895652	1	0.111,0.353,0.179,0.13	0.154,0.409,0.1,0.053	0.014
1417	ENSMUSG00000048249	Crebrf	chr17	+	26739542	26739668	26736788	26736983	26742041	26742959	1417	682,571,783,801	2,6,4,9	550,670,630,463	5,3,6,10	198	99	0.28347	1	0.994,0.979,0.99,0.978	0.982,0.991,0.981,0.959	0.007
1418	ENSMUSG00000048249	Crebrf	chr17	+	26742041	26743131	26715649	26715774	26757804	26757999	1418	132,137,174,156	12,11,16,10	153,162,123,148	11,13,9,9	198	99	0.540869	1	0.846,0.862,0.845,0.886	0.874,0.862,0.872,0.892	-0.015
1419	ENSMUSG00000048249	Crebrf	chr17	+	26742041	26743131	26739542	26739668	26757804	26757999	1419	551,505,668,656	0,2,5,0	469,552,449,415	0,0,1,0	198	99	1	1	1.0,0.992,0.985,1.0	1.0,1.0,0.996,1.0	-0.005
1420	ENSMUSG00000048249	Crebrf	chr17	+	26759759	26759949	26757804	26757999	26762237	26762298	1420	239,212,267,242	0,0,0,0	228,342,226,207	2,0,0,0	198	99	1	1	1.0,1.0,1.0,1.0	0.983,1.0,1.0,1.0	0.004
1421	ENSMUSG00000048249	Crebrf	chr17	+	26762237	26762311	26759759	26759949	26763325	26763448	1421	206,134,214,185	0,2,2,0	169,236,174,139	1,2,2,2	173	99	0.78519	1	1.0,0.975,0.984,1.0	0.99,0.985,0.98,0.975	0.007
1422	ENSMUSG00000048249	Crebrf	chr17	+	26763325	26763448	26762237	26762311	26771291	26776635	1422	160,86,176,139	0,0,0,0	116,168,139,108	0,0,1,0	198	99	1	1	1.0,1.0,1.0,1.0	1.0,1.0,0.986,1.0	0.004
1423	ENSMUSG00000015575	Atp6v0e	chr17	+	26695354	26695484	26682677	26682725	26699211	26699644	1423	43,30,43,52	0,0,0,0	39,62,38,52	1,0,0,3	198	99	0.884553	1	1.0,1.0,1.0,1.0	0.951,1.0,1.0,0.897	0.038
1424	ENSMUSG00000001576	Ergic1	chr17	+	26605463	26605584	26561544	26561632	26608592	26608654	1424	0,4,0,2	53,30,61,42	0,1,0,1	46,56,51,53	198	99	1	1	0.0,0.063,0.0,0.023	0.0,0.009,0.0,0.009	0.017
1425	ENSMUSG00000001576	Ergic1	chr17	+	26629900	26630079	26629554	26629679	26634416	26634439	1425	0,0,0,0	105,96,129,111	0,1,0,1	89,122,114,94	198	99	1	1	0.0,0.0,0.0,0.0	0.0,0.004,0.0,0.005	-0.002
1426	ENSMUSG00000001576	Ergic1	chr17	+	26654826	26654953	26641581	26641704	26655066	26655352	1426	0,0,4,0	84,78,120,88	0,0,0,0	80,110,74,86	198	99	1	1	0.0,0.0,0.016,0.0	0.0,0.0,0.0,0.0	0.004
1429	ENSMUSG00000024187	Fam234a	chr17	-	26225911	26226023	26220280	26220580	26244005	26244223	1429	19,10,12,6	4,4,3,2	9,14,17,7	1,3,1,2	198	99	0.120716	1	0.704,0.556,0.667,0.6	0.818,0.7,0.895,0.636	-0.13
1430	ENSMUSG00000024186	Rgs11	chr17	+	26203213	26203392	26202950	26203041	26203461	26203512	1430	1,4,15,18	3,2,1,1	10,16,29,10	0,3,4,2	198	99	0.437094	1	0.143,0.5,0.882,0.9	1.0,0.727,0.784,0.714	-0.2
1431	ENSMUSG00000024186	Rgs11	chr17	+	26203213	26203392	26202950	26203041	26203465	26203512	1431	0,4,0,1	0,0,0,0	1,2,3,1	0,1,0,0	198	99	1	1	NA,1.0,NA,1.0	1.0,0.5,1.0,1.0	0.125
1432	ENSMUSG00000024186	Rgs11	chr17	+	26203295	26203392	26202957	26203041	26203461	26203512	1432	5,12,25,36	3,2,1,1	21,28,39,13	0,3,4,2	196	99	0.894006	1	0.457,0.752,0.927,0.948	1.0,0.825,0.831,0.767	-0.085
1433	ENSMUSG00000024186	Rgs11	chr17	+	26205706	26205775	26205107	26205189	26207292	26207322	1433	9,10,10,8	0,0,0,0	8,10,9,7	0,0,2,0	168	99	1	1	1.0,1.0,1.0,1.0	1.0,1.0,0.726,1.0	0.069
1434	ENSMUSG00000024186	Rgs11	chr17	+	26207991	26208079	26207758	26207874	26208163	26208302	1434	21,20,32,26	1,0,0,0	39,45,33,26	0,0,0,0	187	99	1	1	0.917,1.0,1.0,1.0	1.0,1.0,1.0,1.0	-0.021
1435	ENSMUSG00000024181	Mrpl28	chr17	+	26125477	26125564	26125256	26125391	26126270	26126613	1435	50,57,78,77	0,0,1,0	67,87,71,51	0,1,0,0	186	99	1	1	1.0,1.0,0.976,1.0	1.0,0.979,1.0,1.0	-0.001
1436	ENSMUSG00000024181	Mrpl28	chr17	+	26125499	26125564	26125260	26125391	26126270	26126482	1436	23,20,33,31	0,0,1,0	34,36,32,21	0,1,0,0	164	99	1	1	1.0,1.0,0.952,1.0	1.0,0.956,1.0,1.0	-0.001
1437	ENSMUSG00000036775	Decr2	chr17	-	26088021	26088073	26087323	26087459	26088928	26088997	1437	20,16,22,32	0,2,1,0	19,29,26,10	0,0,0,0	151	99	1	1	1.0,0.84,0.935,1.0	1.0,1.0,1.0,1.0	-0.056
1438	ENSMUSG00000036775	Decr2	chr17	-	26088021	26088073	26087323	26087459	26089963	26090300	1438	6,6,9,12	0,0,0,0	6,11,7,3	1,0,0,0	151	99	1	1	1.0,1.0,1.0,1.0	0.797,1.0,1.0,1.0	0.051
1439	ENSMUSG00000036775	Decr2	chr17	-	26088928	26088997	26087323	26087459	26089963	26090300	1439	5,7,11,10	0,0,0,0	12,11,5,7	1,0,0,0	168	99	1	1	1.0,1.0,1.0,1.0	0.876,1.0,1.0,1.0	0.031
1440	ENSMUSG00000036775	Decr2	chr17	-	26088928	26088997	26088021	26088073	26089963	26090300	1440	19,16,22,30	0,0,0,0	24,31,24,14	0,1,0,0	168	99	1	1	1.0,1.0,1.0,1.0	1.0,0.948,1.0,1.0	0.013
1441	ENSMUSG00000037098	Rab11fip3	chr17	-	26011996	26012131	26008854	26008890	26013773	26013917	1441	44,46,52,42	14,10,13,13	57,69,40,25	8,14,13,15	198	99	0.972411	1	0.611,0.697,0.667,0.618	0.781,0.711,0.606,0.455	0.01
1442	ENSMUSG00000037098	Rab11fip3	chr17	-	26024374	26024466	26015943	26016155	26036588	26036682	1442	79,84,130,86	0,0,1,2	76,114,92,76	1,1,0,0	191	99	1	1	1.0,1.0,0.985,0.957	0.975,0.983,1.0,1.0	-0.004
1443	ENSMUSG00000037098	Rab11fip3	chr17	-	26036588	26036682	26015943	26016155	26067581	26069177	1443	41,34,61,54	0,0,0,0	44,83,38,37	1,0,0,0	193	99	1	1	1.0,1.0,1.0,1.0	0.958,1.0,1.0,1.0	0.01
1444	ENSMUSG00000037326	Capn15	chr17	-	25960064	25960231	25959806	25959985	25960336	25960563	1444	17,16,34,18	1,0,0,1	19,30,14,17	0,4,0,0	198	99	0.708992	1	0.895,1.0,1.0,0.9	1.0,0.789,1.0,1.0	0.001
1445	ENSMUSG00000037326	Capn15	chr17	-	25963246	25963455	25962961	25963145	25964026	25965527	1445	32,16,32,24	0,0,0,1	27,28,36,37	0,1,3,0	198	99	0.834572	1	1.0,1.0,1.0,0.923	1.0,0.933,0.857,1.0	0.033
1446	ENSMUSG00000037326	Capn15	chr17	-	25973090	25973379	25964026	25965527	25985470	25985796	1446	34,35,55,31	4,1,7,5	34,52,47,38	5,7,2,1	198	99	0.551557	1	0.81,0.946,0.797,0.756	0.773,0.788,0.922,0.95	-0.031
1448	ENSMUSG00000025731	Mettl26	chr17	+	25875959	25876122	25875499	25875726	25876219	25876279	1448	29,34,36,30	3,0,0,1	25,52,27,29	5,2,0,0	198	99	0.145242	1	0.829,1.0,1.0,0.938	0.714,0.929,1.0,1.0	0.031
1449	ENSMUSG00000073434	Wdr90	chr17	-	25851717	25851758	25851395	25851527	25851831	25851867	1449	12,2,8,11	0,1,0,0	9,11,8,8	0,0,0,0	140	99	1	1	1.0,0.586,1.0,1.0	1.0,1.0,1.0,1.0	-0.104
1450	ENSMUSG00000073434	Wdr90	chr17	-	25855300	25855431	25854529	25855234	25855507	25855669	1450	0,0,2,2	4,2,5,0	10,5,1,4	9,4,2,1	198	99	0.0072333	0.237588	0.0,0.0,0.167,1.0	0.357,0.385,0.2,0.667	-0.11
1451	ENSMUSG00000073434	Wdr90	chr17	-	25858735	25858804	25857324	25857435	25859099	25859318	1451	2,7,14,13	0,1,0,0	4,18,10,12	0,0,0,1	168	99	1	1	1.0,0.805,1.0,1.0	1.0,1.0,1.0,0.876	-0.018
1452	ENSMUSG00000073434	Wdr90	chr17	-	25859388	25859492	25859099	25859318	25859857	25859925	1452	2,6,18,7	0,1,0,1	8,19,18,13	1,0,0,1	198	99	1	1	1.0,0.75,1.0,0.778	0.8,1.0,1.0,0.867	-0.035
1453	ENSMUSG00000073434	Wdr90	chr17	-	25860018	25860133	25859857	25859925	25860371	25860542	1453	9,6,10,11	2,2,0,1	8,12,16,14	1,1,2,1	198	99	0.30657	1	0.692,0.6,1.0,0.846	0.8,0.857,0.8,0.875	-0.048
1454	ENSMUSG00000025733	Rhot2	chr17	-	25840650	25840675	25840437	25840568	25840835	25840978	1454	29,30,46,29	0,0,0,0	22,49,34,24	0,0,1,0	124	99	1	1	1.0,1.0,1.0,1.0	1.0,1.0,0.964,1.0	0.009
1455	ENSMUSG00000025733	Rhot2	chr17	-	25840650	25840751	25839984	25840568	25840835	25840978	1455	202,151,272,205	0,0,0,0	198,295,226,162	0,0,1,0	198	99	1	1	1.0,1.0,1.0,1.0	1.0,1.0,0.991,1.0	0.002
1456	ENSMUSG00000025733	Rhot2	chr17	-	25841989	25842091	25841558	25841855	25842179	25842288	1456	268,228,369,293	7,12,4,10	241,318,266,253	10,11,5,4	198	99	0.889335	1	0.95,0.905,0.979,0.936	0.923,0.935,0.964,0.969	-0.005
1457	ENSMUSG00000025733	Rhot2	chr17	-	25842365	25842418	25842095	25842288	25843106	25843143	1457	221,159,237,243	0,0,0,1	170,251,197,154	0,0,0,1	152	99	1	1	1.0,1.0,1.0,0.994	1.0,1.0,1.0,0.99	0.001
1458	ENSMUSG00000025733	Rhot2	chr17	-	25843106	25843160	25842179	25842418	25843940	25843981	1458	216,161,245,234	0,0,0,0	191,236,196,172	1,0,0,0	153	99	1	1	1.0,1.0,1.0,1.0	0.992,1.0,1.0,1.0	0.002
1459	ENSMUSG00000061046	Haghl	chr17	-	25784259	25784368	25784074	25784178	25784454	25784572	1459	47,36,43,44	0,1,0,0	42,65,56,29	0,2,0,0	198	99	1	1	1.0,0.947,1.0,1.0	1.0,0.942,1.0,1.0	0.001
1460	ENSMUSG00000061046	Haghl	chr17	-	25785003	25785194	25784660	25784725	25785427	25785532	1460	44,43,53,73	1,0,1,1	26,46,38,52	3,0,0,2	198	99	1	1	0.957,1.0,0.964,0.973	0.813,1.0,1.0,0.929	0.038
1461	ENSMUSG00000002280	Narfl	chr17	+	25775045	25775141	25773775	25773887	25776965	25777109	1461	32,34,37,52	0,0,0,0	56,70,53,36	0,2,0,0	195	99	1	1	1.0,1.0,1.0,1.0	1.0,0.947,1.0,1.0	0.013
1462	ENSMUSG00000019214	Chtf18	chr17	-	25724002	25724075	25723642	25723766	25724528	25724738	1462	0,2,0,0	0,0,0,0	0,1,0,1	0,1,0,0	172	99	1	1	NA,1.0,NA,NA	NA,0.365,NA,1.0	0.318
1463	ENSMUSG00000019214	Chtf18	chr17	-	25724002	25724100	25723642	25723766	25724528	25724738	1463	0,2,2,0	0,0,0,0	2,5,1,6	0,1,0,0	197	99	1	1	NA,1.0,1.0,NA	1.0,0.715,1.0,1.0	0.071
1465	ENSMUSG00000024112	Cacna1h	chr17	-	25380519	25380653	25380220	25380295	25380803	25380913	1465	46,34,54,60	0,0,1,0	28,45,33,32	1,0,0,0	198	99	1	1	1.0,1.0,0.964,1.0	0.933,1.0,1.0,1.0	0.008
1466	ENSMUSG00000024112	Cacna1h	chr17	-	25387744	25387900	25387478	25387569	25388044	25388162	1466	74,40,88,68	0,0,0,1	63,72,76,53	0,0,0,0	198	99	1	1	1.0,1.0,1.0,0.971	1.0,1.0,1.0,1.0	-0.007
1468	ENSMUSG00000015120	Ube2i	chr17	-	25265118	25265228	25264765	25264845	25268540	25268613	1468	288,202,283,296	0,0,1,0	250,323,260,219	0,0,0,0	198	99	1	1	1.0,1.0,0.993,1.0	1.0,1.0,1.0,1.0	-0.002
1469	ENSMUSG00000015120	Ube2i	chr17	-	25272537	25272765	25269402	25269479	25273320	25273383	1469	13,18,15,10	83,66,118,102	7,21,21,9	89,97,97,88	198	99	0.858336	1	0.073,0.12,0.06,0.047	0.038,0.098,0.098,0.049	0.004
1470	ENSMUSG00000015120	Ube2i	chr17	-	25272537	25272765	25269402	25269479	25273481	25273600	1470	9,14,8,5	0,0,1,0	5,12,15,4	0,0,0,1	198	99	1	1	1.0,1.0,0.8,1.0	1.0,1.0,1.0,0.667	0.033
1473	ENSMUSG00000015127	Unkl	chr17	+	25199766	25199943	25189463	25189675	25201041	25201175	1473	34,49,48,51	0,0,0,0	41,55,17,44	0,2,0,0	198	99	1	1	1.0,1.0,1.0,1.0	1.0,0.932,1.0,1.0	0.017
1475	ENSMUSG00000015127	Unkl	chr17	+	25210803	25210886	25209553	25209638	25213046	25213106	1475	33,18,38,22	0,0,0,0	26,42,27,36	0,1,0,0	182	99	1	1	1.0,1.0,1.0,1.0	1.0,0.958,1.0,1.0	0.01
1476	ENSMUSG00000015127	Unkl	chr17	+	25218577	25218755	25213046	25213106	25228582	25228666	1476	17,14,14,12	1,2,0,1	17,14,16,10	2,3,1,1	198	99	0.0805034	1	0.895,0.778,1.0,0.857	0.81,0.7,0.889,0.833	0.075
1477	ENSMUSG00000015127	Unkl	chr17	+	25229238	25229466	25228582	25228666	25230206	25230409	1477	22,9,15,17	1,0,0,0	16,18,21,14	0,0,0,1	198	99	1	1	0.917,1.0,1.0,1.0	1.0,1.0,1.0,0.875	0.01
1478	ENSMUSG00000015127	Unkl	chr17	+	25230520	25230775	25230206	25230409	25231711	25231867	1478	32,24,29,25	0,0,0,0	29,32,29,29	0,1,0,0	198	99	1	1	1.0,1.0,1.0,1.0	1.0,0.941,1.0,1.0	0.015
1479	ENSMUSG00000036636	Clcn7	chr17	+	25145568	25145640	25144429	25144498	25145767	25145833	1479	88,65,88,85	0,0,0,0	77,93,67,56	0,0,1,0	171	99	1	1	1.0,1.0,1.0,1.0	1.0,1.0,0.975,1.0	0.006
1480	ENSMUSG00000036636	Clcn7	chr17	+	25149210	25149294	25149038	25149101	25150186	25150280	1480	63,30,61,53	0,0,0,0	38,68,50,32	0,0,0,1	183	99	1	1	1.0,1.0,1.0,1.0	1.0,1.0,1.0,0.945	0.014
1481	ENSMUSG00000036636	Clcn7	chr17	+	25155367	25155537	25153560	25153825	25156800	25156852	1481	69,38,79,65	0,0,1,0	55,84,47,54	0,1,0,0	198	99	1	1	1.0,1.0,0.975,1.0	1.0,0.977,1.0,1.0	0
1482	ENSMUSG00000036636	Clcn7	chr17	+	25157488	25157574	25157139	25157267	25157871	25157902	1482	62,45,82,72	0,0,0,0	50,92,61,38	0,0,1,0	185	99	1	1	1.0,1.0,1.0,1.0	1.0,1.0,0.97,1.0	0.008
1483	ENSMUSG00000024170	Telo2	chr17	-	25102010	25102110	25101639	25101704	25102636	25102728	1483	7,11,17,18	0,0,0,0	8,19,6,9	1,0,0,0	198	99	1	1	1.0,1.0,1.0,1.0	0.8,1.0,1.0,1.0	0.05
1485	ENSMUSG00000024170	Telo2	chr17	-	25106771	25106908	25105988	25106068	25106988	25107130	1485	16,7,10,3	0,0,0,1	7,12,10,4	0,0,0,0	198	99	1	1	1.0,1.0,1.0,0.6	1.0,1.0,1.0,1.0	-0.1
1486	ENSMUSG00000024170	Telo2	chr17	-	25112979	25113257	25111115	25111184	25114936	25115285	1486	11,2,3,7	1,0,0,0	7,5,9,4	0,1,0,0	198	99	1	1	0.846,1.0,1.0,1.0	1.0,0.714,1.0,1.0	0.033
1487	ENSMUSG00000024169	Ift140	chr17	+	25018760	25018938	25016390	25016904	25020517	25020739	1487	33,41,46,53	2,0,0,1	47,70,44,33	0,0,0,0	198	99	1	1	0.892,1.0,1.0,0.964	1.0,1.0,1.0,1.0	-0.036
1488	ENSMUSG00000024169	Ift140	chr17	+	25028803	25028979	25025803	25025946	25032084	25032176	1488	48,61,87,49	0,0,0,0	71,82,53,54	0,0,1,0	198	99	1	1	1.0,1.0,1.0,1.0	1.0,1.0,0.964,1.0	0.009
1489	ENSMUSG00000024169	Ift140	chr17	+	25032084	25032176	25028803	25028979	25033082	25033189	1489	71,88,89,66	0,0,1,0	73,92,59,57	0,0,0,0	191	99	1	1	1.0,1.0,0.979,1.0	1.0,1.0,1.0,1.0	-0.005
1490	ENSMUSG00000073435	Nme3	chr17	+	24897027	24897140	24896750	24896953	24897213	24897244	1490	51,51,53,75	0,1,0,0	43,41,42,27	0,0,0,1	198	99	1	1	1.0,0.962,1.0,1.0	1.0,1.0,1.0,0.931	0.008
1491	ENSMUSG00000024163	Mapk8ip3	chr17	-	24903924	24904051	24903288	24903384	24904648	24904819	1491	130,98,134,117	0,1,0,0	83,170,139,89	0,0,0,0	198	99	1	1	1.0,0.98,1.0,1.0	1.0,1.0,1.0,1.0	-0.005
1492	ENSMUSG00000024163	Mapk8ip3	chr17	-	24904648	24904819	24903924	24904051	24904906	24904963	1492	173,135,188,172	1,0,0,0	151,201,185,125	0,0,1,0	198	99	1	1	0.989,1.0,1.0,1.0	1.0,1.0,0.989,1.0	0
1493	ENSMUSG00000024163	Mapk8ip3	chr17	-	24908410	24908428	24907328	24907386	24909149	24909161	1493	76,35,63,47	42,30,57,30	50,80,62,46	23,47,30,33	117	99	0.156461	1	0.605,0.497,0.483,0.57	0.648,0.59,0.636,0.541	-0.065
1494	ENSMUSG00000024163	Mapk8ip3	chr17	-	24909149	24909161	24907328	24907386	24912747	24912866	1494	43,31,54,27	0,0,1,0	23,42,32,32	1,0,0,0	111	99	1	1	1.0,1.0,0.98,1.0	0.954,1.0,1.0,1.0	0.007
1495	ENSMUSG00000024163	Mapk8ip3	chr17	-	24920471	24920495	24917994	24918139	24923815	24923868	1495	39,31,51,42	37,22,56,38	37,35,28,42	44,56,33,54	123	99	0.0494286	0.804213	0.459,0.531,0.423,0.471	0.404,0.335,0.406,0.385	0.088
1496	ENSMUSG00000024163	Mapk8ip3	chr17	-	24920471	24920495	24918087	24918136	24923815	24923868	1496	13,13,12,13	6,8,6,18	16,15,9,14	12,12,6,9	123	99	0.991175	1	0.636,0.567,0.617,0.368	0.518,0.502,0.547,0.556	0.016
1497	ENSMUSG00000024163	Mapk8ip3	chr17	-	24927828	24927949	24924146	24924217	24936536	24936894	1497	194,140,213,187	0,1,0,0	141,233,164,132	0,1,0,0	198	99	1	1	1.0,0.986,1.0,1.0	1.0,0.991,1.0,1.0	-0.001
1498	ENSMUSG00000024160	Spsb3	chr17	+	24889085	24889168	24887863	24887917	24890282	24890440	1498	1,2,2,2	30,18,44,24	0,4,2,0	15,20,25,18	182	99	0.844634	1	0.018,0.057,0.024,0.043	0.0,0.098,0.042,0.0	0.001
1499	ENSMUSG00000024160	Spsb3	chr17	+	24890567	24890755	24890282	24890460	24890832	24890935	1499	59,37,55,53	0,0,0,2	44,76,68,48	1,0,0,0	198	99	1	1	1.0,1.0,1.0,0.93	0.957,1.0,1.0,1.0	-0.007
1500	ENSMUSG00000024158	Hagh	chr17	+	24860945	24861049	24857515	24857624	24861312	24861414	1500	152,103,150,167	6,0,1,0	107,145,120,96	0,2,2,0	198	99	0.650003	1	0.927,1.0,0.987,1.0	1.0,0.973,0.968,1.0	-0.007
1501	ENSMUSG00000024158	Hagh	chr17	+	24861312	24861414	24860945	24861049	24863676	24863724	1501	152,138,156,176	0,0,1,0	104,186,129,109	0,0,0,0	198	99	1	1	1.0,1.0,0.987,1.0	1.0,1.0,1.0,1.0	-0.003
1502	ENSMUSG00000024158	Hagh	chr17	+	24863676	24863756	24861312	24861414	24864192	24864289	1502	131,114,121,149	0,0,0,0	90,185,130,87	0,0,0,2	179	99	1	1	1.0,1.0,1.0,1.0	1.0,1.0,1.0,0.96	0.01
1504	ENSMUSG00000041130	Zfp598	chr17	+	24678595	24678713	24677834	24678052	24679036	24679224	1504	37,30,53,41	0,0,0,0	35,60,44,45	0,0,2,2	198	99	0.886825	1	1.0,1.0,1.0,1.0	1.0,1.0,0.917,0.918	0.041
1505	ENSMUSG00000002496	Tsc2	chr17	-	24604827	24604992	24604505	24604658	24607436	24607531	1505	56,38,45,48	0,0,0,4	30,60,42,40	0,0,0,1	198	99	0.78197	1	1.0,1.0,1.0,0.857	1.0,1.0,1.0,0.952	-0.024
1506	ENSMUSG00000033597	Caskin1	chr17	+	24496119	24496217	24495965	24496017	24496425	24496571	1506	34,34,71,48	0,1,0,0	41,52,37,51	1,0,0,0	197	99	1	1	1.0,0.945,1.0,1.0	0.954,1.0,1.0,1.0	-0.002
1507	ENSMUSG00000033597	Caskin1	chr17	+	24499060	24499169	24498857	24498966	24499252	24499347	1507	67,66,72,88	0,0,0,0	58,88,73,52	0,0,0,2	198	99	1	1	1.0,1.0,1.0,1.0	1.0,1.0,1.0,0.929	0.018
1508	ENSMUSG00000033597	Caskin1	chr17	+	24500696	24500798	24499502	24499620	24500890	24500979	1508	68,43,72,33	1,0,0,0	17,58,45,35	0,0,0,0	198	99	1	1	0.971,1.0,1.0,1.0	1.0,1.0,1.0,1.0	-0.007
1510	ENSMUSG00000024132	Eci1	chr17	+	24433132	24433260	24426852	24426939	24436177	24436324	1510	26,22,26,31	0,0,2,0	29,32,32,33	1,1,3,0	198	99	0.797262	1	1.0,1.0,0.867,1.0	0.935,0.941,0.842,1.0	0.037
1511	ENSMUSG00000024132	Eci1	chr17	+	24437219	24437341	24436177	24436324	24437431	24437610	1511	29,36,29,39	1,0,0,0	51,57,46,33	0,0,0,0	198	99	1	1	0.935,1.0,1.0,1.0	1.0,1.0,1.0,1.0	-0.016
1512	ENSMUSG00000036473	Tbc1d24	chr17	-	24181224	24181395	24175431	24180676	24181755	24181984	1512	90,98,143,119	0,0,0,0	89,137,83,65	1,0,0,1	198	99	1	1	1.0,1.0,1.0,1.0	0.978,1.0,1.0,0.97	0.013
1513	ENSMUSG00000036473	Tbc1d24	chr17	-	24182449	24182545	24181529	24181984	24182785	24182849	1513	171,158,193,182	0,0,0,0	124,189,128,100	0,0,4,0	195	99	1	1	1.0,1.0,1.0,1.0	1.0,1.0,0.942,1.0	0.014
1514	ENSMUSG00000036473	Tbc1d24	chr17	-	24182449	24182545	24181529	24181984	24183693	24183848	1514	85,79,106,71	0,0,0,0	56,90,61,53	0,0,1,0	195	99	1	1	1.0,1.0,1.0,1.0	1.0,1.0,0.969,1.0	0.008
1515	ENSMUSG00000036473	Tbc1d24	chr17	-	24182785	24182849	24181529	24181984	24183693	24183848	1515	55,71,73,49	0,0,0,0	47,82,63,51	0,0,1,0	163	99	1	1	1.0,1.0,1.0,1.0	1.0,1.0,0.975,1.0	0.006
1516	ENSMUSG00000036473	Tbc1d24	chr17	-	24182785	24182849	24182449	24182545	24183693	24183848	1516	141,152,164,158	1,2,5,0	113,183,128,99	0,2,2,1	163	99	0.643497	1	0.988,0.979,0.952,1.0	1.0,0.982,0.975,0.984	-0.005
1517	ENSMUSG00000036473	Tbc1d24	chr17	-	24183693	24183848	24182449	24182545	24184380	24184398	1517	7,13,13,7	0,0,0,0	6,6,9,6	1,0,0,0	198	99	1	1	1.0,1.0,1.0,1.0	0.75,1.0,1.0,1.0	0.063
1518	ENSMUSG00000036473	Tbc1d24	chr17	-	24183693	24183848	24182785	24182849	24185203	24186201	1518	69,91,96,74	0,0,0,0	59,103,84,62	0,1,0,0	198	99	1	1	1.0,1.0,1.0,1.0	1.0,0.981,1.0,1.0	0.005
1519	ENSMUSG00000036473	Tbc1d24	chr17	-	24183693	24183852	24182449	24182545	24184380	24184398	1519	61,59,88,75	0,0,0,0	48,86,61,61	1,0,0,0	198	99	1	1	1.0,1.0,1.0,1.0	0.96,1.0,1.0,1.0	0.01
1520	ENSMUSG00000036473	Tbc1d24	chr17	-	24183693	24183852	24182785	24182849	24185203	24186201	1520	75,97,99,80	0,0,0,0	61,112,87,64	0,1,0,0	198	99	1	1	1.0,1.0,1.0,1.0	1.0,0.982,1.0,1.0	0.004
1521	ENSMUSG00000036473	Tbc1d24	chr17	-	24184380	24184398	24183693	24183848	24185203	24186201	1521	9,27,24,11	1,0,0,1	12,7,9,14	0,0,0,0	117	99	1	1	0.884,1.0,1.0,0.903	1.0,1.0,1.0,1.0	-0.053
1522	ENSMUSG00000036473	Tbc1d24	chr17	-	24184380	24184398	24183693	24183852	24185203	24186201	1522	60,74,94,79	7,6,3,7	50,85,66,69	2,9,3,2	117	99	0.3791	1	0.879,0.913,0.964,0.905	0.955,0.889,0.949,0.967	-0.025
1523	ENSMUSG00000036473	Tbc1d24	chr17	-	24185203	24186201	24183693	24183852	24189943	24190053	1523	21,20,18,25	0,0,0,1	18,33,26,15	0,0,0,0	198	99	1	1	1.0,1.0,1.0,0.926	1.0,1.0,1.0,1.0	-0.018
1524	ENSMUSG00000036473	Tbc1d24	chr17	-	24185203	24186287	24183693	24183852	24189943	24190053	1524	73,63,90,107	0,0,0,1	62,103,69,52	0,0,0,0	198	99	1	1	1.0,1.0,1.0,0.982	1.0,1.0,1.0,1.0	-0.004
1525	ENSMUSG00000036473	Tbc1d24	chr17	-	24189943	24190053	24185203	24186201	24205473	24205482	1525	109,98,136,125	1,3,3,2	118,173,89,77	3,4,1,0	198	99	0.757317	1	0.982,0.942,0.958,0.969	0.952,0.956,0.978,1.0	-0.009
1526	ENSMUSG00000036473	Tbc1d24	chr17	-	24189943	24190053	24185203	24186287	24205473	24205482	1526	161,141,208,207	15,12,15,11	162,243,132,114	11,14,11,5	198	99	0.435895	1	0.843,0.855,0.874,0.904	0.88,0.897,0.857,0.919	-0.019
1529	ENSMUSG00000024114	Prss41	chr17	-	23843838	23843871	23843441	23843610	23843956	23843983	1529	0,0,0,3	0,0,0,1	1,4,1,3	0,0,0,0	132	99	1	1	NA,NA,NA,0.692	1.0,1.0,1.0,1.0	-0.308
1533	ENSMUSG00000023904	Hcfc1r1	chr17	+	23674534	23674675	23673607	23674068	23674883	23675227	1533	110,78,114,105	1,1,1,2	94,129,121,97	3,2,5,0	198	99	0.0968196	1	0.982,0.975,0.983,0.963	0.94,0.97,0.924,1.0	0.017
1534	ENSMUSG00000023904	Hcfc1r1	chr17	+	23674546	23674675	23673968	23674068	23674883	23675174	1534	241,183,258,236	1,1,1,2	229,325,253,198	3,2,5,0	198	99	0.827879	1	0.992,0.989,0.992,0.983	0.974,0.988,0.962,1.0	0.008
1538	ENSMUSG00000062012	Zfp13	chr17	-	23580770	23580862	23580111	23580232	23581077	23581270	1538	7,16,15,24	0,0,0,0	19,18,8,8	0,1,1,0	191	99	1	1	1.0,1.0,1.0,1.0	1.0,0.903,0.806,1.0	0.073
1539	ENSMUSG00000025086	Trub1	chr19	+	57458089	57458188	57452905	57453196	57464369	57464425	1539	13,30,27,27	0,0,1,0	22,32,30,21	0,0,0,0	198	99	1	1	1.0,1.0,0.931,1.0	1.0,1.0,1.0,1.0	-0.017
1540	ENSMUSG00000025086	Trub1	chr19	+	57483580	57483653	57472698	57472780	57485072	57485212	1540	22,17,25,26	0,2,0,0	23,66,20,23	1,0,0,0	172	99	1	1	1.0,0.83,1.0,1.0	0.93,1.0,1.0,1.0	-0.025
1541	ENSMUSG00000044501	Zfp758	chr17	+	22371990	22372088	22361452	22361707	22373642	22373769	1541	16,20,16,20	0,0,1,0	24,12,25,16	1,0,1,0	197	99	1	1	1.0,1.0,0.889,1.0	0.923,1.0,0.926,1.0	0.01
1542	ENSMUSG00000044501	Zfp758	chr17	+	22372035	22372088	22361521	22361707	22373642	22373769	1542	9,5,3,4	0,0,1,0	5,5,7,5	1,0,1,0	152	99	1	1	1.0,1.0,0.661,1.0	0.765,1.0,0.82,1.0	0.019
1543	ENSMUSG00000063383	Zfp947	chr17	-	22163186	22163335	22150034	22150082	22165818	22166190	1543	1,0,1,5	0,0,0,1	2,2,2,0	1,0,0,0	198	99	1	1	1.0,NA,1.0,0.714	0.5,1.0,1.0,NA	0.071
1544	ENSMUSG00000061544	Zfp229	chr17	+	21734620	21734739	21733679	21733958	21736057	21736081	1544	0,0,0,1	5,4,5,12	1,1,0,0	6,5,7,10	198	99	1	1	0.0,0.0,0.0,0.04	0.077,0.091,0.0,0.0	-0.032
1545	ENSMUSG00000035868	Zfp983	chr17	+	21658912	21659039	21657581	21657611	21661314	21662540	1545	34,35,32,39	0,0,0,1	37,37,29,36	0,1,0,0	198	99	1	1	1.0,1.0,1.0,0.951	1.0,0.949,1.0,1.0	0.001
1546	ENSMUSG00000057409	Zfp53	chr17	+	21500210	21500302	21491255	21491316	21504980	21505107	1546	17,10,11,18	0,1,1,0	9,15,5,9	2,0,0,0	191	99	1	1	1.0,0.838,0.851,1.0	0.7,1.0,1.0,1.0	-0.003
1547	ENSMUSG00000023892	Zfp51	chr17	+	21456296	21456388	21452436	21452527	21461660	21461787	1547	23,12,5,12	1,0,0,0	4,16,15,16	0,1,0,4	191	99	0.210652	1	0.923,1.0,1.0,1.0	1.0,0.892,1.0,0.675	0.089
1548	ENSMUSG00000072761	Gm6712	chr17	+	17316077	17316204	17294442	17294589	17316443	17316504	1548	30,24,22,24	4,1,4,2	30,27,30,17	0,2,1,4	198	99	0.225679	1	0.789,0.923,0.733,0.857	1.0,0.871,0.938,0.68	-0.047
1549	ENSMUSG00000071660	Ttc9c	chr19	-	8815853	8816036	8809074	8811838	8818435	8818684	1549	42,36,70,42	2,1,2,0	34,59,53,42	2,1,1,2	198	99	0.611549	1	0.913,0.947,0.946,1.0	0.895,0.967,0.964,0.913	0.017
1550	ENSMUSG00000051977	Prdm9	chr17	-	15553351	15553545	15543078	15545360	15554687	15554755	1550	46,45,46,49	0,1,0,0	36,49,31,22	0,0,0,2	198	99	1	1	1.0,0.957,1.0,1.0	1.0,1.0,1.0,0.846	0.028
1551	ENSMUSG00000051977	Prdm9	chr17	-	15557300	15557457	15555565	15555667	15559022	15559072	1551	13,9,18,14	0,0,0,0	12,12,18,8	0,1,0,0	198	99	1	1	1.0,1.0,1.0,1.0	1.0,0.857,1.0,1.0	0.036
1552	ENSMUSG00000051977	Prdm9	chr17	-	15557546	15557574	15557300	15557457	15559022	15559072	1552	0,3,0,2	8,3,8,7	0,0,5,3	3,6,5,3	127	99	0.0986957	1	0.0,0.438,0.0,0.182	0.0,0.0,0.438,0.438	-0.064
1553	ENSMUSG00000051977	Prdm9	chr17	-	15562414	15562522	15558868	15559072	15562813	15562937	1553	57,53,67,60	1,0,1,0	63,77,55,49	0,1,0,0	198	99	1	1	0.966,1.0,0.971,1.0	1.0,0.975,1.0,1.0	-0.01
1554	ENSMUSG00000014767	Tbp	chr17	+	15501153	15501202	15499887	15500024	15501311	15501357	1554	20,10,12,12	3,1,1,2	7,17,12,13	0,1,1,3	148	99	0.420151	1	0.817,0.87,0.889,0.801	1.0,0.919,0.889,0.744	-0.044
1555	ENSMUSG00000014767	Tbp	chr17	+	15501153	15501202	15499887	15500024	15502961	15503128	1555	15,5,13,10	0,0,0,0	5,12,7,8	1,1,0,0	148	99	1	1	1.0,1.0,1.0,1.0	0.77,0.889,1.0,1.0	0.085
1556	ENSMUSG00000014767	Tbp	chr17	+	15501153	15501202	15499887	15500024	15502964	15503128	1556	20,10,15,13	35,34,47,47	12,17,14,13	43,51,41,31	148	99	0.847658	1	0.277,0.164,0.176,0.156	0.157,0.182,0.186,0.219	0.007
1557	ENSMUSG00000014767	Tbp	chr17	+	15501153	15501357	15499927	15500024	15502964	15503128	1557	19,15,19,18	35,34,47,47	7,21,14,21	43,51,41,31	198	99	0.532563	1	0.213,0.181,0.168,0.161	0.075,0.171,0.146,0.253	0.02
1558	ENSMUSG00000014767	Tbp	chr17	+	15501311	15501357	15499900	15500024	15502964	15503128	1558	6,8,6,8	35,34,47,47	0,7,7,9	43,51,41,31	145	99	0.497178	1	0.105,0.138,0.08,0.104	0.0,0.086,0.104,0.165	0.018
1559	ENSMUSG00000014767	Tbp	chr17	+	15501311	15501357	15501153	15501202	15502964	15503128	1559	8,12,5,9	5,5,3,4	2,11,10,9	7,5,7,5	145	99	0.276068	1	0.522,0.621,0.532,0.606	0.163,0.6,0.494,0.551	0.118
1560	ENSMUSG00000014767	Tbp	chr17	+	15506371	15506410	15504582	15504647	15507342	15507430	1560	0,0,1,1	55,43,48,47	0,1,5,0	36,46,49,43	138	99	0.503571	1	0.0,0.0,0.015,0.015	0.0,0.015,0.068,0.0	-0.013
1561	ENSMUSG00000014767	Tbp	chr17	+	15514229	15514397	15513529	15513621	15515615	15515710	1561	71,23,82,48	4,4,1,6	37,50,27,26	7,2,2,2	198	99	0.618111	1	0.899,0.742,0.976,0.8	0.725,0.926,0.871,0.867	0.007
1562	ENSMUSG00000006818	Sod2	chr17	+	13010519	13010636	13008183	13008386	13013432	13013612	1562	329,254,416,365	2,0,0,0	326,437,344,297	0,1,1,2	198	99	1	1	0.988,1.0,1.0,1.0	1.0,0.995,0.994,0.987	0.003
1564	ENSMUSG00000068039	Tcp1	chr17	+	12917797	12917883	12916381	12916629	12918042	12918114	1564	181,144,191,162	1,0,5,3	165,208,158,143	7,12,9,5	185	99	2.63153e-05	0.00367836	0.99,1.0,0.953,0.967	0.927,0.903,0.904,0.939	0.059
1565	ENSMUSG00000068039	Tcp1	chr17	+	12919350	12919448	12918042	12918171	12919814	12919925	1565	301,212,348,353	0,1,0,0	264,408,296,237	0,0,0,0	197	99	1	1	1.0,0.991,1.0,1.0	1.0,1.0,1.0,1.0	-0.002
1566	ENSMUSG00000057388	Mrpl18	chr17	-	12913769	12914001	12911348	12911749	12915637	12915824	1566	74,57,63,108	0,0,1,0	69,125,103,68	0,0,0,0	198	99	1	1	1.0,1.0,0.969,1.0	1.0,1.0,1.0,1.0	-0.008
1567	ENSMUSG00000023830	Igf2r	chr17	-	12714872	12715041	12713960	12714140	12715377	12715493	1567	18,17,19,18	0,0,1,0	23,21,17,15	0,0,0,0	198	99	1	1	1.0,1.0,0.905,1.0	1.0,1.0,1.0,1.0	-0.024
1568	ENSMUSG00000014426	Map3k4	chr17	-	12242649	12242805	12239969	12240070	12243499	12243596	1568	55,48,75,64	3,1,7,4	65,95,78,50	2,5,4,3	198	99	0.608019	1	0.902,0.96,0.843,0.889	0.942,0.905,0.907,0.893	-0.013
1569	ENSMUSG00000014426	Map3k4	chr17	-	12263905	12264148	12261243	12261390	12270862	12272220	1569	75,66,95,58	1,0,0,0	57,68,55,56	0,0,0,0	198	99	1	1	0.974,1.0,1.0,1.0	1.0,1.0,1.0,1.0	-0.006
1570	ENSMUSG00000014426	Map3k4	chr17	-	12277920	12278111	12270862	12272220	12318497	12318660	1570	76,63,95,65	0,1,0,0	88,104,98,69	1,1,0,0	198	99	1	1	1.0,0.969,1.0,1.0	0.978,0.981,1.0,1.0	0.002
1571	ENSMUSG00000062078	Qk	chr17	-	10213358	10213433	10206470	10209631	10216159	10216459	1571	85,63,109,86	0,0,0,0	125,131,91,92	0,2,0,0	174	99	1	1	1.0,1.0,1.0,1.0	1.0,0.974,1.0,1.0	0.006
1572	ENSMUSG00000062078	Qk	chr17	-	10238892	10239036	10217715	10217803	10273946	10274063	1572	277,223,319,281	0,0,1,0	330,403,273,252	0,0,0,0	198	99	1	1	1.0,1.0,0.994,1.0	1.0,1.0,1.0,1.0	-0.002
1574	ENSMUSG00000024048	Myl12a	chr17	-	70999988	71000234	70996696	70996895	71002107	71002187	1574	0,0,0,1	30,24,49,24	0,0,0,0	41,56,28,23	198	99	1	1	0.0,0.0,0.0,0.02	0.0,0.0,0.0,0.0	0.005
1581	ENSMUSG00000095687	Rnaset2a	chr17	-	8141595	8141653	8137887	8137958	8142517	8142570	1581	10,15,33,21	0,0,2,2	26,32,17,25	0,0,0,0	157	99	0.838235	1	1.0,1.0,0.912,0.869	1.0,1.0,1.0,1.0	-0.055
1582	ENSMUSG00000094724	Rnaset2b	chr17	+	6985055	6985113	6984138	6984191	6988721	6988792	1582	1,1,1,1	0,0,0,0	1,0,3,1	0,1,1,1	157	99	0.0310432	0.606328	1.0,1.0,1.0,1.0	1.0,0.0,0.654,0.387	0.49
1586	ENSMUSG00000034377	Tulp4	chr17	+	6118295	6118366	6106554	6106582	6137210	6138792	1586	2,1,6,3	0,0,0,0	2,4,2,7	1,0,0,0	170	99	1	1	1.0,1.0,1.0,1.0	0.538,1.0,1.0,1.0	0.115
1587	ENSMUSG00000034377	Tulp4	chr17	+	6118295	6118366	6106554	6106582	6176828	6176957	1587	0,0,3,0	1,0,1,0	0,0,0,1	2,0,0,0	170	99	1	1	0.0,NA,0.636,NA	0.0,NA,NA,1.0	-0.182
1588	ENSMUSG00000034377	Tulp4	chr17	+	6118295	6118366	6106890	6106996	6137210	6138792	1588	2,1,4,4	53,44,70,45	2,4,2,6	37,69,45,44	170	99	0.38674	1	0.022,0.013,0.032,0.049	0.031,0.033,0.025,0.074	-0.012
1589	ENSMUSG00000034377	Tulp4	chr17	+	6118295	6118366	6106890	6106996	6176828	6176957	1589	0,0,1,1	5,5,8,4	0,0,0,0	3,4,6,3	170	99	1	1	0.0,0.0,0.068,0.127	0.0,0.0,0.0,0.0	0.049
1590	ENSMUSG00000034377	Tulp4	chr17	+	6121827	6122344	6106436	6106582	6137210	6138792	1590	5,0,9,2	0,0,0,0	0,5,2,3	1,0,0,0	198	99	1	1	1.0,NA,1.0,1.0	0.0,1.0,1.0,1.0	0.25
1591	ENSMUSG00000034377	Tulp4	chr17	+	6121827	6122344	6107399	6107788	6137210	6138792	1591	5,0,9,2	2,2,1,3	2,5,2,3	3,2,2,6	198	99	0.558342	1	0.556,0.0,0.818,0.25	0.25,0.556,0.333,0.2	0.071
1592	ENSMUSG00000034377	Tulp4	chr17	+	6121827	6122344	6118293	6118366	6137210	6138792	1592	6,0,9,2	2,1,4,3	1,6,2,3	2,4,2,6	198	99	0.450143	1	0.6,0.0,0.529,0.25	0.2,0.429,0.333,0.2	0.054
1593	ENSMUSG00000034377	Tulp4	chr17	+	6124170	6124248	6121827	6122344	6124656	6124710	1593	2,1,0,1	0,0,1,0	1,0,0,0	0,2,0,0	177	99	1	1	1.0,1.0,0.0,1.0	1.0,0.0,NA,NA	0.25
1594	ENSMUSG00000034377	Tulp4	chr17	+	6185136	6185298	6176828	6176957	6198671	6198852	1594	139,140,201,133	0,0,0,1	101,193,125,111	0,0,1,0	198	99	1	1	1.0,1.0,1.0,0.985	1.0,1.0,0.984,1.0	0
1595	ENSMUSG00000034377	Tulp4	chr17	+	6206890	6207057	6201699	6201834	6213383	6213608	1595	111,73,128,98	1,0,0,0	70,146,105,83	0,0,0,0	198	99	1	1	0.982,1.0,1.0,1.0	1.0,1.0,1.0,1.0	-0.004
1596	ENSMUSG00000015659	Serac1	chr17	-	6061547	6061661	6060202	6060365	6064948	6065077	1596	10,18,18,17	1,0,0,3	25,34,29,21	4,5,0,3	198	99	0.0113088	0.320192	0.833,1.0,1.0,0.739	0.758,0.773,1.0,0.778	0.066
1597	ENSMUSG00000015659	Serac1	chr17	-	6069298	6069388	6067528	6067660	6070752	6070889	1597	3,9,6,15	1,5,8,5	16,17,8,7	6,16,3,2	189	99	0.790915	1	0.611,0.485,0.282,0.611	0.583,0.358,0.583,0.647	-0.046
1598	ENSMUSG00000015659	Serac1	chr17	-	6070752	6070889	6067528	6067660	6071833	6071870	1598	8,12,13,17	0,0,2,2	18,33,12,10	2,0,0,0	198	99	0.67219	1	1.0,1.0,0.765,0.81	0.818,1.0,1.0,1.0	-0.061
1599	ENSMUSG00000015659	Serac1	chr17	-	6070752	6070889	6067528	6067660	6074155	6074247	1599	1,6,9,5	0,0,1,0	6,16,3,2	0,0,0,0	198	99	1	1	1.0,1.0,0.818,1.0	1.0,1.0,1.0,1.0	-0.045
1600	ENSMUSG00000015659	Serac1	chr17	-	6071833	6071870	6067528	6067660	6074155	6074247	1600	1,3,5,5	0,0,1,0	8,4,7,5	0,0,0,0	136	99	1	1	1.0,1.0,0.784,1.0	1.0,1.0,1.0,1.0	-0.054
1601	ENSMUSG00000015659	Serac1	chr17	-	6071833	6071870	6070752	6070889	6074155	6074247	1601	8,10,8,15	0,1,1,0	18,21,16,11	0,0,0,0	136	99	1	1	1.0,0.879,0.853,1.0	1.0,1.0,1.0,1.0	-0.067
1603	ENSMUSG00000023805	Synj2	chr17	+	6016265	6016347	6013507	6013699	6017486	6017627	1603	33,23,27,24	0,0,0,0	32,32,42,19	1,0,0,0	181	99	1	1	1.0,1.0,1.0,1.0	0.946,1.0,1.0,1.0	0.014
1604	ENSMUSG00000023805	Synj2	chr17	+	6029683	6029834	6028418	6028586	6032696	6032809	1604	0,1,0,0	23,11,24,11	0,0,0,0	15,29,25,17	198	99	1	1	0.0,0.043,0.0,0.0	0.0,0.0,0.0,0.0	0.011
1605	ENSMUSG00000023805	Synj2	chr17	+	6029699	6029834	6028418	6028586	6032696	6032793	1605	0,1,1,0	23,11,24,11	0,2,0,1	15,29,25,17	198	99	1	1	0.0,0.043,0.02,0.0	0.0,0.033,0.0,0.029	0
1606	ENSMUSG00000023805	Synj2	chr17	+	6036356	6036505	6035410	6035559	6037383	6037462	1606	1,3,0,1	18,10,13,18	1,6,3,1	11,26,13,11	198	99	0.0367589	0.674438	0.027,0.13,0.0,0.027	0.043,0.103,0.103,0.043	-0.027
1607	ENSMUSG00000046201	Scaf8	chr17	+	3193013	3193082	3191816	3191961	3195777	3195993	1607	105,110,144,115	0,0,1,0	112,138,135,109	0,0,0,0	168	99	1	1	1.0,1.0,0.988,1.0	1.0,1.0,1.0,1.0	-0.003
1608	ENSMUSG00000023795	Pisd-ps2	chr17	-	3077687	3077834	3077292	3077446	3078999	3079138	1608	5,3,15,9	1,1,1,0	4,5,6,9	1,0,0,0	198	99	1	1	0.714,0.6,0.882,1.0	0.667,1.0,1.0,1.0	-0.118
1609	ENSMUSG00000023795	Pisd-ps2	chr17	-	3078999	3079138	3077292	3077446	3079354	3079591	1609	5,7,4,7	1,1,1,0	1,9,7,3	0,0,0,0	198	99	1	1	0.714,0.778,0.667,1.0	1.0,1.0,1.0,1.0	-0.21
1610	ENSMUSG00000023795	Pisd-ps2	chr17	-	3080868	3081034	3079354	3079591	3083967	3084040	1610	9,16,22,14	3,3,9,5	5,15,19,20	3,5,7,4	198	99	0.924585	1	0.6,0.727,0.55,0.583	0.455,0.6,0.576,0.714	0.029
1611	ENSMUSG00000014039	Prdm15	chr16	-	97816105	97816193	97812557	97812725	97816535	97816630	1611	16,10,11,12	2,0,2,2	18,18,14,19	0,3,1,0	187	99	0.105962	1	0.809,1.0,0.744,0.761	1.0,0.761,0.881,1.0	-0.082
1612	ENSMUSG00000014039	Prdm15	chr16	-	97818211	97818341	97816848	97817045	97821767	97822010	1612	4,14,22,11	0,0,2,0	12,19,16,7	0,0,0,0	198	99	1	1	1.0,1.0,0.846,1.0	1.0,1.0,1.0,1.0	-0.038
1613	ENSMUSG00000014039	Prdm15	chr16	-	97829610	97829712	97821767	97822010	97835577	97835830	1613	10,2,10,6	1,0,1,0	9,11,11,3	0,1,0,0	198	99	1	1	0.833,1.0,0.833,1.0	1.0,0.846,1.0,1.0	-0.045
1616	ENSMUSG00000040605	Bace2	chr16	+	97399633	97399722	97356727	97357101	97408276	97408493	1616	4,1,1,4	0,0,1,0	11,5,3,3	0,0,0,0	188	99	1	1	1.0,1.0,0.345,1.0	1.0,1.0,1.0,1.0	-0.164
1617	ENSMUSG00000023147	Wrb	chr16	+	96152970	96153038	96151812	96151978	96154080	96154195	1617	86,78,112,96	0,0,0,0	88,140,101,89	0,0,0,2	167	99	1	1	1.0,1.0,1.0,1.0	1.0,1.0,1.0,0.963	0.009
1618	ENSMUSG00000023147	Wrb	chr16	+	96154080	96154195	96151812	96151978	96155878	96157852	1618	48,31,42,50	2,0,0,2	46,73,42,45	0,0,0,0	198	99	0.591935	1	0.923,1.0,1.0,0.926	1.0,1.0,1.0,1.0	-0.038
1620	ENSMUSG00000022914	Brwd1	chr16	-	96016107	96016260	96013708	96013875	96017580	96017724	1620	96,109,141,130	0,0,1,0	118,163,107,96	0,0,0,0	198	99	1	1	1.0,1.0,0.986,1.0	1.0,1.0,1.0,1.0	-0.004
1621	ENSMUSG00000022914	Brwd1	chr16	-	96017580	96017724	96016107	96016260	96019418	96019460	1621	131,131,182,143	0,0,0,1	153,167,112,104	0,0,0,0	198	99	1	1	1.0,1.0,1.0,0.986	1.0,1.0,1.0,1.0	-0.004
1622	ENSMUSG00000022914	Brwd1	chr16	-	96019418	96019460	96017580	96017724	96019678	96019754	1622	85,64,97,71	0,0,1,0	64,68,47,60	0,1,0,0	141	99	1	1	1.0,1.0,0.986,1.0	1.0,0.979,1.0,1.0	0.002
1623	ENSMUSG00000022914	Brwd1	chr16	-	96019418	96019460	96017580	96017724	96021215	96021341	1623	27,14,22,23	0,0,0,0	24,28,20,19	2,3,0,0	141	99	0.693981	1	1.0,1.0,1.0,1.0	0.894,0.868,1.0,1.0	0.059
1624	ENSMUSG00000022914	Brwd1	chr16	-	96019678	96019754	96017580	96017724	96021215	96021341	1624	31,38,46,43	0,0,0,0	27,40,24,27	2,3,0,0	175	99	0.760103	1	1.0,1.0,1.0,1.0	0.884,0.883,1.0,1.0	0.058
1625	ENSMUSG00000022914	Brwd1	chr16	-	96019678	96019754	96019418	96019460	96021215	96021341	1625	88,90,122,91	0,1,1,0	70,81,52,70	3,3,1,1	175	99	0.0490711	0.80233	1.0,0.981,0.986,1.0	0.93,0.939,0.967,0.975	0.039
1626	ENSMUSG00000022914	Brwd1	chr16	-	96023402	96023523	96021215	96021341	96023720	96023876	1626	79,100,145,126	0,0,0,0	84,176,113,86	0,1,0,0	198	99	1	1	1.0,1.0,1.0,1.0	1.0,0.989,1.0,1.0	0.003
1627	ENSMUSG00000022914	Brwd1	chr16	-	96041251	96041383	96037890	96037985	96043000	96043094	1627	168,141,220,143	1,4,2,2	145,239,136,148	3,6,5,6	198	99	0.0169661	0.412982	0.988,0.946,0.982,0.973	0.96,0.952,0.932,0.925	0.03
1629	ENSMUSG00000022914	Brwd1	chr16	-	96052524	96052659	96047318	96047447	96053831	96053982	1629	158,125,171,139	0,1,0,1	148,173,141,123	0,1,0,0	198	99	1	1	1.0,0.984,1.0,0.986	1.0,0.989,1.0,1.0	-0.005
1630	ENSMUSG00000022914	Brwd1	chr16	-	96057462	96057503	96056114	96056213	96058682	96058783	1630	85,83,98,87	0,0,0,0	88,122,80,82	0,0,1,0	140	99	1	1	1.0,1.0,1.0,1.0	1.0,1.0,0.983,1.0	0.004
1631	ENSMUSG00000022914	Brwd1	chr16	-	96066024	96066185	96064749	96064971	96066495	96066594	1631	93,90,118,92	0,1,0,0	84,103,77,65	0,2,1,1	198	99	1	1	1.0,0.978,1.0,1.0	1.0,0.963,0.975,0.97	0.017
1632	ENSMUSG00000022914	Brwd1	chr16	-	96066495	96066594	96064749	96064971	96068476	96068627	1632	38,39,52,61	0,0,0,1	60,74,59,38	0,0,0,0	198	99	1	1	1.0,1.0,1.0,0.968	1.0,1.0,1.0,1.0	-0.008
1633	ENSMUSG00000022914	Brwd1	chr16	-	96081977	96082007	96081813	96081873	96082121	96082180	1633	45,36,64,42	0,0,0,0	49,55,36,45	0,1,0,0	129	99	1	1	1.0,1.0,1.0,1.0	1.0,0.977,1.0,1.0	0.006
1636	ENSMUSG00000022897	Dyrk1a	chr16	+	94611418	94611504	94570009	94570534	94659496	94659693	1636	89,65,132,70	9,8,14,5	104,132,119,85	6,10,11,3	185	99	0.132282	1	0.841,0.813,0.835,0.882	0.903,0.876,0.853,0.938	-0.05
1637	ENSMUSG00000022897	Dyrk1a	chr16	+	94611459	94611504	94570478	94570534	94659496	94659693	1637	45,30,52,34	9,8,14,5	40,63,46,40	6,10,11,3	144	99	0.219904	1	0.775,0.721,0.719,0.824	0.821,0.812,0.742,0.902	-0.06
1639	ENSMUSG00000024867	Pip5k1b	chr19	-	24346236	24346381	24304031	24304146	24350133	24350289	1639	21,25,41,22	0,0,0,0	33,29,17,24	0,0,1,0	198	99	1	1	1.0,1.0,1.0,1.0	1.0,1.0,0.895,1.0	0.026
1640	ENSMUSG00000024867	Pip5k1b	chr19	-	24350133	24350289	24346236	24346381	24355117	24355202	1640	36,31,48,25	0,0,0,0	31,29,20,28	1,0,1,0	198	99	1	1	1.0,1.0,1.0,1.0	0.939,1.0,0.909,1.0	0.038
1641	ENSMUSG00000022952	Runx1	chr16	-	92644153	92644345	92613598	92613760	92668707	92668812	1641	1,0,0,0	0,0,0,0	0,1,0,0	1,0,0,0	198	99	1	1	1.0,NA,NA,NA	0.0,1.0,NA,NA	0.5
1642	ENSMUSG00000051297	2410124H12Rik	chr16	+	92492013	92492175	92478741	92478968	92497049	92497366	1642	1,0,0,1	0,0,0,1	0,1,0,1	0,4,1,5	198	99	1	1	1.0,NA,NA,0.333	NA,0.111,0.0,0.091	0.599
1643	ENSMUSG00000051989	Smim11	chr16	+	92310800	92310969	92305287	92305397	92312861	92313041	1643	35,34,26,34	0,0,0,0	50,45,38,30	1,0,0,0	198	99	1	1	1.0,1.0,1.0,1.0	0.962,1.0,1.0,1.0	0.01
1644	ENSMUSG00000022956	Atp5o	chr16	-	91926458	91926571	91925540	91925627	91928898	91929009	1644	240,185,216,270	0,0,0,0	258,325,271,185	1,6,0,0	198	99	1	1	1.0,1.0,1.0,1.0	0.992,0.964,1.0,1.0	0.011
1645	ENSMUSG00000022956	Atp5o	chr16	-	91926852	91926982	91926458	91926571	91928898	91929009	1645	455,345,449,541	0,0,3,2	514,741,498,430	0,2,5,1	198	99	1	1	1.0,1.0,0.987,0.993	1.0,0.995,0.98,0.995	0.002
1646	ENSMUSG00000022960	Donson	chr16	-	91681156	91681224	91679264	91680026	91682094	91682293	1646	5,8,12,13	0,0,0,0	8,9,4,14	0,1,0,0	167	99	1	1	1.0,1.0,1.0,1.0	1.0,0.842,1.0,1.0	0.039
1647	ENSMUSG00000022960	Donson	chr16	-	91681156	91681369	91679264	91680026	91682094	91682293	1647	21,17,37,27	0,0,0,0	18,26,16,23	0,1,0,0	198	99	1	1	1.0,1.0,1.0,1.0	1.0,0.929,1.0,1.0	0.018
1649	ENSMUSG00000022960	Donson	chr16	-	91684301	91684480	91683632	91683811	91686166	91686249	1649	32,21,36,37	0,0,0,1	48,40,31,25	1,1,0,0	198	99	1	1	1.0,1.0,1.0,0.949	0.96,0.952,1.0,1.0	0.009
1650	ENSMUSG00000022960	Donson	chr16	-	91687794	91687875	91686166	91686370	91688406	91688717	1650	37,28,24,25	0,0,0,0	19,40,31,26	0,1,0,0	180	99	1	1	1.0,1.0,1.0,1.0	1.0,0.957,1.0,1.0	0.011
1653	ENSMUSG00000022961	Son	chr16	+	91674694	91674774	91671348	91671465	91675400	91675548	1653	13,14,29,32	105,98,160,125	42,56,36,27	125,173,105,102	179	99	0.000289508	0.0240617	0.064,0.073,0.091,0.124	0.157,0.152,0.159,0.128	-0.061
1654	ENSMUSG00000022961	Son	chr16	+	91674694	91674774	91671348	91674141	91675400	91675548	1654	25,33,45,57	0,0,0,0	73,98,67,63	0,0,1,0	179	99	1	1	1.0,1.0,1.0,1.0	1.0,1.0,0.974,1.0	0.006
1655	ENSMUSG00000022962	Gart	chr16	-	91639339	91639451	91638726	91638795	91641211	91641386	1655	34,24,47,52	1,0,1,0	62,60,36,41	0,2,0,1	198	99	1	1	0.944,1.0,0.959,1.0	1.0,0.938,1.0,0.953	0.003
1659	ENSMUSG00000024287	Thoc1	chr18	+	9959254	9959315	9959097	9959171	9960485	9960552	1659	17,26,23,33	2,5,0,1	32,24,23,20	0,0,1,2	160	99	0.0126192	0.342327	0.84,0.763,1.0,0.953	1.0,1.0,0.934,0.861	-0.06
1660	ENSMUSG00000024287	Thoc1	chr18	+	9960485	9960552	9959254	9959315	9962372	9962491	1660	20,22,26,21	0,0,0,0	24,36,27,16	0,0,0,1	166	99	1	1	1.0,1.0,1.0,1.0	1.0,1.0,1.0,0.905	0.024
1661	ENSMUSG00000022935	Grik1	chr16	-	87896808	87896895	87895901	87896351	87914153	87914404	1661	2,0,0,1	3,0,2,5	0,0,2,0	4,5,1,8	186	99	1	1	0.262,NA,0.0,0.096	0.0,0.0,0.516,0.0	-0.01
1662	ENSMUSG00000022935	Grik1	chr16	-	87914153	87914404	87895900	87896351	87923076	87923302	1662	52,36,66,57	1,0,0,0	54,93,62,57	0,0,1,0	198	99	1	1	0.963,1.0,1.0,1.0	1.0,1.0,0.969,1.0	-0.001
1663	ENSMUSG00000022935	Grik1	chr16	-	87923076	87923302	87914153	87914404	87935897	87936115	1663	129,100,164,121	1,1,1,1	123,206,134,126	1,0,1,3	198	99	1	1	0.985,0.98,0.988,0.984	0.984,1.0,0.985,0.955	0.003
1664	ENSMUSG00000022935	Grik1	chr16	-	87946544	87946768	87940537	87940656	87950027	87950141	1664	47,32,46,40	1,0,0,0	30,41,46,37	0,0,0,0	198	99	1	1	0.959,1.0,1.0,1.0	1.0,1.0,1.0,1.0	-0.01
1665	ENSMUSG00000022935	Grik1	chr16	-	87947793	87947997	87946544	87946768	87950027	87950141	1665	112,108,156,112	0,0,0,0	96,152,131,120	0,0,1,0	198	99	1	1	1.0,1.0,1.0,1.0	1.0,1.0,0.985,1.0	0.004
1666	ENSMUSG00000022935	Grik1	chr16	-	87995914	87996058	87957489	87957597	88006348	88006522	1666	110,95,127,116	0,0,0,0	117,178,120,108	1,0,0,0	198	99	1	1	1.0,1.0,1.0,1.0	0.983,1.0,1.0,1.0	0.004
1667	ENSMUSG00000022935	Grik1	chr16	-	88051334	88051592	88034154	88034336	88289584	88290214	1667	80,72,84,83	1,0,0,0	67,97,86,60	0,3,0,0	198	99	1	1	0.976,1.0,1.0,1.0	1.0,0.942,1.0,1.0	0.008
1668	ENSMUSG00000022935	Grik1	chr16	-	88056007	88056175	88051334	88051592	88289584	88290214	1668	169,147,214,166	1,3,3,0	168,235,184,143	6,2,3,0	198	99	0.272027	1	0.988,0.961,0.973,1.0	0.933,0.983,0.968,1.0	0.009
1669	ENSMUSG00000025612	Bach1	chr16	+	87715330	87715624	87698944	87699056	87718806	87720150	1669	19,17,43,19	1,0,0,2	26,23,25,24	0,0,1,1	198	99	1	1	0.905,1.0,1.0,0.826	1.0,1.0,0.926,0.923	-0.029
1670	ENSMUSG00000053436	Mapk14	chr17	+	28692755	28692800	28691341	28691855	28713773	28713903	1670	1,0,0,1	50,45,50,43	0,0,0,0	44,58,36,46	144	99	1	1	0.014,0.0,0.0,0.016	0.0,0.0,0.0,0.0	0.007
1671	ENSMUSG00000053436	Mapk14	chr17	+	28744982	28745156	28741618	28741866	28746270	28746357	1671	78,69,103,128	0,0,0,1	84,134,101,95	0,0,0,0	198	99	1	1	1.0,1.0,1.0,0.985	1.0,1.0,1.0,1.0	-0.004
1676	ENSMUSG00000090386	Mir99ahg	chr16	+	77360662	77360718	77329179	77329678	77436354	77436402	1676	17,18,24,21	0,0,4,0	33,23,29,17	0,1,0,0	155	99	0.716775	1	1.0,1.0,0.793,1.0	1.0,0.936,1.0,1.0	-0.036
1677	ENSMUSG00000090386	Mir99ahg	chr16	+	77436354	77436402	77360662	77360718	77459373	77459502	1677	9,10,12,4	4,1,1,0	18,10,8,9	1,3,1,1	147	99	0.765973	1	0.602,0.871,0.89,1.0	0.924,0.692,0.843,0.858	0.011
1678	ENSMUSG00000090386	Mir99ahg	chr16	+	77436354	77436402	77360662	77360718	77501502	77501610	1678	17,14,27,22	2,3,4,2	34,16,15,21	5,8,7,7	147	99	0.0156436	0.392655	0.851,0.759,0.82,0.881	0.821,0.574,0.591,0.669	0.164
1679	ENSMUSG00000090386	Mir99ahg	chr16	+	77436354	77436402	77360662	77360718	77555921	77555967	1679	7,7,9,4	0,1,0,0	13,3,6,7	0,0,0,0	147	99	1	1	1.0,0.825,1.0,1.0	1.0,1.0,1.0,1.0	-0.044
1680	ENSMUSG00000090386	Mir99ahg	chr16	+	77459373	77459502	77360662	77360718	77501502	77501610	1680	9,2,5,3	2,3,4,2	7,9,5,10	5,8,7,7	198	99	0.55316	1	0.692,0.25,0.385,0.429	0.412,0.36,0.263,0.417	0.076
1681	ENSMUSG00000090386	Mir99ahg	chr16	+	77459373	77459502	77436354	77436402	77501502	77501610	1681	7,4,7,3	10,7,20,18	12,13,6,12	22,13,9,14	198	99	0.0352975	0.658946	0.259,0.222,0.149,0.077	0.214,0.333,0.25,0.3	-0.098
1682	ENSMUSG00000090386	Mir99ahg	chr16	+	77501502	77501610	77360662	77360718	77555921	77555967	1682	27,22,32,26	0,1,0,0	38,52,39,35	0,0,0,0	198	99	1	1	1.0,0.917,1.0,1.0	1.0,1.0,1.0,1.0	-0.021
1683	ENSMUSG00000090386	Mir99ahg	chr16	+	77501502	77501610	77436354	77436402	77555921	77555967	1683	35,26,48,42	0,0,0,0	55,57,41,42	1,0,0,0	198	99	1	1	1.0,1.0,1.0,1.0	0.965,1.0,1.0,1.0	0.009
1684	ENSMUSG00000090386	Mir99ahg	chr16	+	77555921	77555967	77501502	77501610	77596898	77596954	1684	30,18,35,36	2,0,0,0	33,49,44,39	0,0,0,0	145	99	1	1	0.911,1.0,1.0,1.0	1.0,1.0,1.0,1.0	-0.022
1685	ENSMUSG00000090386	Mir99ahg	chr16	+	77594621	77595262	77555921	77555967	77596898	77598531	1685	13,8,14,11	22,10,24,24	10,17,5,4	23,24,28,23	198	99	0.102436	1	0.228,0.286,0.226,0.186	0.179,0.262,0.082,0.08	0.081
1686	ENSMUSG00000090386	Mir99ahg	chr16	+	77596898	77596959	77555921	77555967	77670352	77670560	1686	14,8,11,14	0,1,0,0	14,13,17,13	0,0,0,0	160	99	1	1	1.0,0.832,1.0,1.0	1.0,1.0,1.0,1.0	-0.042
1688	ENSMUSG00000090386	Mir99ahg	chr16	+	77670352	77670560	77596898	77596959	77679976	77680187	1688	4,3,5,1	0,1,3,1	2,2,6,4	2,3,3,0	198	99	0.412797	1	1.0,0.6,0.455,0.333	0.333,0.25,0.5,1.0	0.076
1689	ENSMUSG00000090386	Mir99ahg	chr16	+	77679976	77680023	77596898	77596959	77691234	77691397	1689	0,1,3,1	0,0,0,0	2,3,3,1	0,0,0,1	146	99	1	1	NA,1.0,1.0,1.0	1.0,1.0,1.0,0.404	0.149
1690	ENSMUSG00000022867	Usp25	chr16	+	77055153	77055240	77050397	77050560	77059162	77059300	1690	69,33,62,49	1,0,2,0	72,96,55,39	0,0,0,0	186	99	1	1	0.973,1.0,0.943,1.0	1.0,1.0,1.0,1.0	-0.021
1691	ENSMUSG00000022867	Usp25	chr16	+	77069052	77069126	77062395	77062472	77071643	77071792	1691	56,34,54,57	0,0,0,1	48,74,41,41	0,1,1,0	173	99	1	1	1.0,1.0,1.0,0.97	1.0,0.977,0.959,1.0	0.008
1692	ENSMUSG00000022867	Usp25	chr16	+	77075270	77075366	77074858	77074986	77076359	77076521	1692	65,56,69,88	0,0,1,0	73,114,73,61	0,0,0,0	195	99	1	1	1.0,1.0,0.972,1.0	1.0,1.0,1.0,1.0	-0.007
1693	ENSMUSG00000022876	Samsn1	chr16	-	75977898	75977985	75947223	75947350	75980899	75980937	1693	43,45,47,50	1,0,0,1	39,65,51,36	0,0,0,0	186	99	1	1	0.958,1.0,1.0,0.964	1.0,1.0,1.0,1.0	-0.019
1694	ENSMUSG00000022876	Samsn1	chr16	-	75977898	75977985	75947223	75947350	76012731	76012839	1694	7,9,6,8	0,1,0,0	9,10,11,3	0,0,0,1	186	99	1	1	1.0,0.827,1.0,1.0	1.0,1.0,1.0,0.615	0.053
1695	ENSMUSG00000022876	Samsn1	chr16	-	75977898	75977985	75947223	75947350	76022207	76022270	1695	6,8,5,6	0,1,0,0	8,7,10,3	0,0,0,0	186	99	1	1	1.0,0.81,1.0,1.0	1.0,1.0,1.0,1.0	-0.047
1696	ENSMUSG00000022876	Samsn1	chr16	-	75980899	75980937	75947223	75947350	76012731	76012839	1696	2,1,0,1	0,1,0,0	3,4,4,1	0,0,0,1	137	99	1	1	1.0,0.419,NA,1.0	1.0,1.0,1.0,0.419	-0.048
1697	ENSMUSG00000022876	Samsn1	chr16	-	75980899	75980937	75947223	75947350	76022207	76022270	1697	1,0,0,2	0,1,0,0	0,1,0,1	0,0,0,0	137	99	1	1	1.0,0.0,NA,1.0	NA,1.0,NA,1.0	-0.333
1698	ENSMUSG00000022876	Samsn1	chr16	-	75980899	75980937	75977898	75977985	75987231	75987268	1698	37,48,47,49	2,0,2,0	29,57,46,39	1,0,1,1	137	99	1	1	0.93,1.0,0.944,1.0	0.954,1.0,0.971,0.966	-0.004
1699	ENSMUSG00000022876	Samsn1	chr16	-	75980899	75980937	75977898	75977985	76012731	76012839	1699	16,10,19,23	1,2,2,2	13,26,27,17	1,3,2,0	137	99	0.495937	1	0.92,0.783,0.873,0.893	0.904,0.862,0.907,1.0	-0.051
1700	ENSMUSG00000022876	Samsn1	chr16	-	75980899	75980937	75977898	75977985	76022207	76022270	1700	13,9,19,21	0,1,1,0	10,22,20,17	0,0,1,0	137	99	1	1	1.0,0.867,0.932,1.0	1.0,1.0,0.935,1.0	-0.034
1701	ENSMUSG00000022876	Samsn1	chr16	-	75987231	75987268	75977898	75977985	76012731	76012839	1701	2,0,2,0	1,2,2,2	2,2,1,1	1,3,2,0	136	99	0.10139	1	0.593,0.0,0.421,0.0	0.593,0.327,0.267,1.0	-0.293
1702	ENSMUSG00000022876	Samsn1	chr16	-	75987231	75987268	75977898	75977985	76022207	76022270	1702	2,0,2,0	0,1,1,0	1,0,1,0	0,0,1,0	136	99	1	1	1.0,0.0,0.593,NA	1.0,NA,0.421,NA	-0.179
1703	ENSMUSG00000022876	Samsn1	chr16	-	75987231	75987268	75980899	75980937	76012731	76012839	1703	11,10,13,11	3,2,0,4	8,18,9,15	3,8,7,3	136	99	0.0613104	0.913025	0.727,0.784,1.0,0.667	0.66,0.621,0.483,0.784	0.157
1704	ENSMUSG00000022876	Samsn1	chr16	-	75987231	75987268	75980899	75980937	76022207	76022270	1704	11,8,12,11	0,1,1,2	7,16,10,15	0,4,0,2	136	99	0.387043	1	1.0,0.853,0.897,0.8	1.0,0.744,1.0,0.845	-0.01
1705	ENSMUSG00000022876	Samsn1	chr16	-	76012731	76012839	75947223	75947350	76022207	76022270	1705	46,35,50,51	0,1,0,0	54,68,49,43	0,0,0,0	198	99	1	1	1.0,0.946,1.0,1.0	1.0,1.0,1.0,1.0	-0.014
1706	ENSMUSG00000022876	Samsn1	chr16	-	76012731	76012839	75977898	75977985	76022207	76022270	1706	47,36,52,53	0,1,1,0	55,71,51,42	0,0,1,0	198	99	1	1	1.0,0.947,0.963,1.0	1.0,1.0,0.962,1.0	-0.013
1707	ENSMUSG00000022876	Samsn1	chr16	-	76012731	76012839	75980899	75980937	76022207	76022270	1707	49,36,50,55	0,1,1,2	57,76,56,45	0,4,0,2	198	99	1	1	1.0,0.947,0.962,0.932	1.0,0.905,1.0,0.918	0.004
1708	ENSMUSG00000022876	Samsn1	chr16	-	76012731	76012839	75987231	75987268	76022207	76022270	1708	46,36,52,51	0,0,0,0	55,70,49,44	0,0,1,1	198	99	1	1	1.0,1.0,1.0,1.0	1.0,1.0,0.961,0.957	0.021
1709	ENSMUSG00000000708	Kat2b	chr17	+	53638351	53638543	53632536	53632718	53641192	53641299	1709	157,146,223,185	0,0,1,1	175,249,155,115	0,0,0,0	198	99	1	1	1.0,1.0,0.991,0.989	1.0,1.0,1.0,1.0	-0.005
1710	ENSMUSG00000000708	Kat2b	chr17	+	53644613	53644736	53641192	53641299	53653021	53653230	1710	93,74,90,91	0,0,0,0	58,123,70,76	0,0,1,0	198	99	1	1	1.0,1.0,1.0,1.0	1.0,1.0,0.972,1.0	0.007
1711	ENSMUSG00000000708	Kat2b	chr17	+	53648746	53648883	53644613	53644736	53653021	53653230	1711	139,109,180,163	0,0,2,1	123,195,131,124	0,2,0,1	198	99	1	1	1.0,1.0,0.978,0.988	1.0,0.98,1.0,0.984	0
1712	ENSMUSG00000000708	Kat2b	chr17	+	53659317	53659428	53654438	53654565	53660028	53660172	1712	171,198,219,202	0,0,0,0	162,229,206,163	0,1,0,0	198	99	1	1	1.0,1.0,1.0,1.0	1.0,0.991,1.0,1.0	0.002
1713	ENSMUSG00000000708	Kat2b	chr17	+	53660028	53660172	53654438	53654565	53663534	53663649	1713	92,86,141,82	0,1,0,0	79,130,83,90	0,0,0,2	198	99	1	1	1.0,0.977,1.0,1.0	1.0,1.0,1.0,0.957	0.005
1714	ENSMUSG00000000708	Kat2b	chr17	+	53665405	53665442	53663534	53663649	53665652	53665716	1714	106,124,119,96	1,0,2,4	89,148,96,81	1,2,3,6	136	99	0.119737	1	0.987,1.0,0.977,0.946	0.985,0.982,0.959,0.908	0.019
1715	ENSMUSG00000022883	Robo1	chr16	+	72993666	72993693	72989598	72989796	72995116	72995159	1715	7,6,8,9	0,0,0,1	7,12,9,9	0,0,7,0	126	99	0.0422014	0.735739	1.0,1.0,1.0,0.876	1.0,1.0,0.503,1.0	0.093
1716	ENSMUSG00000022883	Robo1	chr16	+	73012874	73013123	73009611	73009756	73024131	73024538	1716	18,11,20,21	1,0,0,0	23,38,26,13	0,0,0,0	198	99	1	1	0.9,1.0,1.0,1.0	1.0,1.0,1.0,1.0	-0.025
1717	ENSMUSG00000022707	Gbe1	chr16	+	70401733	70401849	70360857	70361027	70433544	70433670	1717	58,36,58,43	1,1,0,0	53,83,64,62	0,0,0,0	198	99	1	1	0.967,0.947,1.0,1.0	1.0,1.0,1.0,1.0	-0.022
1718	ENSMUSG00000022707	Gbe1	chr16	+	70433544	70433670	70401733	70401849	70434513	70434649	1718	89,69,122,131	0,0,0,1	73,108,93,72	0,0,0,1	198	99	1	1	1.0,1.0,1.0,0.985	1.0,1.0,1.0,0.973	0.003
1719	ENSMUSG00000022707	Gbe1	chr16	+	70433548	70433670	70401733	70401849	70434513	70434649	1719	88,68,121,131	0,0,0,1	73,105,93,72	0,0,0,1	198	99	1	1	1.0,1.0,1.0,0.985	1.0,1.0,1.0,0.973	0.003
1722	ENSMUSG00000022911	Arl13b	chr16	-	62801721	62801790	62793684	62795708	62802719	62802836	1722	20,13,27,21	35,32,38,41	30,34,19,32	42,35,26,38	168	99	0.0479245	0.793291	0.252,0.193,0.295,0.232	0.296,0.364,0.301,0.332	-0.08
1723	ENSMUSG00000022911	Arl13b	chr16	-	62811848	62812051	62806541	62806647	62827163	62827413	1723	66,69,96,94	0,1,0,0	77,111,83,71	0,0,0,1	198	99	1	1	1.0,0.972,1.0,1.0	1.0,1.0,1.0,0.973	0
1724	ENSMUSG00000022911	Arl13b	chr16	-	62813158	62813264	62811848	62812051	62827163	62827413	1724	118,123,149,160	0,1,0,0	112,194,126,120	0,0,0,0	198	99	1	1	1.0,0.984,1.0,1.0	1.0,1.0,1.0,1.0	-0.004
1725	ENSMUSG00000022911	Arl13b	chr16	-	62827163	62827413	62813158	62813264	62830742	62830813	1725	104,123,128,138	0,0,0,1	115,186,111,102	0,1,0,0	198	99	1	1	1.0,1.0,1.0,0.986	1.0,0.989,1.0,1.0	-0.001
1726	ENSMUSG00000022911	Arl13b	chr16	-	62827163	62827413	62813158	62813264	62846684	62847040	1726	59,60,64,85	4,5,10,7	57,104,57,51	6,10,4,3	198	99	0.666761	1	0.881,0.857,0.762,0.859	0.826,0.839,0.877,0.895	-0.019
1727	ENSMUSG00000022911	Arl13b	chr16	-	62830742	62830813	62813158	62813264	62846684	62847040	1727	24,21,39,44	4,5,10,7	44,56,43,30	6,10,4,3	170	99	0.175978	1	0.777,0.71,0.694,0.785	0.81,0.765,0.862,0.853	-0.081
1728	ENSMUSG00000022911	Arl13b	chr16	-	62830742	62830813	62825604	62827413	62846684	62847040	1728	68,84,106,98	1,0,3,2	101,135,97,83	3,0,0,2	170	99	1	1	0.975,1.0,0.954,0.966	0.951,1.0,1.0,0.96	-0.004
1729	ENSMUSG00000022722	Arl6	chr16	-	59618665	59618678	59613327	59613844	59618794	59618850	1729	211,180,225,266	5,8,5,9	338,355,289,299	14,9,6,5	112	99	0.723144	1	0.974,0.952,0.975,0.963	0.955,0.972,0.977,0.981	-0.005
1730	ENSMUSG00000022722	Arl6	chr16	-	59621218	59621348	59618794	59618850	59623020	59623115	1730	434,333,467,486	3,1,1,0	753,732,594,604	0,1,0,1	198	99	1	1	0.986,0.994,0.996,1.0	1.0,0.997,1.0,0.997	-0.004
1731	ENSMUSG00000022722	Arl6	chr16	-	59622403	59622508	59621218	59621348	59623020	59623115	1731	0,1,2,1	207,161,227,211	2,1,0,2	349,381,251,284	198	99	1	1	0.0,0.003,0.004,0.002	0.003,0.001,0.0,0.004	0
1732	ENSMUSG00000022722	Arl6	chr16	-	59624279	59624341	59623877	59623946	59632310	59632460	1732	405,327,438,479	0,0,0,1	641,722,541,581	0,0,0,0	161	99	1	1	1.0,1.0,1.0,0.997	1.0,1.0,1.0,1.0	-0.001
1733	ENSMUSG00000074991	Gabrr3	chr16	+	59429936	59430160	59426418	59426486	59433442	59433525	1733	23,18,31,25	1,0,1,1	20,21,20,14	0,3,4,1	198	99	1	1	0.92,1.0,0.939,0.926	1.0,0.778,0.714,0.875	0.105
1734	ENSMUSG00000074991	Gabrr3	chr16	+	59433442	59433525	59426418	59426486	59434557	59434698	1734	13,5,19,8	0,2,2,1	5,19,11,7	0,0,1,0	182	99	0.171387	1	1.0,0.576,0.838,0.813	1.0,1.0,0.857,1.0	-0.157
1735	ENSMUSG00000074991	Gabrr3	chr16	+	59447923	59448120	59440475	59440628	59461378	59461889	1735	22,14,23,27	5,0,3,1	25,15,24,13	0,1,1,1	198	99	1	1	0.688,1.0,0.793,0.931	1.0,0.882,0.923,0.867	-0.065
1736	ENSMUSG00000022744	Cldnd1	chr16	+	58729157	58729223	58728047	58728084	58729437	58729747	1736	7,8,9,4	53,42,55,56	14,6,4,6	51,84,53,53	165	99	0.858145	1	0.073,0.103,0.089,0.041	0.141,0.041,0.043,0.064	0.004
1737	ENSMUSG00000022744	Cldnd1	chr16	+	58729172	58729223	58727924	58728084	58729437	58729747	1737	5,10,10,10	53,42,55,56	15,8,11,10	51,84,53,53	150	99	0.712198	1	0.059,0.136,0.107,0.105	0.163,0.059,0.12,0.111	-0.011
1738	ENSMUSG00000022744	Cldnd1	chr16	+	58729179	58729223	58728038	58728084	58729437	58729747	1738	8,6,5,7	53,42,55,56	10,10,10,7	51,84,53,53	143	99	0.40863	1	0.095,0.09,0.059,0.08	0.12,0.076,0.116,0.084	-0.018
1739	ENSMUSG00000022744	Cldnd1	chr16	+	58732580	58732718	58731268	58731412	58732838	58732989	1739	107,72,115,110	0,0,0,0	102,147,128,78	0,1,1,0	198	99	1	1	1.0,1.0,1.0,1.0	1.0,0.987,0.985,1.0	0.007
1740	ENSMUSG00000022742	Cpox	chr16	+	58674379	58674521	58673335	58673446	58675241	58675460	1740	60,67,69,76	0,0,1,0	59,81,56,58	0,0,0,0	198	99	1	1	1.0,1.0,0.972,1.0	1.0,1.0,1.0,1.0	-0.007
1741	ENSMUSG00000022748	Cmss1	chr16	-	57323463	57323543	57317905	57317980	57606665	57606825	1741	14,12,14,10	0,0,0,0	12,19,18,16	0,1,0,1	179	99	1	1	1.0,1.0,1.0,1.0	1.0,0.913,1.0,0.898	0.047
1742	ENSMUSG00000097876	Gm16892	chr16	+	57169278	57169389	57167400	57167470	57171393	57171587	1742	0,0,0,0	0,0,2,1	1,3,0,0	0,0,2,0	198	99	1	1	NA,NA,0.0,0.0	1.0,1.0,0.0,NA	-0.667
1743	ENSMUSG00000022752	Tomm70a	chr16	+	57138029	57138178	57136697	57136807	57140578	57140786	1743	261,239,322,298	0,0,0,0	282,348,240,227	1,0,0,0	198	99	1	1	1.0,1.0,1.0,1.0	0.993,1.0,1.0,1.0	0.002
1744	ENSMUSG00000022752	Tomm70a	chr16	+	57140578	57140786	57136697	57136807	57142720	57142855	1744	76,65,91,82	0,1,0,0	82,118,100,69	0,0,0,0	198	99	1	1	1.0,0.97,1.0,1.0	1.0,1.0,1.0,1.0	-0.008
1745	ENSMUSG00000071533	Pcnp	chr16	-	56017190	56017317	56007244	56007482	56018471	56018527	1745	109,112,150,141	0,0,0,0	124,160,111,120	0,0,1,0	198	99	1	1	1.0,1.0,1.0,1.0	1.0,1.0,0.982,1.0	0.004
1746	ENSMUSG00000071533	Pcnp	chr16	-	56022054	56022129	56018119	56018527	56029602	56029686	1746	113,94,131,111	2,0,4,1	118,129,105,100	2,6,1,0	174	99	0.551617	1	0.97,1.0,0.949,0.984	0.971,0.924,0.984,1.0	0.006
1750	ENSMUSG00000022601	Zbtb11	chr16	+	55990258	55991094	55982174	55982406	55991441	55991618	1750	55,55,97,83	1,0,1,0	78,107,66,57	0,1,0,0	198	99	1	1	0.965,1.0,0.98,1.0	1.0,0.982,1.0,1.0	-0.009
1751	ENSMUSG00000022604	Cep97	chr16	-	55930465	55930608	55927720	55927879	55934752	55934797	1751	50,29,65,67	0,0,0,0	47,72,33,48	0,0,1,1	198	99	1	1	1.0,1.0,1.0,1.0	1.0,1.0,0.943,0.96	0.024
1752	ENSMUSG00000035356	Nfkbiz	chr16	-	55821767	55822115	55819566	55819706	55836320	55836392	1752	5,6,3,4	0,0,1,1	3,17,1,6	0,1,0,2	198	99	1	1	1.0,1.0,0.6,0.667	1.0,0.895,1.0,0.6	-0.057
1753	ENSMUSG00000022637	Cblb	chr16	+	52047198	52047449	52033008	52033190	52112100	52112247	1753	74,63,95,56	0,0,0,0	72,105,50,62	0,0,1,0	198	99	1	1	1.0,1.0,1.0,1.0	1.0,1.0,0.962,1.0	0.01
1754	ENSMUSG00000022637	Cblb	chr16	+	52131064	52131221	52112100	52112247	52135758	52135880	1754	34,29,47,33	1,0,0,0	56,37,46,33	0,1,0,0	198	99	1	1	0.944,1.0,1.0,1.0	1.0,0.949,1.0,1.0	-0.001
1755	ENSMUSG00000022637	Cblb	chr16	+	52189012	52189153	52186134	52186232	52204432	52208047	1755	12,9,17,18	0,1,0,1	15,21,14,11	1,0,0,0	198	99	1	1	1.0,0.818,1.0,0.9	0.882,1.0,1.0,1.0	-0.041
1756	ENSMUSG00000022637	Cblb	chr16	+	52194158	52194278	52189012	52189153	52204432	52208047	1756	28,20,42,22	0,0,0,0	23,27,21,21	0,0,0,1	198	99	1	1	1.0,1.0,1.0,1.0	1.0,1.0,1.0,0.913	0.022
1758	ENSMUSG00000032965	Ift57	chr16	+	49701853	49702016	49699232	49699549	49703149	49703268	1758	44,52,47,52	3,9,5,1	60,72,66,51	7,4,4,2	198	99	0.505271	1	0.88,0.743,0.825,0.963	0.811,0.9,0.892,0.927	-0.03
1759	ENSMUSG00000032965	Ift57	chr16	+	49759316	49759448	49758394	49758466	49760953	49761016	1759	72,48,70,75	0,0,0,0	108,110,77,74	1,0,0,0	198	99	1	1	1.0,1.0,1.0,1.0	0.982,1.0,1.0,1.0	0.004
1761	ENSMUSG00000064061	Dzip3	chr16	-	48928295	48928416	48924233	48927855	48929615	48929747	1761	97,89,108,91	0,0,0,0	88,148,112,100	0,1,0,3	198	99	1	1	1.0,1.0,1.0,1.0	1.0,0.987,1.0,0.943	0.017
1762	ENSMUSG00000064061	Dzip3	chr16	-	48944762	48944928	48943456	48943552	48945597	48945623	1762	59,48,56,71	3,6,4,8	56,74,59,50	3,7,8,4	198	99	0.926924	1	0.908,0.8,0.875,0.816	0.903,0.841,0.787,0.862	0.001
1763	ENSMUSG00000064061	Dzip3	chr16	-	48951542	48952160	48950000	48950033	48953726	48953803	1763	39,46,62,65	21,9,14,19	47,59,65,60	18,17,23,14	198	99	0.833376	1	0.481,0.719,0.689,0.631	0.566,0.634,0.586,0.682	0.013
1764	ENSMUSG00000064061	Dzip3	chr16	-	48957652	48957705	48953726	48953803	48958418	48958511	1764	60,56,57,84	0,0,0,0	63,66,60,71	0,1,0,0	152	99	1	1	1.0,1.0,1.0,1.0	1.0,0.977,1.0,1.0	0.006
1765	ENSMUSG00000064061	Dzip3	chr16	-	48959654	48959756	48958418	48958511	48972221	48972336	1765	40,42,34,54	0,0,0,0	48,67,51,34	0,0,0,1	198	99	1	1	1.0,1.0,1.0,1.0	1.0,1.0,1.0,0.944	0.014
1766	ENSMUSG00000064061	Dzip3	chr16	-	48961107	48961227	48959654	48959756	48972221	48972336	1766	40,47,69,64	0,1,1,2	40,97,42,64	1,0,0,0	198	99	0.531867	1	1.0,0.959,0.972,0.941	0.952,1.0,1.0,1.0	-0.02
1767	ENSMUSG00000064061	Dzip3	chr16	-	48977881	48977962	48975422	48975547	48979545	48979662	1767	60,68,99,68	0,0,0,0	79,118,85,105	0,0,0,1	180	99	1	1	1.0,1.0,1.0,1.0	1.0,1.0,1.0,0.983	0.004
1768	ENSMUSG00000064061	Dzip3	chr16	-	48979545	48979662	48977881	48977962	48980898	48981054	1768	63,73,89,82	0,0,1,0	80,101,91,95	1,0,0,0	198	99	1	1	1.0,1.0,0.978,1.0	0.976,1.0,1.0,1.0	0
1769	ENSMUSG00000064061	Dzip3	chr16	-	48984534	48984635	48982059	48982132	48993789	48993941	1769	70,47,85,68	0,0,0,0	95,89,91,54	0,1,0,2	198	99	1	1	1.0,1.0,1.0,1.0	1.0,0.978,1.0,0.931	0.023
1770	ENSMUSG00000033157	Abhd10	chr16	-	45732737	45732779	45731550	45731959	45736892	45737030	1770	2,5,9,0	32,7,23,26	3,7,3,2	23,25,17,11	141	99	0.626305	1	0.042,0.334,0.216,0.0	0.084,0.164,0.11,0.113	0.03
1771	ENSMUSG00000033157	Abhd10	chr16	-	45740318	45740502	45737523	45737635	45742776	45742955	1771	60,31,45,55	6,9,12,6	40,48,55,44	11,6,7,8	198	99	0.967536	1	0.833,0.633,0.652,0.821	0.645,0.8,0.797,0.733	-0.009
1772	ENSMUSG00000033157	Abhd10	chr16	-	45740983	45741179	45740345	45740502	45742776	45742907	1772	0,0,0,1	30,19,27,26	0,0,0,1	21,23,28,26	198	99	1	1	0.0,0.0,0.0,0.019	0.0,0.0,0.0,0.019	0
1773	ENSMUSG00000033177	Tmprss7	chr16	-	45677853	45677966	45673872	45673979	45679261	45679392	1773	2,1,3,3	0,0,1,0	4,13,4,3	0,0,1,0	198	99	1	1	1.0,1.0,0.6,1.0	1.0,1.0,0.667,1.0	-0.017
1779	ENSMUSG00000022661	Cd200	chr16	-	45400221	45400303	45396968	45397295	45408855	45408875	1779	41,24,24,31	2,0,1,0	23,40,38,34	1,0,0,1	181	99	1	1	0.918,1.0,0.929,1.0	0.926,1.0,1.0,0.949	-0.007
1780	ENSMUSG00000022664	Slc35a5	chr16	-	45147267	45147335	45143620	45144401	45151452	45151586	1780	38,34,44,41	1,1,0,0	32,33,36,28	0,0,0,0	167	99	1	1	0.957,0.953,1.0,1.0	1.0,1.0,1.0,1.0	-0.022
1781	ENSMUSG00000022664	Slc35a5	chr16	-	45151452	45151586	45144189	45144401	45152576	45152675	1781	23,12,26,17	0,1,0,0	16,27,21,16	0,0,0,0	198	99	1	1	1.0,0.857,1.0,1.0	1.0,1.0,1.0,1.0	-0.036
1784	ENSMUSG00000068284	Usf3	chr16	+	44198903	44199021	44173245	44173510	44200613	44200678	1784	24,30,46,25	2,0,0,0	42,51,38,41	0,1,0,2	198	99	1	1	0.857,1.0,1.0,1.0	1.0,0.962,1.0,0.911	-0.004
1785	ENSMUSG00000068284	Usf3	chr16	+	44198903	44199167	44173396	44173510	44200613	44200678	1785	12,19,22,9	2,0,0,0	14,28,9,17	0,1,0,2	198	99	1	1	0.75,1.0,1.0,1.0	1.0,0.933,1.0,0.81	0.002
1786	ENSMUSG00000068284	Usf3	chr16	+	44199112	44199167	44198903	44199021	44200613	44200678	1786	2,2,2,1	15,14,26,18	0,2,0,1	28,25,31,25	154	99	0.0459826	0.772465	0.079,0.084,0.047,0.034	0.0,0.049,0.0,0.025	0.043
1787	ENSMUSG00000068284	Usf3	chr16	+	44199118	44199167	44198903	44199021	44200613	44200678	1787	2,2,3,1	15,14,26,18	2,3,1,2	28,25,31,25	148	99	0.583689	1	0.082,0.087,0.072,0.036	0.046,0.074,0.021,0.051	0.021
1788	ENSMUSG00000022698	Naa50	chr16	+	44144780	44144918	44139829	44140111	44156409	44156546	1788	0,0,1,0	42,30,35,42	0,4,0,4	51,67,36,48	198	99	0.586864	1	0.0,0.0,0.014,0.0	0.0,0.029,0.0,0.04	-0.014
1789	ENSMUSG00000022698	Naa50	chr16	+	44157073	44157193	44156409	44156546	44157879	44157946	1789	107,67,107,116	7,0,10,7	111,162,113,71	4,5,4,10	198	99	0.665849	1	0.884,1.0,0.843,0.892	0.933,0.942,0.934,0.78	0.007
1790	ENSMUSG00000022704	Qtrtd1	chr16	-	43876628	43876841	43870778	43871820	43877956	43878033	1790	19,41,24,18	0,0,0,0	19,39,28,34	1,0,0,0	198	99	1	1	1.0,1.0,1.0,1.0	0.905,1.0,1.0,1.0	0.024
1791	ENSMUSG00000022704	Qtrtd1	chr16	-	43877956	43878033	43876628	43876841	43880298	43880354	1791	7,26,19,15	1,0,0,0	18,34,23,20	0,0,1,3	176	99	0.753158	1	0.797,1.0,1.0,1.0	1.0,1.0,0.928,0.789	0.02
1793	ENSMUSG00000061080	Lsamp	chr16	+	40786000	40786060	39984360	39984727	41206971	41209395	1793	43,15,28,25	2,0,5,5	26,35,22,27	3,1,1,1	159	99	0.104519	1	0.93,1.0,0.777,0.757	0.844,0.956,0.932,0.944	-0.053
1794	ENSMUSG00000061080	Lsamp	chr16	+	41405941	41406010	40786000	40786060	41533452	41533531	1794	5,0,1,8	29,22,37,41	3,5,1,1	25,28,30,32	168	99	0.687916	1	0.092,0.0,0.016,0.103	0.066,0.095,0.019,0.018	0.003
1795	ENSMUSG00000061080	Lsamp	chr16	+	41888914	41889147	41532857	41533531	41955226	41955352	1795	187,154,207,217	0,0,0,0	153,264,221,170	1,0,0,0	198	99	1	1	1.0,1.0,1.0,1.0	0.987,1.0,1.0,1.0	0.003
1796	ENSMUSG00000061080	Lsamp	chr16	+	42151243	42151279	42144551	42144700	42168150	42168183	1796	38,35,30,37	0,0,0,1	28,48,39,24	0,1,0,0	135	99	1	1	1.0,1.0,1.0,0.964	1.0,0.972,1.0,1.0	-0.002
1797	ENSMUSG00000061080	Lsamp	chr16	+	42168150	42168183	42144551	42144700	42174144	42174458	1797	5,3,3,7	62,47,56,45	7,13,5,7	60,73,60,43	132	99	0.0957415	1	0.057,0.046,0.039,0.104	0.08,0.118,0.059,0.109	-0.03
1798	ENSMUSG00000061080	Lsamp	chr16	+	42169460	42169498	42168150	42168183	42174144	42174283	1798	1,2,0,2	16,18,7,17	1,0,0,0	15,23,9,14	137	99	0.230211	1	0.043,0.074,0.0,0.078	0.046,0.0,0.0,0.0	0.037
1799	ENSMUSG00000052942	Glis3	chr19	-	28540200	28540408	28530872	28531986	28665752	28666236	1799	6,3,12,3	0,1,2,1	2,28,1,3	0,0,0,1	198	99	0.634898	1	1.0,0.6,0.75,0.6	1.0,1.0,1.0,0.6	-0.162
1800	ENSMUSG00000049436	Upk1b	chr16	-	38787974	38788062	38787093	38787294	38800147	38800203	1800	2,0,1,0	0,0,0,0	8,11,6,12	0,0,1,0	187	99	1	1	1.0,NA,1.0,NA	1.0,1.0,0.761,1.0	0.06
1801	ENSMUSG00000022793	B4galt4	chr16	+	38763068	38763129	38757678	38757866	38765914	38766019	1801	4,1,6,5	0,0,0,0	4,5,8,0	0,0,0,1	160	99	1	1	1.0,1.0,1.0,1.0	1.0,1.0,1.0,0.0	0.25
1803	ENSMUSG00000022793	B4galt4	chr16	+	38763068	38763191	38757678	38757866	38765914	38766019	1803	11,10,22,24	0,0,0,0	12,15,19,12	0,0,0,1	198	99	1	1	1.0,1.0,1.0,1.0	1.0,1.0,1.0,0.857	0.036
1806	ENSMUSG00000002845	Tmem39a	chr16	+	38585618	38585680	38585415	38585518	38586220	38586890	1806	3,2,4,4	5,10,6,7	10,3,7,1	9,11,6,3	161	99	0.338727	1	0.27,0.11,0.291,0.26	0.406,0.144,0.418,0.17	-0.052
1808	ENSMUSG00000069743	Zfp820	chr17	-	21840623	21840714	21823843	21823891	21845643	21845759	1808	0,0,0,0	1,0,0,0	2,2,2,1	0,0,0,0	190	99	1	1	0.0,NA,NA,NA	1.0,1.0,1.0,1.0	-1
1809	ENSMUSG00000022812	Gsk3b	chr16	+	38144259	38144453	38089000	38090613	38170663	38170747	1809	383,337,454,395	0,1,1,0	386,526,424,399	1,0,0,0	198	99	1	1	1.0,0.994,0.996,1.0	0.995,1.0,1.0,1.0	-0.001
1810	ENSMUSG00000022812	Gsk3b	chr16	+	38170663	38170747	38089000	38090613	38184434	38184545	1810	210,171,247,201	0,0,1,0	237,278,201,179	0,0,0,0	183	99	1	1	1.0,1.0,0.993,1.0	1.0,1.0,1.0,1.0	-0.002
1811	ENSMUSG00000022812	Gsk3b	chr16	+	38217112	38217151	38207994	38208090	38219971	38220158	1811	79,74,116,88	192,139,220,175	76,105,77,59	203,238,185,167	138	99	0.0706789	0.991663	0.228,0.276,0.274,0.265	0.212,0.24,0.23,0.202	0.04
1812	ENSMUSG00000022812	Gsk3b	chr16	+	38219971	38220158	38207994	38208090	38228677	38228776	1812	357,272,418,366	1,0,0,0	439,451,360,324	0,1,0,0	198	99	1	1	0.994,1.0,1.0,1.0	1.0,0.996,1.0,1.0	-0.001
1813	ENSMUSG00000022812	Gsk3b	chr16	+	38219971	38220158	38207994	38208090	38240501	38240779	1813	193,139,220,177	0,0,1,0	206,239,186,167	0,0,0,1	198	99	1	1	1.0,1.0,0.991,1.0	1.0,1.0,1.0,0.988	0.001
1814	ENSMUSG00000022812	Gsk3b	chr16	+	38228677	38228776	38207994	38208090	38240501	38240779	1814	142,175,196,187	0,0,1,0	195,217,178,160	0,0,0,1	198	99	1	1	1.0,1.0,0.99,1.0	1.0,1.0,1.0,0.988	0.001
1815	ENSMUSG00000022812	Gsk3b	chr16	+	38228677	38228776	38219971	38220158	38240501	38240779	1815	306,308,395,378	1,0,0,2	431,429,353,317	3,1,1,0	198	99	1	1	0.994,1.0,1.0,0.99	0.986,0.995,0.994,1.0	0.002
1816	ENSMUSG00000022829	Stxbp5l	chr16	-	37121798	37121910	37115831	37116052	37129798	37129964	1816	69,68,86,112	0,0,3,0	83,97,88,77	0,0,0,0	198	99	1	1	1.0,1.0,0.935,1.0	1.0,1.0,1.0,1.0	-0.016
1817	ENSMUSG00000022829	Stxbp5l	chr16	-	37139843	37140083	37133895	37134533	37156751	37156844	1817	27,14,34,26	0,0,0,1	27,33,28,21	0,0,0,0	198	99	1	1	1.0,1.0,1.0,0.929	1.0,1.0,1.0,1.0	-0.018
1818	ENSMUSG00000022829	Stxbp5l	chr16	-	37139843	37140083	37133895	37134533	37174296	37174362	1818	31,15,36,31	2,0,0,2	30,38,29,25	1,0,0,0	198	99	0.835962	1	0.886,1.0,1.0,0.886	0.938,1.0,1.0,1.0	-0.041
1819	ENSMUSG00000022829	Stxbp5l	chr16	-	37142275	37142446	37139843	37140083	37156751	37156844	1819	46,34,38,38	0,0,0,0	32,45,31,39	0,0,1,0	198	99	1	1	1.0,1.0,1.0,1.0	1.0,1.0,0.939,1.0	0.015
1820	ENSMUSG00000022829	Stxbp5l	chr16	-	37142275	37142446	37139843	37140083	37174296	37174362	1820	50,46,57,56	4,1,2,5	50,68,45,47	3,5,2,4	198	99	0.702043	1	0.862,0.958,0.934,0.848	0.893,0.872,0.918,0.855	0.016
1821	ENSMUSG00000022829	Stxbp5l	chr16	-	37156751	37156844	37134172	37134533	37174296	37174362	1821	7,3,10,7	2,0,0,2	5,7,6,7	1,0,0,0	192	99	0.555345	1	0.643,1.0,1.0,0.643	0.721,1.0,1.0,1.0	-0.109
1822	ENSMUSG00000022829	Stxbp5l	chr16	-	37156751	37156844	37139843	37140083	37174296	37174362	1822	7,3,10,6	4,1,2,5	5,7,7,7	3,5,2,4	192	99	0.745025	1	0.474,0.607,0.721,0.382	0.462,0.419,0.643,0.474	0.047
1823	ENSMUSG00000022829	Stxbp5l	chr16	-	37156751	37156844	37142275	37142446	37174296	37174362	1823	17,6,16,11	14,15,25,23	12,14,12,18	25,30,20,19	192	99	0.833777	1	0.385,0.171,0.248,0.198	0.198,0.194,0.236,0.328	0.012
1824	ENSMUSG00000022829	Stxbp5l	chr16	-	37186650	37186722	37174296	37174362	37188568	37188720	1824	38,36,54,45	22,14,26,21	61,64,32,25	15,11,19,20	171	99	0.416533	1	0.5,0.598,0.546,0.554	0.702,0.771,0.494,0.42	-0.047
1825	ENSMUSG00000022829	Stxbp5l	chr16	-	37188568	37188720	37174296	37174362	37200575	37200701	1825	68,48,81,60	1,0,0,0	47,66,72,58	0,1,0,0	198	99	1	1	0.971,1.0,1.0,1.0	1.0,0.971,1.0,1.0	0
1826	ENSMUSG00000022829	Stxbp5l	chr16	-	37210169	37210210	37208043	37208261	37214849	37214917	1826	81,67,104,89	0,0,0,0	67,99,74,61	0,0,1,0	140	99	1	1	1.0,1.0,1.0,1.0	1.0,1.0,0.981,1.0	0.005
1827	ENSMUSG00000022829	Stxbp5l	chr16	-	37255808	37255932	37247869	37247948	37261883	37261967	1827	132,124,160,151	2,4,1,1	140,185,139,129	3,1,0,3	198	99	0.69987	1	0.971,0.939,0.988,0.987	0.959,0.989,1.0,0.956	-0.005
1830	ENSMUSG00000022837	Iqcb1	chr16	+	36829003	36829073	36828407	36828492	36831501	36831614	1830	16,11,15,19	1,1,0,0	11,26,10,15	0,0,0,0	169	99	1	1	0.904,0.866,1.0,1.0	1.0,1.0,1.0,1.0	-0.057
1831	ENSMUSG00000022837	Iqcb1	chr16	+	36829003	36829273	36828384	36828492	36831501	36831565	1831	3,1,4,6	1,1,0,0	8,7,3,8	0,0,0,0	198	99	1	1	0.6,0.333,1.0,1.0	1.0,1.0,1.0,1.0	-0.267
1832	ENSMUSG00000022837	Iqcb1	chr16	+	36831501	36831614	36829003	36829073	36831828	36831991	1832	27,24,36,32	0,0,0,0	20,49,28,22	0,2,0,0	198	99	1	1	1.0,1.0,1.0,1.0	1.0,0.925,1.0,1.0	0.019
1833	ENSMUSG00000022837	Iqcb1	chr16	+	36831828	36831991	36831501	36831614	36835515	36835645	1833	32,28,52,54	0,0,1,0	40,69,52,38	0,0,0,0	198	99	1	1	1.0,1.0,0.963,1.0	1.0,1.0,1.0,1.0	-0.009
1834	ENSMUSG00000022837	Iqcb1	chr16	+	36849626	36849736	36847480	36847659	36851184	36851294	1834	61,50,51,61	2,2,1,0	45,82,42,69	2,1,1,0	198	99	1	1	0.938,0.926,0.962,1.0	0.918,0.976,0.955,1.0	-0.006
1835	ENSMUSG00000022837	Iqcb1	chr16	+	36851184	36851294	36849626	36849736	36856290	36856433	1835	65,52,61,62	0,1,0,0	30,83,50,59	0,3,1,0	198	99	0.554228	1	1.0,0.963,1.0,1.0	1.0,0.933,0.962,1.0	0.017
1836	ENSMUSG00000022837	Iqcb1	chr16	+	36858454	36858603	36856290	36856433	36867558	36867690	1836	40,27,48,35	0,0,0,0	44,50,35,39	0,0,1,0	198	99	1	1	1.0,1.0,1.0,1.0	1.0,1.0,0.946,1.0	0.014
1839	ENSMUSG00000034473	Sec22a	chr16	-	35318803	35318869	35311130	35314287	35329497	35329613	1839	55,42,51,65	1,2,0,0	40,83,45,63	0,0,0,0	165	99	1	1	0.971,0.926,1.0,1.0	1.0,1.0,1.0,1.0	-0.026
1840	ENSMUSG00000034473	Sec22a	chr16	-	35318803	35318869	35311130	35314287	35347598	35347739	1840	18,11,18,15	0,0,0,0	6,29,14,18	0,2,1,0	165	99	1	1	1.0,1.0,1.0,1.0	1.0,0.897,0.894,1.0	0.052
1841	ENSMUSG00000034473	Sec22a	chr16	-	35329497	35329613	35311130	35314287	35347598	35347793	1841	38,47,52,43	0,0,0,0	40,68,41,53	0,2,1,0	198	99	1	1	1.0,1.0,1.0,1.0	1.0,0.944,0.953,1.0	0.026
1842	ENSMUSG00000034473	Sec22a	chr16	-	35329497	35329613	35318803	35318869	35347598	35347793	1842	75,77,86,96	0,1,1,1	74,123,72,99	0,1,0,1	198	99	1	1	1.0,0.975,0.977,0.98	1.0,0.984,1.0,0.98	-0.008
1843	ENSMUSG00000034473	Sec22a	chr16	-	35329497	35329613	35318803	35318869	35361560	35361759	1843	39,32,34,56	0,1,0,0	36,61,33,47	0,0,1,1	198	99	1	1	1.0,0.941,1.0,1.0	1.0,1.0,0.943,0.959	0.01
1844	ENSMUSG00000034473	Sec22a	chr16	-	35329497	35329613	35318803	35318869	35363823	35363918	1844	38,32,34,55	0,0,0,2	34,55,31,47	0,0,1,0	198	99	1	1	1.0,1.0,1.0,0.932	1.0,1.0,0.939,1.0	-0.002
1845	ENSMUSG00000034473	Sec22a	chr16	-	35361560	35361759	35318803	35318869	35363823	35363847	1845	31,28,44,45	0,0,0,2	46,58,52,54	0,0,1,0	198	99	1	1	1.0,1.0,1.0,0.918	1.0,1.0,0.963,1.0	-0.011
1846	ENSMUSG00000034473	Sec22a	chr16	-	35361560	35361759	35329497	35329613	35363823	35363847	1846	32,27,44,48	0,0,0,2	48,64,53,54	0,0,0,1	198	99	1	1	1.0,1.0,1.0,0.923	1.0,1.0,1.0,0.964	-0.01
1847	ENSMUSG00000022807	Osbpl11	chr16	+	33209925	33210102	33205922	33206002	33214341	33214543	1847	39,30,49,49	0,0,0,0	35,66,48,25	1,0,0,0	198	99	1	1	1.0,1.0,1.0,1.0	0.946,1.0,1.0,1.0	0.014
1848	ENSMUSG00000022807	Osbpl11	chr16	+	33234422	33234605	33228961	33229148	33236254	33236408	1848	38,38,33,44	1,0,2,0	36,55,44,32	0,0,0,0	198	99	1	1	0.95,1.0,0.892,1.0	1.0,1.0,1.0,1.0	-0.039
1849	ENSMUSG00000022802	Lmln	chr16	+	33069880	33069998	33069040	33069123	33074004	33074183	1849	30,49,64,52	1,0,0,0	44,75,52,39	0,0,0,0	198	99	1	1	0.938,1.0,1.0,1.0	1.0,1.0,1.0,1.0	-0.016
1850	ENSMUSG00000022802	Lmln	chr16	+	33074004	33074183	33069880	33069998	33080930	33081036	1850	44,43,64,64	1,0,4,1	37,84,40,43	0,3,4,0	198	99	0.69206	1	0.957,1.0,0.889,0.97	1.0,0.933,0.833,1.0	0.012
1851	ENSMUSG00000022802	Lmln	chr16	+	33088101	33088219	33083018	33083113	33089264	33089372	1851	52,89,66,61	0,0,0,0	39,82,51,46	0,1,0,0	198	99	1	1	1.0,1.0,1.0,1.0	1.0,0.976,1.0,1.0	0.006
1852	ENSMUSG00000035578	Iqcg	chr16	-	33019440	33019542	33015384	33017063	33029014	33029089	1852	16,7,12,12	0,0,1,0	15,26,15,6	0,2,0,0	198	99	1	1	1.0,1.0,0.857,1.0	1.0,0.867,1.0,1.0	-0.002
1853	ENSMUSG00000035578	Iqcg	chr16	-	33020513	33020645	33019440	33019542	33029014	33029089	1853	25,16,30,24	2,0,0,0	21,39,33,19	0,0,0,0	198	99	1	1	0.862,1.0,1.0,1.0	1.0,1.0,1.0,1.0	-0.034
1854	ENSMUSG00000035578	Iqcg	chr16	-	33029014	33029089	33015384	33017063	33030774	33030936	1854	16,9,16,6	0,0,0,0	13,34,9,4	2,0,0,0	174	99	1	1	1.0,1.0,1.0,1.0	0.787,1.0,1.0,1.0	0.053
1855	ENSMUSG00000035578	Iqcg	chr16	-	33035540	33035622	33030774	33030936	33040763	33040892	1855	26,27,31,45	1,0,4,0	50,65,42,40	0,0,0,0	181	99	0.610754	1	0.934,1.0,0.809,1.0	1.0,1.0,1.0,1.0	-0.064
1856	ENSMUSG00000035578	Iqcg	chr16	-	33040763	33040892	33030774	33030936	33045519	33045701	1856	28,16,27,16	0,1,0,0	16,19,11,18	0,0,0,0	198	99	1	1	1.0,0.889,1.0,1.0	1.0,1.0,1.0,1.0	-0.028
1857	ENSMUSG00000035629	Rubcn	chr16	-	32838237	32838353	32836409	32836620	32841536	32841581	1857	28,51,53,49	0,0,0,0	54,77,32,46	0,1,0,0	198	99	1	1	1.0,1.0,1.0,1.0	1.0,0.975,1.0,1.0	0.006
1858	ENSMUSG00000035629	Rubcn	chr16	-	32841536	32841581	32838237	32838353	32842997	32843531	1858	9,20,15,16	7,7,9,6	22,21,22,15	13,13,11,14	144	99	0.371199	1	0.469,0.663,0.534,0.647	0.538,0.526,0.579,0.424	0.061
1859	ENSMUSG00000022791	Tnk2	chr16	+	32663738	32663919	32644642	32645108	32665885	32665956	1859	85,87,110,88	1,1,0,0	57,122,77,97	0,1,0,0	198	99	1	1	0.977,0.978,1.0,1.0	1.0,0.984,1.0,1.0	-0.007
1861	ENSMUSG00000022791	Tnk2	chr16	+	32665885	32665956	32644642	32645108	32669386	32669539	1861	2,2,0,0	0,0,0,0	0,0,0,0	0,1,0,0	170	99	1	1	1.0,1.0,NA,NA	NA,0.0,NA,NA	1
1862	ENSMUSG00000022791	Tnk2	chr16	+	32668220	32668442	32665885	32665956	32669386	32669539	1862	127,112,189,153	1,1,0,0	129,160,118,133	0,0,0,0	198	99	1	1	0.984,0.982,1.0,1.0	1.0,1.0,1.0,1.0	-0.008
1863	ENSMUSG00000022791	Tnk2	chr16	+	32675521	32675716	32673155	32673280	32677893	32677985	1863	92,57,60,85	2,0,0,0	65,72,89,69	0,0,0,0	198	99	1	1	0.958,1.0,1.0,1.0	1.0,1.0,1.0,1.0	-0.01
1864	ENSMUSG00000022791	Tnk2	chr16	+	32678668	32678713	32677893	32677985	32679458	32680133	1864	72,71,58,64	37,21,20,26	64,84,76,53	28,30,30,19	144	99	0.970866	1	0.572,0.699,0.666,0.629	0.611,0.658,0.635,0.657	0.001
1865	ENSMUSG00000022791	Tnk2	chr16	+	32680899	32680995	32679458	32680807	32681151	32681279	1865	62,45,61,50	17,28,21,28	46,90,48,53	23,26,23,15	195	99	0.538767	1	0.649,0.449,0.596,0.476	0.504,0.637,0.514,0.642	-0.032
1867	ENSMUSG00000035790	Cep19	chr16	+	32102966	32103044	32099799	32100111	32103883	32104047	1867	53,31,50,51	2,0,0,0	33,59,39,38	0,0,0,0	177	99	1	1	0.937,1.0,1.0,1.0	1.0,1.0,1.0,1.0	-0.016
1868	ENSMUSG00000022781	Pak2	chr16	-	32027711	32027811	32023088	32023285	32031583	32031701	1868	188,144,173,148	0,1,3,0	140,210,175,133	0,0,1,0	198	99	1	1	1.0,0.986,0.966,1.0	1.0,1.0,0.989,1.0	-0.009
1869	ENSMUSG00000022781	Pak2	chr16	-	32044480	32044581	32043852	32044000	32052175	32052383	1869	223,176,242,197	0,0,1,0	185,309,212,170	1,0,1,0	198	99	1	1	1.0,1.0,0.992,1.0	0.989,1.0,0.991,1.0	0.003
1870	ENSMUSG00000045625	Pigz	chr16	+	31941912	31942106	31933850	31934043	31944249	31946046	1870	7,7,8,7	0,0,0,1	5,10,11,6	0,0,0,0	198	99	1	1	1.0,1.0,1.0,0.778	1.0,1.0,1.0,1.0	-0.055
1871	ENSMUSG00000022770	Dlg1	chr16	+	31743105	31743270	31684127	31684294	31781781	31781835	1871	192,190,232,211	0,2,0,0	227,322,254,221	0,0,0,0	198	99	1	1	1.0,0.979,1.0,1.0	1.0,1.0,1.0,1.0	-0.005
1872	ENSMUSG00000022770	Dlg1	chr16	+	31771756	31771855	31743105	31743270	31781781	31781835	1872	39,28,30,34	100,96,123,119	60,82,74,53	103,175,122,122	198	99	9.04302e-05	0.0095896	0.163,0.127,0.109,0.125	0.226,0.19,0.233,0.178	-0.076
1873	ENSMUSG00000022770	Dlg1	chr16	+	31771756	31771855	31743105	31743270	31788081	31788132	1873	26,8,18,15	0,0,0,1	34,51,45,34	3,1,1,0	198	99	0.76617	1	1.0,1.0,1.0,0.882	0.85,0.962,0.957,1.0	0.028
1874	ENSMUSG00000022770	Dlg1	chr16	+	31771756	31771855	31754349	31755016	31781781	31781835	1874	13,22,13,23	5,11,8,9	26,31,31,19	14,10,4,9	198	99	0.354324	1	0.565,0.5,0.448,0.561	0.481,0.608,0.795,0.514	-0.081
1875	ENSMUSG00000022770	Dlg1	chr16	+	31781781	31781835	31743105	31743270	31788081	31788132	1875	187,163,208,217	0,0,0,1	215,290,217,204	3,1,1,0	153	99	1	1	1.0,1.0,1.0,0.993	0.979,0.995,0.993,1.0	0.006
1876	ENSMUSG00000022770	Dlg1	chr16	+	31781781	31781835	31771756	31771855	31788081	31788132	1876	103,88,98,121	0,0,0,0	140,149,130,102	0,0,2,0	153	99	1	1	1.0,1.0,1.0,1.0	1.0,1.0,0.977,1.0	0.006
1877	ENSMUSG00000022770	Dlg1	chr16	+	31793503	31793640	31791714	31791884	31796865	31796965	1877	120,137,198,147	4,3,4,2	168,258,181,161	3,3,2,0	198	99	0.0753742	1	0.938,0.958,0.961,0.974	0.966,0.977,0.978,1.0	-0.023
1878	ENSMUSG00000022770	Dlg1	chr16	+	31796865	31796965	31791714	31791884	31805613	31805734	1878	17,20,22,29	0,1,0,0	29,36,32,17	2,0,0,0	198	99	1	1	1.0,0.909,1.0,1.0	0.879,1.0,1.0,1.0	0.007
1879	ENSMUSG00000022770	Dlg1	chr16	+	31796865	31797010	31791714	31791884	31805613	31805734	1879	96,116,115,132	0,1,0,0	148,194,153,126	2,0,0,0	198	99	1	1	1.0,0.983,1.0,1.0	0.974,1.0,1.0,1.0	0.002
1880	ENSMUSG00000022770	Dlg1	chr16	+	31846833	31846937	31842769	31842839	31847635	31847669	1880	9,7,15,22	111,56,107,86	6,11,4,13	84,161,122,122	198	99	0.00140885	0.0796568	0.039,0.059,0.066,0.113	0.034,0.033,0.016,0.051	0.036
1881	ENSMUSG00000022770	Dlg1	chr16	+	31846836	31846933	31842769	31842839	31847635	31847669	1881	10,6,12,8	111,56,107,86	4,13,1,1	84,161,122,122	196	99	0.000761472	0.0494565	0.044,0.051,0.054,0.045	0.023,0.039,0.004,0.004	0.031
1882	ENSMUSG00000022770	Dlg1	chr16	+	31847635	31847669	31846836	31846933	31853842	31853884	1882	31,34,39,49	1,4,7,2	29,92,53,41	5,4,7,2	133	99	0.940052	1	0.958,0.864,0.806,0.948	0.812,0.945,0.849,0.938	0.008
1883	ENSMUSG00000022770	Dlg1	chr16	+	31854652	31854688	31853842	31853884	31856440	31856491	1883	17,10,21,23	100,89,131,112	14,17,18,22	124,243,157,140	135	99	0.0335158	0.637746	0.111,0.076,0.105,0.131	0.076,0.049,0.078,0.103	0.029
1884	ENSMUSG00000022770	Dlg1	chr16	+	31854667	31854688	31853842	31853884	31856440	31856491	1884	13,11,8,12	100,89,131,112	6,5,14,10	124,243,157,140	120	99	0.0078524	0.250665	0.097,0.093,0.048,0.081	0.038,0.017,0.069,0.056	0.035
1885	ENSMUSG00000022770	Dlg1	chr16	+	31856440	31856491	31853650	31853884	31857546	31857648	1885	138,124,178,161	0,0,0,0	170,297,221,160	0,0,0,1	150	99	1	1	1.0,1.0,1.0,1.0	1.0,1.0,1.0,0.991	0.002
1886	ENSMUSG00000022770	Dlg1	chr16	+	31857546	31857648	31856440	31856491	31857891	31857916	1886	206,189,250,235	4,5,2,1	268,380,319,226	8,7,2,7	198	99	0.151145	1	0.963,0.95,0.984,0.992	0.944,0.964,0.988,0.942	0.013
1887	ENSMUSG00000047714	Ppp1r2	chr16	-	31258336	31258504	31251536	31254733	31260573	31260668	1887	196,133,164,203	1,0,1,0	164,233,164,169	0,0,0,0	198	99	1	1	0.99,1.0,0.988,1.0	1.0,1.0,1.0,1.0	-0.006
1888	ENSMUSG00000049076	Acap2	chr16	-	31109640	31109732	31108026	31108187	31110500	31110570	1888	87,101,124,84	1,0,1,0	98,144,76,77	0,0,0,1	191	99	1	1	0.978,1.0,0.985,1.0	1.0,1.0,1.0,0.976	-0.003
1889	ENSMUSG00000022538	Lsg1	chr16	-	30565429	30565509	30564645	30564819	30567710	30567834	1889	40,33,33,25	0,0,0,0	33,30,40,26	0,1,0,1	179	99	1	1	1.0,1.0,1.0,1.0	1.0,0.943,1.0,0.935	0.03
1890	ENSMUSG00000022538	Lsg1	chr16	-	30577798	30577997	30574545	30574606	30580958	30581045	1890	1,2,1,3	21,12,28,17	1,8,3,4	25,40,24,18	198	99	0.1047	1	0.023,0.077,0.018,0.081	0.02,0.091,0.059,0.1	-0.018
1891	ENSMUSG00000022538	Lsg1	chr16	-	30577898	30577997	30574545	30574606	30580958	30581045	1891	1,2,1,3	21,12,28,17	1,7,2,4	25,40,24,18	198	99	0.208532	1	0.023,0.077,0.018,0.081	0.02,0.08,0.04,0.1	-0.01
1892	ENSMUSG00000022538	Lsg1	chr16	-	30580958	30581045	30574545	30574606	30582055	30582142	1892	46,32,62,39	0,0,0,0	36,74,51,55	0,0,0,1	186	99	1	1	1.0,1.0,1.0,1.0	1.0,1.0,1.0,0.967	0.008
1893	ENSMUSG00000022538	Lsg1	chr16	-	30585553	30585680	30582252	30582651	30587437	30587539	1893	49,51,46,56	0,0,0,0	53,81,55,45	0,0,1,3	198	99	1	1	1.0,1.0,1.0,1.0	1.0,1.0,0.965,0.882	0.038
1894	ENSMUSG00000022533	Atp13a3	chr16	-	30321805	30321895	30312422	30315901	30322871	30322952	1894	90,61,99,67	14,18,20,18	112,180,102,96	26,39,18,18	189	99	0.724985	1	0.771,0.64,0.722,0.661	0.693,0.707,0.748,0.736	-0.022
1895	ENSMUSG00000022533	Atp13a3	chr16	-	30322871	30322952	30312422	30315901	30328955	30329044	1895	39,45,44,45	1,0,0,0	66,97,47,53	0,0,0,0	180	99	1	1	0.955,1.0,1.0,1.0	1.0,1.0,1.0,1.0	-0.011
1896	ENSMUSG00000022533	Atp13a3	chr16	-	30336189	30336262	30333758	30333927	30337501	30337598	1896	129,84,110,103	0,0,0,0	183,187,126,144	0,0,1,0	172	99	1	1	1.0,1.0,1.0,1.0	1.0,1.0,0.986,1.0	0.004
1897	ENSMUSG00000022533	Atp13a3	chr16	-	30337501	30337598	30333758	30333927	30338431	30338541	1897	64,42,76,52	0,0,0,0	87,113,79,58	0,3,0,0	196	99	1	1	1.0,1.0,1.0,1.0	1.0,0.95,1.0,1.0	0.012
1898	ENSMUSG00000022533	Atp13a3	chr16	-	30349684	30349873	30348049	30348111	30350962	30351120	1898	142,117,194,150	0,0,1,0	180,297,161,193	0,0,0,0	198	99	1	1	1.0,1.0,0.99,1.0	1.0,1.0,1.0,1.0	-0.002
1899	ENSMUSG00000022533	Atp13a3	chr16	-	30350962	30351120	30349684	30349873	30351228	30351408	1899	163,166,250,160	0,0,0,1	234,321,198,205	0,0,0,0	198	99	1	1	1.0,1.0,1.0,0.988	1.0,1.0,1.0,1.0	-0.003
1900	ENSMUSG00000022533	Atp13a3	chr16	-	30357204	30357274	30355752	30355887	30359668	30359749	1900	73,26,59,61	1,0,1,0	57,80,70,35	0,0,1,0	169	99	1	1	0.977,1.0,0.972,1.0	1.0,1.0,0.976,1.0	-0.007
1901	ENSMUSG00000022533	Atp13a3	chr16	-	30359668	30359749	30357204	30357274	30361419	30361490	1901	170,132,188,195	2,2,0,1	223,284,210,160	2,1,0,1	180	99	1	1	0.979,0.973,1.0,0.991	0.984,0.994,1.0,0.989	-0.006
1903	ENSMUSG00000022525	Hrasls	chr16	+	29220308	29220574	29217611	29217750	29228135	29228382	1903	6,6,9,9	0,0,1,0	3,9,8,10	0,0,0,0	198	99	1	1	1.0,1.0,0.818,1.0	1.0,1.0,1.0,1.0	-0.045
1904	ENSMUSG00000022523	Fgf12	chr16	-	28189433	28189632	28160119	28162535	28372912	28373016	1904	177,157,213,204	2,0,0,0	187,215,185,166	0,2,1,0	198	99	1	1	0.978,1.0,1.0,1.0	1.0,0.982,0.989,1.0	0.002
1905	ENSMUSG00000022508	Bcl6	chr16	-	23969905	23970073	23968306	23968437	23971414	23971599	1905	51,31,41,37	0,0,0,0	49,51,52,42	2,0,0,0	198	99	1	1	1.0,1.0,1.0,1.0	0.925,1.0,1.0,1.0	0.019
1910	ENSMUSG00000004462	Tbccd1	chr16	-	22818380	22818528	22813214	22813956	22825765	22826132	1910	1,7,8,9	0,0,0,1	7,11,7,8	0,0,0,0	198	99	1	1	1.0,1.0,1.0,0.818	1.0,1.0,1.0,1.0	-0.045
1911	ENSMUSG00000004462	Tbccd1	chr16	-	22822081	22822579	22818380	22818528	22825765	22826132	1911	5,7,12,13	0,0,0,0	11,14,15,8	0,0,0,2	198	99	1	1	1.0,1.0,1.0,1.0	1.0,1.0,1.0,0.667	0.083
1912	ENSMUSG00000004462	Tbccd1	chr16	-	22822702	22822889	22822081	22822579	22825765	22826132	1912	10,11,10,11	0,0,0,1	20,19,16,7	0,1,0,0	198	99	1	1	1.0,1.0,1.0,0.846	1.0,0.905,1.0,1.0	-0.015
1913	ENSMUSG00000022858	Tra2b	chr16	-	22258985	22259261	22254983	22255117	22265740	22265829	1913	16,15,15,23	81,82,105,80	24,38,30,22	109,124,68,67	198	99	0.0111679	0.317501	0.09,0.084,0.067,0.126	0.099,0.133,0.181,0.141	-0.047
1914	ENSMUSG00000044626	Liph	chr16	-	21962144	21962256	21958780	21958954	21965953	21966049	1914	5,1,3,2	0,0,0,0	1,3,0,1	0,1,0,0	198	99	1	1	1.0,1.0,1.0,1.0	1.0,0.6,NA,1.0	0.133
1915	ENSMUSG00000044626	Liph	chr16	-	21974057	21974147	21967984	21968152	21976232	21976334	1915	0,0,0,1	0,0,0,1	1,2,0,1	1,0,0,0	189	99	1	1	NA,NA,NA,0.344	0.344,1.0,NA,1.0	-0.437
1916	ENSMUSG00000022853	Ehhadh	chr16	-	21777798	21777902	21775344	21775511	21787706	21787844	1916	3,1,5,8	1,2,3,1	8,6,2,4	0,0,0,0	198	99	1.57666e-05	0.00239104	0.6,0.2,0.455,0.8	1.0,1.0,1.0,1.0	-0.486
1917	ENSMUSG00000033653	Vps8	chr16	+	21451355	21451361	21448348	21448403	21456228	21456353	1917	49,28,43,27	1,3,2,1	33,44,33,38	0,6,1,1	105	99	0.615636	1	0.979,0.898,0.953,0.962	1.0,0.874,0.969,0.973	-0.006
1918	ENSMUSG00000033653	Vps8	chr16	+	21495879	21495926	21478393	21478483	21500187	21500410	1918	79,64,92,67	4,3,2,2	56,103,79,49	1,3,0,1	146	99	0.0478425	0.79217	0.931,0.935,0.969,0.958	0.974,0.959,1.0,0.971	-0.028
1919	ENSMUSG00000033653	Vps8	chr16	+	21531279	21531362	21527465	21527592	21532282	21532367	1919	75,85,66,77	2,0,0,0	82,98,62,48	0,0,0,0	182	99	1	1	0.953,1.0,1.0,1.0	1.0,1.0,1.0,1.0	-0.012
1920	ENSMUSG00000033653	Vps8	chr16	+	21531279	21531362	21527465	21527592	21533062	21533161	1920	35,38,27,30	0,2,3,0	43,44,31,19	3,1,1,0	182	99	0.635531	1	1.0,0.912,0.83,1.0	0.886,0.96,0.944,1.0	-0.012
1921	ENSMUSG00000033653	Vps8	chr16	+	21532282	21532367	21527465	21527592	21533062	21533161	1921	46,41,58,55	0,2,3,0	56,60,66,43	3,1,1,0	184	99	0.796819	1	1.0,0.917,0.912,1.0	0.909,0.97,0.973,1.0	-0.006
1923	ENSMUSG00000033653	Vps8	chr16	+	21540018	21540108	21533062	21533161	21543267	21543314	1923	70,70,84,69	0,0,0,0	63,88,64,45	0,1,0,0	189	99	1	1	1.0,1.0,1.0,1.0	1.0,0.979,1.0,1.0	0.005
1924	ENSMUSG00000033653	Vps8	chr16	+	21543267	21543314	21540018	21540108	21554074	21554222	1924	60,59,63,48	0,0,0,0	56,60,53,39	0,1,0,0	146	99	1	1	1.0,1.0,1.0,1.0	1.0,0.976,1.0,1.0	0.006
1925	ENSMUSG00000033653	Vps8	chr16	+	21545170	21545273	21543267	21543314	21554074	21554222	1925	1,0,0,2	48,49,55,38	1,0,0,0	47,48,49,31	198	99	1	1	0.01,0.0,0.0,0.026	0.011,0.0,0.0,0.0	0.006
1926	ENSMUSG00000033653	Vps8	chr16	+	21568388	21568471	21567968	21568053	21574966	21575047	1926	63,57,75,64	0,1,1,0	75,93,60,60	0,0,0,0	182	99	1	1	1.0,0.969,0.976,1.0	1.0,1.0,1.0,1.0	-0.014
1927	ENSMUSG00000033653	Vps8	chr16	+	21581532	21581698	21576624	21576794	21608167	21608221	1927	59,60,70,65	0,0,0,0	41,78,77,62	0,0,2,0	198	99	1	1	1.0,1.0,1.0,1.0	1.0,1.0,0.951,1.0	0.012
1928	ENSMUSG00000033653	Vps8	chr16	+	21608167	21608221	21581532	21581698	21640678	21640759	1928	48,43,49,44	1,3,3,0	30,51,56,44	4,4,0,0	153	99	0.685191	1	0.969,0.903,0.914,1.0	0.829,0.892,1.0,1.0	0.016
1929	ENSMUSG00000006958	Chrd	chr16	+	20734861	20734962	20734685	20734773	20735116	20735258	1929	0,0,0,0	0,0,0,1	0,0,0,1	2,1,0,0	198	99	1	1	NA,NA,NA,0.0	0.0,0.0,NA,1.0	-0.333
1930	ENSMUSG00000021018	Polr2h	chr16	+	20718990	20719084	20718823	20718907	20720518	20720602	1930	18,28,31,21	3,0,0,2	20,30,29,25	1,0,0,0	193	99	0.376848	1	0.755,1.0,1.0,0.843	0.911,1.0,1.0,1.0	-0.078
1931	ENSMUSG00000022843	Clcn2	chr16	-	20707572	20707632	20707418	20707457	20707842	20707916	1931	6,8,5,13	0,0,0,0	11,11,13,5	0,1,0,1	159	99	1	1	1.0,1.0,1.0,1.0	1.0,0.873,1.0,0.757	0.092
1932	ENSMUSG00000045983	Eif4g1	chr16	+	20673598	20673655	20672748	20672876	20673867	20673961	1932	61,64,64,63	11,27,20,33	79,108,52,69	33,27,31,23	156	99	0.746619	1	0.779,0.601,0.67,0.548	0.603,0.717,0.516,0.656	0.026
1933	ENSMUSG00000045983	Eif4g1	chr16	+	20673598	20673655	20672748	20672876	20674227	20674314	1933	23,24,20,23	3,5,3,0	20,38,10,24	2,0,0,1	156	99	0.000282321	0.0235757	0.83,0.753,0.809,1.0	0.864,1.0,1.0,0.938	-0.102
1934	ENSMUSG00000045983	Eif4g1	chr16	+	20673867	20673961	20672722	20672876	20674227	20674314	1934	75,86,60,93	3,5,3,0	98,120,85,86	2,0,0,1	193	99	0.00334848	0.143793	0.928,0.898,0.911,1.0	0.962,1.0,1.0,0.978	-0.051
1935	ENSMUSG00000045983	Eif4g1	chr16	+	20673867	20673961	20673294	20673655	20674227	20674314	1935	110,103,89,107	4,1,0,0	128,167,101,110	0,0,1,0	193	99	0.688878	1	0.934,0.981,1.0,1.0	1.0,1.0,0.981,1.0	-0.016
1938	ENSMUSG00000045983	Eif4g1	chr16	+	20674785	20674806	20674227	20674314	20675343	20675520	1938	35,40,43,51	11,8,12,13	52,68,46,38	18,20,18,15	120	99	0.172778	1	0.724,0.805,0.747,0.764	0.704,0.737,0.678,0.676	0.061
1942	ENSMUSG00000045983	Eif4g1	chr16	+	20681419	20681578	20681182	20681316	20681733	20681922	1942	130,127,138,174	0,0,0,0	163,207,167,143	0,0,1,0	198	99	1	1	1.0,1.0,1.0,1.0	1.0,1.0,0.988,1.0	0.003
1943	ENSMUSG00000045983	Eif4g1	chr16	+	20687149	20687275	20686759	20686932	20687380	20687462	1943	136,120,187,137	0,0,0,1	177,190,154,147	0,0,0,0	198	99	1	1	1.0,1.0,1.0,0.986	1.0,1.0,1.0,1.0	-0.004
1944	ENSMUSG00000045983	Eif4g1	chr16	+	20687380	20687462	20687149	20687275	20688538	20688637	1944	94,82,149,132	0,3,0,0	121,134,115,98	0,0,0,0	181	99	1	1	1.0,0.937,1.0,1.0	1.0,1.0,1.0,1.0	-0.016
1945	ENSMUSG00000033809	Alg3	chr16	-	20608485	20608646	20607763	20607884	20608741	20608889	1945	26,19,40,25	1,1,2,0	27,59,16,22	0,2,2,1	198	99	0.393846	1	0.929,0.905,0.909,1.0	1.0,0.937,0.8,0.917	0.022
1946	ENSMUSG00000033809	Alg3	chr16	-	20608741	20608889	20607763	20607884	20610542	20610731	1946	3,1,5,2	0,0,0,1	5,5,3,3	0,0,0,0	198	99	1	1	1.0,1.0,1.0,0.5	1.0,1.0,1.0,1.0	-0.125
1947	ENSMUSG00000033809	Alg3	chr16	-	20608986	20609086	20608741	20608889	20610542	20610768	1947	22,18,32,30	2,0,3,2	26,24,15,24	5,3,1,2	198	99	0.151374	1	0.846,1.0,0.842,0.882	0.722,0.8,0.882,0.857	0.077
1948	ENSMUSG00000003234	Abcf3	chr16	+	20549743	20549790	20549234	20549314	20550003	20550101	1948	102,82,115,87	0,0,0,0	92,101,91,72	1,0,0,0	146	99	1	1	1.0,1.0,1.0,1.0	0.984,1.0,1.0,1.0	0.004
1949	ENSMUSG00000022841	Ap2m1	chr16	+	20537617	20537734	20535477	20535601	20539307	20539573	1949	631,512,765,759	2,2,2,0	596,886,754,613	1,1,3,0	198	99	1	1	0.994,0.992,0.995,1.0	0.997,0.998,0.992,1.0	-0.002
1950	ENSMUSG00000022841	Ap2m1	chr16	+	20540807	20540813	20540332	20540415	20540974	20541110	1950	393,363,467,507	1,1,7,2	389,593,432,393	2,3,5,7	105	99	1	1	0.997,0.997,0.984,0.996	0.995,0.995,0.988,0.981	0.004
1951	ENSMUSG00000022841	Ap2m1	chr16	+	20541209	20541351	20540622	20541110	20541746	20541866	1951	562,462,620,603	1,0,1,0	445,787,617,511	0,0,0,0	198	99	1	1	0.996,1.0,0.997,1.0	1.0,1.0,1.0,1.0	-0.002
1952	ENSMUSG00000022841	Ap2m1	chr16	+	20542196	20542294	20541903	20542091	20542638	20542750	1952	690,557,804,719	1,0,0,3	633,953,787,565	0,1,0,0	197	99	1	1	0.997,1.0,1.0,0.992	1.0,0.998,1.0,1.0	-0.002
1953	ENSMUSG00000087590	Epb41l4aos	chr18	+	33795382	33795445	33794891	33795124	33795852	33795986	1953	43,57,59,66	2,4,2,2	59,94,66,48	9,2,7,5	162	99	0.0389038	0.699396	0.929,0.897,0.947,0.953	0.8,0.966,0.852,0.854	0.064
1955	ENSMUSG00000041215	Yeats2	chr16	+	20150441	20150560	20141062	20141235	20152908	20153006	1955	36,31,37,38	3,1,6,1	33,60,63,27	7,10,5,1	198	99	0.133113	1	0.857,0.939,0.755,0.95	0.702,0.75,0.863,0.931	0.064
1956	ENSMUSG00000041215	Yeats2	chr16	+	20171190	20171302	20161975	20162137	20174494	20174539	1956	56,28,43,44	0,0,0,0	38,50,60,34	0,1,0,0	198	99	1	1	1.0,1.0,1.0,1.0	1.0,0.962,1.0,1.0	0.01
1957	ENSMUSG00000041215	Yeats2	chr16	+	20207623	20207793	20206083	20206245	20208418	20208577	1957	11,12,8,19	1,1,5,1	9,14,8,12	4,2,3,2	198	99	0.29351	1	0.846,0.857,0.444,0.905	0.529,0.778,0.571,0.75	0.106
1958	ENSMUSG00000041215	Yeats2	chr16	+	20229497	20229571	20228696	20228771	20230764	20232573	1958	27,21,28,28	0,0,0,0	37,24,27,26	1,0,0,0	173	99	1	1	1.0,1.0,1.0,1.0	0.955,1.0,1.0,1.0	0.011
1960	ENSMUSG00000002477	Snrpd1	chr18	+	10626825	10627017	10623630	10623707	10627793	10628230	1960	171,131,179,210	0,0,0,0	167,231,205,131	1,0,0,0	198	99	1	1	1.0,1.0,1.0,1.0	0.988,1.0,1.0,1.0	0.003
1961	ENSMUSG00000022686	B3gnt5	chr16	+	19764150	19764353	19760640	19760827	19765107	19765214	1961	0,0,0,0	1,0,2,0	0,0,1,0	2,7,0,2	198	99	1	1	0.0,NA,0.0,NA	0.0,0.0,1.0,0.0	-0.25
1962	ENSMUSG00000022686	B3gnt5	chr16	+	19765500	19765621	19765107	19765214	19768743	19772233	1962	2,0,0,0	3,1,0,0	0,2,1,0	1,9,0,1	198	99	1	1	0.25,0.0,NA,NA	0.0,0.1,1.0,0.0	-0.15
1963	ENSMUSG00000072214	Sept5	chr16	-	18623320	18623417	18623104	18623240	18624110	18624212	1963	217,168,256,237	8,1,10,3	180,290,236,188	6,3,5,4	196	99	0.570658	1	0.932,0.988,0.928,0.976	0.938,0.98,0.96,0.96	-0.004
1964	ENSMUSG00000072214	Sept5	chr16	-	18625168	18625255	18624808	18624932	18625344	18625441	1964	250,200,238,229	0,0,0,0	194,250,216,170	1,0,0,0	186	99	1	1	1.0,1.0,1.0,1.0	0.99,1.0,1.0,1.0	0.002
1966	ENSMUSG00000000884	Gnb1l	chr16	+	18540434	18540575	18499045	18499140	18540971	18541097	1966	2,3,5,3	0,3,1,0	4,2,5,4	0,0,0,0	198	99	0.249667	1	1.0,0.333,0.714,1.0	1.0,1.0,1.0,1.0	-0.238
1970	ENSMUSG00000000884	Gnb1l	chr16	+	18544110	18544273	18540971	18541097	18548092	18548191	1970	2,4,9,8	0,0,0,0	9,2,2,4	0,1,0,0	198	99	1	1	1.0,1.0,1.0,1.0	1.0,0.5,1.0,1.0	0.125
1975	ENSMUSG00000022718	Dgcr8	chr16	-	18259878	18259979	18259548	18259655	18272720	18272803	1975	61,32,58,38	0,0,2,1	43,65,57,54	2,2,0,2	198	99	1	1	1.0,1.0,0.935,0.95	0.915,0.942,1.0,0.931	0.024
1976	ENSMUSG00000022718	Dgcr8	chr16	-	18277165	18277264	18271245	18272803	18278038	18278140	1976	49,44,59,58	0,0,0,0	53,81,74,47	0,0,1,0	198	99	1	1	1.0,1.0,1.0,1.0	1.0,1.0,0.974,1.0	0.006
1977	ENSMUSG00000022718	Dgcr8	chr16	-	18285100	18285308	18283696	18284696	18289102	18289249	1977	3,3,1,2	17,9,21,10	1,1,2,2	17,23,11,16	198	99	0.254606	1	0.081,0.143,0.023,0.091	0.029,0.021,0.083,0.059	0.036
1978	ENSMUSG00000022721	Trmt2a	chr16	+	18251155	18251270	18250819	18251001	18251358	18251474	1978	30,24,34,27	0,0,1,0	26,40,44,35	0,0,0,0	198	99	1	1	1.0,1.0,0.944,1.0	1.0,1.0,1.0,1.0	-0.014
1979	ENSMUSG00000022721	Trmt2a	chr16	+	18251358	18251474	18250819	18251001	18251548	18251660	1979	7,13,12,17	2,4,5,5	14,25,23,17	3,5,2,3	198	99	0.0866186	1	0.636,0.619,0.545,0.63	0.7,0.714,0.852,0.739	-0.144
1980	ENSMUSG00000022721	Trmt2a	chr16	+	18252125	18252248	18250819	18251660	18252401	18252477	1980	30,31,51,28	5,7,7,1	24,54,57,48	4,2,0,0	198	99	0.00030683	0.0251242	0.75,0.689,0.785,0.933	0.75,0.931,1.0,1.0	-0.131
1981	ENSMUSG00000022721	Trmt2a	chr16	+	18252718	18252835	18252220	18252477	18252923	18253020	1981	39,20,36,26	2,2,1,3	35,30,39,20	7,0,0,3	198	99	0.814682	1	0.907,0.833,0.947,0.813	0.714,1.0,1.0,0.769	0.004
1982	ENSMUSG00000022721	Trmt2a	chr16	+	18252923	18253020	18252401	18252477	18253099	18253112	1982	27,18,15,26	5,3,6,4	29,26,23,18	4,0,4,0	196	99	0.0192934	0.447669	0.732,0.752,0.558,0.767	0.785,1.0,0.744,1.0	-0.18
1983	ENSMUSG00000060166	Zdhhc8	chr16	-	18227354	18227446	18227052	18227188	18227775	18227878	1983	16,19,45,22	2,0,0,0	26,33,42,25	0,1,0,1	191	99	1	1	0.806,1.0,1.0,1.0	1.0,0.945,1.0,0.928	-0.017
1984	ENSMUSG00000060166	Zdhhc8	chr16	-	18228313	18228471	18228058	18228231	18228634	18228756	1984	34,26,52,43	0,0,0,1	37,62,40,19	0,1,0,0	198	99	1	1	1.0,1.0,1.0,0.956	1.0,0.969,1.0,1.0	-0.003
1985	ENSMUSG00000012114	Med15	chr16	-	17663376	17663496	17655677	17655805	17671544	17671673	1985	20,24,19,30	9,7,5,1	16,37,23,23	7,3,2,6	198	99	0.60082	1	0.526,0.632,0.655,0.938	0.533,0.86,0.852,0.657	-0.038
1986	ENSMUSG00000012114	Med15	chr16	-	17663376	17663496	17655677	17655805	17673068	17673398	1986	12,16,14,14	0,0,0,0	10,27,10,10	1,0,0,3	198	99	0.654561	1	1.0,1.0,1.0,1.0	0.833,1.0,1.0,0.625	0.135
1987	ENSMUSG00000012114	Med15	chr16	-	17663376	17663496	17655677	17655805	17683158	17683188	1987	11,16,12,14	0,1,0,1	10,26,11,10	0,0,1,0	198	99	1	1	1.0,0.889,1.0,0.875	1.0,1.0,0.846,1.0	-0.02
1988	ENSMUSG00000012114	Med15	chr16	-	17671544	17671673	17655677	17655805	17673068	17673398	1988	32,25,39,18	0,0,0,0	24,28,27,24	1,0,0,3	198	99	0.755287	1	1.0,1.0,1.0,1.0	0.923,1.0,1.0,0.8	0.069
1989	ENSMUSG00000012114	Med15	chr16	-	17671544	17671673	17663376	17663496	17673068	17673398	1989	32,26,41,33	1,0,2,0	23,36,38,31	0,1,0,0	198	99	1	1	0.941,1.0,0.911,1.0	1.0,0.947,1.0,1.0	-0.024
1990	ENSMUSG00000012114	Med15	chr16	-	17680548	17680761	17655677	17655805	17683158	17683188	1990	16,10,13,15	0,1,0,1	20,22,12,8	0,0,1,0	198	99	1	1	1.0,0.833,1.0,0.882	1.0,1.0,0.857,1.0	-0.035
1991	ENSMUSG00000012114	Med15	chr16	-	17680548	17680761	17655677	17655805	17697606	17697694	1991	0,1,0,0	0,0,1,0	2,1,0,0	0,0,0,1	198	99	1	1	NA,1.0,0.0,NA	1.0,1.0,NA,0.0	-0.167
1992	ENSMUSG00000012114	Med15	chr16	-	17680548	17680761	17674404	17674658	17683158	17683188	1992	26,15,32,22	2,4,1,2	22,43,17,15	3,4,5,2	198	99	0.269352	1	0.867,0.652,0.941,0.846	0.786,0.843,0.63,0.789	0.065
1993	ENSMUSG00000012114	Med15	chr16	-	17680548	17680761	17674404	17674658	17685452	17685504	1993	10,6,19,7	1,0,0,0	3,24,5,7	0,0,0,0	198	99	1	1	0.833,1.0,1.0,1.0	1.0,1.0,1.0,1.0	-0.042
1994	ENSMUSG00000012114	Med15	chr16	-	17683158	17683188	17663376	17663496	17685452	17685504	1994	17,11,16,8	0,0,0,0	16,16,15,13	0,0,1,0	129	99	1	1	1.0,1.0,1.0,1.0	1.0,1.0,0.92,1.0	0.02
1995	ENSMUSG00000012114	Med15	chr16	-	17683158	17683188	17674404	17674658	17685452	17685504	1995	19,15,17,10	1,0,0,0	19,20,19,15	0,0,0,0	129	99	1	1	0.936,1.0,1.0,1.0	1.0,1.0,1.0,1.0	-0.016
1996	ENSMUSG00000012114	Med15	chr16	-	17683158	17683188	17680548	17680761	17685452	17685504	1996	33,20,29,23	0,0,0,0	35,37,26,21	0,2,0,0	129	99	1	1	1.0,1.0,1.0,1.0	1.0,0.934,1.0,1.0	0.016
1997	ENSMUSG00000012114	Med15	chr16	-	17685452	17685504	17680548	17680761	17697606	17697694	1997	14,6,23,11	0,0,0,0	18,32,17,12	1,0,0,0	151	99	1	1	1.0,1.0,1.0,1.0	0.922,1.0,1.0,1.0	0.019
1998	ENSMUSG00000012114	Med15	chr16	-	17697606	17697694	17685452	17685504	17722755	17722930	1998	72,45,102,69	0,0,0,0	76,91,73,51	0,0,2,1	187	99	1	1	1.0,1.0,1.0,1.0	1.0,1.0,0.951,0.964	0.021
1999	ENSMUSG00000005899	Smpd4	chr16	+	17620585	17620630	17619362	17619434	17620711	17620762	1999	0,0,0,1	0,0,0,1	1,1,1,0	0,1,1,1	144	99	1	1	NA,NA,NA,0.407	1.0,0.407,0.407,0.0	-0.047
2000	ENSMUSG00000005899	Smpd4	chr16	+	17620711	17620762	17619388	17619434	17621441	17621525	2000	0,0,0,0	11,17,31,33	0,3,2,0	17,22,17,14	150	99	0.479837	1	0.0,0.0,0.0,0.0	0.0,0.083,0.072,0.0	-0.039
2002	ENSMUSG00000005899	Smpd4	chr16	+	17623904	17623991	17621441	17621525	17625719	17625840	2002	22,29,33,37	2,0,1,0	31,40,35,27	0,1,0,0	186	99	1	1	0.854,1.0,0.946,1.0	1.0,0.955,1.0,1.0	-0.039
2007	ENSMUSG00000005899	Smpd4	chr16	+	17625943	17626019	17625695	17625862	17626429	17626446	2007	26,23,35,22	0,1,1,1	23,36,37,29	0,1,0,0	175	99	1	1	1.0,0.929,0.952,0.926	1.0,0.953,1.0,1.0	-0.036
2009	ENSMUSG00000005899	Smpd4	chr16	+	17635481	17635568	17631985	17632057	17638495	17638641	2009	7,17,22,11	3,2,3,5	12,6,7,8	1,6,5,8	186	99	0.0787135	1	0.554,0.819,0.796,0.539	0.865,0.347,0.427,0.347	0.181
2011	ENSMUSG00000005899	Smpd4	chr16	+	17639968	17640007	17639744	17639845	17640125	17640289	2011	0,0,0,0	14,15,22,14	0,1,0,0	15,29,13,15	138	99	1	1	0.0,0.0,0.0,0.0	0.0,0.024,0.0,0.0	-0.006
2012	ENSMUSG00000005899	Smpd4	chr16	+	17640125	17640289	17639744	17639845	17640864	17641061	2012	30,37,49,34	1,1,0,3	32,61,31,32	0,1,0,0	198	99	0.791463	1	0.938,0.949,1.0,0.85	1.0,0.968,1.0,1.0	-0.058
2014	ENSMUSG00000022760	Thap7	chr16	-	17528934	17529075	17527981	17528740	17530229	17530385	2014	41,32,51,48	2,4,2,6	45,46,66,55	3,11,5,4	198	99	0.359359	1	0.911,0.8,0.927,0.8	0.882,0.676,0.868,0.873	0.035
2015	ENSMUSG00000022760	Thap7	chr16	-	17530677	17530857	17530229	17530385	17531024	17531112	2015	5,6,13,2	0,0,0,0	9,9,3,4	0,0,1,1	198	99	1	1	1.0,1.0,1.0,1.0	1.0,1.0,0.6,0.667	0.183
2016	ENSMUSG00000022760	Thap7	chr16	-	17530777	17530857	17530229	17530385	17531024	17531136	2016	12,17,27,16	0,0,0,0	20,18,13,12	0,0,1,1	179	99	1	1	1.0,1.0,1.0,1.0	1.0,1.0,0.878,0.869	0.063
2017	ENSMUSG00000022761	Lztr1	chr16	+	17515807	17515887	17512065	17512122	17515973	17516017	2017	50,34,53,43	0,0,0,2	59,65,58,43	1,0,1,0	179	99	1	1	1.0,1.0,1.0,0.922	0.97,1.0,0.97,1.0	-0.004
2019	ENSMUSG00000022763	Aifm3	chr16	+	17500489	17500534	17500288	17500398	17500746	17500843	2019	0,1,1,1	0,0,0,0	2,5,2,0	0,2,0,0	144	99	1	1	NA,1.0,1.0,1.0	1.0,0.632,1.0,NA	0.123
2022	ENSMUSG00000006134	Crkl	chr16	+	17468892	17469358	17451986	17452788	17483660	17486255	2022	71,64,115,95	1,0,0,0	54,94,67,49	0,0,0,0	198	99	1	1	0.973,1.0,1.0,1.0	1.0,1.0,1.0,1.0	-0.007
2023	ENSMUSG00000056692	D17Wsu92e	chr17	-	27767910	27768239	27751231	27753995	27786070	27786268	2023	93,90,134,142	7,7,10,12	122,152,131,85	5,15,9,13	198	99	0.750607	1	0.869,0.865,0.87,0.855	0.924,0.835,0.879,0.766	0.014
2024	ENSMUSG00000056692	D17Wsu92e	chr17	-	27768135	27768239	27751245	27753995	27786070	27786268	2024	94,75,107,134	7,7,10,12	104,122,94,75	5,15,9,13	198	99	0.477396	1	0.87,0.843,0.843,0.848	0.912,0.803,0.839,0.743	0.027
2025	ENSMUSG00000038965	Ube2l3	chr16	-	17159989	17160176	17152012	17154282	17176411	17176507	2025	316,224,306,380	0,1,0,1	287,386,293,211	1,0,1,0	198	99	1	1	1.0,0.991,1.0,0.995	0.993,1.0,0.993,1.0	0
2026	ENSMUSG00000038965	Ube2l3	chr16	-	17176411	17176507	17157296	17160176	17201434	17201473	2026	304,209,304,338	4,0,0,0	282,394,242,221	0,3,0,0	195	99	1	1	0.975,1.0,1.0,1.0	1.0,0.985,1.0,1.0	-0.002
2029	ENSMUSG00000063358	Mapk1	chr16	+	17026357	17026489	17026025	17026140	17035441	17035551	2029	211,221,314,229	0,1,0,0	230,350,249,194	0,0,0,0	198	99	1	1	1.0,0.991,1.0,1.0	1.0,1.0,1.0,1.0	-0.002
2030	ENSMUSG00000063358	Mapk1	chr16	+	17035441	17035551	17026357	17026489	17043685	17043863	2030	110,131,164,124	1,0,0,0	104,178,123,105	0,0,0,0	198	99	1	1	0.982,1.0,1.0,1.0	1.0,1.0,1.0,1.0	-0.004
2033	ENSMUSG00000063358	Mapk1	chr16	+	17038313	17038434	17035441	17035551	17043685	17044749	2033	158,125,183,162	0,2,0,0	149,225,172,164	0,0,0,0	198	99	1	1	1.0,0.969,1.0,1.0	1.0,1.0,1.0,1.0	-0.008
2034	ENSMUSG00000063358	Mapk1	chr16	+	17038313	17038439	17035441	17035551	17043685	17043863	2034	232,184,266,218	0,2,0,0	252,320,256,242	0,0,0,0	198	99	1	1	1.0,0.979,1.0,1.0	1.0,1.0,1.0,1.0	-0.005
2035	ENSMUSG00000022788	Fgd4	chr16	-	16436532	16436625	16435705	16436066	16437009	16437040	2035	113,98,116,135	0,2,2,2	86,136,110,102	1,2,1,2	192	99	0.955773	1	1.0,0.962,0.968,0.972	0.978,0.972,0.983,0.963	0.001
2036	ENSMUSG00000022788	Fgd4	chr16	-	16462000	16462059	16461593	16461740	16469703	16469842	2036	115,128,135,142	0,1,0,0	108,152,100,101	0,2,0,0	158	99	1	1	1.0,0.988,1.0,1.0	1.0,0.979,1.0,1.0	0.002
2037	ENSMUSG00000022788	Fgd4	chr16	-	16469703	16469842	16462000	16462059	16474226	16474383	2037	124,138,157,163	0,0,0,1	157,205,114,120	0,0,0,0	198	99	1	1	1.0,1.0,1.0,0.988	1.0,1.0,1.0,1.0	-0.003
2038	ENSMUSG00000022788	Fgd4	chr16	-	16484089	16484597	16477423	16477513	16490422	16490606	2038	164,161,235,197	3,0,0,0	199,235,182,154	0,0,0,0	198	99	1	1	0.965,1.0,1.0,1.0	1.0,1.0,1.0,1.0	-0.009
2039	ENSMUSG00000022788	Fgd4	chr16	-	16490422	16490606	16477423	16477513	16504096	16504216	2039	125,113,134,131	0,0,0,2	114,138,106,99	0,0,0,0	198	99	1	1	1.0,1.0,1.0,0.97	1.0,1.0,1.0,1.0	-0.008
2041	ENSMUSG00000022672	Prkdc	chr16	+	15667588	15667757	15664207	15664372	15670512	15670638	2041	13,21,31,27	0,1,0,0	28,37,13,27	0,0,0,0	198	99	1	1	1.0,0.913,1.0,1.0	1.0,1.0,1.0,1.0	-0.022
2042	ENSMUSG00000022672	Prkdc	chr16	+	15669281	15669331	15667588	15667757	15670512	15670638	2042	9,18,18,21	0,0,1,0	9,24,28,20	0,0,0,0	149	99	1	1	1.0,1.0,0.923,1.0	1.0,1.0,1.0,1.0	-0.019
2043	ENSMUSG00000022672	Prkdc	chr16	+	15708710	15708931	15706723	15706978	15713579	15713788	2043	26,20,24,32	0,0,0,2	24,34,28,27	0,0,0,0	198	99	1	1	1.0,1.0,1.0,0.889	1.0,1.0,1.0,1.0	-0.028
2044	ENSMUSG00000022672	Prkdc	chr16	+	15714147	15714280	15713579	15713788	15714915	15715074	2044	37,31,33,31	1,1,0,0	37,28,31,24	0,0,0,0	198	99	1	1	0.949,0.939,1.0,1.0	1.0,1.0,1.0,1.0	-0.028
2045	ENSMUSG00000022672	Prkdc	chr16	+	15730439	15730505	15729838	15730007	15731549	15731622	2045	19,25,29,29	0,1,1,0	26,31,27,15	1,1,1,0	165	99	1	1	1.0,0.938,0.946,1.0	0.94,0.949,0.942,1.0	0.013
2046	ENSMUSG00000022672	Prkdc	chr16	+	15733980	15734129	15731549	15731622	15734899	15735037	2046	33,25,37,38	0,0,0,0	38,82,38,45	0,2,1,0	198	99	1	1	1.0,1.0,1.0,1.0	1.0,0.953,0.95,1.0	0.024
2047	ENSMUSG00000022672	Prkdc	chr16	+	15739431	15739583	15737819	15737960	15740198	15740330	2047	30,37,55,34	0,0,0,0	41,46,53,28	0,1,0,0	198	99	1	1	1.0,1.0,1.0,1.0	1.0,0.958,1.0,1.0	0.01
2048	ENSMUSG00000022672	Prkdc	chr16	+	15752735	15752847	15740198	15740330	15759484	15759609	2048	34,25,24,21	0,0,0,1	18,34,14,12	2,4,0,0	198	99	0.0612334	0.912124	1.0,1.0,1.0,0.913	0.818,0.81,1.0,1.0	0.071
2049	ENSMUSG00000022672	Prkdc	chr16	+	15769793	15770001	15768550	15768649	15772023	15772213	2049	65,39,75,72	0,1,0,0	95,72,49,55	0,0,0,0	198	99	1	1	1.0,0.951,1.0,1.0	1.0,1.0,1.0,1.0	-0.012
2050	ENSMUSG00000022672	Prkdc	chr16	+	15785909	15786048	15783056	15783262	15787144	15787333	2050	22,23,60,31	1,0,0,0	31,45,37,9	1,0,0,0	198	99	1	1	0.917,1.0,1.0,1.0	0.939,1.0,1.0,1.0	-0.006
2051	ENSMUSG00000022672	Prkdc	chr16	+	15791872	15791981	15790449	15790674	15795027	15795139	2051	18,15,16,14	0,0,2,0	26,20,23,11	0,0,0,0	198	99	1	1	1.0,1.0,0.8,1.0	1.0,1.0,1.0,1.0	-0.05
2052	ENSMUSG00000022672	Prkdc	chr16	+	15791872	15791981	15790449	15790674	15799866	15800053	2052	4,6,6,5	0,1,0,0	14,15,9,5	0,0,1,0	198	99	1	1	1.0,0.75,1.0,1.0	1.0,1.0,0.818,1.0	-0.017
2053	ENSMUSG00000022672	Prkdc	chr16	+	15795027	15795139	15790449	15790674	15799866	15800053	2053	9,13,11,10	0,1,0,0	7,10,12,5	0,0,1,0	198	99	1	1	1.0,0.867,1.0,1.0	1.0,1.0,0.857,1.0	0.002
2054	ENSMUSG00000022672	Prkdc	chr16	+	15795027	15795139	15791872	15791981	15799866	15800053	2054	23,23,20,19	0,1,1,0	19,18,27,13	0,3,1,2	198	99	0.0517383	0.825086	1.0,0.92,0.909,1.0	1.0,0.75,0.931,0.765	0.096
2055	ENSMUSG00000022673	Mcm4	chr16	-	15635048	15635144	15634438	15634577	15635229	15635325	2055	22,21,33,22	1,0,0,0	13,29,13,25	1,0,1,1	195	99	1	1	0.918,1.0,1.0,1.0	0.868,1.0,0.868,0.927	0.064
2056	ENSMUSG00000022674	Ube2v2	chr16	-	15577014	15577140	15552676	15556543	15581058	15581207	2056	112,95,107,124	16,18,18,14	124,146,155,96	22,18,10,18	198	99	0.537375	1	0.778,0.725,0.748,0.816	0.738,0.802,0.886,0.727	-0.021
2057	ENSMUSG00000022674	Ube2v2	chr16	-	15593690	15593758	15581058	15581207	15594459	15594472	2057	0,0,0,0	53,71,76,66	0,1,0,0	61,100,104,69	167	99	1	1	0.0,0.0,0.0,0.0	0.0,0.006,0.0,0.0	-0.002
2058	ENSMUSG00000023088	Abcc1	chr16	+	14390283	14390322	14389806	14389983	14391317	14391443	2058	0,0,3,0	17,22,24,24	1,0,2,0	34,41,27,28	138	99	1	1	0.0,0.0,0.082,0.0	0.021,0.0,0.05,0.0	0.003
2060	ENSMUSG00000023088	Abcc1	chr16	+	14403989	14404051	14396350	14396476	14405013	14405061	2060	39,37,53,42	0,0,2,0	59,75,51,49	1,0,0,1	161	99	1	1	1.0,1.0,0.942,1.0	0.973,1.0,1.0,0.968	0
2061	ENSMUSG00000023088	Abcc1	chr16	+	14410699	14410933	14402359	14405145	14411448	14411626	2061	62,46,57,45	1,0,0,0	64,84,46,80	0,0,0,0	198	99	1	1	0.969,1.0,1.0,1.0	1.0,1.0,1.0,1.0	-0.008
2062	ENSMUSG00000023088	Abcc1	chr16	+	14411448	14411626	14402359	14405145	14413220	14413382	2062	17,16,26,26	0,0,1,0	19,28,18,30	0,0,0,0	198	99	1	1	1.0,1.0,0.929,1.0	1.0,1.0,1.0,1.0	-0.018
2063	ENSMUSG00000023088	Abcc1	chr16	+	14413220	14413382	14402359	14405145	14419699	14419792	2063	16,8,11,13	1,5,4,0	8,14,12,23	2,2,1,0	198	99	0.0623384	0.922525	0.889,0.444,0.579,1.0	0.667,0.778,0.857,1.0	-0.098
2064	ENSMUSG00000023088	Abcc1	chr16	+	14419699	14419792	14405013	14405145	14423056	14423260	2064	35,29,36,21	0,0,0,0	37,45,35,30	0,0,0,1	192	99	1	1	1.0,1.0,1.0,1.0	1.0,1.0,1.0,0.939	0.015
2065	ENSMUSG00000023088	Abcc1	chr16	+	14443347	14443474	14439986	14440059	14445292	14445469	2065	26,30,47,26	0,0,0,0	34,48,28,21	2,0,0,0	198	99	1	1	1.0,1.0,1.0,1.0	0.895,1.0,1.0,1.0	0.026
2066	ENSMUSG00000023088	Abcc1	chr16	+	14447477	14447645	14445292	14445469	14448399	14448583	2066	27,43,58,43	0,0,0,0	65,47,41,41	0,2,0,0	198	99	1	1	1.0,1.0,1.0,1.0	1.0,0.922,1.0,1.0	0.019
2067	ENSMUSG00000023088	Abcc1	chr16	+	14448399	14448583	14445292	14445469	14457887	14457969	2067	10,22,13,12	0,3,3,2	15,26,24,27	5,7,1,1	198	99	0.707164	1	1.0,0.786,0.684,0.75	0.6,0.65,0.923,0.931	0.029
2068	ENSMUSG00000023088	Abcc1	chr16	+	14448399	14448592	14445292	14445469	14457887	14457969	2068	0,0,0,0	0,3,3,2	0,2,0,0	5,7,1,1	198	99	1	1	NA,0.0,0.0,0.0	0.0,0.125,0.0,0.0	-0.031
2069	ENSMUSG00000022677	Fopnl	chr16	-	14304453	14304587	14299243	14300209	14313815	14314013	2069	33,21,39,39	0,0,0,0	38,57,35,38	1,0,0,0	198	99	1	1	1.0,1.0,1.0,1.0	0.95,1.0,1.0,1.0	0.012
2070	ENSMUSG00000022677	Fopnl	chr16	-	14304453	14304587	14299243	14300209	14317293	14317375	2070	61,54,66,57	5,4,6,2	55,112,66,56	1,3,2,0	198	99	0.00136712	0.0778244	0.859,0.871,0.846,0.934	0.965,0.949,0.943,1.0	-0.087
2071	ENSMUSG00000022677	Fopnl	chr16	-	14311046	14311131	14304453	14304587	14313815	14314013	2071	15,12,7,13	0,0,0,0	26,23,15,21	1,0,0,0	184	99	1	1	1.0,1.0,1.0,1.0	0.933,1.0,1.0,1.0	0.017
2072	ENSMUSG00000022677	Fopnl	chr16	-	14311046	14311131	14304453	14304587	14317293	14317347	2072	4,3,5,10	28,33,27,18	14,15,9,13	18,55,31,18	184	99	0.0124921	0.340685	0.071,0.047,0.091,0.23	0.295,0.128,0.135,0.28	-0.1
2073	ENSMUSG00000022677	Fopnl	chr16	-	14313815	14314013	14299243	14300209	14317293	14317347	2073	8,13,16,20	5,4,6,2	16,23,15,13	1,3,2,0	198	99	0.00369968	0.15317	0.444,0.619,0.571,0.833	0.889,0.793,0.789,1.0	-0.251
2074	ENSMUSG00000022677	Fopnl	chr16	-	14313815	14314013	14304453	14304587	14317293	14317347	2074	8,13,16,20	28,33,27,18	16,23,15,13	18,55,31,18	198	99	0.846277	1	0.125,0.165,0.229,0.357	0.308,0.173,0.195,0.265	-0.016
2075	ENSMUSG00000022677	Fopnl	chr16	-	14313815	14314013	14311046	14311131	14317293	14317347	2075	19,24,18,23	0,0,0,0	27,32,21,21	0,1,0,0	198	99	1	1	1.0,1.0,1.0,1.0	1.0,0.941,1.0,1.0	0.015
2077	ENSMUSG00000022678	Nde1	chr16	+	14175290	14175439	14170337	14170491	14183475	14183612	2077	30,19,34,28	0,0,0,0	25,26,27,19	1,1,4,0	198	99	0.0876566	1	1.0,1.0,1.0,1.0	0.926,0.929,0.771,1.0	0.094
2078	ENSMUSG00000060657	Marf1	chr16	-	14115724	14115841	14114182	14114353	14115989	14116050	2078	150,113,199,150	0,0,0,2	105,181,145,119	0,0,0,0	198	99	1	1	1.0,1.0,1.0,0.974	1.0,1.0,1.0,1.0	-0.006
2079	ENSMUSG00000060657	Marf1	chr16	-	14125941	14126169	14120223	14120454	14127055	14127258	2079	161,93,119,125	0,0,1,0	131,178,116,123	0,0,0,0	198	99	1	1	1.0,1.0,0.983,1.0	1.0,1.0,1.0,1.0	-0.004
2080	ENSMUSG00000060657	Marf1	chr16	-	14131446	14131622	14129645	14129866	14132359	14132479	2080	165,123,192,154	0,0,0,1	136,192,147,126	0,0,0,0	198	99	1	1	1.0,1.0,1.0,0.987	1.0,1.0,1.0,1.0	-0.003
2081	ENSMUSG00000060657	Marf1	chr16	-	14138342	14138521	14136937	14137018	14141642	14141801	2081	53,53,74,75	0,1,0,0	58,87,61,77	0,1,0,0	198	99	1	1	1.0,0.964,1.0,1.0	1.0,0.978,1.0,1.0	-0.003
2082	ENSMUSG00000060657	Marf1	chr16	-	14140182	14140372	14138342	14138521	14141642	14141801	2082	79,76,125,95	5,6,5,2	72,116,86,87	2,2,1,4	198	99	0.0555142	0.861006	0.888,0.864,0.926,0.96	0.947,0.967,0.977,0.916	-0.042
2083	ENSMUSG00000060657	Marf1	chr16	-	14146723	14146841	14145916	14146089	14149015	14149242	2083	123,144,186,151	0,0,0,3	121,184,106,93	0,0,0,0	198	99	1	1	1.0,1.0,1.0,0.962	1.0,1.0,1.0,1.0	-0.01
2084	ENSMUSG00000060657	Marf1	chr16	-	14153831	14154031	14152025	14152712	14159143	14159274	2084	113,97,189,107	0,1,0,0	98,193,140,106	1,4,2,1	198	99	0.630762	1	1.0,0.98,1.0,1.0	0.98,0.96,0.972,0.981	0.022
2085	ENSMUSG00000044117	2900011O08Rik	chr16	+	14049382	14049506	13986603	13986893	14088945	14089019	2085	174,96,173,121	1,0,0,0	116,161,127,134	0,0,0,0	198	99	1	1	0.989,1.0,1.0,1.0	1.0,1.0,1.0,1.0	-0.003
2086	ENSMUSG00000044117	2900011O08Rik	chr16	+	14093888	14094003	14088945	14089019	14095903	14095986	2086	163,127,175,148	2,0,5,0	127,225,125,118	0,3,1,3	198	99	0.987729	1	0.976,1.0,0.946,1.0	1.0,0.974,0.984,0.952	0.003
2087	ENSMUSG00000022681	Ntan1	chr16	+	13826882	13826985	13819250	13819436	13827059	13827125	2087	5,14,17,12	29,18,22,24	14,18,20,11	19,21,36,20	198	99	0.343502	1	0.079,0.28,0.279,0.2	0.269,0.3,0.217,0.216	-0.041
2088	ENSMUSG00000022681	Ntan1	chr16	+	13826882	13827125	13819343	13819436	13827387	13827493	2088	29,27,40,32	24,11,25,25	32,35,47,31	23,28,17,24	198	99	0.897476	1	0.377,0.551,0.444,0.39	0.41,0.385,0.58,0.392	-0.001
2089	ENSMUSG00000022681	Ntan1	chr16	+	13827059	13827125	13819298	13819436	13827387	13827496	2089	56,38,50,49	24,11,25,25	46,49,74,42	23,28,17,24	165	99	0.971321	1	0.583,0.675,0.545,0.54	0.545,0.512,0.723,0.512	0.013
2090	ENSMUSG00000022681	Ntan1	chr16	+	13831117	13831171	13829004	13829078	13831606	13831660	2090	77,60,97,80	8,3,7,8	65,129,124,61	5,7,10,9	153	99	0.96734	1	0.862,0.928,0.9,0.866	0.894,0.923,0.889,0.814	0.009
2091	ENSMUSG00000022681	Ntan1	chr16	+	13831606	13831660	13831117	13831171	13832336	13832434	2091	91,68,90,90	0,0,0,0	64,131,106,75	1,0,0,0	153	99	1	1	1.0,1.0,1.0,1.0	0.976,1.0,1.0,1.0	0.006
2092	ENSMUSG00000022681	Ntan1	chr16	+	13832109	13832172	13831606	13831660	13832336	13832551	2092	0,0,3,1	74,45,53,65	0,1,1,1	40,93,65,47	162	99	1	1	0.0,0.0,0.033,0.009	0.0,0.007,0.009,0.013	0.003
2093	ENSMUSG00000022681	Ntan1	chr16	+	13834680	13834794	13832336	13832434	13835134	13835448	2093	82,80,102,143	23,14,16,20	99,148,108,93	27,31,25,29	198	99	0.0808096	1	0.641,0.741,0.761,0.781	0.647,0.705,0.684,0.616	0.068
2096	ENSMUSG00000022684	Bfar	chr16	+	13697332	13697506	13691964	13692577	13698872	13699075	2096	47,47,85,67	0,0,0,0	52,79,50,46	0,0,0,1	198	99	1	1	1.0,1.0,1.0,1.0	1.0,1.0,1.0,0.958	0.01
2097	ENSMUSG00000022685	Parn	chr16	-	13640252	13640330	13631529	13631573	13647242	13647299	2097	65,44,92,68	0,1,0,0	58,86,63,70	0,0,0,0	177	99	1	1	1.0,0.961,1.0,1.0	1.0,1.0,1.0,1.0	-0.01
2098	ENSMUSG00000022685	Parn	chr16	-	13647242	13647299	13640252	13640330	13648418	13648499	2098	39,27,56,51	2,0,0,0	42,53,47,56	1,0,0,0	156	99	1	1	0.925,1.0,1.0,1.0	0.964,1.0,1.0,1.0	-0.01
2099	ENSMUSG00000022685	Parn	chr16	-	13647242	13647299	13640252	13640330	13650634	13650677	2099	15,15,28,26	0,0,0,0	21,28,20,23	0,1,0,0	156	99	1	1	1.0,1.0,1.0,1.0	1.0,0.947,1.0,1.0	0.013
2100	ENSMUSG00000022685	Parn	chr16	-	13648418	13648499	13640252	13640330	13650634	13650677	2100	30,23,26,34	0,0,0,0	23,35,22,19	0,1,0,0	180	99	1	1	1.0,1.0,1.0,1.0	1.0,0.951,1.0,1.0	0.012
2101	ENSMUSG00000022685	Parn	chr16	-	13648418	13648499	13647242	13647299	13650634	13650677	2101	52,36,54,59	0,1,0,0	47,61,50,52	3,1,2,0	180	99	0.311084	1	1.0,0.952,1.0,1.0	0.896,0.971,0.932,1.0	0.038
2102	ENSMUSG00000022685	Parn	chr16	-	13652644	13652710	13651797	13651836	13654448	13654593	2102	54,49,72,62	1,0,4,1	72,63,52,56	0,3,0,2	165	99	0.622287	1	0.97,1.0,0.915,0.974	1.0,0.926,1.0,0.944	-0.003
2103	ENSMUSG00000022685	Parn	chr16	-	13656915	13656976	13654448	13654593	13664655	13664737	2103	43,40,67,36	0,0,0,0	43,59,56,48	0,0,1,0	160	99	1	1	1.0,1.0,1.0,1.0	1.0,1.0,0.972,1.0	0.007
2104	ENSMUSG00000022685	Parn	chr16	-	13664655	13664737	13656915	13656976	13665901	13665981	2104	27,21,39,20	0,0,0,0	20,28,30,19	0,0,1,0	181	99	1	1	1.0,1.0,1.0,1.0	1.0,1.0,0.943,1.0	0.014
2105	ENSMUSG00000022685	Parn	chr16	-	13664820	13664888	13664655	13664737	13665901	13665981	2105	39,41,61,41	4,1,5,3	55,54,49,47	0,3,2,2	167	99	0.0651995	0.948984	0.853,0.96,0.879,0.89	1.0,0.914,0.936,0.933	-0.05
2106	ENSMUSG00000071669	Snx29	chr16	+	11347858	11347920	11322907	11322978	11367676	11367801	2106	0,0,0,2	0,0,1,3	0,0,0,0	0,0,2,0	161	99	1	1	NA,NA,0.0,0.291	NA,NA,0.0,NA	0.145
2107	ENSMUSG00000071669	Snx29	chr16	+	11349905	11349958	11347858	11347920	11367676	11367801	2107	58,35,67,50	0,0,0,1	37,48,46,45	0,0,0,0	152	99	1	1	1.0,1.0,1.0,0.97	1.0,1.0,1.0,1.0	-0.008
2108	ENSMUSG00000071669	Snx29	chr16	+	11367676	11367801	11349905	11349958	11395218	11395399	2108	47,34,66,42	0,1,0,0	34,46,40,41	0,0,0,0	198	99	1	1	1.0,0.944,1.0,1.0	1.0,1.0,1.0,1.0	-0.014
2109	ENSMUSG00000071669	Snx29	chr16	+	11395218	11395399	11367676	11367801	11399764	11399835	2109	24,32,64,33	6,6,11,5	30,56,36,29	6,6,4,2	198	99	0.157969	1	0.667,0.727,0.744,0.767	0.714,0.824,0.818,0.879	-0.083
2110	ENSMUSG00000071669	Snx29	chr16	+	11510959	11511042	11447307	11447508	11571698	11571805	2110	37,40,78,43	0,1,0,0	41,53,53,35	0,0,0,0	182	99	1	1	1.0,0.956,1.0,1.0	1.0,1.0,1.0,1.0	-0.011
2111	ENSMUSG00000005846	Rsl1d1	chr16	-	11196273	11196396	11194459	11194711	11196472	11196566	2111	90,71,100,124	0,1,0,0	96,126,95,87	0,0,0,0	198	99	1	1	1.0,0.973,1.0,1.0	1.0,1.0,1.0,1.0	-0.007
2112	ENSMUSG00000005846	Rsl1d1	chr16	-	11199570	11199719	11199384	11199486	11201294	11201430	2112	135,130,174,181	1,0,3,0	139,187,123,123	0,0,1,1	198	99	1	1	0.985,1.0,0.967,1.0	1.0,1.0,0.984,0.984	-0.004
2115	ENSMUSG00000038677	Scube3	chr17	+	28165986	28166148	28165426	28165642	28166356	28166524	2115	0,1,1,0	0,1,0,0	1,1,0,0	0,0,0,0	198	99	1	1	NA,0.333,1.0,NA	1.0,1.0,NA,NA	-0.334
2116	ENSMUSG00000037965	Zc3h7a	chr16	-	11140716	11140850	11139020	11139184	11141662	11141771	2116	67,73,94,84	0,0,0,0	82,104,51,68	0,1,0,3	198	99	1	1	1.0,1.0,1.0,1.0	1.0,0.981,1.0,0.919	0.025
2117	ENSMUSG00000037965	Zc3h7a	chr16	-	11145179	11145285	11141662	11141771	11145645	11145779	2117	32,50,48,33	0,1,1,0	32,47,23,34	2,2,0,2	198	99	0.183379	1	1.0,0.962,0.96,1.0	0.889,0.922,1.0,0.895	0.054
2118	ENSMUSG00000037965	Zc3h7a	chr16	-	11145241	11145285	11141662	11141771	11145645	11145779	2118	12,20,28,13	0,1,1,0	15,31,10,21	2,2,0,2	143	99	1	1	1.0,0.933,0.951,1.0	0.839,0.915,1.0,0.879	0.063
2119	ENSMUSG00000037965	Zc3h7a	chr16	-	11150594	11150756	11149210	11149407	11151138	11151325	2119	61,53,86,76	0,0,0,0	64,95,65,62	0,0,2,1	198	99	1	1	1.0,1.0,1.0,1.0	1.0,1.0,0.942,0.969	0.022
2120	ENSMUSG00000037965	Zc3h7a	chr16	-	11151138	11151325	11150594	11150756	11153058	11153263	2120	38,27,47,43	0,2,0,0	33,60,36,33	0,0,0,0	198	99	1	1	1.0,0.871,1.0,1.0	1.0,1.0,1.0,1.0	-0.032
2121	ENSMUSG00000037965	Zc3h7a	chr16	-	11151865	11151930	11151138	11151325	11153058	11153263	2121	23,15,15,12	1,3,6,2	8,20,9,11	0,0,0,0	164	99	2.33975e-07	6.22654e-05	0.933,0.751,0.601,0.784	1.0,1.0,1.0,1.0	-0.233
2122	ENSMUSG00000037965	Zc3h7a	chr16	-	11152191	11152331	11151865	11151930	11153058	11153263	2122	1,3,1,2	12,9,7,9	1,0,2,0	4,16,6,5	198	99	0.069864	0.985046	0.04,0.143,0.067,0.1	0.111,0.0,0.143,0.0	0.024
2123	ENSMUSG00000037965	Zc3h7a	chr16	-	11153058	11153263	11151138	11151325	11156019	11156076	2123	21,31,40,38	0,0,0,1	31,38,24,25	0,0,2,0	198	99	1	1	1.0,1.0,1.0,0.95	1.0,1.0,0.857,1.0	0.023
2125	ENSMUSG00000038055	Dexi	chr16	-	10514884	10515036	10502530	10503914	10519076	10519167	2125	1,0,0,0	0,1,3,1	1,2,1,0	0,1,1,1	198	99	0.471726	1	1.0,0.0,0.0,0.0	1.0,0.5,0.333,0.0	-0.208
2127	ENSMUSG00000057880	Abat	chr16	+	8581898	8581928	8578230	8578328	8582736	8582782	2127	55,47,62,65	0,0,0,1	45,67,50,25	0,0,0,0	129	99	1	1	1.0,1.0,1.0,0.98	1.0,1.0,1.0,1.0	-0.005
2128	ENSMUSG00000057880	Abat	chr16	+	8611126	8611294	8608855	8608993	8613982	8614129	2128	83,74,61,72	0,2,0,0	57,90,82,43	2,1,0,0	198	99	1	1	1.0,0.949,1.0,1.0	0.934,0.978,1.0,1.0	0.009
2130	ENSMUSG00000039427	Alg1	chr16	+	5236319	5236468	5235162	5235266	5238644	5238734	2130	30,27,32,21	0,0,0,0	30,42,33,31	0,0,0,3	198	99	1	1	1.0,1.0,1.0,1.0	1.0,1.0,1.0,0.838	0.04
2131	ENSMUSG00000039427	Alg1	chr16	+	5240143	5240182	5239905	5240027	5240458	5240518	2131	21,26,23,25	0,0,0,1	37,41,36,20	0,1,0,0	138	99	1	1	1.0,1.0,1.0,0.947	1.0,0.967,1.0,1.0	-0.005
2132	ENSMUSG00000023143	Nagpa	chr16	-	5198730	5198936	5198575	5198623	5199615	5199744	2132	9,3,6,14	1,0,0,0	8,4,9,6	0,0,0,0	198	99	1	1	0.818,1.0,1.0,1.0	1.0,1.0,1.0,1.0	-0.045
2133	ENSMUSG00000023143	Nagpa	chr16	-	5199615	5199744	5198730	5198936	5199942	5200051	2133	12,9,7,16	0,0,0,0	8,6,8,9	0,1,0,0	198	99	1	1	1.0,1.0,1.0,1.0	1.0,0.75,1.0,1.0	0.063
2134	ENSMUSG00000022515	Anks3	chr16	-	4941898	4941987	4941414	4941797	4942210	4942294	2134	19,15,25,33	0,4,3,3	16,36,23,20	1,3,6,3	188	99	0.562159	1	1.0,0.664,0.814,0.853	0.894,0.863,0.669,0.778	0.032
2135	ENSMUSG00000022515	Anks3	chr16	-	4942210	4942294	4941414	4941797	4942692	4942778	2135	11,10,28,18	0,0,0,0	17,19,17,13	0,1,0,0	183	99	1	1	1.0,1.0,1.0,1.0	1.0,0.911,1.0,1.0	0.022
2136	ENSMUSG00000022515	Anks3	chr16	-	4947648	4947758	4947264	4947432	4950612	4950768	2136	31,23,24,22	0,1,0,1	15,29,17,28	1,0,0,0	198	99	1	1	1.0,0.92,1.0,0.917	0.882,1.0,1.0,1.0	-0.011
2137	ENSMUSG00000022515	Anks3	chr16	-	4948225	4948363	4947648	4947758	4950612	4950768	2137	53,33,62,44	0,1,0,1	24,39,31,27	0,0,0,0	198	99	1	1	1.0,0.943,1.0,0.957	1.0,1.0,1.0,1.0	-0.025
2138	ENSMUSG00000022515	Anks3	chr16	-	4957967	4958166	4957640	4957762	4960396	4960568	2138	17,23,23,27	2,1,4,1	21,26,10,11	2,3,1,0	198	99	0.672145	1	0.81,0.92,0.742,0.931	0.84,0.813,0.833,1.0	-0.021
2139	ENSMUSG00000022515	Anks3	chr16	-	4957967	4958166	4957640	4957762	4964119	4964237	2139	12,15,18,22	2,2,0,0	12,21,10,6	1,4,0,1	198	99	0.119206	1	0.75,0.789,1.0,1.0	0.857,0.724,1.0,0.75	0.052
2140	ENSMUSG00000022515	Anks3	chr16	-	4960396	4960568	4957640	4957762	4964119	4964237	2140	13,13,22,8	2,2,0,0	10,14,5,8	1,4,0,1	198	99	0.107708	1	0.765,0.765,1.0,1.0	0.833,0.636,1.0,0.8	0.065
2141	ENSMUSG00000022515	Anks3	chr16	-	4960396	4960568	4957967	4958166	4964119	4964237	2141	16,20,23,12	0,0,0,0	17,16,6,13	0,0,2,0	198	99	1	1	1.0,1.0,1.0,1.0	1.0,1.0,0.6,1.0	0.1
2144	ENSMUSG00000004070	Hmox2	chr16	+	4762558	4762677	4726362	4726471	4763728	4763846	2144	117,107,121,97	0,0,0,0	85,137,104,88	0,0,2,0	198	99	1	1	1.0,1.0,1.0,1.0	1.0,1.0,0.963,1.0	0.009
2145	ENSMUSG00000004070	Hmox2	chr16	+	4762558	4762677	4726362	4726471	4764605	4764684	2145	20,15,23,17	0,0,0,0	17,20,19,20	0,0,0,1	198	99	1	1	1.0,1.0,1.0,1.0	1.0,1.0,1.0,0.909	0.023
2146	ENSMUSG00000004070	Hmox2	chr16	+	4762558	4762677	4756993	4757127	4764605	4764684	2146	1,3,5,0	0,1,0,0	2,5,0,2	0,0,0,0	198	99	1	1	1.0,0.6,1.0,NA	1.0,1.0,NA,1.0	-0.133
2147	ENSMUSG00000004070	Hmox2	chr16	+	4763728	4763846	4726362	4726471	4764605	4764684	2147	53,68,69,76	0,0,0,0	69,84,78,63	0,0,0,1	198	99	1	1	1.0,1.0,1.0,1.0	1.0,1.0,1.0,0.969	0.008
2148	ENSMUSG00000004070	Hmox2	chr16	+	4763728	4763846	4762558	4762677	4764605	4764684	2148	151,160,167,156	1,0,0,0	137,201,161,131	0,0,0,0	198	99	1	1	0.987,1.0,1.0,1.0	1.0,1.0,1.0,1.0	-0.003
2149	ENSMUSG00000063445	Nmral1	chr16	-	4715232	4715630	4714508	4714666	4716296	4716535	2149	1,1,0,0	6,8,8,7	1,0,0,0	7,8,5,7	198	99	1	1	0.077,0.059,0.0,0.0	0.067,0.0,0.0,0.0	0.017
2151	ENSMUSG00000014303	Glis2	chr16	+	4608597	4608818	4594712	4594935	4610257	4610413	2151	25,18,37,24	0,0,0,0	31,39,29,19	1,0,0,0	198	99	1	1	1.0,1.0,1.0,1.0	0.939,1.0,1.0,1.0	0.015
2152	ENSMUSG00000005981	Trap1	chr16	-	4053480	4053601	4052864	4052934	4054753	4054909	2152	85,55,82,91	0,0,0,0	74,99,58,68	0,0,0,1	198	99	1	1	1.0,1.0,1.0,1.0	1.0,1.0,1.0,0.971	0.007
2153	ENSMUSG00000005981	Trap1	chr16	-	4055796	4055870	4054753	4054909	4056329	4056439	2153	57,43,76,73	0,0,1,0	63,74,62,62	0,0,0,0	173	99	1	1	1.0,1.0,0.978,1.0	1.0,1.0,1.0,1.0	-0.006
2154	ENSMUSG00000005981	Trap1	chr16	-	4055796	4055870	4054753	4054909	4060756	4060917	2154	21,15,31,33	0,0,1,1	27,33,33,24	0,0,0,1	173	99	1	1	1.0,1.0,0.947,0.95	1.0,1.0,1.0,0.932	-0.009
2155	ENSMUSG00000005981	Trap1	chr16	-	4056329	4056439	4054753	4054909	4060756	4060917	2155	46,42,55,69	0,0,1,1	54,62,57,31	0,0,0,1	198	99	1	1	1.0,1.0,0.965,0.972	1.0,1.0,1.0,0.939	-0.001
2156	ENSMUSG00000005981	Trap1	chr16	-	4056329	4056439	4055796	4055870	4060756	4060917	2156	82,70,99,113	0,0,0,3	91,103,86,70	1,0,0,1	198	99	1	1	1.0,1.0,1.0,0.95	0.978,1.0,1.0,0.972	0
2157	ENSMUSG00000005981	Trap1	chr16	-	4056329	4056439	4055796	4055870	4062329	4062401	2157	39,29,46,44	0,0,0,0	37,46,29,44	1,0,0,0	198	99	1	1	1.0,1.0,1.0,1.0	0.949,1.0,1.0,1.0	0.013
2158	ENSMUSG00000005981	Trap1	chr16	-	4060756	4060917	4055796	4055870	4062329	4062401	2158	40,18,27,48	0,0,0,0	32,34,31,36	1,0,0,0	198	99	1	1	1.0,1.0,1.0,1.0	0.941,1.0,1.0,1.0	0.015
2159	ENSMUSG00000005981	Trap1	chr16	-	4060756	4060917	4056329	4056439	4062329	4062401	2159	86,60,81,114	3,1,1,0	85,96,88,66	0,5,0,5	198	99	0.112564	1	0.935,0.968,0.976,1.0	1.0,0.906,1.0,0.868	0.026
2160	ENSMUSG00000005981	Trap1	chr16	-	4062329	4062401	4056329	4056439	4065232	4065373	2160	32,32,52,32	1,0,0,0	37,53,34,33	0,0,0,0	171	99	1	1	0.949,1.0,1.0,1.0	1.0,1.0,1.0,1.0	-0.013
2161	ENSMUSG00000084790	Gm15879	chr16	-	4034500	4034675	4032838	4033052	4037343	4037519	2161	7,2,2,4	0,0,0,0	6,1,5,4	0,1,0,0	198	99	1	1	1.0,1.0,1.0,1.0	1.0,0.333,1.0,1.0	0.167
2162	ENSMUSG00000005982	Naa60	chr16	+	3894368	3894484	3884618	3884806	3897250	3897380	2162	98,57,115,98	5,5,4,3	91,142,94,77	2,9,12,2	198	99	0.376934	1	0.907,0.851,0.935,0.942	0.958,0.887,0.797,0.951	0.01
2163	ENSMUSG00000093575	Gm20695	chr16	+	3913284	3913369	3911450	3911562	3915422	3915602	2163	50,35,41,55	0,0,3,0	48,50,31,36	2,1,0,0	184	99	1	1	1.0,1.0,0.88,1.0	0.928,0.964,1.0,1.0	-0.003
2164	ENSMUSG00000024041	Cryaa	chr17	+	31678448	31678517	31677932	31678189	31679558	31679681	2164	12,2,2,12	38,6,1,13	4,2087,9,1	8,4695,5,0	168	99	0.550096	1	0.157,0.164,0.541,0.352	0.228,0.208,0.515,1.0	-0.184
2165	ENSMUSG00000022490	Ppp1r1a	chr15	-	103533456	103533494	103533037	103533101	103537794	103537992	2165	33,26,23,16	0,0,0,0	26,14,20,16	0,0,0,1	137	99	1	1	1.0,1.0,1.0,1.0	1.0,1.0,1.0,0.92	0.02
2166	ENSMUSG00000022490	Ppp1r1a	chr15	-	103534349	103534410	103533456	103533494	103537794	103537992	2166	103,51,100,80	1,0,0,0	73,131,88,67	0,1,2,2	160	99	0.856191	1	0.985,1.0,1.0,1.0	1.0,0.988,0.965,0.954	0.019
2170	ENSMUSG00000000552	Zfp385a	chr15	-	103315360	103315456	103313894	103315225	103315626	103315796	2170	1061,812,1205,1085	4,3,6,3	1016,1530,1226,950	6,11,4,3	195	99	1	1	0.993,0.993,0.99,0.995	0.989,0.986,0.994,0.994	0.002
2171	ENSMUSG00000000552	Zfp385a	chr15	-	103315881	103316124	103315626	103315796	103317948	103318111	2171	1383,1201,1789,1474	0,0,1,0	1253,2290,1656,1317	0,1,0,0	198	99	1	1	1.0,1.0,0.999,1.0	1.0,0.999,1.0,1.0	0
2172	ENSMUSG00000000552	Zfp385a	chr15	-	103317948	103318111	103315881	103316124	103320289	103320400	2172	997,896,1286,1072	1,1,4,3	886,1699,1278,1023	2,1,0,1	198	99	1	1	0.998,0.998,0.994,0.994	0.996,0.999,1.0,0.998	-0.002
2173	ENSMUSG00000000552	Zfp385a	chr15	-	103320289	103320400	103315881	103316124	103333064	103333201	2173	585,444,711,593	0,0,0,1	519,919,683,548	2,5,2,4	198	99	1	1	1.0,1.0,1.0,0.997	0.992,0.989,0.994,0.986	0.009
2174	ENSMUSG00000000552	Zfp385a	chr15	-	103333064	103333201	103320289	103320400	103340046	103340086	2174	783,609,938,796	0,0,0,0	717,1308,1015,776	0,0,3,1	198	99	1	1	1.0,1.0,1.0,1.0	1.0,1.0,0.994,0.997	0.002
2176	ENSMUSG00000023055	Calcoco1	chr15	-	102713855	102713946	102711342	102711498	102715741	102715796	2176	149,127,167,118	0,0,0,0	120,168,124,107	0,0,0,1	190	99	1	1	1.0,1.0,1.0,1.0	1.0,1.0,1.0,0.982	0.004
2177	ENSMUSG00000099083	Atf7	chr15	-	102540739	102540937	102536642	102538291	102546404	102546557	2177	79,51,88,65	0,0,1,0	77,96,71,73	0,0,0,0	198	99	1	1	1.0,1.0,0.978,1.0	1.0,1.0,1.0,1.0	-0.006
2178	ENSMUSG00000099083	Atf7	chr15	-	102551403	102551561	102547772	102547872	102553783	102553921	2178	112,92,152,75	0,0,0,0	166,157,116,85	2,0,1,1	198	99	1	1	1.0,1.0,1.0,1.0	0.976,1.0,0.983,0.977	0.016
2179	ENSMUSG00000099083	Atf7	chr15	-	102557459	102557578	102553783	102553921	102563313	102563410	2179	126,118,143,88	0,0,1,0	161,171,89,94	0,0,0,0	198	99	1	1	1.0,1.0,0.986,1.0	1.0,1.0,1.0,1.0	-0.004
2180	ENSMUSG00000099083	Atf7	chr15	-	102563313	102563410	102557459	102557578	102593671	102593740	2180	95,80,126,69	1,1,2,0	121,154,91,101	0,0,0,0	196	99	1	1	0.98,0.976,0.97,1.0	1.0,1.0,1.0,1.0	-0.018
2181	ENSMUSG00000023051	Tarbp2	chr15	+	102519121	102519291	102518191	102518602	102520474	102520577	2181	43,40,64,35	2,0,0,0	49,53,46,44	0,3,0,0	198	99	1	1	0.915,1.0,1.0,1.0	1.0,0.898,1.0,1.0	0.004
2182	ENSMUSG00000023051	Tarbp2	chr15	+	102519121	102519291	102518191	102518602	102521120	102521213	2182	28,23,43,28	4,1,0,1	22,33,31,27	1,1,2,0	198	99	0.762609	1	0.778,0.92,1.0,0.933	0.917,0.943,0.886,1.0	-0.029
2183	ENSMUSG00000023051	Tarbp2	chr15	+	102519121	102519291	102518191	102518602	102521137	102521213	2183	27,25,42,24	0,0,1,0	20,28,26,27	0,0,0,0	198	99	1	1	1.0,1.0,0.955,1.0	1.0,1.0,1.0,1.0	-0.011
2184	ENSMUSG00000023051	Tarbp2	chr15	+	102519121	102519291	102518798	102518844	102521120	102521213	2184	3,0,5,7	0,0,0,1	2,7,6,0	0,0,0,0	198	99	1	1	1.0,NA,1.0,0.778	1.0,1.0,1.0,NA	-0.074
2185	ENSMUSG00000023051	Tarbp2	chr15	+	102520474	102520577	102518454	102518602	102521120	102521213	2185	17,3,17,5	4,1,0,1	21,11,15,8	1,1,2,0	198	99	0.212193	1	0.68,0.6,1.0,0.714	0.913,0.846,0.789,1.0	-0.138
2186	ENSMUSG00000023051	Tarbp2	chr15	+	102520474	102520577	102518454	102518602	102521137	102521213	2186	2,1,3,0	0,0,1,0	2,8,0,0	0,0,0,0	198	99	1	1	1.0,1.0,0.6,NA	1.0,1.0,NA,NA	-0.133
2187	ENSMUSG00000023051	Tarbp2	chr15	+	102520474	102520577	102518725	102519291	102521120	102521213	2187	31,20,40,17	1,0,2,5	50,33,35,25	2,5,5,0	198	99	0.642186	1	0.939,1.0,0.909,0.63	0.926,0.767,0.778,1.0	0.002
2188	ENSMUSG00000023051	Tarbp2	chr15	+	102520474	102520577	102518725	102519291	102521137	102521213	2188	16,18,26,12	0,2,1,1	31,30,20,17	0,0,0,0	198	99	0.783623	1	1.0,0.818,0.929,0.857	1.0,1.0,1.0,1.0	-0.099
2189	ENSMUSG00000023050	Map3k12	chr15	-	102508327	102508463	102505431	102505568	102509289	102509378	2189	17,16,10,11	31,26,31,42	3,18,19,19	33,54,34,33	198	99	0.719955	1	0.215,0.235,0.139,0.116	0.043,0.143,0.218,0.224	0.019
2190	ENSMUSG00000023050	Map3k12	chr15	-	102509289	102509378	102505089	102505568	102509918	102510005	2190	58,52,56,80	2,2,2,0	65,93,72,70	0,0,0,2	188	99	0.18995	1	0.939,0.932,0.936,1.0	1.0,1.0,1.0,0.949	-0.035
2191	ENSMUSG00000023050	Map3k12	chr15	-	102509289	102509397	102505089	102505568	102509918	102510005	2191	30,26,31,43	2,2,2,0	34,54,38,31	0,0,0,2	198	99	0.0915568	1	0.882,0.867,0.886,1.0	1.0,1.0,1.0,0.886	-0.063
2192	ENSMUSG00000023050	Map3k12	chr15	-	102509918	102510005	102505369	102505568	102510583	102510700	2192	8,8,11,8	0,0,0,0	4,10,6,8	0,0,0,1	186	99	1	1	1.0,1.0,1.0,1.0	1.0,1.0,1.0,0.81	0.047
2193	ENSMUSG00000023050	Map3k12	chr15	-	102509918	102510005	102505369	102505568	102516787	102516812	2193	5,4,7,4	1,1,3,1	6,5,5,3	2,2,4,3	186	99	0.158065	1	0.727,0.68,0.554,0.68	0.615,0.571,0.4,0.347	0.177
2194	ENSMUSG00000056851	Pcbp2	chr15	+	102473260	102473402	102470631	102470803	102474130	102474154	2194	1768,1345,1988,1582	0,2,0,1	1666,2500,2048,1526	0,0,0,0	198	99	1	1	1.0,0.997,1.0,0.999	1.0,1.0,1.0,1.0	-0.001
2195	ENSMUSG00000056851	Pcbp2	chr15	+	102485947	102486040	102484165	102484240	102487087	102487129	2195	1391,1037,1652,1279	700,532,851,654	1503,2101,1765,1339	660,965,807,584	192	99	0.094025	1	0.506,0.501,0.5,0.502	0.54,0.529,0.53,0.542	-0.033
2196	ENSMUSG00000056851	Pcbp2	chr15	+	102485947	102486040	102484165	102484240	102488204	102488277	2196	723,514,848,622	12,15,19,16	776,1076,827,686	25,26,20,10	192	99	0.775322	1	0.969,0.946,0.958,0.952	0.941,0.955,0.955,0.973	0
2197	ENSMUSG00000056851	Pcbp2	chr15	+	102487087	102487129	102484165	102484240	102488204	102488277	2197	1364,1042,1529,1226	12,15,19,16	1312,1925,1524,1169	25,26,20,10	141	99	0.479489	1	0.988,0.98,0.983,0.982	0.974,0.981,0.982,0.988	0.002
2198	ENSMUSG00000056851	Pcbp2	chr15	+	102487087	102487129	102485947	102486040	102488204	102488277	2198	1338,1040,1489,1243	6,6,7,10	1392,1993,1665,1242	12,7,9,3	141	99	1	1	0.994,0.992,0.993,0.989	0.988,0.995,0.992,0.997	-0.001
2199	ENSMUSG00000056851	Pcbp2	chr15	+	102488775	102488814	102488204	102488277	102489751	102489807	2199	1432,1057,1560,1351	64,55,64,53	1332,2050,1617,1231	101,104,95,82	138	99	0.00154345	0.0846878	0.941,0.932,0.946,0.948	0.904,0.934,0.924,0.915	0.022
2200	ENSMUSG00000058290	Espl1	chr15	+	102313182	102313339	102312935	102313064	102313986	102314096	2200	0,4,3,2	0,0,0,0	0,0,0,0	0,1,0,0	198	99	1	1	NA,1.0,1.0,1.0	NA,0.0,NA,NA	1
2201	ENSMUSG00000046897	Zfp740	chr15	+	102205228	102205305	102204570	102204883	102207770	102207920	2201	7,3,10,6	16,17,22,20	7,8,8,7	14,27,14,13	176	99	0.431182	1	0.197,0.09,0.204,0.144	0.22,0.143,0.243,0.232	-0.051
2202	ENSMUSG00000046897	Zfp740	chr15	+	102205228	102205305	102204570	102205086	102207770	102207920	2202	13,9,15,9	12,15,10,12	18,25,26,15	11,12,6,19	176	99	0.0677014	0.966822	0.379,0.252,0.458,0.297	0.479,0.54,0.709,0.308	-0.163
2203	ENSMUSG00000046897	Zfp740	chr15	+	102207770	102207920	102204570	102205086	102208235	102208342	2203	46,46,45,43	0,2,0,0	47,64,48,38	0,0,0,0	198	99	1	1	1.0,0.92,1.0,1.0	1.0,1.0,1.0,1.0	-0.02
2204	ENSMUSG00000046897	Zfp740	chr15	+	102208752	102208876	102208235	102208361	102209154	102209273	2204	103,81,94,103	2,5,2,4	90,119,76,91	6,5,3,1	198	99	0.685478	1	0.963,0.89,0.959,0.928	0.882,0.922,0.927,0.978	0.008
2205	ENSMUSG00000023044	Csad	chr15	-	102178526	102178616	102176997	102177786	102178780	102178832	2205	3,5,9,4	6,2,2,4	9,11,5,1	5,0,1,1	189	99	0.0702419	0.987328	0.208,0.567,0.702,0.344	0.485,1.0,0.724,0.344	-0.183
2206	ENSMUSG00000023044	Csad	chr15	-	102178780	102178832	102176997	102177786	102178960	102179160	2206	7,3,5,7	5,2,2,2	8,5,6,4	1,5,1,5	151	99	0.936476	1	0.479,0.496,0.621,0.696	0.84,0.396,0.797,0.344	-0.021
2207	ENSMUSG00000023044	Csad	chr15	-	102179828	102179893	102179520	102179602	102179970	102180087	2207	7,3,15,6	1,4,1,0	11,19,8,12	0,1,2,0	164	99	0.0323579	0.620927	0.809,0.312,0.901,1.0	1.0,0.92,0.707,1.0	-0.151
2208	ENSMUSG00000023923	Tbc1d5	chr17	-	50852532	50852639	50813755	50813841	50874565	50874708	2208	41,36,37,28	2,3,0,0	44,48,45,37	3,0,2,0	198	99	1	1	0.911,0.857,1.0,1.0	0.88,1.0,0.918,1.0	-0.008
2209	ENSMUSG00000023923	Tbc1d5	chr17	-	50935455	50935558	50920514	50920603	50963692	50963760	2209	36,56,65,51	0,0,0,0	55,83,56,52	1,0,0,0	198	99	1	1	1.0,1.0,1.0,1.0	0.965,1.0,1.0,1.0	0.009
2210	ENSMUSG00000023923	Tbc1d5	chr17	-	51025073	51025204	50984604	50984674	51143358	51143421	2210	66,48,81,49	0,0,0,0	58,76,59,44	0,0,4,0	198	99	0.827556	1	1.0,1.0,1.0,1.0	1.0,1.0,0.881,1.0	0.03
2211	ENSMUSG00000023923	Tbc1d5	chr17	-	51143358	51143421	51025073	51025204	51179099	51179349	2211	27,29,60,29	0,0,0,0	44,62,39,38	0,1,0,0	162	99	1	1	1.0,1.0,1.0,1.0	1.0,0.974,1.0,1.0	0.006
2212	ENSMUSG00000023033	Scn8a	chr15	+	100899391	100899541	100869857	100870333	100936270	100936327	2212	0,1,2,0	0,2,1,0	0,0,0,1	0,1,1,0	198	99	1	1	NA,0.2,0.5,NA	NA,0.0,0.0,1.0	0.017
2213	ENSMUSG00000023033	Scn8a	chr15	+	100899391	100899541	100870660	100870743	100936270	100936327	2213	0,1,2,0	2,1,6,1	0,1,0,1	8,9,8,7	198	99	1	1	0.0,0.333,0.143,0.0	0.0,0.053,0.0,0.067	0.089
2214	ENSMUSG00000023033	Scn8a	chr15	+	100899391	100899541	100870951	100871068	100936270	100936327	2214	0,1,2,0	14,13,12,12	0,0,0,2	17,10,13,4	198	99	1	1	0.0,0.037,0.077,0.0	0.0,0.0,0.0,0.2	-0.022
2215	ENSMUSG00000023033	Scn8a	chr15	+	100959339	100959431	100957460	100957589	100959602	100959694	2215	16,5,10,12	3,8,9,9	10,21,24,16	15,4,10,11	191	99	0.644621	1	0.734,0.245,0.365,0.409	0.257,0.731,0.554,0.43	-0.055
2216	ENSMUSG00000023033	Scn8a	chr15	+	100959339	100959431	100957460	100957589	100959694	100959788	2216	16,6,16,14	0,0,0,0	11,21,25,17	0,1,0,0	191	99	1	1	1.0,1.0,1.0,1.0	1.0,0.916,1.0,1.0	0.021
2217	ENSMUSG00000023033	Scn8a	chr15	+	100959339	100959431	100957460	100957589	100969020	100969242	2217	22,11,22,17	0,0,0,0	25,25,35,23	0,0,3,0	191	99	1	1	1.0,1.0,1.0,1.0	1.0,1.0,0.858,1.0	0.035
2218	ENSMUSG00000023033	Scn8a	chr15	+	100959602	100959694	100957460	100957589	100969020	100969242	2218	19,14,17,20	0,0,0,0	35,17,23,14	0,0,3,0	191	99	1	1	1.0,1.0,1.0,1.0	1.0,1.0,0.799,1.0	0.05
2219	ENSMUSG00000023033	Scn8a	chr15	+	100959602	100959694	100959339	100959431	100969020	100969242	2219	16,6,8,11	6,6,12,5	20,14,13,4	15,5,12,8	191	99	0.786698	1	0.58,0.341,0.257,0.533	0.409,0.592,0.36,0.206	0.036
2220	ENSMUSG00000023033	Scn8a	chr15	+	101008052	101008291	101002033	101002166	101011016	101011064	2220	70,62,114,76	1,3,11,2	91,117,119,96	0,4,1,2	198	99	0.00310964	0.136573	0.972,0.912,0.838,0.95	1.0,0.936,0.983,0.96	-0.052
2221	ENSMUSG00000023033	Scn8a	chr15	+	101023838	101023906	101018350	101018524	101029577	101029807	2221	20,14,30,28	1,3,3,2	25,25,20,26	1,1,1,2	167	99	0.224614	1	0.922,0.734,0.856,0.892	0.937,0.937,0.922,0.885	-0.069
2222	ENSMUSG00000023033	Scn8a	chr15	+	101024260	101024383	101018350	101018524	101029577	101029862	2222	14,20,17,14	1,3,3,2	18,22,15,10	1,1,1,2	198	99	0.106998	1	0.875,0.769,0.739,0.778	0.9,0.917,0.882,0.714	-0.063
2223	ENSMUSG00000047731	Wbp1l	chr19	+	46606711	46606759	46599113	46599293	46644352	46644455	2223	9,6,6,10	9,1,8,12	4,7,2,0	8,10,3,7	147	99	0.041328	0.726001	0.402,0.802,0.336,0.359	0.252,0.32,0.31,0.0	0.254
2224	ENSMUSG00000047731	Wbp1l	chr19	+	46624309	46624533	46623400	46623579	46644352	46644455	2224	0,2,0,0	6,3,3,1	0,0,0,0	0,4,2,0	198	99	1	1	0.0,0.25,0.0,0.0	NA,0.0,0.0,NA	0.063
2225	ENSMUSG00000009739	Pou6f1	chr15	-	100579875	100580044	100575317	100578618	100580809	100580951	2225	75,56,70,63	0,0,2,1	69,101,105,55	0,1,1,0	198	99	1	1	1.0,1.0,0.946,0.969	1.0,0.981,0.981,1.0	-0.012
2226	ENSMUSG00000009739	Pou6f1	chr15	-	100585874	100586128	100584030	100584159	100586643	100586772	2226	41,34,35,30	0,0,1,0	37,48,43,34	0,0,1,0	198	99	1	1	1.0,1.0,0.946,1.0	1.0,1.0,0.956,1.0	-0.003
2227	ENSMUSG00000009733	Tfcp2	chr15	-	100522388	100522495	100520562	100520715	100525566	100525672	2227	48,35,65,37	8,0,7,6	32,35,40,36	5,3,2,1	198	99	0.238523	1	0.75,1.0,0.823,0.755	0.762,0.854,0.909,0.947	-0.036
2230	ENSMUSG00000023025	Larp4	chr15	+	99994663	99994717	99993322	99993433	99996466	99996676	2230	91,101,119,97	0,0,0,1	94,139,110,87	0,0,0,0	153	99	1	1	1.0,1.0,1.0,0.984	1.0,1.0,1.0,1.0	-0.004
2231	ENSMUSG00000023021	Cers5	chr15	-	99737546	99737653	99734880	99736436	99738664	99738730	2231	29,47,61,38	3,1,5,3	39,61,44,44	5,11,7,6	198	99	0.00916231	0.278813	0.829,0.959,0.859,0.864	0.796,0.735,0.759,0.786	0.109
2232	ENSMUSG00000023021	Cers5	chr15	-	99739601	99739730	99739405	99739512	99740943	99741036	2232	51,53,41,46	5,3,1,5	58,59,44,42	0,1,1,1	198	99	1	1	0.836,0.898,0.953,0.821	1.0,0.967,0.957,0.955	-0.093
2233	ENSMUSG00000023021	Cers5	chr15	-	99739601	99739730	99739405	99739512	99745888	99745946	2233	29,25,24,25	1,2,1,0	34,34,27,22	1,0,0,1	198	99	1	1	0.935,0.862,0.923,1.0	0.944,1.0,1.0,0.917	-0.035
2234	ENSMUSG00000023021	Cers5	chr15	-	99740943	99741036	99739405	99739512	99745888	99745946	2234	5,3,1,5	1,2,1,0	0,1,1,1	1,0,0,1	192	99	0.439698	1	0.721,0.436,0.34,1.0	0.0,1.0,1.0,0.34	0.039
2235	ENSMUSG00000023021	Cers5	chr15	-	99740943	99741036	99739601	99739730	99745888	99745946	2235	23,21,14,21	2,0,1,1	19,20,18,20	0,1,0,0	192	99	0.546349	1	0.856,1.0,0.878,0.915	1.0,0.912,1.0,1.0	-0.066
2236	ENSMUSG00000023021	Cers5	chr15	-	99741608	99741659	99740943	99741036	99745888	99745946	2236	40,56,69,42	0,0,0,0	25,85,50,45	0,0,1,0	150	99	1	1	1.0,1.0,1.0,1.0	1.0,1.0,0.971,1.0	0.007
2237	ENSMUSG00000023021	Cers5	chr15	-	99745888	99745946	99739601	99739730	99751235	99751341	2237	1,1,1,1	0,1,0,0	0,1,0,0	0,0,0,0	157	99	1	1	1.0,0.387,1.0,1.0	NA,1.0,NA,NA	-0.153
2238	ENSMUSG00000023021	Cers5	chr15	-	99745888	99745946	99741608	99741659	99747036	99747070	2238	34,44,65,34	0,0,0,0	13,67,39,40	0,0,1,0	157	99	1	1	1.0,1.0,1.0,1.0	1.0,1.0,0.961,1.0	0.01
2239	ENSMUSG00000023021	Cers5	chr15	-	99747036	99747167	99745888	99745946	99751235	99751341	2239	34,46,58,39	0,1,0,0	18,52,43,44	0,0,0,0	198	99	1	1	1.0,0.958,1.0,1.0	1.0,1.0,1.0,1.0	-0.01
2240	ENSMUSG00000023015	Racgap1	chr15	-	99643392	99643523	99642882	99642967	99651506	99651612	2240	0,1,1,0	1,0,0,1	1,0,1,0	0,0,0,0	198	99	1	1	0.0,1.0,1.0,0.0	1.0,NA,1.0,NA	-0.5
2241	ENSMUSG00000023015	Racgap1	chr15	-	99643392	99643523	99642882	99642971	99651506	99651612	2241	0,2,4,0	1,1,5,4	3,0,2,0	4,9,13,5	198	99	0.359169	1	0.0,0.5,0.286,0.0	0.273,0.0,0.071,0.0	0.111
2242	ENSMUSG00000023015	Racgap1	chr15	-	99643421	99643523	99642882	99642971	99651506	99651612	2242	0,1,1,0	1,1,5,4	1,1,1,0	4,9,13,5	198	99	1	1	0.0,0.333,0.091,0.0	0.111,0.053,0.037,0.0	0.056
2243	ENSMUSG00000023007	Prpf40b	chr15	+	99301786	99301984	99295240	99295273	99303282	99303363	2243	0,0,1,0	0,0,4,0	1,1,0,0	2,3,2,3	198	99	1	1	NA,NA,0.111,NA	0.2,0.143,0.0,0.0	0.025
2244	ENSMUSG00000023007	Prpf40b	chr15	+	99301786	99301984	99295270	99295428	99303282	99303363	2244	0,1,0,0	3,4,3,0	0,0,0,0	2,3,3,4	198	99	1	1	0.0,0.111,0.0,NA	0.0,0.0,0.0,0.0	0.037
2245	ENSMUSG00000023007	Prpf40b	chr15	+	99303282	99303363	99295086	99295273	99304040	99304184	2245	18,9,30,9	0,0,1,0	18,16,13,22	0,0,0,0	180	99	1	1	1.0,1.0,0.943,1.0	1.0,1.0,1.0,1.0	-0.014
2246	ENSMUSG00000023007	Prpf40b	chr15	+	99303282	99303363	99295240	99295428	99304040	99304184	2246	21,13,29,9	1,1,3,1	18,16,14,23	0,2,2,4	180	99	0.637548	1	0.92,0.877,0.842,0.832	1.0,0.815,0.794,0.76	0.026
2247	ENSMUSG00000023007	Prpf40b	chr15	+	99305165	99305193	99304424	99304490	99305407	99305433	2247	18,13,30,23	1,4,3,1	16,27,23,22	0,0,0,0	127	99	0.000627666	0.0428399	0.933,0.717,0.886,0.947	1.0,1.0,1.0,1.0	-0.129
2248	ENSMUSG00000023007	Prpf40b	chr15	+	99309943	99310035	99309684	99309799	99314842	99314980	2248	5,1,8,6	0,0,0,1	17,15,11,14	0,0,0,0	191	99	1	1	1.0,1.0,1.0,0.757	1.0,1.0,1.0,1.0	-0.061
2249	ENSMUSG00000023007	Prpf40b	chr15	+	99314577	99314694	99309684	99310035	99314842	99314980	2249	47,27,49,53	0,0,0,0	46,65,57,35	0,3,0,0	198	99	1	1	1.0,1.0,1.0,1.0	1.0,0.915,1.0,1.0	0.021
2250	ENSMUSG00000023007	Prpf40b	chr15	+	99314598	99314694	99309943	99310035	99314842	99314980	2250	18,16,21,30	0,0,0,0	23,32,35,18	0,3,0,0	195	99	1	1	1.0,1.0,1.0,1.0	1.0,0.844,1.0,1.0	0.039
2252	ENSMUSG00000022999	Lmbr1l	chr15	-	98908675	98908759	98908519	98908596	98908848	98908921	2252	29,33,54,41	0,1,0,1	37,44,30,31	1,0,0,0	183	99	1	1	1.0,0.947,1.0,0.957	0.952,1.0,1.0,1.0	-0.012
2253	ENSMUSG00000022999	Lmbr1l	chr15	-	98909202	98909267	98908848	98908921	98909387	98909456	2253	32,36,66,37	0,0,0,0	46,86,32,41	0,1,0,0	164	99	1	1	1.0,1.0,1.0,1.0	1.0,0.981,1.0,1.0	0.005
2254	ENSMUSG00000022994	Adcy6	chr15	-	98595126	98595162	98594912	98595042	98596039	98596218	2254	30,33,41,33	1,0,0,0	16,37,21,18	0,0,0,0	135	99	1	1	0.957,1.0,1.0,1.0	1.0,1.0,1.0,1.0	-0.011
2255	ENSMUSG00000022994	Adcy6	chr15	-	98597379	98597477	98597163	98597251	98597726	98597874	2255	70,69,106,77	0,0,0,1	61,100,71,46	0,0,0,0	197	99	1	1	1.0,1.0,1.0,0.975	1.0,1.0,1.0,1.0	-0.006
2256	ENSMUSG00000011960	Ccnt1	chr15	-	98546523	98546594	98538688	98544608	98546744	98546908	2256	58,79,94,84	0,1,1,1	76,86,67,46	0,2,0,1	170	99	1	1	1.0,0.979,0.982,0.98	1.0,0.962,1.0,0.964	0.004
2257	ENSMUSG00000011960	Ccnt1	chr15	-	98546523	98546594	98538688	98544608	98548665	98548711	2257	29,34,40,40	1,0,0,0	32,41,25,17	0,0,0,1	170	99	1	1	0.944,1.0,1.0,1.0	1.0,1.0,1.0,0.908	0.009
2258	ENSMUSG00000011960	Ccnt1	chr15	-	98546744	98546908	98538688	98544608	98548665	98548711	2258	28,22,55,37	1,0,0,0	44,49,39,35	0,0,0,1	198	99	1	1	0.933,1.0,1.0,1.0	1.0,1.0,1.0,0.946	-0.003
2259	ENSMUSG00000011960	Ccnt1	chr15	-	98546744	98546908	98546523	98546594	98548665	98548711	2259	59,66,111,85	2,0,3,5	89,97,82,63	1,5,1,0	198	99	0.319017	1	0.937,1.0,0.949,0.895	0.978,0.907,0.976,1.0	-0.02
2260	ENSMUSG00000011960	Ccnt1	chr15	-	98554600	98554661	98551913	98551976	98560196	98560325	2260	68,51,107,90	0,0,0,1	89,118,79,70	0,0,1,0	160	99	1	1	1.0,1.0,1.0,0.982	1.0,1.0,0.98,1.0	0.001
2261	ENSMUSG00000011960	Ccnt1	chr15	-	98560196	98560325	98554600	98554661	98565046	98565128	2261	106,82,144,139	0,0,0,2	116,163,116,99	0,1,0,3	198	99	1	1	1.0,1.0,1.0,0.972	1.0,0.988,1.0,0.943	0.01
2262	ENSMUSG00000022992	Kansl2	chr15	-	98531322	98531437	98529285	98529453	98531719	98531898	2262	118,107,170,121	0,0,0,0	94,155,101,84	0,0,1,0	198	99	1	1	1.0,1.0,1.0,1.0	1.0,1.0,0.981,1.0	0.005
2265	ENSMUSG00000033065	Pfkm	chr15	+	98122218	98122263	98121196	98121362	98122629	98122738	2265	144,120,137,136	1,0,0,0	117,173,132,104	0,0,0,0	144	99	1	1	0.99,1.0,1.0,1.0	1.0,1.0,1.0,1.0	-0.002
2266	ENSMUSG00000033075	Senp1	chr15	-	98045302	98045398	98038743	98042952	98045858	98045943	2266	27,20,38,41	0,1,0,0	31,50,43,20	0,0,0,0	195	99	1	1	1.0,0.91,1.0,1.0	1.0,1.0,1.0,1.0	-0.022
2267	ENSMUSG00000033075	Senp1	chr15	-	98061949	98062027	98059915	98059954	98064818	98064873	2267	4,4,3,2	11,14,19,18	5,2,0,1	18,20,19,14	177	99	0.119051	1	0.169,0.138,0.081,0.059	0.134,0.053,0.0,0.038	0.056
2268	ENSMUSG00000033075	Senp1	chr15	-	98076911	98077042	98076549	98076709	98082242	98082327	2268	10,5,11,16	16,14,15,18	1,4,5,4	13,24,26,18	198	99	3.16929e-05	0.00420695	0.238,0.152,0.268,0.308	0.037,0.077,0.088,0.1	0.166
2269	ENSMUSG00000022483	Col2a1	chr15	-	98000399	98000606	97999274	97999291	98004408	98004635	2269	6,3,6,4	0,0,2,2	5,3,10,2	2,4,0,0	198	99	0.0631692	0.929031	1.0,1.0,0.6,0.5	0.556,0.273,1.0,1.0	0.068
2270	ENSMUSG00000022483	Col2a1	chr15	-	98000402	98000606	97999274	97999291	98004408	98004695	2270	7,5,7,14	0,0,2,2	6,12,12,3	2,4,0,0	198	99	0.0306208	0.600621	1.0,1.0,0.636,0.778	0.6,0.6,1.0,1.0	0.053
2273	ENSMUSG00000022475	Hdac7	chr15	-	97807593	97807767	97806465	97806667	97807964	97808161	2273	13,9,10,8	0,0,1,0	10,12,13,17	0,0,0,0	198	99	1	1	1.0,1.0,0.833,1.0	1.0,1.0,1.0,1.0	-0.042
2274	ENSMUSG00000022475	Hdac7	chr15	-	97807593	97807788	97806465	97806667	97807964	97807984	2274	17,16,17,9	0,0,1,0	12,19,24,18	0,0,0,0	198	99	1	1	1.0,1.0,0.895,1.0	1.0,1.0,1.0,1.0	-0.026
2275	ENSMUSG00000022475	Hdac7	chr15	-	97808659	97808770	97808352	97808533	97808966	97809058	2275	1,1,12,3	0,2,0,0	11,9,6,4	1,3,1,2	198	99	0.00482435	0.17979	1.0,0.2,1.0,1.0	0.846,0.6,0.75,0.5	0.126
2276	ENSMUSG00000022475	Hdac7	chr15	-	97808966	97809058	97808352	97808533	97809400	97809526	2276	6,5,14,3	0,0,0,0	14,12,9,14	2,1,0,0	191	99	1	1	1.0,1.0,1.0,1.0	0.784,0.861,1.0,1.0	0.089
2277	ENSMUSG00000022475	Hdac7	chr15	-	97826734	97826791	97811437	97811628	97831358	97831494	2277	0,0,4,0	17,8,19,7	0,0,0,0	16,21,9,13	156	99	0.803679	1	0.0,0.0,0.118,0.0	0.0,0.0,0.0,0.0	0.029
2278	ENSMUSG00000081534	Slc48a1	chr15	+	97786801	97786955	97784427	97784616	97789902	97789963	2278	0,2,1,0	49,37,41,34	1,2,2,3	40,54,41,24	198	99	0.69268	1	0.0,0.026,0.012,0.0	0.012,0.018,0.024,0.059	-0.019
2280	ENSMUSG00000022469	Rapgef3	chr15	-	97757178	97757261	97756600	97756640	97757349	97757509	2280	6,6,2,3	1,0,0,0	2,1,6,5	0,0,0,0	182	99	1	1	0.765,1.0,1.0,1.0	1.0,1.0,1.0,1.0	-0.059
2281	ENSMUSG00000033237	Arid2	chr15	+	96287893	96287987	96287517	96287786	96289054	96289152	2281	125,119,172,112	1,0,0,0	123,132,116,112	0,0,0,0	193	99	1	1	0.985,1.0,1.0,1.0	1.0,1.0,1.0,1.0	-0.004
2282	ENSMUSG00000033237	Arid2	chr15	+	96369355	96369552	96368652	96368787	96369919	96372762	2282	82,77,142,95	0,0,0,0	95,139,129,86	3,0,0,0	198	99	1	1	1.0,1.0,1.0,1.0	0.941,1.0,1.0,1.0	0.015
2283	ENSMUSG00000059714	Flot1	chr17	+	35824278	35824369	35823995	35824202	35824565	35824709	2283	73,49,67,73	1,0,5,3	71,107,64,64	1,6,0,1	190	99	0.621283	1	0.974,1.0,0.875,0.927	0.974,0.903,1.0,0.971	-0.018
2286	ENSMUSG00000036167	Pphln1	chr15	+	93410691	93410783	93398349	93398461	93424013	93424075	2286	29,36,60,39	1,1,0,2	42,48,62,51	2,0,0,0	191	99	0.259554	1	0.938,0.949,1.0,0.91	0.916,1.0,1.0,1.0	-0.03
2287	ENSMUSG00000036167	Pphln1	chr15	+	93420283	93420490	93410691	93410783	93424013	93424075	2287	5,1,6,3	18,27,43,26	7,4,4,6	29,31,48,33	198	99	0.600786	1	0.122,0.018,0.065,0.055	0.108,0.061,0.04,0.083	-0.008
2288	ENSMUSG00000036167	Pphln1	chr15	+	93452116	93452173	93441500	93441712	93455450	93455530	2288	17,13,31,26	18,11,14,32	10,13,3,12	25,23,22,9	156	99	0.00945192	0.284653	0.375,0.429,0.584,0.34	0.202,0.264,0.08,0.458	0.181
2289	ENSMUSG00000036167	Pphln1	chr15	+	93455450	93455530	93441500	93441712	93465104	93465245	2289	5,9,20,29	1,0,0,1	23,19,18,6	0,1,3,0	179	99	0.714606	1	0.734,1.0,1.0,0.941	1.0,0.913,0.768,1.0	-0.002
2290	ENSMUSG00000036167	Pphln1	chr15	+	93459671	93459791	93455450	93455530	93465104	93465245	2290	117,89,99,124	0,2,9,1	94,138,70,69	6,2,1,1	198	99	0.678625	1	1.0,0.957,0.846,0.984	0.887,0.972,0.972,0.972	-0.004
2291	ENSMUSG00000036167	Pphln1	chr15	+	93465104	93465245	93441500	93441712	93488973	93491498	2291	47,41,40,56	0,1,0,0	44,55,41,31	0,0,0,0	198	99	1	1	1.0,0.953,1.0,1.0	1.0,1.0,1.0,1.0	-0.012
2292	ENSMUSG00000036167	Pphln1	chr15	+	93465104	93465245	93459671	93459791	93488973	93491498	2292	115,101,109,131	0,0,0,0	99,129,75,82	0,0,0,1	198	99	1	1	1.0,1.0,1.0,1.0	1.0,1.0,1.0,0.976	0.006
2293	ENSMUSG00000022635	Zcrb1	chr15	-	93391050	93391158	93387746	93387859	93395586	93395615	2293	57,46,72,71	0,1,0,0	63,100,89,79	0,1,0,1	198	99	1	1	1.0,0.958,1.0,1.0	1.0,0.98,1.0,0.975	0.001
2294	ENSMUSG00000022635	Zcrb1	chr15	-	93391453	93391565	93391050	93391158	93395586	93395615	2294	53,38,72,81	4,6,10,5	66,102,72,52	5,10,10,4	198	99	0.957355	1	0.869,0.76,0.783,0.89	0.868,0.836,0.783,0.867	-0.013
2295	ENSMUSG00000022635	Zcrb1	chr15	-	93393706	93393764	93391453	93391565	93395586	93395615	2295	4,3,13,4	18,12,26,30	8,8,6,6	33,50,23,23	157	99	0.600911	1	0.123,0.136,0.24,0.078	0.133,0.092,0.141,0.141	0.017
2296	ENSMUSG00000022635	Zcrb1	chr15	-	93395586	93395615	93387746	93387859	93398162	93398301	2296	0,1,0,0	0,1,0,0	0,1,0,1	0,0,0,0	128	99	1	1	NA,0.436,NA,NA	NA,1.0,NA,1.0	-0.564
2297	ENSMUSG00000022635	Zcrb1	chr15	-	93397169	93397255	93394068	93395615	93398162	93398273	2297	68,60,96,89	0,0,1,0	95,103,84,85	0,0,0,1	185	99	1	1	1.0,1.0,0.981,1.0	1.0,1.0,1.0,0.978	0.001
2298	ENSMUSG00000022634	Yaf2	chr15	-	93317538	93317608	93286409	93286562	93336339	93336465	2298	50,25,49,50	18,19,25,19	34,42,37,45	22,37,16,23	169	99	0.277689	1	0.619,0.435,0.534,0.607	0.475,0.399,0.575,0.534	0.053
2299	ENSMUSG00000036273	Lrrk2	chr15	+	91685731	91685866	91683092	91683181	91688827	91688962	2299	10,18,25,15	0,0,0,1	23,28,18,16	0,0,0,0	198	99	1	1	1.0,1.0,1.0,0.882	1.0,1.0,1.0,1.0	-0.029
2300	ENSMUSG00000036273	Lrrk2	chr15	+	91745697	91745884	91742250	91742344	91747651	91747833	2300	10,5,11,14	1,1,1,0	5,16,11,15	0,0,0,3	198	99	0.815453	1	0.833,0.714,0.846,1.0	1.0,1.0,1.0,0.714	-0.08
2301	ENSMUSG00000036273	Lrrk2	chr15	+	91756979	91757068	91755789	91755991	91764631	91764819	2301	9,2,4,6	0,0,0,0	3,12,9,8	1,0,0,0	188	99	1	1	1.0,1.0,1.0,1.0	0.612,1.0,1.0,1.0	0.097
2302	ENSMUSG00000036273	Lrrk2	chr15	+	91774895	91775042	91772821	91773013	91778425	91778491	2302	14,8,21,19	0,0,0,0	13,20,13,11	0,0,1,0	198	99	1	1	1.0,1.0,1.0,1.0	1.0,1.0,0.867,1.0	0.033
2303	ENSMUSG00000035107	Dcbld2	chr16	+	58424560	58424788	58408442	58408951	58433325	58433463	2303	35,24,30,45	0,1,1,2	29,45,37,28	2,0,2,2	198	99	0.588324	1	1.0,0.923,0.938,0.918	0.879,1.0,0.902,0.875	0.031
2304	ENSMUSG00000078937	Cpt1b	chr15	-	89417831	89417945	89417144	89417237	89418731	89418884	2304	2,2,4,4	0,0,0,2	4,5,8,7	0,0,0,0	198	99	1	1	1.0,1.0,1.0,0.5	1.0,1.0,1.0,1.0	-0.125
2305	ENSMUSG00000078937	Cpt1b	chr15	-	89422124	89422209	89421344	89421540	89422288	89422396	2305	2,4,7,8	0,1,0,0	4,4,6,0	0,0,1,0	184	99	1	1	1.0,0.683,1.0,1.0	1.0,1.0,0.763,NA	0
2306	ENSMUSG00000078937	Cpt1b	chr15	-	89425187	89425347	89424716	89424856	89425797	89425863	2306	1,1,1,0	0,0,2,0	1,0,1,0	0,0,0,0	198	99	1	1	1.0,1.0,0.2,NA	1.0,NA,1.0,NA	-0.267
2307	ENSMUSG00000047394	Odf3b	chr15	-	89378099	89378221	89377449	89377872	89378334	89378439	2307	0,0,1,0	0,2,0,0	0,0,1,2	0,0,0,0	198	99	1	1	NA,0.0,1.0,NA	NA,NA,1.0,1.0	-0.5
2308	ENSMUSG00000022614	Lmf2	chr15	-	89353033	89353139	89352858	89352955	89353209	89353344	2308	16,15,39,15	0,0,1,0	22,35,18,21	0,0,0,0	198	99	1	1	1.0,1.0,0.951,1.0	1.0,1.0,1.0,1.0	-0.012
2309	ENSMUSG00000036606	Plxnb2	chr15	-	89161985	89162122	89161674	89161845	89162250	89162359	2309	98,75,79,89	0,0,0,0	83,135,65,77	1,0,0,0	198	99	1	1	1.0,1.0,1.0,1.0	0.976,1.0,1.0,1.0	0.006
2310	ENSMUSG00000036606	Plxnb2	chr15	-	89164419	89164534	89164212	89164321	89165246	89165400	2310	93,82,84,71	1,0,1,1	60,72,67,68	0,0,0,1	198	99	1	1	0.979,1.0,0.977,0.973	1.0,1.0,1.0,0.971	-0.011
2311	ENSMUSG00000022610	Mapk12	chr15	-	89134611	89134726	89133078	89133150	89135426	89135456	2311	2,2,2,1	0,0,0,1	4,10,4,4	0,0,0,0	198	99	1	1	1.0,1.0,1.0,0.333	1.0,1.0,1.0,1.0	-0.167
2312	ENSMUSG00000022610	Mapk12	chr15	-	89134611	89134726	89133078	89133150	89137400	89137459	2312	2,2,2,1	0,0,0,2	4,10,4,4	1,2,0,0	198	99	0.674171	1	1.0,1.0,1.0,0.2	0.667,0.714,1.0,1.0	-0.045
2313	ENSMUSG00000022610	Mapk12	chr15	-	89135122	89135170	89134611	89134726	89135426	89135456	2313	15,2,4,10	0,0,0,0	4,15,3,11	0,1,0,0	147	99	1	1	1.0,1.0,1.0,1.0	1.0,0.91,1.0,1.0	0.022
2314	ENSMUSG00000022610	Mapk12	chr15	-	89135426	89135456	89133078	89133150	89137400	89137459	2314	0,0,1,1	0,0,0,2	0,0,1,0	1,2,0,0	129	99	1	1	NA,NA,1.0,0.277	0.0,0.0,1.0,NA	0.305
2315	ENSMUSG00000022610	Mapk12	chr15	-	89135426	89135456	89134611	89134726	89137400	89137459	2315	0,0,1,0	0,0,0,0	0,0,1,0	0,1,0,0	129	99	1	1	NA,NA,1.0,NA	NA,0.0,1.0,NA	0.5
2316	ENSMUSG00000022610	Mapk12	chr15	-	89135576	89135688	89135426	89135456	89137400	89137459	2316	13,12,6,11	0,0,1,0	5,19,4,16	0,1,1,0	198	99	1	1	1.0,1.0,0.75,1.0	1.0,0.905,0.667,1.0	0.044
2317	ENSMUSG00000022610	Mapk12	chr15	-	89137400	89137459	89133078	89133150	89140127	89140257	2317	3,1,2,2	0,0,0,0	4,5,3,3	0,2,0,0	158	99	1	1	1.0,1.0,1.0,1.0	1.0,0.61,1.0,1.0	0.098
2318	ENSMUSG00000062906	Hdac10	chr15	-	89124531	89124588	89124174	89124253	89124712	89124799	2318	6,4,10,9	0,0,0,1	16,7,11,5	0,2,0,0	156	99	1	1	1.0,1.0,1.0,0.851	1.0,0.69,1.0,1.0	0.04
2319	ENSMUSG00000062906	Hdac10	chr15	-	89126629	89126706	89126377	89126437	89126868	89126995	2319	7,9,9,8	0,0,0,0	9,18,5,10	1,0,0,0	176	99	1	1	1.0,1.0,1.0,1.0	0.835,1.0,1.0,1.0	0.041
2320	ENSMUSG00000062906	Hdac10	chr15	-	89126640	89126706	89126377	89126437	89126868	89126995	2320	8,10,10,11	0,0,0,0	7,15,7,9	1,0,0,0	165	99	1	1	1.0,1.0,1.0,1.0	0.808,1.0,1.0,1.0	0.048
2321	ENSMUSG00000062906	Hdac10	chr15	-	89127149	89127218	89126868	89126995	89127385	89127490	2321	5,5,13,8	0,0,0,2	2,8,3,2	1,0,3,0	168	99	0.304613	1	1.0,1.0,1.0,0.702	0.541,1.0,0.371,1.0	0.198
2322	ENSMUSG00000087331	1810021B22Rik	chr15	-	89074072	89074198	89071570	89071718	89075098	89075149	2322	0,0,1,1	0,0,0,0	0,1,0,0	1,0,0,0	198	99	1	1	NA,NA,1.0,1.0	0.0,1.0,NA,NA	0.5
2323	ENSMUSG00000087331	1810021B22Rik	chr15	-	89074072	89074198	89071570	89071748	89075098	89075149	2323	0,2,0,0	0,4,3,0	0,1,0,0	0,0,1,1	198	99	1	1	NA,0.2,0.0,NA	NA,1.0,0.0,0.0	-0.233
2324	ENSMUSG00000035944	Ttc38	chr15	+	85832975	85833068	85832343	85832419	85833146	85833224	2324	2,4,0,4	2,0,6,4	0,0,0,1	2,7,1,2	192	99	0.000254467	0.021906	0.34,1.0,0.0,0.34	0.0,0.0,0.0,0.205	0.369
2325	ENSMUSG00000035944	Ttc38	chr15	+	85851516	85851598	85847634	85847673	85852819	85852985	2325	0,1,3,5	0,0,0,0	1,8,5,2	0,0,2,0	181	99	1	1	NA,1.0,1.0,1.0	1.0,1.0,0.578,1.0	0.106
2326	ENSMUSG00000016541	Atxn10	chr15	+	85391637	85391746	85386990	85387156	85393336	85393506	2326	330,258,335,279	0,0,0,0	273,403,342,283	0,0,1,0	198	99	1	1	1.0,1.0,1.0,1.0	1.0,1.0,0.994,1.0	0.002
2327	ENSMUSG00000022432	Smc1b	chr15	-	85121588	85121847	85120617	85120758	85123720	85123959	2327	0,0,0,2	0,1,0,0	4,2,0,1	0,0,0,0	198	99	1	1	NA,0.0,NA,1.0	1.0,1.0,NA,1.0	-0.5
2328	ENSMUSG00000016624	Phf21b	chr15	-	84793895	84793918	84791782	84791941	84795079	84795134	2328	18,30,35,28	0,0,0,0	30,43,21,33	0,1,0,0	122	99	1	1	1.0,1.0,1.0,1.0	1.0,0.972,1.0,1.0	0.007
2329	ENSMUSG00000016624	Phf21b	chr15	-	84804759	84805110	84803453	84803585	84808065	84808158	2329	38,51,70,57	0,0,0,0	77,79,65,52	0,0,1,1	198	99	1	1	1.0,1.0,1.0,1.0	1.0,1.0,0.97,0.963	0.017
2330	ENSMUSG00000016624	Phf21b	chr15	-	84854738	84854804	84808065	84808158	84854990	84855110	2330	4,14,36,15	1,0,0,0	14,19,20,10	0,0,0,0	165	99	1	1	0.706,1.0,1.0,1.0	1.0,1.0,1.0,1.0	-0.074
2331	ENSMUSG00000016624	Phf21b	chr15	-	84854738	84854804	84808065	84808158	84855664	84855751	2331	6,16,39,19	1,2,1,1	18,26,30,13	0,3,4,1	165	99	0.269258	1	0.783,0.828,0.959,0.919	1.0,0.839,0.818,0.886	-0.014
2334	ENSMUSG00000022438	Parvb	chr15	+	84260645	84260874	84232065	84232186	84271230	84271318	2334	1,0,1,0	13,14,30,15	0,0,2,0	12,34,19,20	198	99	1	1	0.037,0.0,0.016,0.0	0.0,0.0,0.05,0.0	0.001
2335	ENSMUSG00000022438	Parvb	chr15	+	84303834	84303903	84303407	84303469	84308852	84308954	2335	50,31,66,40	0,0,0,0	24,62,46,28	0,1,0,0	168	99	1	1	1.0,1.0,1.0,1.0	1.0,0.973,1.0,1.0	0.007
2336	ENSMUSG00000022437	Samm50	chr15	+	84197004	84197106	84195743	84195854	84198573	84198661	2336	169,139,205,182	0,2,1,0	160,221,196,157	0,1,0,0	198	99	1	1	1.0,0.972,0.99,1.0	1.0,0.991,1.0,1.0	-0.007
2337	ENSMUSG00000022437	Samm50	chr15	+	84211036	84211178	84210483	84210630	84214125	84214303	2337	65,51,72,50	0,0,0,2	72,85,66,60	0,0,0,0	198	99	1	1	1.0,1.0,1.0,0.926	1.0,1.0,1.0,1.0	-0.018
2338	ENSMUSG00000018865	Sult4a1	chr15	-	84086599	84086694	84080186	84080325	84089958	84090085	2338	108,115,130,133	0,0,0,0	101,145,101,81	1,0,0,0	194	99	1	1	1.0,1.0,1.0,1.0	0.981,1.0,1.0,1.0	0.005
2341	ENSMUSG00000016664	Pacsin2	chr15	-	83379683	83379806	83378998	83379195	83381761	83381883	2341	53,41,42,30	148,156,209,191	63,72,79,57	157,235,170,138	198	99	0.000132587	0.0129666	0.152,0.116,0.091,0.073	0.167,0.133,0.189,0.171	-0.057
2342	ENSMUSG00000016664	Pacsin2	chr15	-	83386661	83386837	83384986	83385107	83388514	83388670	2342	351,282,350,318	0,1,0,0	333,425,362,252	0,0,0,0	198	99	1	1	1.0,0.993,1.0,1.0	1.0,1.0,1.0,1.0	-0.002
2343	ENSMUSG00000016664	Pacsin2	chr15	-	83401866	83401999	83392500	83392657	83464458	83464606	2343	258,226,375,346	0,0,1,0	254,409,301,267	0,0,0,0	198	99	1	1	1.0,1.0,0.995,1.0	1.0,1.0,1.0,1.0	-0.001
2346	ENSMUSG00000041852	Tcf20	chr15	-	82814480	82814603	82808628	82809787	82815610	82815660	2346	66,73,114,98	1,6,4,2	72,175,102,72	1,0,3,0	198	99	1	1	0.971,0.859,0.934,0.961	0.973,1.0,0.944,1.0	-0.048
2347	ENSMUSG00000041852	Tcf20	chr15	-	82815610	82815660	82808628	82809787	82825230	82825324	2347	10,23,27,15	0,0,1,0	19,24,12,10	0,0,0,0	149	99	1	1	1.0,1.0,0.947,1.0	1.0,1.0,1.0,1.0	-0.013
2348	ENSMUSG00000022450	Ndufa6	chr15	-	82350978	82351094	82350138	82350371	82354080	82354291	2348	232,206,212,245	5,0,11,7	256,361,281,215	6,16,6,9	198	99	0.277375	1	0.959,1.0,0.906,0.946	0.955,0.919,0.959,0.923	0.014
2350	ENSMUSG00000068114	Ccdc134	chr15	+	82131744	82131829	82131423	82131545	82134580	82134762	2350	4,10,11,3	1,0,0,0	6,16,6,7	0,0,1,0	184	99	1	1	0.683,1.0,1.0,1.0	1.0,1.0,0.763,1.0	-0.02
2352	ENSMUSG00000022472	Desi1	chr15	-	81999229	81999412	81998109	81998232	81999504	81999614	2352	0,3,3,1	166,135,197,164	0,2,5,2	137,205,158,149	198	99	1	1	0.0,0.011,0.008,0.003	0.0,0.005,0.016,0.007	-0.002
2353	ENSMUSG00000022472	Desi1	chr15	-	81999504	81999614	81998109	81998232	82002540	82002610	2353	253,193,288,257	0,0,0,0	204,297,257,214	0,2,0,0	198	99	1	1	1.0,1.0,1.0,1.0	1.0,0.987,1.0,1.0	0.003
2354	ENSMUSG00000022472	Desi1	chr15	-	82002540	82002610	81999504	81999614	82003757	82003779	2354	137,122,149,149	10,13,14,16	114,153,145,91	15,16,16,13	169	99	0.271134	1	0.889,0.846,0.862,0.845	0.817,0.849,0.841,0.804	0.033
2355	ENSMUSG00000022472	Desi1	chr15	-	82003757	82003779	81999504	81999614	82015877	82016153	2355	17,22,29,29	0,0,1,2	25,37,33,20	0,0,0,0	121	99	1	1	1.0,1.0,0.96,0.922	1.0,1.0,1.0,1.0	-0.029
2356	ENSMUSG00000022472	Desi1	chr15	-	82007115	82007149	82003757	82003779	82015877	82016011	2356	0,1,0,0	64,83,89,87	0,0,1,0	71,100,81,47	133	99	1	1	0.0,0.009,0.0,0.0	0.0,0.0,0.009,0.0	0
2357	ENSMUSG00000022471	Xrcc6	chr15	+	82018980	82019093	82015881	82017198	82022444	82022574	2357	37,42,62,51	0,1,0,1	49,70,50,47	0,2,1,0	198	99	1	1	1.0,0.955,1.0,0.962	1.0,0.946,0.962,1.0	0.002
2358	ENSMUSG00000022471	Xrcc6	chr15	+	82029562	82029724	82029059	82029290	82031132	82031262	2358	29,28,37,37	0,0,0,0	32,37,41,38	0,0,1,0	198	99	1	1	1.0,1.0,1.0,1.0	1.0,1.0,0.953,1.0	0.012
2360	ENSMUSG00000075704	Txnrd2	chr16	+	18429810	18429876	18426416	18426559	18436560	18436617	2360	12,2,7,11	0,0,1,0	2,15,8,8	0,0,0,0	165	99	1	1	1.0,1.0,0.808,1.0	1.0,1.0,1.0,1.0	-0.048
2362	ENSMUSG00000075704	Txnrd2	chr16	+	18436560	18436617	18429810	18429876	18440792	18440871	2362	7,0,1,6	1,1,0,0	2,7,3,2	0,1,0,0	156	99	1	1	0.816,0.0,1.0,1.0	1.0,0.816,1.0,1.0	-0.25
2363	ENSMUSG00000075704	Txnrd2	chr16	+	18441747	18441810	18440792	18440871	18443203	18443206	2363	7,5,15,17	0,1,0,0	8,20,25,10	0,0,0,0	162	99	1	1	1.0,0.753,1.0,1.0	1.0,1.0,1.0,1.0	-0.062
2364	ENSMUSG00000075704	Txnrd2	chr16	+	18472793	18472886	18472153	18472249	18474681	18474687	2364	9,11,19,13	0,0,2,0	11,10,13,9	1,0,1,0	192	99	1	1	1.0,1.0,0.83,1.0	0.85,1.0,0.87,1.0	0.027
2365	ENSMUSG00000075704	Txnrd2	chr16	+	18474681	18474753	18472793	18472886	18475521	18475619	2365	9,9,9,7	0,0,1,0	9,9,9,4	0,0,0,0	171	99	1	1	1.0,1.0,0.839,1.0	1.0,1.0,1.0,1.0	-0.04
2366	ENSMUSG00000022477	Aco2	chr15	+	81889297	81889434	81872308	81872548	81895169	81895428	2366	329,277,404,326	0,0,0,1	352,418,343,313	0,0,0,0	198	99	1	1	1.0,1.0,1.0,0.994	1.0,1.0,1.0,1.0	-0.002
2367	ENSMUSG00000022477	Aco2	chr15	+	81889297	81889434	81872308	81872548	81899128	81899221	2367	126,120,172,143	0,1,0,0	164,183,148,127	0,0,0,1	198	99	1	1	1.0,0.984,1.0,1.0	1.0,1.0,1.0,0.984	0
2368	ENSMUSG00000022477	Aco2	chr15	+	81895169	81895428	81872308	81872548	81899128	81899221	2368	106,98,120,121	0,1,0,0	94,148,102,111	0,0,0,1	198	99	1	1	1.0,0.98,1.0,1.0	1.0,1.0,1.0,0.982	-0.001
2369	ENSMUSG00000022477	Aco2	chr15	+	81895169	81895428	81889297	81889434	81899128	81899221	2369	309,256,353,303	0,1,1,0	282,383,297,297	0,0,0,0	198	99	1	1	1.0,0.992,0.994,1.0	1.0,1.0,1.0,1.0	-0.004
2370	ENSMUSG00000022477	Aco2	chr15	+	81899128	81899221	81895169	81895428	81903475	81903634	2370	247,211,289,265	0,1,0,0	236,323,246,228	1,0,0,0	192	99	1	1	1.0,0.991,1.0,1.0	0.992,1.0,1.0,1.0	0
2371	ENSMUSG00000022477	Aco2	chr15	+	81905851	81905943	81904762	81904867	81907425	81907531	2371	337,307,408,403	0,2,4,2	367,474,354,315	2,5,0,1	191	99	1	1	1.0,0.988,0.981,0.991	0.99,0.98,1.0,0.994	-0.001
2372	ENSMUSG00000022477	Aco2	chr15	+	81910412	81910524	81909841	81909915	81911885	81912008	2372	388,323,401,418	0,2,0,0	341,570,358,354	3,0,0,0	198	99	1	1	1.0,0.988,1.0,1.0	0.983,1.0,1.0,1.0	0.001
2373	ENSMUSG00000022477	Aco2	chr15	+	81913679	81913812	81913105	81913297	81914237	81914359	2373	313,252,352,372	1,0,0,2	332,378,295,254	0,0,0,0	198	99	1	1	0.994,1.0,1.0,0.989	1.0,1.0,1.0,1.0	-0.004
2374	ENSMUSG00000055024	Ep300	chr15	+	81616725	81616863	81616031	81616125	81619999	81620117	2374	165,114,185,137	0,0,0,0	131,191,167,140	2,3,2,2	198	99	0.423158	1	1.0,1.0,1.0,1.0	0.97,0.97,0.977,0.972	0.028
2375	ENSMUSG00000055024	Ep300	chr15	+	81623447	81623525	81621061	81621236	81624524	81624634	2375	161,105,177,133	1,0,2,2	126,203,177,103	0,4,0,1	177	99	1	1	0.989,1.0,0.98,0.974	1.0,0.966,1.0,0.983	-0.002
2376	ENSMUSG00000055024	Ep300	chr15	+	81639994	81640141	81639740	81639891	81640439	81640529	2376	144,138,142,132	0,0,0,0	106,196,134,113	0,1,0,0	198	99	1	1	1.0,1.0,1.0,1.0	1.0,0.99,1.0,1.0	0.002
2377	ENSMUSG00000055024	Ep300	chr15	+	81644874	81645036	81643026	81643191	81648338	81648620	2377	198,144,232,137	1,0,0,0	133,270,173,187	0,0,0,0	198	99	1	1	0.99,1.0,1.0,1.0	1.0,1.0,1.0,1.0	-0.002
2378	ENSMUSG00000022403	St13	chr15	-	81399484	81399687	81392264	81392322	81399788	81400077	2378	128,125,200,167	2,0,0,1	101,201,143,115	0,1,0,0	198	99	1	1	0.97,1.0,1.0,0.988	1.0,0.99,1.0,1.0	-0.008
2379	ENSMUSG00000022404	Slc25a17	chr15	-	81327216	81327362	81327040	81327136	81329049	81329166	2379	82,81,69,91	0,0,0,0	89,110,84,67	0,0,0,1	198	99	1	1	1.0,1.0,1.0,1.0	1.0,1.0,1.0,0.971	0.007
2380	ENSMUSG00000022404	Slc25a17	chr15	-	81339973	81340040	81337935	81338087	81344100	81344161	2380	43,52,58,59	1,0,1,0	42,60,37,45	0,0,0,0	166	99	1	1	0.962,1.0,0.972,1.0	1.0,1.0,1.0,1.0	-0.016
2381	ENSMUSG00000022404	Slc25a17	chr15	-	81344100	81344161	81339973	81340040	81360676	81360765	2381	52,59,68,60	0,0,1,0	45,69,47,53	0,1,0,0	160	99	1	1	1.0,1.0,0.977,1.0	1.0,0.977,1.0,1.0	0
2384	ENSMUSG00000047888	Tnrc6b	chr15	+	80747405	80747473	80711318	80711488	80759539	80759630	2384	50,69,103,54	7,5,2,7	60,96,70,63	6,7,1,2	167	99	0.285638	1	0.809,0.891,0.968,0.821	0.856,0.89,0.976,0.949	-0.045
2385	ENSMUSG00000047888	Tnrc6b	chr15	+	80759539	80759630	80711318	80711488	80784738	80784806	2385	78,97,96,85	0,0,0,0	87,145,77,59	0,0,0,1	190	99	1	1	1.0,1.0,1.0,1.0	1.0,1.0,1.0,0.968	0.008
2386	ENSMUSG00000047888	Tnrc6b	chr15	+	80882943	80883102	80878866	80881206	80884206	80884382	2386	156,181,258,171	20,21,26,16	131,233,171,171	16,28,14,11	198	99	0.542581	1	0.796,0.812,0.832,0.842	0.804,0.806,0.859,0.886	-0.018
2387	ENSMUSG00000047888	Tnrc6b	chr15	+	80902519	80902712	80902287	80902386	80913304	80913442	2387	147,140,186,144	0,0,1,0	154,179,146,114	0,0,2,0	198	99	1	1	1.0,1.0,0.989,1.0	1.0,1.0,0.973,1.0	0.004
2388	ENSMUSG00000047888	Tnrc6b	chr15	+	80916683	80916860	80913304	80913442	80917950	80918097	2388	305,283,340,270	0,0,0,0	290,359,265,217	2,0,0,1	198	99	1	1	1.0,1.0,1.0,1.0	0.986,1.0,1.0,0.991	0.006
2389	ENSMUSG00000047888	Tnrc6b	chr15	+	80918510	80918606	80917950	80918097	80923457	80923682	2389	282,275,290,274	1,3,4,2	293,414,268,250	5,2,3,3	195	99	0.564572	1	0.993,0.979,0.974,0.986	0.967,0.991,0.978,0.977	0.005
2390	ENSMUSG00000051518	Rps19bp1	chr15	-	80263982	80264117	80261296	80261394	80264226	80264306	2390	41,28,58,44	1,0,0,0	64,47,43,51	0,0,0,0	198	99	1	1	0.953,1.0,1.0,1.0	1.0,1.0,1.0,1.0	-0.012
2391	ENSMUSG00000042535	Gtpbp1	chr15	+	79694155	79694267	79690894	79691098	79706991	79707172	2391	136,137,168,169	0,2,2,2	147,199,155,157	0,0,1,0	198	99	0.708108	1	1.0,0.972,0.977,0.977	1.0,1.0,0.987,1.0	-0.015
2392	ENSMUSG00000022428	Cby1	chr15	+	79661370	79661524	79659226	79659293	79665645	79665751	2392	43,55,44,55	1,0,0,0	39,74,47,39	0,0,0,0	198	99	1	1	0.956,1.0,1.0,1.0	1.0,1.0,1.0,1.0	-0.011
2394	ENSMUSG00000042564	Fam227a	chr15	-	79626236	79626331	79623454	79623612	79630025	79630119	2394	8,14,11,17	4,0,1,1	10,23,16,22	2,5,1,2	194	99	0.437709	1	0.505,1.0,0.849,0.897	0.718,0.701,0.891,0.849	0.023
2395	ENSMUSG00000042564	Fam227a	chr15	-	79634063	79634146	79630025	79630119	79636678	79636786	2395	17,14,28,21	4,2,4,3	16,19,21,27	2,6,4,1	182	99	0.701111	1	0.698,0.792,0.792,0.792	0.813,0.633,0.741,0.936	-0.012
2396	ENSMUSG00000042564	Fam227a	chr15	-	79637013	79637137	79635304	79636766	79640003	79640108	2396	4,3,4,2	2,0,2,6	2,8,6,5	7,5,2,2	198	99	0.804299	1	0.5,1.0,0.5,0.143	0.125,0.444,0.6,0.556	0.104
2397	ENSMUSG00000042564	Fam227a	chr15	-	79637013	79637137	79636678	79636786	79640003	79640108	2397	7,4,6,2	11,16,19,13	5,9,7,10	12,16,22,10	198	99	0.144349	1	0.241,0.111,0.136,0.071	0.172,0.22,0.137,0.333	-0.076
2398	ENSMUSG00000042564	Fam227a	chr15	-	79643291	79643371	79642113	79642260	79648736	79648819	2398	26,28,43,47	1,0,0,0	51,38,41,42	0,0,0,0	179	99	1	1	0.935,1.0,1.0,1.0	1.0,1.0,1.0,1.0	-0.016
2399	ENSMUSG00000042564	Fam227a	chr15	-	79643947	79644017	79643291	79643371	79648736	79648819	2399	0,2,0,0	15,9,14,14	1,0,0,0	20,16,14,14	169	99	1	1	0.0,0.115,0.0,0.0	0.028,0.0,0.0,0.0	0.022
2400	ENSMUSG00000055065	Ddx17	chr15	-	79531671	79531914	79527706	79530517	79535956	79536016	2400	271,269,348,276	0,1,3,1	172,359,218,198	2,1,0,0	198	99	1	1	1.0,0.993,0.983,0.993	0.977,0.994,1.0,1.0	-0.001
2401	ENSMUSG00000055065	Ddx17	chr15	-	79538817	79538978	79538558	79538731	79539318	79539460	2401	592,633,812,770	5,5,7,7	579,892,628,629	1,2,2,2	198	99	0.175663	1	0.983,0.984,0.983,0.982	0.997,0.996,0.994,0.994	-0.012
2402	ENSMUSG00000055065	Ddx17	chr15	-	79541033	79541167	79540412	79540478	79542486	79542586	2402	681,659,883,767	6,4,1,3	626,974,675,627	6,4,0,2	198	99	1	1	0.983,0.988,0.998,0.992	0.981,0.992,1.0,0.994	-0.001
2403	ENSMUSG00000055065	Ddx17	chr15	-	79542486	79542586	79541033	79541167	79543705	79543856	2403	742,689,979,841	0,1,1,0	639,983,688,700	0,0,2,0	198	99	1	1	1.0,0.997,0.998,1.0	1.0,1.0,0.994,1.0	0
2404	ENSMUSG00000055065	Ddx17	chr15	-	79543705	79543856	79542486	79542586	79546194	79546741	2404	691,574,876,800	0,0,0,0	599,939,666,664	2,0,0,0	198	99	1	1	1.0,1.0,1.0,1.0	0.993,1.0,1.0,1.0	0.002
2405	ENSMUSG00000068206	Pick1	chr15	+	79239583	79239712	79230543	79230655	79242967	79243057	2405	29,17,42,29	0,0,0,1	23,47,33,28	0,0,0,0	198	99	1	1	1.0,1.0,1.0,0.935	1.0,1.0,1.0,1.0	-0.016
2406	ENSMUSG00000068206	Pick1	chr15	+	79241226	79241293	79239583	79239712	79242967	79243057	2406	28,18,33,40	0,5,6,0	22,39,35,37	5,6,7,5	166	99	0.0695755	0.983205	1.0,0.682,0.766,1.0	0.724,0.795,0.749,0.815	0.091
2407	ENSMUSG00000068206	Pick1	chr15	+	79244854	79244908	79242963	79243057	79245977	79246111	2407	5,5,7,12	0,0,1,0	12,24,10,8	0,0,0,0	153	99	1	1	1.0,1.0,0.819,1.0	1.0,1.0,1.0,1.0	-0.045
2408	ENSMUSG00000068206	Pick1	chr15	+	79245289	79245352	79244854	79244908	79245977	79246111	2408	21,29,44,26	0,0,0,1	33,41,50,34	0,0,0,0	162	99	1	1	1.0,1.0,1.0,0.941	1.0,1.0,1.0,1.0	-0.015
2410	ENSMUSG00000033039	Micall1	chr15	+	79119735	79119827	79115029	79115171	79120758	79120901	2410	23,10,27,13	3,1,1,1	21,17,14,13	0,1,2,1	191	99	0.164237	1	0.799,0.838,0.933,0.871	1.0,0.898,0.784,0.871	-0.028
2411	ENSMUSG00000033055	Ankrd54	chr15	-	79054265	79054314	79053573	79054084	79054495	79054603	2411	0,0,7,0	17,20,28,21	2,1,2,0	12,21,14,14	148	99	0.514892	1	0.0,0.0,0.143,0.0	0.1,0.031,0.087,0.0	-0.019
2412	ENSMUSG00000033055	Ankrd54	chr15	-	79057954	79058048	79056013	79056085	79061163	79061211	2412	16,25,32,23	0,2,0,0	29,37,19,23	1,0,0,1	193	99	1	1	1.0,0.865,1.0,1.0	0.937,1.0,1.0,0.922	0.001
2413	ENSMUSG00000033055	Ankrd54	chr15	-	79057954	79058053	79056013	79056085	79061163	79061211	2413	33,37,50,42	0,2,0,0	52,47,38,24	1,0,0,1	198	99	1	1	1.0,0.902,1.0,1.0	0.963,1.0,1.0,0.923	0.004
2414	ENSMUSG00000033287	Kctd17	chr15	+	78436900	78436994	78435584	78435710	78437157	78437579	2414	6,7,11,8	11,6,11,7	6,9,9,7	7,9,17,5	193	99	0.788287	1	0.219,0.374,0.339,0.37	0.305,0.339,0.214,0.418	0.007
2415	ENSMUSG00000033287	Kctd17	chr15	+	78436900	78436994	78435584	78435710	78437583	78437671	2415	3,7,8,3	0,0,0,1	3,7,7,7	1,0,0,0	193	99	1	1	1.0,1.0,1.0,0.606	0.606,1.0,1.0,1.0	0
2416	ENSMUSG00000033287	Kctd17	chr15	+	78436900	78436994	78435584	78435710	78438486	78438909	2416	4,7,9,3	11,13,17,16	5,7,9,7	14,13,14,23	193	99	0.741978	1	0.157,0.216,0.214,0.088	0.155,0.216,0.248,0.135	-0.02
2417	ENSMUSG00000033287	Kctd17	chr15	+	78436900	78437099	78435584	78435710	78438486	78438647	2417	3,7,8,3	11,13,17,16	3,7,7,7	14,13,14,23	198	99	0.899644	1	0.12,0.212,0.19,0.086	0.097,0.212,0.2,0.132	-0.008
2418	ENSMUSG00000033287	Kctd17	chr15	+	78437157	78437232	78435584	78435710	78437583	78437671	2418	11,6,9,5	0,0,0,1	6,7,18,5	1,0,0,0	174	99	1	1	1.0,1.0,1.0,0.74	0.773,1.0,1.0,1.0	-0.008
2419	ENSMUSG00000033287	Kctd17	chr15	+	78437583	78437671	78435584	78435710	78438486	78438497	2419	0,1,0,1	11,13,17,16	2,2,0,0	14,13,14,23	187	99	1	1	0.0,0.039,0.0,0.032	0.07,0.075,0.0,0.0	-0.019
2420	ENSMUSG00000033287	Kctd17	chr15	+	78437583	78437671	78436900	78436994	78438486	78438497	2420	0,1,0,0	1,0,1,0	1,2,0,0	2,0,2,0	187	99	1	1	0.0,1.0,0.0,NA	0.209,1.0,0.0,NA	-0.07
2427	ENSMUSG00000022790	Igsf11	chr16	+	39011216	39011372	39008784	39008992	39022365	39022488	2427	240,195,226,183	0,0,0,0	306,325,240,213	3,2,0,0	198	99	1	1	1.0,1.0,1.0,1.0	0.981,0.988,1.0,1.0	0.008
2429	ENSMUSG00000033565	Rbfox2	chr15	-	77091811	77091854	77086066	77086155	77094450	77094490	2429	1,1,0,0	28,24,31,31	1,1,0,0	20,34,33,24	142	99	1	1	0.024,0.028,0.0,0.0	0.034,0.02,0.0,0.0	-0.001
2430	ENSMUSG00000033565	Rbfox2	chr15	-	77091811	77091854	77086066	77086155	77097939	77098072	2430	0,2,0,0	2,3,6,5	0,1,0,1	2,4,1,1	142	99	1	1	0.0,0.317,0.0,0.0	0.0,0.148,0.0,0.411	-0.06
2431	ENSMUSG00000033565	Rbfox2	chr15	-	77094450	77094490	77086066	77086155	77097939	77098084	2431	45,37,46,44	2,3,6,5	33,59,44,45	2,4,1,1	139	99	0.0436295	0.750474	0.941,0.898,0.845,0.862	0.922,0.913,0.969,0.97	-0.057
2432	ENSMUSG00000033565	Rbfox2	chr15	-	77094450	77094490	77091811	77091854	77097939	77098084	2432	20,13,16,13	0,1,0,0	16,25,11,21	0,0,0,1	139	99	1	1	1.0,0.903,1.0,1.0	1.0,1.0,1.0,0.937	-0.009
2433	ENSMUSG00000033565	Rbfox2	chr15	-	77102878	77102939	77099438	77099492	77113604	77113658	2433	31,26,25,41	0,0,0,0	21,49,19,37	0,0,1,0	160	99	1	1	1.0,1.0,1.0,1.0	1.0,1.0,0.922,1.0	0.019
2434	ENSMUSG00000033565	Rbfox2	chr15	-	77105576	77105669	77102878	77102939	77113604	77113658	2434	68,89,81,73	4,2,4,8	75,109,52,71	1,8,4,3	192	99	0.712559	1	0.898,0.958,0.913,0.825	0.975,0.875,0.87,0.924	-0.012
2435	ENSMUSG00000033565	Rbfox2	chr15	-	77132716	77132941	77116920	77117067	77231386	77231437	2435	146,113,174,117	0,1,1,0	114,146,116,103	0,0,0,0	198	99	1	1	1.0,0.983,0.989,1.0	1.0,1.0,1.0,1.0	-0.007
2436	ENSMUSG00000033565	Rbfox2	chr15	-	77132716	77132941	77116920	77117067	77306363	77307053	2436	113,80,130,87	0,0,0,1	85,115,100,75	0,0,0,1	198	99	1	1	1.0,1.0,1.0,0.978	1.0,1.0,1.0,0.974	0.001
2437	ENSMUSG00000033565	Rbfox2	chr15	-	77231386	77231437	77116920	77117067	77306363	77307053	2437	6,9,15,6	0,0,0,1	7,9,3,8	0,0,0,1	150	99	1	1	1.0,1.0,1.0,0.798	1.0,1.0,1.0,0.841	-0.011
2438	ENSMUSG00000033565	Rbfox2	chr15	-	77231386	77231437	77132716	77132941	77306363	77307053	2438	32,36,55,36	9,9,7,11	29,36,26,32	11,9,13,8	150	99	0.184552	1	0.701,0.725,0.838,0.684	0.635,0.725,0.569,0.725	0.074
2439	ENSMUSG00000033697	Arhgap39	chr15	-	76725322	76725492	76723984	76725176	76726628	76726828	2439	11,13,13,15	0,0,2,1	6,10,7,20	0,0,0,0	198	99	1	1	1.0,1.0,0.765,0.882	1.0,1.0,1.0,1.0	-0.088
2440	ENSMUSG00000033697	Arhgap39	chr15	-	76725922	76726014	76725322	76725492	76726628	76726828	2440	44,34,49,40	0,2,0,0	35,50,38,40	0,0,1,0	191	99	1	1	1.0,0.898,1.0,1.0	1.0,1.0,0.952,1.0	-0.013
2441	ENSMUSG00000033697	Arhgap39	chr15	-	76730363	76730456	76727402	76727476	76734876	76735438	2441	4,5,2,0	21,13,14,11	0,4,0,4	20,23,14,19	192	99	0.218714	1	0.089,0.165,0.069,0.0	0.0,0.082,0.0,0.098	0.036
2443	ENSMUSG00000033707	Lrrc24	chr15	-	76723170	76723219	76721465	76722983	76723654	76723845	2443	39,16,30,45	0,1,0,0	29,42,28,21	0,0,0,0	148	99	1	1	1.0,0.915,1.0,1.0	1.0,1.0,1.0,1.0	-0.021
2444	ENSMUSG00000033819	Ppp1r16a	chr15	+	76689327	76689494	76671646	76671762	76690171	76690809	2444	17,7,22,22	12,8,13,13	13,29,18,22	17,22,25,24	198	99	0.100609	1	0.415,0.304,0.458,0.458	0.277,0.397,0.265,0.314	0.095
2445	ENSMUSG00000033819	Ppp1r16a	chr15	+	76693226	76693352	76692836	76693138	76693438	76693513	2445	82,41,57,58	1,0,0,3	84,74,62,50	1,0,0,1	198	99	1	1	0.976,1.0,1.0,0.906	0.977,1.0,1.0,0.962	-0.014
2446	ENSMUSG00000033819	Ppp1r16a	chr15	+	76693226	76693352	76692836	76693138	76693594	76693724	2446	41,22,24,25	0,1,0,3	42,39,27,24	2,1,0,0	198	99	1	1	1.0,0.917,1.0,0.806	0.913,0.951,1.0,1.0	-0.035
2447	ENSMUSG00000033819	Ppp1r16a	chr15	+	76693438	76693514	76692836	76693138	76693594	76693724	2447	16,24,21,19	0,1,0,3	13,30,26,19	2,1,0,0	175	99	0.731582	1	1.0,0.931,1.0,0.782	0.786,0.944,1.0,1.0	-0.004
2448	ENSMUSG00000033819	Ppp1r16a	chr15	+	76693438	76693514	76693226	76693352	76693594	76693724	2448	56,43,54,49	0,0,0,0	54,65,61,45	0,0,0,1	175	99	1	1	1.0,1.0,1.0,1.0	1.0,1.0,1.0,0.962	0.01
2449	ENSMUSG00000022555	Dgat1	chr15	-	76502958	76503001	76502818	76502884	76503153	76503314	2449	7,4,4,6	0,0,1,0	5,8,3,4	0,0,0,0	142	99	1	1	1.0,1.0,0.736,1.0	1.0,1.0,1.0,1.0	-0.066
2450	ENSMUSG00000022555	Dgat1	chr15	-	76502958	76503071	76502818	76502884	76503153	76503198	2450	21,17,22,34	0,0,1,0	13,29,11,22	0,0,0,0	198	99	1	1	1.0,1.0,0.917,1.0	1.0,1.0,1.0,1.0	-0.021
2451	ENSMUSG00000022555	Dgat1	chr15	-	76503864	76503972	76503705	76503780	76506565	76506605	2451	10,25,16,17	1,0,0,0	13,27,11,9	0,0,0,0	198	99	1	1	0.833,1.0,1.0,1.0	1.0,1.0,1.0,1.0	-0.042
2452	ENSMUSG00000022555	Dgat1	chr15	-	76504114	76504220	76503864	76503972	76506565	76506605	2452	11,16,15,15	0,0,0,1	12,16,14,7	0,0,0,0	198	99	1	1	1.0,1.0,1.0,0.882	1.0,1.0,1.0,1.0	-0.029
2453	ENSMUSG00000022555	Dgat1	chr15	-	76504348	76504369	76504114	76504220	76506565	76506605	2453	1,0,0,2	0,1,0,1	0,2,0,1	0,2,0,0	120	99	1	1	1.0,0.0,NA,0.623	NA,0.452,NA,1.0	-0.185
2454	ENSMUSG00000022555	Dgat1	chr15	-	76504543	76504571	76504348	76504369	76506565	76506605	2454	0,0,1,0	0,0,0,1	2,1,0,0	0,0,0,0	127	99	1	1	NA,NA,1.0,0.0	1.0,1.0,NA,NA	-0.5
2455	ENSMUSG00000022555	Dgat1	chr15	-	76504665	76504706	76504485	76504571	76506565	76506605	2455	9,13,10,10	0,0,0,0	6,18,9,12	1,0,0,0	140	99	1	1	1.0,1.0,1.0,1.0	0.809,1.0,1.0,1.0	0.048
2456	ENSMUSG00000022556	Hsf1	chr15	+	76496452	76496589	76495969	76496078	76497767	76497829	2456	22,26,32,25	0,0,1,0	18,34,20,21	0,0,0,1	198	99	1	1	1.0,1.0,0.941,1.0	1.0,1.0,1.0,0.913	0.007
2457	ENSMUSG00000022556	Hsf1	chr15	+	76496835	76496960	76496452	76496589	76497618	76497694	2457	37,37,44,49	0,0,0,0	52,64,62,28	0,1,0,0	198	99	1	1	1.0,1.0,1.0,1.0	1.0,0.97,1.0,1.0	0.008
2458	ENSMUSG00000022556	Hsf1	chr15	+	76497618	76497694	76496452	76496589	76497767	76497829	2458	25,17,25,13	3,0,1,0	13,35,14,10	0,0,0,0	175	99	0.785966	1	0.825,1.0,0.934,1.0	1.0,1.0,1.0,1.0	-0.06
2459	ENSMUSG00000022556	Hsf1	chr15	+	76497767	76497829	76497618	76497694	76497951	76498048	2459	41,50,52,35	1,0,0,1	29,69,39,27	0,0,0,0	161	99	1	1	0.962,1.0,1.0,0.956	1.0,1.0,1.0,1.0	-0.021
2460	ENSMUSG00000022558	Mroh1	chr15	+	76392380	76392459	76390030	76390127	76393802	76393948	2460	39,36,75,34	0,0,0,0	49,53,45,22	0,0,1,0	178	99	1	1	1.0,1.0,1.0,1.0	1.0,1.0,0.962,1.0	0.01
2461	ENSMUSG00000022558	Mroh1	chr15	+	76417295	76417418	76414261	76414332	76421139	76423835	2461	2,2,3,2	19,13,21,15	5,0,7,0	18,21,15,21	198	99	0.669806	1	0.05,0.071,0.067,0.063	0.122,0.0,0.189,0.0	-0.015
2462	ENSMUSG00000022558	Mroh1	chr15	+	76423715	76423835	76421139	76421213	76427108	76427216	2462	41,37,47,54	0,0,0,0	46,50,25,42	0,1,0,0	198	99	1	1	1.0,1.0,1.0,1.0	1.0,0.962,1.0,1.0	0.01
2463	ENSMUSG00000022558	Mroh1	chr15	+	76427108	76427216	76421139	76423835	76427511	76427656	2463	36,41,52,58	0,0,0,0	36,47,35,34	0,1,0,0	198	99	1	1	1.0,1.0,1.0,1.0	1.0,0.959,1.0,1.0	0.01
2464	ENSMUSG00000022558	Mroh1	chr15	+	76427511	76427656	76427108	76427216	76427901	76427942	2464	27,28,53,49	0,1,8,2	22,41,29,33	0,0,0,0	198	99	5.58833e-05	0.00651223	1.0,0.933,0.768,0.925	1.0,1.0,1.0,1.0	-0.093
2465	ENSMUSG00000022558	Mroh1	chr15	+	76427511	76427656	76427108	76427216	76428243	76428385	2465	11,24,25,29	1,0,5,0	14,26,23,20	0,5,1,1	198	99	0.619261	1	0.846,1.0,0.714,1.0	1.0,0.722,0.92,0.909	0.002
2466	ENSMUSG00000022558	Mroh1	chr15	+	76427901	76427942	76427108	76427216	76428243	76428385	2466	5,1,17,14	1,0,5,0	9,10,9,3	0,5,1,1	140	99	0.701755	1	0.78,1.0,0.706,1.0	1.0,0.586,0.864,0.68	0.089
2467	ENSMUSG00000022558	Mroh1	chr15	+	76427901	76427942	76427511	76427656	76428243	76428385	2467	20,5,37,32	0,1,0,0	17,30,18,17	0,5,3,1	140	99	0.000675146	0.0449277	1.0,0.78,1.0,1.0	1.0,0.809,0.809,0.923	0.06
2468	ENSMUSG00000022558	Mroh1	chr15	+	76430176	76430299	76429787	76429907	76432148	76432295	2468	58,21,46,46	0,0,0,0	39,59,70,43	0,1,0,1	198	99	1	1	1.0,1.0,1.0,1.0	1.0,0.967,1.0,0.956	0.019
2469	ENSMUSG00000022558	Mroh1	chr15	+	76432371	76432398	76432148	76432295	76433273	76433396	2469	2,2,1,1	14,11,12,6	3,5,4,0	5,17,8,9	126	99	0.126216	1	0.101,0.125,0.061,0.116	0.32,0.188,0.282,0.0	-0.097
2470	ENSMUSG00000022558	Mroh1	chr15	+	76433273	76433396	76432148	76432295	76433537	76433617	2470	27,22,30,17	1,1,1,0	21,36,25,27	0,0,1,0	198	99	1	1	0.931,0.917,0.938,1.0	1.0,1.0,0.926,1.0	-0.035
2471	ENSMUSG00000022558	Mroh1	chr15	+	76443249	76443404	76437237	76437390	76446515	76446681	2471	34,28,43,47	0,0,0,2	29,62,54,30	2,4,0,1	198	99	0.0561785	0.865956	1.0,1.0,1.0,0.922	0.879,0.886,1.0,0.938	0.055
2473	ENSMUSG00000022558	Mroh1	chr15	+	76450085	76450223	76447168	76447365	76450638	76450753	2473	26,17,29,37	0,0,0,0	31,29,19,19	1,0,0,0	198	99	1	1	1.0,1.0,1.0,1.0	0.939,1.0,1.0,1.0	0.015
2474	ENSMUSG00000022554	Hgh1	chr15	+	76369651	76369752	76368897	76369569	76369855	76369954	2474	8,9,14,7	0,0,1,0	8,10,4,7	0,0,0,0	198	99	1	1	1.0,1.0,0.875,1.0	1.0,1.0,1.0,1.0	-0.031
2475	ENSMUSG00000022552	Sharpin	chr15	-	76350054	76350229	76348085	76348435	76350480	76350682	2475	43,54,46,31	4,8,9,5	56,56,48,47	5,6,2,2	198	99	0.0240111	0.516351	0.843,0.771,0.719,0.756	0.848,0.824,0.923,0.922	-0.107
2480	ENSMUSG00000097080	1700086O06Rik	chr18	-	38240838	38240953	38238404	38239189	38250177	38250565	2480	0,0,0,0	2,1,3,0	0,1,0,2	0,4,2,1	198	99	1	1	0.0,0.0,0.0,NA	NA,0.111,0.0,0.5	-0.204
2481	ENSMUSG00000097080	1700086O06Rik	chr18	-	38240838	38240953	38239572	38239751	38249713	38250198	2481	0,0,0,0	1,0,0,0	0,4,0,1	0,0,0,0	198	99	1	1	0.0,NA,NA,NA	NA,1.0,NA,1.0	-1
2482	ENSMUSG00000022565	Plec	chr15	-	76178518	76181899	76170973	76178385	76182909	76183008	2482	7,9,14,20	1,2,4,1	10,26,17,14	1,1,5,2	198	99	0.860304	1	0.778,0.692,0.636,0.909	0.833,0.929,0.63,0.778	-0.039
2483	ENSMUSG00000022565	Plec	chr15	-	76193965	76194001	76193409	76193487	76194340	76194430	2483	22,12,11,15	7,4,18,9	10,23,10,8	11,14,5,6	135	99	0.661521	1	0.697,0.688,0.309,0.55	0.4,0.546,0.595,0.494	0.052
2484	ENSMUSG00000022565	Plec	chr15	-	76194558	76194573	76194340	76194430	76194750	76194812	2484	26,7,20,22	1,7,16,8	14,32,14,10	16,18,9,7	114	99	0.144059	1	0.958,0.465,0.521,0.705	0.432,0.607,0.575,0.554	0.12
2486	ENSMUSG00000002524	Puf60	chr15	-	76071465	76071656	76071181	76071317	76071739	76071953	2486	159,111,137,164	0,3,0,4	166,216,152,124	1,2,0,0	198	99	0.538607	1	1.0,0.949,1.0,0.953	0.988,0.982,1.0,1.0	-0.017
2487	ENSMUSG00000002524	Puf60	chr15	-	76074606	76074657	76072406	76072568	76075541	76075631	2487	53,34,51,52	20,20,40,25	41,65,52,42	28,23,25,18	150	99	0.504049	1	0.636,0.529,0.457,0.579	0.491,0.651,0.579,0.606	-0.031
[truncated: 53,355 more rows]

## Sheet: Supplementary Data 3
Supplementary Data 3. Non redundant set of cassette exons downregulated in the Msi1/Msi2 double knockout compared to floxed controls.
					Alternative Exon		Upstream Exon		Downstream exon		Flox Controls		Msi1/Msi2 knockout		Effective Length				Relative inclusion
ID	GeneID	geneSymbol	chr	strand	Start	End	Start	End	Start	End	Exon Included Counts	Exon Skiped Counts	Exon Included Counts	Exon Skiped	Exon Included Isoform	Exon Skipped Isoform	PValue	FDR	Flox Controls	Msi1/Msi2 knockout	IncLevelDifference	Location	Murphy Significant same direction	Murphy Same direction	Murphy significant opposite direction	Murphy opposite direction	Murphy Significant same direction	Murphy Same direction	Murphy significant opposite direction	Murphy opposite direction
21423	ENSMUSG00000064302	Clasp1	chr1	+	118512174	118512222	118510205	118510376	118512704	118512728	30,30,36,51	14,11,21,20	3,2,1,0	24,52,32,21	147	99	0	0	0.591,0.647,0.536,0.632	0.078,0.025,0.021,0.0	0.571	chr1:118512174-118512222	1	1	0	0	52	92	0	24
9720	ENSMUSG00000020212	Mdm1	chr10	+	118156833	118156863	118152174	118152274	118157194	118157370	124,143,177,149	0,1,0,1	100,159,103,69	16,24,14,18	129	99	0	0	1.0,0.991,1.0,0.991	0.827,0.836,0.85,0.746	0.181	chr10:118156833-118156863	1	1	0	0
5177	ENSMUSG00000041329	Atp1b2	chr11	-	69602303	69602330	69601524	69601623	69602424	69602481	248,218,293,240	296,190,281,219	129,237,148,102	319,670,403,401	126	99	0	0	0.397,0.474,0.45,0.463	0.241,0.217,0.224,0.167	0.234	chr11:69602303-69602330	1	1	0	0
40766	ENSMUSG00000069769	Msi2	chr11	-	88368211	88368235	88366784	88366847	88386044	88386119	279,190,291,256	34,27,37,41	59,88,74,67	115,120,73,73	123	99	0	0	0.869,0.85,0.864,0.834	0.292,0.371,0.449,0.425	0.47	chr11:88368211-88368235	1	1	0	0
17269	ENSMUSG00000021013	Ttc8	chr12	+	98937119	98937149	98920611	98920783	98942217	98942338	39,53,53,56	7,5,7,4	19,28,12,9	33,45,43,27	129	99	0	0	0.81,0.891,0.853,0.915	0.306,0.323,0.176,0.204	0.615	chr12:98937119-98937149	1	1	0	0
58784	ENSMUSG00000021730	Hcn1	chr13	+	117971925	117971974	117971566	117971731	117975251	117987418	96,82,135,101	173,135,165,139	0,3,1,0	177,254,184,165	148	99	0	0	0.271,0.289,0.354,0.327	0.0,0.008,0.004,0.0	0.307	chr13:117971925-117971974	1	1	0	0
51641	ENSMUSG00000021314	Amph	chr13	+	19101901	19101910	19100571	19100654	19102871	19103010	47,46,49,54	120,93,135,143	1,0,0,0	212,284,203,145	108	99	0	0	0.264,0.312,0.25,0.257	0.004,0.0,0.0,0.0	0.27	chr13:19101901-19101910	1	1	0	0
51643	ENSMUSG00000021314	Amph	chr13	+	19118423	19118912	19118151	19118175	19120595	19120628	94,94,125,110	63,46,78,74	16,43,36,36	132,155,102,91	198	99	0	0	0.427,0.505,0.445,0.426	0.057,0.122,0.15,0.165	0.327	chr13:19118423-19118912	1	1	0	0
46318	ENSMUSG00000069170	Adgrv1	chr13	-	81541187	81541316	81539958	81540161	81543368	81543549	23,26,33,24	62,92,110,89	5,0,5,2	174,116,111,125	198	99	0	0	0.156,0.124,0.13,0.119	0.014,0.0,0.022,0.008	0.121	chr13:81541187-81541316	1	1	0	0
55844	ENSMUSG00000021733	Slc4a7	chr14	+	14747732	14747792	14745967	14746083	14748465	14748623	125,82,137,147	52,57,80,53	12,22,9,8	118,141,159,133	159	99	0	0	0.599,0.472,0.516,0.633	0.06,0.089,0.034,0.036	0.5	chr14:14747732-14747792	0	1	0	0
42801	ENSMUSG00000022092	Ppp3cc	chr14	-	70225927	70225954	70224966	70225048	70235139	70235208	122,104,144,152	19,9,26,20	71,87,73,56	99,118,98,64	126	99	0	0	0.835,0.901,0.813,0.857	0.36,0.367,0.369,0.407	0.476	chr14:70225927-70225954	1	1	0	0
40153	ENSMUSG00000037386	Rims2	chr15	+	39452039	39452107	39436996	39437922	39454359	39454479	333,315,475,403	9,7,14,7	110,151,125,109	51,57,34,34	167	99	0	0	0.956,0.964,0.953,0.972	0.561,0.611,0.685,0.655	0.333	chr15:39452039-39452107	0	1	0	0
45	ENSMUSG00000025085	Ablim1	chr19	-	57073854	57073902	57068859	57068937	57079812	57079871	22,26,39,25	102,92,137,102	1,1,5,3	144,199,177,161	147	99	0	0	0.127,0.16,0.161,0.142	0.005,0.003,0.019,0.012	0.138	chr19:57073854-57073902	1	1	0	0
24090	ENSMUSG00000026933	Camsap1	chr2	-	25953914	25953974	25952677	25952819	25956246	25956327	107,95,108,85	19,12,21,11	13,18,17,5	74,121,89,73	159	99	0	0	0.778,0.831,0.762,0.828	0.099,0.085,0.106,0.041	0.717	chr2:25953914-25953974	1	1	0	0
21168	ENSMUSG00000035513	Ntng2	chr2	-	29203870	29204008	29200675	29200948	29204897	29204922	155,116,205,165	7,3,9,4	54,73,61,58	23,47,33,21	198	99	0	0	0.917,0.951,0.919,0.954	0.54,0.437,0.48,0.58	0.426	chr2:29203870-29204008	1	1	0	0
45765	ENSMUSG00000040389	Wdr47	chr3	+	108633761	108633794	108633060	108633218	108636990	108637160	62,53,42,42	62,71,118,43	0,1,0,1	85,154,102,79	132	99	0	0	0.429,0.359,0.211,0.423	0.0,0.005,0.0,0.009	0.352	chr3:108633761-108633794	1	1	0	0
58023	ENSMUSG00000063077	Kif1b	chr4	-	149205685	149205886	149204185	149204294	149206717	149206773	473,436,519,517	215,127,238,170	164,154,181,130	385,589,376,374	198	99	0	0	0.524,0.632,0.522,0.603	0.176,0.116,0.194,0.148	0.412	chr4:149205685-149205886	1	1	0	0
56563	ENSMUSG00000028456	Unc13b	chr4	+	43254306	43254345	43250216	43250302	43255474	43255601	64,66,72,82	46,72,70,62	2,0,2,0	132,155,145,97	138	99	0	0	0.5,0.397,0.425,0.487	0.011,0.0,0.01,0.0	0.447	chr4:43254306-43254345	1	1	0	0
27345	ENSMUSG00000054752	Fsd1l	chr4	+	53687206	53687239	53686387	53686517	53693986	53694084	63,64,83,75	28,31,25,24	11,11,13,6	46,61,48,41	132	99	0	0	0.628,0.608,0.713,0.701	0.152,0.119,0.169,0.099	0.528	chr4:53687206-53687239	1	1	0	0
30856	ENSMUSG00000029086	Prom1	chr5	-	44012498	44012516	44011194	44011248	44012875	44012968	349,333,453,402	32,25,18,14	79,142,92,47	306,414,353,269	117	99	0	0	0.902,0.919,0.955,0.96	0.179,0.225,0.181,0.129	0.756	chr5:44012498-44012516	1	1	0	0
32798	ENSMUSG00000003500	Impdh1	chr6	-	29201887	29201904	29200444	29201219	29202446	29202530	377,399,473,451	22,13,27,24	141,303,212,155	173,258,149,153	116	99	0	0	0.936,0.963,0.937,0.941	0.41,0.501,0.548,0.464	0.464	chr6:29201887-29201904	1	1	0	0
26294	ENSMUSG00000070570	Slc17a7	chr7	+	45169510	45169585	45168714	45168967	45169816	45169935	1235,1069,1458,1439	270,262,321,301	259,419,345,270	657,1129,901,668	174	99	0	0	0.722,0.699,0.721,0.731	0.183,0.174,0.179,0.187	0.537	chr7:45169510-45169585	1	1	0	0
[truncated: 142 more rows]

## Sheet: Supplementary Data 4
Supplementary Data 4. Non redundant set of cassette exons upregulated in the Msi1/Msi2 double knockout compared to floxed controls.
[truncated: 117 more rows]
