# Supplementary material for: The Musashi proteins direct post-transcriptional control of protein expression and alternate exon splicing in vertebrate photoreceptors
Source: Commun Biol. 2022 Sep 24;5:1011. doi: 10.1038/s42003-022-03990-w (PMC9509328; doi:10.1038/s42003-022-03990-w)
Supplement: Supplementary file 6 — Supplementary Data 5 [file 42003_2022_3990_MOESM6_ESM.xlsx]

## Sheet: Supplementary Data 5
Supplementary Data 5. Differential protein expression between Msi1/Msi2 double knockout retina and floxed controls.
logFC	AveExpr	t	P.Value	adj.P.Val	B	gene	count	sca.t	sca.P.Value	sca.adj.pval	symbol	entrezid	MSI1 3'-UTR eCLIP	Note
-1.29829	23.6208	-43.2097	8.53518e-13	6.84522e-09	18.7004	ENSMUSG00000069769	29	-48.6166	3.4212e-14	2.7438e-10	Msi2	76626	TRUE
-1.23695	23.715	-32.4659	1.50231e-11	4.01616e-08	16.6345	ENSMUSG00000054256	24	-35.3271	1.12334e-12	3.20302e-09	Msi1	17690	TRUE
1.87888	17.9829	37.7432	3.31986e-12	1.33126e-08	17.7721	ENSMUSG00000019768	3	35.119	1.19814e-12	3.20302e-09	Esr1	13982	FALSE	Esr1 dimerization domain is fused to the Cre recombinase. This change reflect expression of the Cre-ERT2 fusion gene.
0.56307	23.6549	24.9792	2.05799e-10	2.46228e-07	14.4336	ENSMUSG00000053774	33	30.2196	6.15839e-12	1.23476e-08	Ubxn7	224111	TRUE
-0.893438	22.1235	-26.2061	1.27665e-10	2.46228e-07	14.8542	ENSMUSG00000021733	20	-28.6347	1.10621e-11	1.77436e-08	Slc4a7	218756	TRUE
0.554317	21.8016	22.8853	4.91259e-10	3.28325e-07	13.6479	ENSMUSG00000023018	23	26.5916	2.47066e-11	3.27832e-08	Smarcd1	83797	TRUE
-0.963214	22.9582	-24.3071	2.69949e-10	2.46228e-07	14.1911	ENSMUSG00000040554	20	-26.234	2.86137e-11	3.27832e-08	Aipl1	114230	TRUE
2.02181	23.9168	23.9945	3.07017e-10	2.46228e-07	14.0753	ENSMUSG00000022037	27	25.2612	4.30892e-11	3.96016e-08	Clu	12759	TRUE
-0.780641	23.0572	-22.9255	4.8279e-10	3.28325e-07	13.6638	ENSMUSG00000021811	23	-25.1892	4.44407e-11	3.96016e-08	Dnajc9	108671	TRUE
-1.08694	24.9541	-22.4081	6.05499e-10	3.73546e-07	13.4557	ENSMUSG00000021123	33	-24.0599	7.29973e-11	5.85438e-08	Rdh12	77974	TRUE
-0.676605	20.8404	-21.8565	7.75187e-10	4.44071e-07	13.2269	ENSMUSG00000078619	16	-23.7867	8.25878e-11	6.0214e-08	Smarcd2	83796	TRUE
0.619751	21.9061	20.6177	1.3809e-09	6.92176e-07	12.6858	ENSMUSG00000052105	34	23.265	1.04942e-10	7.01359e-08	Mtcl1	68617	TRUE
-0.810799	23.6068	-20.6277	1.37433e-09	6.92176e-07	12.6903	ENSMUSG00000079550	35	-22.5045	1.50209e-10	9.26676e-08	Mpp4	227157	TRUE
-1.11915	20.0799	-19.5263	2.36245e-09	1.11452e-06	12.1748	ENSMUSG00000037318	9	-20.2551	4.66465e-10	2.37103e-07	Traf3ip3	215243	FALSE
1.22023	22.3534	19.0813	2.96501e-09	1.22127e-06	11.9566	ENSMUSG00000004040	21	20.1779	4.85976e-10	2.37103e-07	Stat3	20848	TRUE
-1.44231	16.3952	-24.0491	3.00161e-10	2.46228e-07	14.0957	ENSMUSG00000039473	1	-20.1672	4.88763e-10	2.37103e-07	Ubn1	170644	TRUE
0.606431	22.0383	18.284	4.51239e-09	1.64497e-06	11.5501	ENSMUSG00000002319	22	20.1148	5.02587e-10	2.37103e-07	Ipo4	75751	FALSE
-0.969791	22.719	-19.0294	3.04557e-09	1.22127e-06	11.9308	ENSMUSG00000040771	12	-19.9723	5.42435e-10	2.41685e-07	Oard1	NA	TRUE
-0.406134	22.453	-16.3898	1.31745e-08	3.10762e-06	10.4967	ENSMUSG00000045103	43	-19.3206	7.74081e-10	3.09971e-07	Dmd	13405	TRUE
-0.825231	20.2307	-18.4053	4.22852e-09	1.61489e-06	11.6133	ENSMUSG00000031028	10	-19.1539	8.49306e-10	3.09971e-07	Tub	22141	TRUE
-0.689216	25.4569	-17.5084	6.90535e-09	2.13003e-06	11.1345	ENSMUSG00000023175	45	-19.1078	8.7149e-10	3.09971e-07	Bsg	12215	TRUE
0.737406	25.1933	17.5968	6.57271e-09	2.10853e-06	11.1829	ENSMUSG00000030662	66	19.041	9.04794e-10	3.09971e-07	Ipo5	70572	TRUE
-1.16384	16.2196	-25.3335	1.78877e-10	2.46228e-07	14.5579	ENSMUSG00000026094	1	-19.005	9.23288e-10	3.09971e-07	Stk17b	98267	TRUE
-0.495705	24.3114	-16.8587	1e-08	2.61038e-06	10.7699	ENSMUSG00000033720	27	-18.9968	9.27594e-10	3.09971e-07	Sfxn5	94282	TRUE
1.89784	24.8558	17.8444	5.73064e-09	1.99825e-06	11.3171	ENSMUSG00000030111	87	18.7105	1.09117e-09	3.50047e-07	A2m	232345	FALSE
0.591783	21.2847	17.3881	7.38802e-09	2.13608e-06	11.0682	ENSMUSG00000032135	13	18.5054	1.22759e-09	3.78663e-07	Mcam	84004	FALSE
-0.660057	24.6354	-16.8135	1.02664e-08	2.61038e-06	10.7439	ENSMUSG00000032902	29	-18.3119	1.3734e-09	3.9456e-07	Slc16a1	20501	TRUE
0.508603	21.1961	16.7887	1.04155e-08	2.61038e-06	10.7296	ENSMUSG00000052928	16	18.3068	1.37751e-09	3.9456e-07	Ctif	269037	TRUE
-0.436682	24.1157	-15.8171	1.86358e-08	3.90963e-06	10.1512	ENSMUSG00000020949	24	-17.9317	1.71798e-09	4.75111e-07	Fkbp3	30795	TRUE
0.679059	22.4231	16.501	1.23325e-08	2.99718e-06	10.5623	ENSMUSG00000058070	19	17.7366	1.93054e-09	5.08155e-07	Eml1	68519	TRUE
0.734287	20.0466	19.3151	2.62972e-09	1.17169e-06	12.072	ENSMUSG00000036854	4	17.7079	1.96419e-09	5.08155e-07	Hspb6	243912	TRUE
0.513619	26.2428	15.8378	1.84001e-08	3.90963e-06	10.1639	ENSMUSG00000032648	92	17.3832	2.39208e-09	5.99515e-07	Pygm	19309	TRUE
0.984189	16.8186	24.0596	2.98857e-10	2.46228e-07	14.0996	ENSMUSG00000020627	1	17.0074	3.01801e-09	7.28726e-07	Klhl29	208439	TRUE
0.5049	25.0387	15.2633	2.63579e-08	5.0331e-06	9.80383	ENSMUSG00000032040	53	16.97	3.08936e-09	7.28726e-07	Dcps	69305	TRUE
-0.418507	21.3796	-15.1393	2.85315e-08	5.20052e-06	9.72416	ENSMUSG00000018395	18	-16.8381	3.35637e-09	7.69089e-07	Kif3a	16568	TRUE
-0.832394	21.2583	-16.0164	1.64958e-08	3.67489e-06	10.273	ENSMUSG00000004655	6	-16.1507	5.22206e-09	1.16336e-06	Aqp1	11826	TRUE
0.518597	19.5958	17.7047	6.19029e-09	2.06859e-06	11.2417	ENSMUSG00000028551	5	16.0059	5.74449e-09	1.23104e-06	Cdkn2c	NA	FALSE
-0.554591	22.3986	-15.0615	2.99947e-08	5.34572e-06	9.67383	ENSMUSG00000003585	13	-15.9828	5.83285e-09	1.23104e-06	Sec14l2	67815	TRUE
-0.630801	22.0338	-15.5225	2.23785e-08	4.48688e-06	9.96808	ENSMUSG00000042743	8	-15.8291	6.46049e-09	1.26858e-06	Sgtb	218544	TRUE
-0.435453	22.21	-14.8751	3.38453e-08	5.77531e-06	9.55212	ENSMUSG00000028527	12	-15.7954	6.60777e-09	1.26858e-06	Ak4	NA	TRUE
-0.346871	22.0427	-14.0404	5.91658e-08	8.78721e-06	8.98652	ENSMUSG00000026520	17	-15.7904	6.63005e-09	1.26858e-06	Pycr2	69051	TRUE
-0.733999	20.601	-15.1642	2.80797e-08	5.20052e-06	9.74022	ENSMUSG00000020435	10	-15.7874	6.64343e-09	1.26858e-06	Osbp2	74309	TRUE
-1.0002	24.7326	-14.7897	3.57881e-08	5.97959e-06	9.4958	ENSMUSG00000091537	24	-15.6351	7.35997e-09	1.36522e-06	Tma7	66167	TRUE
-0.857894	19.6958	-15.4134	2.39678e-08	4.68833e-06	9.89928	ENSMUSG00000042961	6	-15.6092	7.48997e-09	1.36522e-06	Egflam	268780	TRUE
0.74887	20.3867	14.9871	3.14716e-08	5.48701e-06	9.62542	ENSMUSG00000029234	8	15.4015	8.62735e-09	1.5103e-06	Tmem165	21982	TRUE
-0.394412	22.8571	-13.7323	7.32729e-08	9.63358e-06	8.76884	ENSMUSG00000026915	22	-15.3956	8.66256e-09	1.5103e-06	Strbp	20744	TRUE
0.388707	22.3625	13.6106	7.98272e-08	9.6922e-06	8.68146	ENSMUSG00000030515	23	15.3084	9.19703e-09	1.56937e-06	Tarsl2	272396	TRUE
-0.625265	21.768	-14.2802	5.02421e-08	7.92019e-06	9.15253	ENSMUSG00000022742	16	-15.2122	9.82939e-09	1.64233e-06	Cpox	12892	TRUE
-0.452103	22.696	-13.5779	8.16938e-08	9.6922e-06	8.65787	ENSMUSG00000038115	21	-14.9029	1.22025e-08	1.97692e-06	Ano2	243634	TRUE
1.09362	22.2085	14.1567	5.46378e-08	8.26783e-06	9.06741	ENSMUSG00000026547	18	14.8888	1.23249e-08	1.97692e-06	Tagln2	21346	FALSE
-0.567691	25.1679	-13.6068	8.00413e-08	9.6922e-06	8.67873	ENSMUSG00000064115	55	-14.7587	1.35166e-08	2.12555e-06	Cadm2	239857	TRUE
-0.30903	22.202	-12.6006	1.67128e-07	1.63459e-05	7.92421	ENSMUSG00000033166	25	-14.68	1.42973e-08	2.17064e-06	Dis3	72662	FALSE
-0.491144	24.9929	-13.3561	9.57023e-08	1.09648e-05	8.49618	ENSMUSG00000053025	38	-14.6754	1.43447e-08	2.17064e-06	Sv2b	NA	TRUE
-0.397593	24.1707	-13.1168	1.13829e-07	1.21721e-05	8.31861	ENSMUSG00000040722	23	-14.6211	1.4914e-08	2.215e-06	Scamp5	56807	TRUE
-0.485447	24.5692	-13.2866	1.0062e-07	1.1208e-05	8.44492	ENSMUSG00000020886	63	-14.5625	1.55573e-08	2.2232e-06	Dlg4	13385	TRUE
-0.747626	18.5002	-17.3715	7.45762e-09	2.13608e-06	11.059	ENSMUSG00000017667	2	-14.549	1.57086e-08	2.2232e-06	Zfp334	228876	TRUE
-0.890661	20.6359	-13.8835	6.59374e-08	9.20162e-06	8.87629	ENSMUSG00000024842	12	-14.5409	1.58008e-08	2.2232e-06	Cabp4	73660	TRUE
-0.673473	21.1634	-14.2479	5.13529e-08	7.92019e-06	9.13035	ENSMUSG00000036192	7	-14.4604	1.67496e-08	2.31607e-06	Rorb	225998	TRUE
0.699713	21.5265	13.8282	6.85227e-08	9.31445e-06	8.83713	ENSMUSG00000038387	9	14.3199	1.8555e-08	2.51382e-06	Rras	20130	TRUE
-0.368961	23.5003	-12.6587	1.59944e-07	1.60343e-05	7.96942	ENSMUSG00000014226	28	-14.3015	1.88066e-08	2.51382e-06	Cacybp	12301	TRUE
0.484768	22.2179	16.8097	1.02888e-08	2.61038e-06	10.7417	ENSMUSG00000027602	4	14.2569	1.94327e-08	2.55492e-06	Map1lc3a	66734	TRUE
0.984479	23.613	13.5836	8.13642e-08	9.6922e-06	8.662	ENSMUSG00000020857	10	14.1609	2.08574e-08	2.698e-06	Nme2	433968	FALSE
1.27023	17.897	13.8703	6.65454e-08	9.20162e-06	8.86695	ENSMUSG00000073418	4	14.12	2.14987e-08	2.73682e-06	C4b	c(12268, 102643089)	FALSE
0.691236	17.6604	13.5696	8.21783e-08	9.6922e-06	8.65184	ENSMUSG00000021057	9	14.0535	2.25874e-08	2.83049e-06	Akap5	238276	FALSE
-0.948272	16.839	-14.306	4.93721e-08	7.92019e-06	9.17024	ENSMUSG00000022864	3	-13.9496	2.44104e-08	3.01187e-06	D16Ertd472e	NA	TRUE
-0.51655	25.8977	-12.8079	1.43007e-07	1.4518e-05	8.08447	ENSMUSG00000020089	82	-13.8424	2.64603e-08	3.21532e-06	Ppa1	67895	TRUE
-0.382389	19.4447	-13.2945	1.00049e-07	1.1208e-05	8.45074	ENSMUSG00000026179	10	-13.7796	2.77481e-08	3.32149e-06	Pnkd	56695	TRUE
-0.412752	24.1037	-12.2098	2.25647e-07	2.03336e-05	7.6148	ENSMUSG00000018199	45	-13.5527	3.29968e-08	3.89168e-06	Trove2	20822	TRUE
0.438558	19.7988	13.1488	1.11202e-07	1.20519e-05	8.34253	ENSMUSG00000033088	9	13.4818	3.48517e-08	4.05088e-06	Triobp	110253	FALSE
-0.496073	21.6176	-12.3319	2.05259e-07	1.90906e-05	7.7125	ENSMUSG00000070337	38	-13.4308	3.62548e-08	4.13174e-06	Gpr179	217143	TRUE
0.751897	23.05	12.6277	1.6374e-07	1.62122e-05	7.94529	ENSMUSG00000023186	29	13.4194	3.65777e-08	4.13174e-06	Vwa5a	NA	TRUE
0.516165	18.6028	13.6133	7.96755e-08	9.6922e-06	8.6834	ENSMUSG00000041782	6	13.3436	3.87988e-08	4.32176e-06	Lad1	16763	FALSE
-0.347346	21.5982	-11.845	3.00943e-07	2.4304e-05	7.31717	ENSMUSG00000022836	22	-13.2383	4.21326e-08	4.62882e-06	Mylk	107589	TRUE
1.35183	15.292	13.9165	6.44448e-08	9.20162e-06	8.89959	ENSMUSG00000029338	1	13.2078	4.31577e-08	4.67736e-06	Antxr2	71914	TRUE
-0.446553	24.5665	-11.9767	2.70997e-07	2.33698e-05	7.4256	ENSMUSG00000027879	34	-13.1315	4.58336e-08	4.85193e-06	Sec22b	20333	TRUE
-0.32066	24.4446	-11.4503	4.14662e-07	3.03331e-05	6.98493	ENSMUSG00000029166	34	-13.0898	4.7374e-08	4.85193e-06	Mapre3	100732	TRUE
0.360064	24.0461	11.6924	3.4028e-07	2.62408e-05	7.18995	ENSMUSG00000021072	27	13.0798	4.77526e-08	4.85193e-06	Tmx1	72736	TRUE
-0.365877	22.2849	-11.7901	3.14497e-07	2.47824e-05	7.27157	ENSMUSG00000043702	22	-13.0745	4.79521e-08	4.85193e-06	Pde12	211948	TRUE
-0.928152	21.1013	-13.0436	1.20105e-07	1.26743e-05	8.2636	ENSMUSG00000021928	4	-13.072	4.80502e-08	4.85193e-06	Ebpl	68177	TRUE
-0.657349	17.5981	-15.7847	1.90119e-08	3.90963e-06	10.1313	ENSMUSG00000045690	2	-13.0629	4.83983e-08	4.85193e-06	Wdr89	72338	TRUE
-0.361856	20.8739	-13.5309	8.4466e-08	9.81764e-06	8.62381	ENSMUSG00000038506	7	-13.0034	5.07452e-08	5.0244e-06	Dcun1d2	102323	TRUE
0.626998	19.1216	13.5712	8.20841e-08	9.6922e-06	8.65301	ENSMUSG00000027540	4	12.9276	5.39219e-08	5.27382e-06	Ptpn1	19246	TRUE
0.352479	22.3623	11.4557	4.12821e-07	3.03331e-05	6.98955	ENSMUSG00000032295	25	12.7846	6.05089e-08	5.84676e-06	Man2c1	73744	FALSE
0.422396	23.4658	11.4815	4.04122e-07	3.02903e-05	7.01165	ENSMUSG00000020580	54	12.6013	7.02682e-08	6.70894e-06	Rock2	19878	TRUE
-0.574806	17.9605	-16.2496	1.43268e-08	3.28289e-06	10.4134	ENSMUSG00000044768	2	-12.5767	7.16991e-08	6.76502e-06	D1Ertd622e	NA	TRUE
0.477904	21.7866	11.9172	2.84106e-07	2.39845e-05	7.37675	ENSMUSG00000029672	12	12.5516	7.31974e-08	6.82608e-06	Fam3c	27999	TRUE
-0.695349	20.7841	-12.4966	1.80883e-07	1.74781e-05	7.84279	ENSMUSG00000027341	5	-12.4794	7.76935e-08	7.16209e-06	Tmem230	NA	TRUE
0.306551	23.7699	10.93	6.42194e-07	4.08762e-05	6.5301	ENSMUSG00000024835	27	12.4186	8.17138e-08	7.4471e-06	Coro1b	23789	TRUE
0.47519	19.6062	11.889	2.90555e-07	2.42735e-05	7.35352	ENSMUSG00000028923	10	12.3636	8.55434e-08	7.70852e-06	Necap2	66147	FALSE
0.580176	17.7109	13.7949	7.01312e-08	9.3742e-06	8.8135	ENSMUSG00000030847	3	12.3384	8.73613e-08	7.78486e-06	Bag3	29810	FALSE
-0.277322	23.4884	-10.7032	7.81497e-07	4.64267e-05	6.32547	ENSMUSG00000027984	24	-12.2847	9.13794e-08	8.05343e-06	Hadh	15107	FALSE
0.963583	19.3372	12.343	2.03505e-07	1.90906e-05	7.72135	ENSMUSG00000074457	3	12.2548	9.37087e-08	8.10991e-06	S100a16	NA	TRUE
-0.921657	20.0508	-11.7232	3.31893e-07	2.58426e-05	7.21581	ENSMUSG00000036395	11	-12.2455	9.44412e-08	8.10991e-06	Glb1l2	244757	TRUE
-0.331708	22.0854	-11.0739	5.67988e-07	3.70347e-05	6.65794	ENSMUSG00000047466	19	-12.2378	9.50539e-08	8.10991e-06	8030462N17Rik	212163	TRUE
-0.327437	21.3569	-11.0269	5.91169e-07	3.82353e-05	6.61631	ENSMUSG00000020430	19	-12.1988	9.82339e-08	8.29301e-06	Pes1	64934	TRUE
0.422918	24.7975	11.2029	5.09418e-07	3.43322e-05	6.77114	ENSMUSG00000030088	85	12.1581	1.01676e-07	8.4942e-06	Aldh1l1	107747	FALSE
0.484533	23.95	11.2216	5.01482e-07	3.43322e-05	6.78746	ENSMUSG00000011148	34	12.1445	1.02853e-07	8.50397e-06	Adssl1	11565	FALSE
0.360588	23.3558	10.9199	6.47774e-07	4.09067e-05	6.52109	ENSMUSG00000005483	26	12.0869	1.08012e-07	8.83938e-06	Dnajb1	81489	TRUE
-0.327717	21.9226	-11.8363	3.03043e-07	2.4304e-05	7.30997	ENSMUSG00000009905	9	-12.042	1.12228e-07	9.06999e-06	Kdsr	70750	TRUE
0.24793	22.1146	10.3065	1.11126e-06	5.94152e-05	5.95782	ENSMUSG00000027429	24	12.033	1.13092e-07	9.06999e-06	Sec23b	27054	TRUE
0.243754	22.7869	10.2608	1.1581e-06	5.98778e-05	5.91465	ENSMUSG00000067995	24	12.0181	1.14542e-07	9.09532e-06	Gtf2f2	68705	FALSE
0.250613	22.6551	10.471	9.58987e-07	5.34103e-05	6.11184	ENSMUSG00000029610	19	11.9906	1.17273e-07	9.2079e-06	Aimp2	231872	FALSE
0.425166	21.3656	11.2266	4.99395e-07	3.43322e-05	6.7918	ENSMUSG00000021583	14	11.9574	1.20658e-07	9.2079e-06	Erap1	80898	TRUE
-0.397226	23.719	-10.8707	6.75809e-07	4.23437e-05	6.47695	ENSMUSG00000028034	43	-11.9549	1.20921e-07	9.2079e-06	Fubp1	51886	TRUE
0.337043	22.5728	11.0912	5.59752e-07	3.67968e-05	6.67313	ENSMUSG00000022474	14	11.9514	1.21287e-07	9.2079e-06	Pmm1	29858	TRUE
-0.323504	19.0634	-12.0417	2.5742e-07	2.24663e-05	7.47873	ENSMUSG00000029191	8	-11.9367	1.22827e-07	9.2079e-06	Rfc1	19687	TRUE
-0.372643	21.4172	-11.3795	4.39618e-07	3.12012e-05	6.92426	ENSMUSG00000021241	11	-11.9365	1.22849e-07	9.2079e-06	Isca2	74316	TRUE
-0.305949	22.0325	-11.1688	5.24214e-07	3.50349e-05	6.74137	ENSMUSG00000031202	12	-11.8897	1.27909e-07	9.41758e-06	Rab39b	67790	TRUE
-0.253121	25.448	-10.1165	1.32069e-06	6.45851e-05	5.77719	ENSMUSG00000000826	38	-11.8889	1.27994e-07	9.41758e-06	Dnajc5	NA	TRUE
-0.489657	20.3914	-11.3891	4.36138e-07	3.12012e-05	6.93251	ENSMUSG00000017561	10	-11.8495	1.32431e-07	9.62695e-06	Crlf3	54394	TRUE
-1.15878	18.6052	-11.5058	3.96139e-07	2.99721e-05	7.03235	ENSMUSG00000052151	5	-11.8424	1.33241e-07	9.62695e-06	Ppap2c	50784	TRUE
0.547507	21.6496	11.3155	4.63625e-07	3.23328e-05	6.86903	ENSMUSG00000047434	10	11.7805	1.40602e-07	9.98647e-06	Xxylt1	268880	TRUE
-0.326841	20.954	-11.3646	4.45101e-07	3.13132e-05	6.91139	ENSMUSG00000025817	10	-11.7793	1.40755e-07	9.98647e-06	Nudt5	53893	TRUE
-0.446081	23.3632	-10.8363	6.96165e-07	4.32809e-05	6.44603	ENSMUSG00000026672	33	-11.7695	1.41952e-07	9.98647e-06	Optn	NA	TRUE
0.848229	13.2794	13.9464	6.31266e-08	9.20162e-06	8.92062	ENSMUSG00000052837	1	11.753	1.44018e-07	1.00437e-05	Junb	16477	FALSE
-0.424755	20.4846	-11.2046	5.08675e-07	3.43322e-05	6.77265	ENSMUSG00000022023	11	-11.7378	1.45933e-07	1.00895e-05	Wbp4	22380	TRUE
-0.434612	23.7438	-10.8203	7.05847e-07	4.35453e-05	6.43163	ENSMUSG00000027893	22	-11.6987	1.51018e-07	1.03286e-05	Ahcyl1	NA	TRUE
-0.561211	17.9054	-12.9772	1.26117e-07	1.31358e-05	8.21351	ENSMUSG00000032180	3	-11.6915	1.51966e-07	1.03286e-05	Tmed1	17083	TRUE
0.527002	20.0699	11.925	2.82339e-07	2.39845e-05	7.3832	ENSMUSG00000020743	5	11.6249	1.61116e-07	1.08584e-05	Mif4gd	69674	FALSE
0.287774	24.019	10.1511	1.27953e-06	6.33413e-05	5.81034	ENSMUSG00000040354	57	11.5553	1.71325e-07	1.14241e-05	Mars	216443	FALSE
0.273133	25.6262	10.4341	9.9103e-07	5.48142e-05	6.0775	ENSMUSG00000026615	117	11.5485	1.72359e-07	1.14241e-05	Eprs	107508	FALSE
0.324398	19.6523	11.116	5.48121e-07	3.633e-05	6.69498	ENSMUSG00000028530	10	11.5239	1.76172e-07	1.15811e-05	Jak1	16451	TRUE
-0.494917	18.9585	-11.8721	2.94495e-07	2.4304e-05	7.33959	ENSMUSG00000021650	5	-11.4831	1.82671e-07	1.19107e-05	Ptcd2	68927	FALSE
0.859852	16.5038	12.0402	2.57718e-07	2.24663e-05	7.47754	ENSMUSG00000031897	2	11.4672	1.85269e-07	1.19827e-05	Psmb10	19171	FALSE
0.563655	22.5559	10.7631	7.41757e-07	4.50673e-05	6.3799	ENSMUSG00000002985	20	11.4476	1.88534e-07	1.20964e-05	Apoe	NA	TRUE
-0.42223	22.1752	-10.6705	8.04134e-07	4.6733e-05	6.29568	ENSMUSG00000005481	15	-11.3861	1.992e-07	1.26374e-05	Ddx39	NA	FALSE
-0.618764	24.061	-10.6814	7.96498e-07	4.66271e-05	6.30564	ENSMUSG00000002058	40	-11.3747	2.01249e-07	1.26374e-05	Unc119	22248	TRUE
0.262904	21.9723	10.2347	1.18588e-06	5.98778e-05	5.88986	ENSMUSG00000028693	16	11.3656	2.02899e-07	1.26374e-05	Nasp	50927	FALSE
-0.349154	20.1222	-10.7371	7.58701e-07	4.54088e-05	6.35635	ENSMUSG00000037386	12	-11.3635	2.0327e-07	1.26374e-05	Rims2	116838	FALSE
-0.346264	18.9112	-14.2692	5.06164e-08	7.92019e-06	9.145	ENSMUSG00000015341	4	-11.3347	2.08604e-07	1.28693e-05	Golga7	NA	TRUE
0.263895	24.9289	9.78272	1.80073e-06	8.20562e-05	5.45237	ENSMUSG00000028851	40	11.2907	2.17049e-07	1.3288e-05	Nudc	18221	TRUE
-0.650994	19.0868	-11.8443	3.01116e-07	2.4304e-05	7.31658	ENSMUSG00000024186	3	-11.2297	2.29369e-07	1.39359e-05	Rgs11	50782	FALSE
-0.66514	22.6117	-10.5954	8.58959e-07	4.92061e-05	6.22686	ENSMUSG00000026456	22	-11.2155	2.32325e-07	1.39624e-05	Cyb5r1	72017	TRUE
0.257584	23.8202	9.7168	1.91641e-06	8.58638e-05	5.38707	ENSMUSG00000031153	62	11.1862	2.38604e-07	1.39624e-05	Gripap1	54645	FALSE
-0.384798	23.0745	-10.381	1.03929e-06	5.63184e-05	6.02781	ENSMUSG00000027162	17	-11.1844	2.38995e-07	1.39624e-05	Lin7c	22343	TRUE
-0.266826	20.7569	-10.2535	1.16578e-06	5.98778e-05	5.90774	ENSMUSG00000015766	14	-11.1839	2.3911e-07	1.39624e-05	Eps8	NA	TRUE
0.962672	15.6626	12.3204	2.07093e-07	1.90906e-05	7.70333	ENSMUSG00000002325	1	11.1773	2.40538e-07	1.39624e-05	Irf9	16391	FALSE
-0.358192	22.7632	-10.1445	1.28736e-06	6.33413e-05	5.80395	ENSMUSG00000031245	30	-11.1728	2.4154e-07	1.39624e-05	Hmgn5	50887	TRUE
-0.469555	19.2287	-11.5886	3.70193e-07	2.82757e-05	7.10262	ENSMUSG00000026781	5	-11.1629	2.43725e-07	1.39624e-05	Acbd5	74159	TRUE
0.338998	21.8796	10.2407	1.17941e-06	5.98778e-05	5.89558	ENSMUSG00000020777	18	11.1629	2.43733e-07	1.39624e-05	Acox1	11430	TRUE
-0.30681	21.0944	-10.6894	7.90997e-07	4.66271e-05	6.31287	ENSMUSG00000054469	10	-11.0791	2.63135e-07	1.49669e-05	Lclat1	225010	TRUE
-0.196054	23.6602	-8.98749	3.9093e-06	0.000135141	4.63792	ENSMUSG00000021693	45	-11.0428	2.72056e-07	1.53654e-05	Kif2a	16563	TRUE
0.920573	18.8613	12.2294	2.22231e-07	2.02533e-05	7.63054	ENSMUSG00000027223	1	10.9913	2.85295e-07	1.5991e-05	Mapk8ip1	19099	TRUE
0.740321	25.8302	10.3865	1.03413e-06	5.63184e-05	6.03302	ENSMUSG00000030905	50	10.9826	2.87595e-07	1.5991e-05	Crym	12971	TRUE
0.342278	20.3926	10.5752	8.7441e-07	4.9736e-05	6.20825	ENSMUSG00000045180	10	10.9769	2.89114e-07	1.5991e-05	Shroom2	110380	TRUE
-1.1764	21.8313	-10.5591	8.86945e-07	5.00937e-05	6.19339	ENSMUSG00000096740	7	-10.9634	2.92751e-07	1.60813e-05	Lbhd1	102308570	TRUE
0.524421	23.1658	10.1919	1.23283e-06	6.14116e-05	5.84924	ENSMUSG00000038587	44	10.9136	3.06574e-07	1.6726e-05	Akap12	83397	TRUE
0.727986	21.5775	10.3881	1.03269e-06	5.63184e-05	6.03447	ENSMUSG00000031636	14	10.9051	3.0901e-07	1.6745e-05	Pdlim3	53318	TRUE
-0.793047	23.1281	-10.3191	1.09869e-06	5.91375e-05	5.96972	ENSMUSG00000019850	33	-10.8899	3.13407e-07	1.68621e-05	Tnfaip3	NA	TRUE
0.71576	18.2667	11.7874	3.15187e-07	2.47824e-05	7.2693	ENSMUSG00000047866	2	10.8832	3.15376e-07	1.68621e-05	Lonp2	66887	TRUE
0.589144	19.2469	10.988	6.11116e-07	3.92092e-05	6.58176	ENSMUSG00000051855	4	10.6993	3.74757e-07	1.97266e-05	Mest	17294	TRUE
-0.340023	23.1345	-9.68256	1.97968e-06	8.77183e-05	5.353	ENSMUSG00000025241	46	-10.6953	3.76154e-07	1.97266e-05	Fyco1	NA	TRUE
-0.410033	25.2693	-9.89389	1.62251e-06	7.69974e-05	5.56162	ENSMUSG00000032418	74	-10.6948	3.76331e-07	1.97266e-05	Me1	17436	TRUE
-1.13057	21.2475	-10.2304	1.19051e-06	5.98778e-05	5.88578	ENSMUSG00000023979	11	-10.6815	3.81115e-07	1.98477e-05	Guca1b	107477	TRUE
-0.739748	18.0529	-12.9511	1.28579e-07	1.32205e-05	8.19367	ENSMUSG00000040632	1	-10.6686	3.85788e-07	1.99614e-05	Nrl	NA	TRUE
0.249574	21.563	9.59425	2.15358e-06	9.13846e-05	5.26465	ENSMUSG00000006442	16	10.6369	3.97552e-07	2.02892e-05	Srm	20810	FALSE
-0.459663	23.5553	-9.87733	1.64779e-06	7.7737e-05	5.54542	ENSMUSG00000024556	34	-10.6341	3.98637e-07	2.02892e-05	Me2	107029	TRUE
-0.390682	20.8729	-10.2266	1.19457e-06	5.98778e-05	5.88222	ENSMUSG00000054752	10	-10.6312	3.99712e-07	2.02892e-05	Fsd1l	319636	TRUE
0.559737	23.0159	9.90849	1.60058e-06	7.66837e-05	5.57589	ENSMUSG00000007041	28	10.5488	4.32362e-07	2.18085e-05	Clic1	114584	TRUE
-0.368432	24.6169	-9.61415	2.11299e-06	9.11663e-05	5.28462	ENSMUSG00000029776	40	-10.5201	4.44403e-07	2.22757e-05	Hibadh	58875	TRUE
-0.267321	24.07	-9.23769	3.04553e-06	0.000113453	4.90059	ENSMUSG00000021238	44	-10.5092	4.49112e-07	2.23719e-05	Aldh6a1	104776	TRUE
-0.274385	21.2947	-9.81723	1.74322e-06	7.98895e-05	5.48641	ENSMUSG00000025645	12	-10.4425	4.78841e-07	2.36694e-05	Ccdc51	66658	FALSE
-0.337023	20.9055	-10.6189	8.41407e-07	4.85474e-05	6.24841	ENSMUSG00000009549	7	-10.4377	4.81061e-07	2.36694e-05	Srp14	c(20813, 102642637)	TRUE
0.314912	24.1374	9.40142	2.59404e-06	0.000102991	5.06923	ENSMUSG00000069601	91	10.2894	5.55539e-07	2.71672e-05	Ank3	11735	TRUE
0.305189	24.2031	9.22502	3.08388e-06	0.000113453	4.88743	ENSMUSG00000003316	57	10.246	5.79567e-07	2.79292e-05	Glg1	20340	TRUE
1.03214	19.1861	9.86248	1.67084e-06	7.79077e-05	5.53086	ENSMUSG00000061232	7	10.2331	5.86974e-07	2.79292e-05	H2-K1	14972	FALSE
-0.714934	18.2849	-12.3618	2.00571e-07	1.90906e-05	7.73633	ENSMUSG00000038987	1	-10.2308	5.88318e-07	2.79292e-05	1700019L03Rik	227736	FALSE
-0.443804	22.2254	-9.6023	2.13707e-06	9.11663e-05	5.27272	ENSMUSG00000020528	17	-10.2262	5.90939e-07	2.79292e-05	Prpsap2	NA	TRUE
0.298598	20.0831	9.74125	1.8726e-06	8.43959e-05	5.41133	ENSMUSG00000021557	11	10.2254	5.91434e-07	2.79292e-05	Agtpbp1	67269	TRUE
0.280049	22.9939	9.86622	1.665e-06	7.79077e-05	5.53453	ENSMUSG00000066441	10	10.2244	5.92016e-07	2.79292e-05	Rdh11	17252	TRUE
0.270096	22.6045	9.22927	3.07094e-06	0.000113453	4.89185	ENSMUSG00000072946	18	10.1907	6.11934e-07	2.87001e-05	Ptgr2	77219	TRUE
0.29662	22.6492	9.14773	3.32946e-06	0.000120281	4.80685	ENSMUSG00000006782	28	10.1684	6.25493e-07	2.90609e-05	Cnp	12799	TRUE
-0.785093	25.8281	-9.64342	2.0548e-06	9.00517e-05	5.31392	ENSMUSG00000024519	38	-10.1662	6.26875e-07	2.90609e-05	Cplx4	225644	TRUE
0.381942	21.7561	9.69507	1.9563e-06	8.7164e-05	5.36546	ENSMUSG00000022244	11	10.1536	6.34721e-07	2.92555e-05	Amacr	17117	FALSE
-0.429602	24.6234	-9.42246	2.54152e-06	0.000101408	5.09072	ENSMUSG00000037446	63	-10.1422	6.41904e-07	2.93107e-05	Tulp1	22157	TRUE
-0.319702	22.5622	-9.42475	2.53587e-06	0.000101408	5.09306	ENSMUSG00000033192	15	-10.1401	6.43228e-07	2.93107e-05	Lpcat2	270084	FALSE
0.587874	16.3168	11.4332	4.20533e-07	3.03844e-05	6.97034	ENSMUSG00000034595	2	10.1307	6.49239e-07	2.9359e-05	Ppp1r18	76448	FALSE
0.465723	22.731	9.44613	2.48382e-06	0.000100102	5.11485	ENSMUSG00000039474	30	10.127	6.51609e-07	2.9359e-05	Wfs1	22393	TRUE
-0.603842	22.784	-9.53902	2.27076e-06	9.33923e-05	5.20902	ENSMUSG00000027589	25	-10.1062	6.65162e-07	2.97093e-05	Pcmtd2	245867	TRUE
-0.590792	20.1715	-10.2901	1.12786e-06	5.95729e-05	5.94232	ENSMUSG00000021396	4	-10.1037	6.66793e-07	2.97093e-05	Nxnl2	75124	TRUE
-0.587019	19.0241	-9.82376	1.73257e-06	7.98576e-05	5.49283	ENSMUSG00000038963	7	-10.0731	6.87357e-07	3.04564e-05	Slco4a1	NA	TRUE
0.2754	26.7276	8.95477	4.0407e-06	0.000137315	4.60312	ENSMUSG00000056201	62	10.0332	7.15224e-07	3.14588e-05	Cfl1	12631	TRUE
-0.461438	24.6822	-9.34845	2.73159e-06	0.000105833	5.01494	ENSMUSG00000042079	51	-10.0295	7.17826e-07	3.14588e-05	Hnrnpf	NA	TRUE
-1.0842	22.8125	-9.56289	2.21929e-06	9.26453e-05	5.23309	ENSMUSG00000009108	22	-10.0232	7.22387e-07	3.14866e-05	Gnat2	14686	TRUE
0.309788	25.9829	9.039	3.71175e-06	0.000129992	4.69249	ENSMUSG00000027712	51	10.0076	7.33739e-07	3.18086e-05	Anxa5	11747	TRUE
-0.20572	23.4627	-8.43904	6.89351e-06	0.00020104	4.04022	ENSMUSG00000038014	41	-9.99418	7.43609e-07	3.20033e-05	Fam120a	218236	TRUE
0.21639	23.5037	8.55242	6.11656e-06	0.000183158	4.16632	ENSMUSG00000028029	32	9.99069	7.46212e-07	3.20033e-05	Aimp1	13722	FALSE
-1.15472	26.7739	-9.55793	2.22989e-06	9.26453e-05	5.22809	ENSMUSG00000006007	160	-9.98488	7.50558e-07	3.20125e-05	Pdc	NA	TRUE
-0.210716	22.882	-8.60931	5.76299e-06	0.000177085	4.2291	ENSMUSG00000033530	23	-9.97896	7.55023e-07	3.20125e-05	Ttc7b	104718	TRUE
0.697623	21.557	9.82421	1.73185e-06	7.98576e-05	5.49327	ENSMUSG00000042312	5	9.9745	7.584e-07	3.20125e-05	S100a13	20196	FALSE
-0.361143	22.4656	-9.3311	2.77834e-06	0.000106491	4.99711	ENSMUSG00000033917	15	-9.96706	7.64075e-07	3.20831e-05	Gde1	56209	TRUE
0.273181	22.2407	8.90488	4.25042e-06	0.000142035	4.54984	ENSMUSG00000052920	24	9.92694	7.95463e-07	3.32272e-05	Prkg1	19091	TRUE
-0.311976	23.0443	-8.99219	3.8908e-06	0.000135141	4.64291	ENSMUSG00000005846	26	-9.89517	8.21316e-07	3.398e-05	Rsl1d1	66409	TRUE
0.762383	22.2428	9.39321	2.61485e-06	0.000103306	5.06084	ENSMUSG00000030681	26	9.89439	8.2196e-07	3.398e-05	Mvp	78388	FALSE
0.28736	24.5088	8.84916	4.49871e-06	0.000148476	4.49006	ENSMUSG00000018796	46	9.87592	8.37422e-07	3.44417e-05	Acsl1	14081	TRUE
0.242459	22.19	8.93895	4.10596e-06	0.000138944	4.58625	ENSMUSG00000001419	16	9.8597	8.51253e-07	3.48319e-05	Mef2d	17261	TRUE
0.767764	20.2669	9.36057	2.69942e-06	0.000105424	5.02739	ENSMUSG00000068699	15	9.81876	8.87287e-07	3.6122e-05	Flnc	68794	FALSE
0.37242	19.105	9.36406	2.69024e-06	0.000105424	5.03097	ENSMUSG00000026074	11	9.80627	8.98598e-07	3.63978e-05	Map4k4	26921	TRUE
-0.213888	24.4649	-8.37758	7.35901e-06	0.000207814	3.97128	ENSMUSG00000021114	37	-9.79072	9.12906e-07	3.66164e-05	Atp6v1d	73834	TRUE
-0.424644	21.122	-9.31505	2.82238e-06	0.000107277	4.98058	ENSMUSG00000063077	12	-9.79049	9.13126e-07	3.66164e-05	Kif1b	16561	TRUE
-0.51389	19.5619	-9.34028	2.7535e-06	0.000106169	5.00655	ENSMUSG00000048988	11	-9.76531	9.36821e-07	3.73796e-05	Elfn1	243312	TRUE
-0.52197	25.6997	-9.16444	3.27464e-06	0.000119376	4.82431	ENSMUSG00000003500	69	-9.7469	9.5458e-07	3.78996e-05	Impdh1	NA	TRUE
0.59363	18.0567	10.7452	7.53399e-07	4.54088e-05	6.36366	ENSMUSG00000059895	2	9.70397	9.97397e-07	3.93853e-05	Ptp4a3	19245	TRUE
0.239302	24.525	8.49449	6.50089e-06	0.000192123	4.10206	ENSMUSG00000031948	52	9.69843	1.00307e-06	3.93853e-05	Kars	c(85305, 102641648)	FALSE
0.912773	21.7346	9.3274	2.78841e-06	0.000106491	4.99331	ENSMUSG00000037225	8	9.69488	1.00673e-06	3.93853e-05	Fgf2	14173	TRUE
-0.263951	22.0197	-9.11089	3.45396e-06	0.00012366	4.76823	ENSMUSG00000031347	12	-9.67817	1.02413e-06	3.98713e-05	Cetn2	26370	TRUE
0.345561	22.0373	9.27889	2.92439e-06	0.000109596	4.94326	ENSMUSG00000022453	10	9.64406	1.06066e-06	4.10942e-05	Naga	17939	FALSE
-0.308001	21.7843	-8.82411	4.61543e-06	0.000150471	4.46308	ENSMUSG00000032370	21	-9.63933	1.06584e-06	4.10965e-05	Lactb	80907	FALSE
-0.422279	23.2674	-8.98965	3.90077e-06	0.000135141	4.64021	ENSMUSG00000024742	23	-9.63269	1.07315e-06	4.11802e-05	Fen1	NA	TRUE
-0.235716	26.1234	-8.38315	7.31541e-06	0.000207814	3.97755	ENSMUSG00000029430	42	-9.59142	1.11984e-06	4.27503e-05	Ran	c(19384, 102641332)	TRUE
0.684171	14.9846	11.4462	4.1604e-07	3.03331e-05	6.98149	ENSMUSG00000063049	1	9.58721	1.12473e-06	4.27503e-05	Ing2	69260	TRUE
-0.707297	23.2697	-9.0975	3.50047e-06	0.00012422	4.75416	ENSMUSG00000035504	20	-9.5756	1.13832e-06	4.30627e-05	Reep6	70335	TRUE
0.450022	18.3435	12.0957	2.4671e-07	2.19846e-05	7.52265	ENSMUSG00000030560	2	9.57083	1.14395e-06	4.30727e-05	Ctsc	13032	FALSE
-0.186876	22.4574	-8.09806	9.95255e-06	0.000254202	3.65263	ENSMUSG00000021149	24	-9.55932	1.15767e-06	4.33858e-05	Gtpbp4	69237	TRUE
-0.326852	19.7537	-9.04847	3.67661e-06	0.000129326	4.7025	ENSMUSG00000033707	12	-9.5507	1.16807e-06	4.35717e-05	Lrrc24	c(223665, 378937)	TRUE
-0.237845	21.9747	-8.85863	4.45541e-06	0.000147655	4.50024	ENSMUSG00000024513	13	-9.54407	1.17613e-06	4.36693e-05	Mbd2	17191	TRUE
-0.787384	17.6501	-9.55573	2.23459e-06	9.26453e-05	5.22588	ENSMUSG00000087141	3	-9.53386	1.18866e-06	4.39311e-05	Plcxd2	433022	TRUE
0.221403	23.4372	8.23526	8.57336e-06	0.000230733	3.81011	ENSMUSG00000026509	37	9.50662	1.22282e-06	4.49862e-05	Capn2	12334	TRUE
-0.622612	20.6577	-9.231	3.0657e-06	0.000113453	4.89364	ENSMUSG00000026409	7	-9.50081	1.23023e-06	4.50524e-05	Pfkfb2	18640	TRUE
-0.354562	25.991	-8.72329	5.11974e-06	0.000161655	4.35383	ENSMUSG00000007039	38	-9.49198	1.24161e-06	4.52622e-05	Ddah2	51793	TRUE
-0.347709	20.4184	-9.11169	3.45123e-06	0.00012366	4.76906	ENSMUSG00000037885	10	-9.47213	1.26759e-06	4.60003e-05	Stk35	67333	TRUE
0.970254	14.441	9.95669	1.53041e-06	7.39392e-05	5.62286	ENSMUSG00000036887	1	9.45478	1.29077e-06	4.66305e-05	C1qa	12259	FALSE
0.249525	23.0815	8.50177	6.45123e-06	0.000191625	4.11015	ENSMUSG00000062203	20	9.44978	1.29753e-06	4.66646e-05	Gspt1	14852	TRUE
0.30074	23.5178	8.58522	5.90996e-06	0.000179426	4.20255	ENSMUSG00000024847	26	9.43727	1.31464e-06	4.70689e-05	Aip	NA	FALSE
-0.320204	21.2202	-8.9344	4.12495e-06	0.000139001	4.58139	ENSMUSG00000024518	12	-9.432	1.32192e-06	4.7119e-05	Rax	19434	TRUE
0.407002	23.7409	8.73679	5.04884e-06	0.000160046	4.36853	ENSMUSG00000028927	31	9.40018	1.36678e-06	4.85027e-05	Padi2	18600	TRUE
-0.339237	22.967	-8.59977	5.82071e-06	0.000178176	4.21859	ENSMUSG00000028572	34	-9.3773	1.40006e-06	4.93286e-05	Hook1	77963	TRUE
-0.328811	21.7271	-8.76411	4.90865e-06	0.00015747	4.3982	ENSMUSG00000025236	15	-9.37575	1.40236e-06	4.93286e-05	Adpgk	72141	FALSE
-1.25061	27.7521	-8.9674	3.98943e-06	0.00013615	4.61656	ENSMUSG00000034837	150	-9.36838	1.41328e-06	4.94957e-05	Gnat1	14685	TRUE
0.294115	27.6456	9.60843	2.12458e-06	9.11663e-05	5.27887	ENSMUSG00000052727	299	9.34603	1.44698e-06	5.03601e-05	Map1b	17755	TRUE
0.77456	19.992	9.07021	3.59734e-06	0.000127095	4.72544	ENSMUSG00000029538	6	9.34371	1.45052e-06	5.03601e-05	Srsf9	108014	TRUE
-0.463769	18.8432	-10.2281	1.19297e-06	5.98778e-05	5.88362	ENSMUSG00000027569	3	-9.32266	1.48314e-06	5.08566e-05	Mrgbp	73247	TRUE
-0.248162	20.4741	-8.76692	4.89448e-06	0.00015747	4.40124	ENSMUSG00000000340	12	-9.32076	1.48613e-06	5.08566e-05	Dbt	13171	TRUE
-0.565474	21.8745	-8.82919	4.59151e-06	0.000150302	4.46855	ENSMUSG00000032292	18	-9.31879	1.48923e-06	5.08566e-05	Nr2e3	23958	TRUE
-0.222047	24.9866	-8.12075	9.70875e-06	0.000249632	3.67882	ENSMUSG00000032030	55	-9.31818	1.49019e-06	5.08566e-05	Cul5	75717	TRUE
-0.263181	21.6238	-8.96757	3.98873e-06	0.00013615	4.61674	ENSMUSG00000000374	10	-9.2973	1.52349e-06	5.1773e-05	Trappc10	c(216131, 102641872)	TRUE
-0.230411	22.0849	-8.28474	8.12816e-06	0.000221727	3.86639	ENSMUSG00000078622	20	-9.27966	1.55226e-06	5.2528e-05	Ccdc47	67163	TRUE
-0.74656	20.7546	-9.60755	2.12636e-06	9.11663e-05	5.27799	ENSMUSG00000031370	2	-9.2715	1.56577e-06	5.27624e-05	Zrsr2	22184	TRUE
-0.442164	19.0857	-9.74095	1.87313e-06	8.43959e-05	5.41104	ENSMUSG00000020672	4	-9.25128	1.59979e-06	5.36832e-05	Sntg2	268534	FALSE
-0.29006	22.8099	-8.55129	6.12378e-06	0.000183158	4.16508	ENSMUSG00000061666	15	-9.20037	1.68902e-06	5.64414e-05	Gdpd1	66569	TRUE
-0.480444	18.6177	-9.51025	2.33455e-06	9.55261e-05	5.17993	ENSMUSG00000045598	4	-9.18551	1.71607e-06	5.71073e-05	Zfp553	233887	TRUE
0.221636	22.004	8.12051	9.71136e-06	0.000249632	3.67854	ENSMUSG00000001173	21	9.15312	1.77666e-06	5.88794e-05	Ocrl	320634	TRUE
-0.231999	19.388	-10.2816	1.13649e-06	5.95729e-05	5.93435	ENSMUSG00000036095	6	-9.14302	1.79604e-06	5.92766e-05	Dgkb	217480	TRUE
-0.341622	21.3075	-8.78665	4.79621e-06	0.000155103	4.42261	ENSMUSG00000041308	10	-9.13554	1.81053e-06	5.951e-05	Sntb2	20650	TRUE
-0.502851	25.825	-8.57811	5.95408e-06	0.000179518	4.19471	ENSMUSG00000041488	41	-9.13053	1.82029e-06	5.95866e-05	Stx3	20908	TRUE
0.236862	22.4899	8.09283	1.00097e-05	0.000254851	3.64658	ENSMUSG00000002658	26	9.11426	1.85244e-06	6.0298e-05	Gtf2f1	98053	FALSE
-0.819448	26.8303	-8.68563	5.32316e-06	0.000167419	4.31278	ENSMUSG00000028465	101	-9.11195	1.85706e-06	6.0298e-05	Tln1	21894	TRUE
0.328315	23.414	8.47142	6.66125e-06	0.000194975	4.07636	ENSMUSG00000028343	17	9.1016	1.87787e-06	6.0728e-05	Erp44	76299	TRUE
0.226412	23.425	7.97025	1.14561e-05	0.000282556	3.50404	ENSMUSG00000024812	48	9.09437	1.89255e-06	6.0957e-05	Tjp2	21873	TRUE
-0.51088	18.8438	-13.2613	1.02481e-07	1.12589e-05	8.42617	ENSMUSG00000040502	1	-9.06661	1.95013e-06	6.25601e-05	March9	216438	TRUE
0.386971	19.7085	10.4953	9.38499e-07	5.26347e-05	6.13439	ENSMUSG00000003534	3	9.03303	2.02233e-06	6.4618e-05	Ddr1	12305	TRUE
0.378048	19.0156	8.54826	6.14334e-06	0.000183158	4.16172	ENSMUSG00000029502	13	9.02438	2.04139e-06	6.49679e-05	Golga3	269682	TRUE
0.179663	24.5717	7.71883	1.51846e-05	0.000347944	3.20634	ENSMUSG00000040687	84	9.00402	2.08701e-06	6.61574e-05	Madd	228355	TRUE
-0.368784	22.7963	-8.38016	7.33882e-06	0.000207814	3.97418	ENSMUSG00000015149	21	-8.99624	2.10474e-06	6.63905e-05	Sirt2	64383	TRUE
0.956596	22.9521	8.61986	5.69991e-06	0.00017582	4.2407	ENSMUSG00000005087	10	8.99182	2.1149e-06	6.63905e-05	Cd44	12505	TRUE
-0.199462	19.9936	-8.38883	7.27131e-06	0.00020753	3.98393	ENSMUSG00000005886	12	-8.98995	2.1192e-06	6.63905e-05	Ncoa2	17978	TRUE
-0.43823	23.6844	-8.39525	7.22178e-06	0.000206852	3.99114	ENSMUSG00000035517	45	-8.98277	2.13581e-06	6.66506e-05	Tdrd7	100121	TRUE
-0.27272	22.1237	-8.23189	8.60471e-06	0.000230802	3.80626	ENSMUSG00000032285	18	-8.97251	2.15982e-06	6.71387e-05	Dnaja4	58233	TRUE
0.276782	21.3694	8.75312	4.96456e-06	0.000158629	4.38626	ENSMUSG00000030374	9	8.95725	2.19606e-06	6.80015e-05	Strn4	97387	TRUE
0.372164	24.8796	8.30169	7.98148e-06	0.000218469	3.88561	ENSMUSG00000029777	61	8.94861	2.21687e-06	6.83818e-05	Gars	353172	FALSE
-0.313404	23.8966	-8.17366	9.16507e-06	0.000240209	3.73966	ENSMUSG00000022253	37	-8.94123	2.23481e-06	6.86712e-05	Nadk2	68646	TRUE
0.371066	20.7138	9.28742	2.89996e-06	0.000109191	4.95208	ENSMUSG00000025289	5	8.92741	2.26885e-06	6.94334e-05	Prdx4	53381	FALSE
0.184244	24.0644	7.64681	1.64815e-05	0.000362141	3.11971	ENSMUSG00000073639	24	8.92416	2.27693e-06	6.94334e-05	Rab18	19330	TRUE
-0.92757	12.948	-9.35736	2.7079e-06	0.000105424	5.0241	ENSMUSG00000025008	1	-8.91147	2.30878e-06	7.0138e-05	Tctn3	67590	TRUE
0.620611	16.0736	10.7656	7.40161e-07	4.50673e-05	6.38214	ENSMUSG00000056515	1	8.89899	2.3406e-06	7.08362e-05	Rab31	106572	TRUE
-0.277207	22.2944	-8.1095	9.82882e-06	0.000251844	3.66584	ENSMUSG00000008226	22	-8.89264	2.35695e-06	7.10629e-05	Scrn3	74616	TRUE
0.28526	24.4363	8.01356	1.09207e-05	0.000271157	3.5546	ENSMUSG00000038650	46	8.83755	2.5042e-06	7.52198e-05	Rnh1	NA	FALSE
-1.0658	26.5033	-8.41901	7.04161e-06	0.000202512	4.01779	ENSMUSG00000029663	50	-8.82258	2.5459e-06	7.60433e-05	Gngt1	14699	TRUE
-0.425247	21.2196	-8.97307	3.96661e-06	0.00013615	4.6226	ENSMUSG00000032262	5	-8.82092	2.55058e-06	7.60433e-05	Elovl4	83603	TRUE
-0.287643	22.5697	-8.23892	8.53956e-06	0.000230597	3.81428	ENSMUSG00000025024	14	-8.80766	2.58821e-06	7.68321e-05	Smndc1	76479	TRUE
-0.561119	20.1839	-8.42543	6.99378e-06	0.000202491	4.02498	ENSMUSG00000029410	11	-8.80382	2.59922e-06	7.68321e-05	Ppef2	19023	FALSE
0.359861	20.4637	8.91713	4.19785e-06	0.000140865	4.56295	ENSMUSG00000053436	6	8.80155	2.60578e-06	7.68321e-05	Mapk14	26416	TRUE
0.684576	20.2914	8.84264	4.5288e-06	0.000148856	4.48304	ENSMUSG00000044080	3	8.7724	2.69128e-06	7.90624e-05	S100a1	20193	TRUE
-0.271607	21.9902	-8.42923	6.9656e-06	0.000202406	4.02924	ENSMUSG00000032328	10	-8.74895	2.76224e-06	8.08509e-05	Tmem30a	69981	TRUE
0.423434	23.8327	8.17606	9.14127e-06	0.000240209	3.74241	ENSMUSG00000046402	26	8.73209	2.81453e-06	8.20821e-05	Rbp1	19659	FALSE
-0.582447	23.0852	-8.36411	7.46556e-06	0.000210083	3.95612	ENSMUSG00000038811	10	-8.71879	2.85652e-06	8.30045e-05	Gngt2	NA	FALSE
-0.363685	21.7343	-8.20511	8.85768e-06	0.000235227	3.77567	ENSMUSG00000015092	14	-8.69064	2.94765e-06	8.53436e-05	Edf1	c(59022, 665181)	FALSE
-0.692768	18.7415	-8.5822	5.92866e-06	0.000179426	4.19922	ENSMUSG00000075410	4	-8.67652	2.99455e-06	8.63894e-05	Gm11744	100038570	TRUE	Gm11744 is alternate annotation for Prcd
-0.25996	25.0709	-7.8232	1.34975e-05	0.000316519	3.33081	ENSMUSG00000031400	66	-8.6592	3.05317e-06	8.77649e-05	G6pdx	14381	TRUE
0.405525	20.7094	8.27058	8.25295e-06	0.00022361	3.85031	ENSMUSG00000027963	11	8.65096	3.08146e-06	8.82618e-05	Extl2	58193	TRUE
0.533974	17.7633	9.50207	2.35303e-06	9.57934e-05	5.17166	ENSMUSG00000029551	2	8.61765	3.19888e-06	9.1299e-05	Psmg3	NA	FALSE
-0.579361	23.8281	-8.15247	9.37873e-06	0.000244212	3.71533	ENSMUSG00000024661	21	-8.5992	3.26598e-06	9.28836e-05	Fth1	14319	FALSE
-0.678154	20.9921	-8.35219	7.56114e-06	0.000212029	3.9427	ENSMUSG00000044005	6	-8.59234	3.29131e-06	9.29671e-05	Gls2	NA	FALSE
-0.50945	22.3565	-8.31832	7.8403e-06	0.00021658	3.90444	ENSMUSG00000030096	8	-8.59213	3.2921e-06	9.29671e-05	Slc6a6	21366	TRUE
0.264322	21.4045	7.98808	1.12323e-05	0.000278034	3.52489	ENSMUSG00000026730	14	8.56342	3.40046e-06	9.53782e-05	Pter	19212	FALSE
0.354971	21.1386	8.18155	9.08685e-06	0.000239725	3.74871	ENSMUSG00000035478	11	8.56321	3.40127e-06	9.53782e-05	Mbd3	17192	TRUE
0.429749	20.9479	8.18595	9.04358e-06	0.000239371	3.75375	ENSMUSG00000024197	11	8.55997	3.41374e-06	9.53945e-05	Plin3	66905	FALSE
0.270025	23.4198	7.9159	1.21687e-05	0.000292194	3.4403	ENSMUSG00000019804	16	8.54928	3.45527e-06	9.6018e-05	Snx3	54198	TRUE
-0.30913	23.0483	-7.88291	1.26245e-05	0.000299553	3.40145	ENSMUSG00000044573	23	-8.54807	3.46e-06	9.6018e-05	Acp1	c(11431, 102642088)	TRUE
0.17984	22.0172	7.29902	2.46832e-05	0.000487584	2.69264	ENSMUSG00000053510	26	8.51316	3.59957e-06	9.95467e-05	Nrd1	230598	TRUE
0.342003	21.6109	7.93185	1.19547e-05	0.000289231	3.45904	ENSMUSG00000037242	18	8.48911	3.69929e-06	0.000101953	Clic4	29876	TRUE
-0.263772	21.7026	-8.65529	5.49351e-06	0.000170767	4.27958	ENSMUSG00000031149	7	-8.46725	3.79249e-06	0.000103977	Praf2	54637	TRUE
-0.621033	18.6754	-9.96072	1.5247e-06	7.39392e-05	5.62678	ENSMUSG00000079108	1	-8.46574	3.79902e-06	0.000103977	Srp54b	c(665155, 100101806)	TRUE
0.194831	24.3385	7.32818	2.3849e-05	0.000475793	2.72901	ENSMUSG00000027108	32	8.46025	3.82283e-06	0.000103977	Ola1	67059	FALSE
0.529893	16.3744	9.29577	2.87628e-06	0.00010881	4.96069	ENSMUSG00000029136	2	8.45975	3.82502e-06	0.000103977	Rbks	71336	FALSE
-0.187269	26.0754	-7.28491	2.50984e-05	0.000491876	2.675	ENSMUSG00000028961	60	-8.45455	3.84776e-06	0.000103977	Pgd	110208	TRUE
-0.188914	22.4104	-7.36866	2.27408e-05	0.000459657	2.77933	ENSMUSG00000027680	23	-8.45392	3.85053e-06	0.000103977	Fxr1	14359	TRUE
-0.694819	23.7348	-8.02662	1.07646e-05	0.000269787	3.56981	ENSMUSG00000026904	29	-8.44822	3.87568e-06	0.000104046	Slc4a10	94229	TRUE
-0.402195	19.7962	-8.04686	1.05275e-05	0.000266267	3.59333	ENSMUSG00000008435	12	-8.44747	3.879e-06	0.000104046	Rdh13	108841	TRUE
0.24955	21.2942	7.68819	1.57223e-05	0.000352281	3.16955	ENSMUSG00000033004	20	8.4427	3.90015e-06	0.000104264	Mycbp2	105689	FALSE
-0.208945	23.299	-7.39355	2.20873e-05	0.000450737	2.81017	ENSMUSG00000022119	34	-8.43704	3.92546e-06	0.000104592	Rbm26	74213	TRUE
-0.323687	20.4861	-8.27917	8.17702e-06	0.000222304	3.86007	ENSMUSG00000028974	8	-8.4274	3.96895e-06	0.000104873	Dffa	13347	TRUE
-0.730304	21.0429	-8.07937	1.01583e-05	0.000257816	3.63102	ENSMUSG00000096351	10	-8.42602	3.97522e-06	0.000104873	Samd11	231004	TRUE
-0.312846	19.7862	-8.6458	5.54799e-06	0.000171795	4.26918	ENSMUSG00000052926	6	-8.42602	3.97524e-06	0.000104873	Rnaseh2a	69724	FALSE
0.197864	23.2782	7.55054	1.84062e-05	0.000397891	3.00295	ENSMUSG00000031068	17	8.41651	4.01871e-06	0.000105672	Glrx3	30926	TRUE
-0.512505	23.8568	-7.95855	1.16055e-05	0.000283769	3.49036	ENSMUSG00000070570	17	-8.39203	4.13302e-06	0.000108323	Slc17a7	72961	TRUE
0.271944	20.1853	8.31616	7.85847e-06	0.00021658	3.902	ENSMUSG00000014850	8	8.3779	4.20058e-06	0.000109359	Msh3	17686	FALSE
0.299163	17.6895	9.64591	2.04993e-06	9.00517e-05	5.31641	ENSMUSG00000021036	4	8.37582	4.21062e-06	0.000109359	Sptlc2	20773	TRUE
0.438091	19.3635	8.67123	5.40328e-06	0.000169274	4.29703	ENSMUSG00000071654	4	8.37524	4.21344e-06	0.000109359	Uqcc3	107197	TRUE
-0.20733	21.2235	-7.94652	1.17614e-05	0.000286707	3.47626	ENSMUSG00000042066	11	-8.36	4.28791e-06	0.00011042	Tmcc2	68875	TRUE
0.605119	14.9858	9.90463	1.60634e-06	7.66837e-05	5.57212	ENSMUSG00000016256	1	8.35991	4.28839e-06	0.00011042	Ctsz	64138	FALSE
-0.363028	23.5807	-7.78303	1.41214e-05	0.000328272	3.28305	ENSMUSG00000029823	26	-8.35844	4.29565e-06	0.00011042	Luc7l2	192196	TRUE
-0.75523	28.8214	-8.01906	1.08547e-05	0.00027057	3.56101	ENSMUSG00000026473	244	-8.33542	4.41102e-06	0.000113024	Glul	14645	TRUE
0.312293	21.8119	7.69378	1.56228e-05	0.000352281	3.17627	ENSMUSG00000039959	23	8.32094	4.48533e-06	0.000114562	Hip1	215114	TRUE
0.405375	19.6493	9.18443	3.21029e-06	0.000117564	4.84519	ENSMUSG00000071451	3	8.31695	4.50604e-06	0.000114725	Psmg4	69666	FALSE
-0.262309	24.3032	-7.54394	1.85468e-05	0.000399437	2.9949	ENSMUSG00000030835	67	-8.30258	4.58153e-06	0.000116278	Nomo1	211548	TRUE
0.233512	23.2026	7.41429	2.15582e-05	0.000442191	2.83581	ENSMUSG00000022451	26	8.25794	4.82468e-06	0.000121284	Twf1	c(19230, 233637)	TRUE
0.365874	23.9809	7.6803	1.58641e-05	0.000352595	3.16007	ENSMUSG00000022216	35	8.25769	4.82613e-06	0.000121284	Psme1	19186	FALSE
-0.30266	20.0512	-8.13108	9.59993e-06	0.000248359	3.69072	ENSMUSG00000038683	8	-8.25594	4.83594e-06	0.000121284	Pak1ip1	68083	TRUE
0.302483	21.7216	8.81732	4.64767e-06	0.000150908	4.45575	ENSMUSG00000047721	5	8.25535	4.83925e-06	0.000121284	Bola2	66162	FALSE
0.240687	23.9847	7.38152	2.24005e-05	0.000455078	2.79527	ENSMUSG00000022562	43	8.23488	4.95576e-06	0.000123577	Oplah	NA	FALSE
-0.584402	18.4258	-8.7479	4.99134e-06	0.000158851	4.3806	ENSMUSG00000047034	2	-8.23387	4.96158e-06	0.000123577	Ankrd33	208258	TRUE
-0.198831	23.8404	-7.17432	2.86253e-05	0.000530196	2.53592	ENSMUSG00000002949	38	-8.22972	4.98561e-06	0.000123791	Timm44	21856	FALSE
0.606795	17.9574	8.34382	7.62917e-06	0.000213192	3.93324	ENSMUSG00000060802	3	8.22488	5.01379e-06	0.000124107	B2m	12010	TRUE
0.304772	20.4831	7.7409	1.48096e-05	0.000341302	3.23276	ENSMUSG00000028059	13	8.19704	5.17921e-06	0.000127807	Arhgef2	16800	TRUE
-0.195982	22.6831	-7.14251	2.97365e-05	0.000545737	2.49563	ENSMUSG00000032212	30	-8.17735	5.2997e-06	0.000130379	Sltm	66660	TRUE
-0.868853	18.6787	-8.16201	9.28187e-06	0.000242477	3.72629	ENSMUSG00000048617	2	-8.15761	5.42361e-06	0.000133019	Rtbdn	NA	TRUE
0.202123	23.2203	7.13713	2.99291e-05	0.000548017	2.4888	ENSMUSG00000039318	39	8.15256	5.4558e-06	0.000133401	Rab3gap2	98732	TRUE
-0.222849	21.4245	-7.46963	2.02125e-05	0.00041996	2.90396	ENSMUSG00000026851	15	-8.11149	5.72538e-06	0.000139567	BC005624	227707	TRUE
0.177476	23.0367	6.92823	3.8554e-05	0.000662105	2.22091	ENSMUSG00000021279	39	8.09397	5.84469e-06	0.000141927	Cdc42bpb	217866	TRUE
0.191698	21.8813	7.48638	1.98235e-05	0.000416189	2.92451	ENSMUSG00000063856	13	8.09211	5.85757e-06	0.000141927	Gpx1	14775	FALSE
-0.940216	17.539	-8.31104	7.90179e-06	0.000217028	3.8962	ENSMUSG00000029253	1	-8.07337	5.98846e-06	0.000144661	Cenpc1	12617	TRUE
0.386246	20.6767	7.79233	1.39743e-05	0.000326746	3.29412	ENSMUSG00000030772	9	8.0668	6.03513e-06	0.00014535	Dkk3	50781	TRUE
0.593623	25.1819	7.6363	1.66807e-05	0.000365518	3.10701	ENSMUSG00000031207	60	8.05421	6.12556e-06	0.000147087	Msn	17698	TRUE
-0.216052	23.4981	-7.20921	2.7458e-05	0.000516005	2.57996	ENSMUSG00000030268	23	-8.04904	6.16318e-06	0.000147548	Bcat1	12035	TRUE
0.16521	23.38	6.78786	4.58409e-05	0.000759596	2.03775	ENSMUSG00000000552	36	8.03268	6.28375e-06	0.000149967	Zfp385a	29813	TRUE
0.359391	17.1645	9.15174	3.31623e-06	0.000120281	4.81104	ENSMUSG00000049521	3	8.03028	6.30162e-06	0.000149967	Cdc42ep1	104445	TRUE
0.238144	20.1499	8.01834	1.08633e-05	0.00027057	3.56017	ENSMUSG00000025731	8	8.02003	6.3787e-06	0.000151034	0610011F06Rik	68347	FALSE
0.362542	20.2359	8.22872	8.63416e-06	0.00023082	3.80265	ENSMUSG00000031703	5	8.01851	6.39017e-06	0.000151034	Itfg1	71927	TRUE
-0.155061	22.3272	-6.77336	4.66744e-05	0.000766221	2.01869	ENSMUSG00000025578	24	-8.01365	6.42712e-06	0.000151034	Cbx8	30951	TRUE
0.234771	24.063	7.24056	2.64528e-05	0.000502728	2.61941	ENSMUSG00000060126	24	8.0126	6.43514e-06	0.000151034	Tpt1	22070	FALSE
0.348955	22.3389	7.48021	1.99658e-05	0.000418082	2.91695	ENSMUSG00000061981	22	8.01189	6.44062e-06	0.000151034	Flot2	14252	TRUE
-0.31878	20.0302	-7.69172	1.56594e-05	0.000352281	3.17379	ENSMUSG00000021363	10	-8.00073	6.52653e-06	0.000152458	Mak	17152	TRUE
0.32615	22.6886	7.43536	2.10349e-05	0.000433675	2.86179	ENSMUSG00000063931	23	7.99908	6.53935e-06	0.000152458	Pepd	18624	FALSE
-0.387616	20.1054	-7.96343	1.1543e-05	0.000283103	3.49606	ENSMUSG00000075470	6	-7.99314	6.58573e-06	0.000153094	Alg10b	380959	TRUE
0.514134	18.8429	7.90279	1.23476e-05	0.000295606	3.42488	ENSMUSG00000073411	5	7.98287	6.66667e-06	0.000154528	H2-D1	c(14964, 14980)	TRUE
-0.220962	23.0488	-7.32825	2.3847e-05	0.000475793	2.7291	ENSMUSG00000020238	15	-7.95107	6.9243e-06	0.000160037	Ncln	103425	TRUE
-0.258185	19.8146	-8.33019	7.74122e-06	0.000215571	3.91786	ENSMUSG00000057914	6	-7.9362	7.04834e-06	0.000162436	Cacnb2	12296	TRUE
-0.44774	22.183	-7.52099	1.90448e-05	0.000406148	2.96689	ENSMUSG00000060890	15	-7.92555	7.13872e-06	0.000164047	Arr3	170735	FALSE
1.67778	19.8415	7.65117	1.63998e-05	0.000361335	3.12496	ENSMUSG00000001025	2	7.90135	7.3487e-06	0.00016839	S100a6	20200	FALSE
0.485373	23.8856	7.45919	2.04592e-05	0.000423987	2.89113	ENSMUSG00000014846	22	7.88789	7.46835e-06	0.0001702	Tppp3	NA	TRUE
0.156766	22.9052	6.6375	5.53298e-05	0.000875236	1.83871	ENSMUSG00000024687	30	7.88482	7.49593e-06	0.0001702	Osbp	76303	TRUE
-0.388381	20.3308	-7.74436	1.47517e-05	0.000341302	3.2369	ENSMUSG00000036572	7	-7.88378	7.50533e-06	0.0001702	Upf3b	68134	TRUE
1.38528	25.9811	7.54251	1.85773e-05	0.000399437	2.99316	ENSMUSG00000020932	96	7.88298	7.51258e-06	0.0001702	Gfap	14580	FALSE
0.181149	21.1614	7.00845	3.49598e-05	0.000616215	2.32444	ENSMUSG00000042606	18	7.87214	7.61112e-06	0.00017119	Hirip3	233876	FALSE
0.187487	24.4731	7.02753	3.41595e-05	0.000606105	2.34894	ENSMUSG00000063450	100	7.86714	7.65696e-06	0.00017119	Syne2	319565	TRUE
0.232098	24.3941	7.05984	3.28487e-05	0.00059129	2.39033	ENSMUSG00000025533	44	7.86652	7.66268e-06	0.00017119	Asl	NA	FALSE
-0.429751	19.9392	-7.8887	1.25432e-05	0.000299394	3.40828	ENSMUSG00000027763	5	-7.86349	7.69068e-06	0.00017119	Mbnl1	56758	TRUE
0.879233	14.7714	8.14803	9.42422e-06	0.000244603	3.71022	ENSMUSG00000048440	1	7.86312	7.6941e-06	0.00017119	Cyp4f16	NA	TRUE
-0.229113	20.6999	-7.41748	2.1478e-05	0.000441677	2.83974	ENSMUSG00000014932	12	-7.86231	7.70166e-06	0.00017119	Yes1	NA	TRUE
-0.280865	25.9576	-7.32246	2.40101e-05	0.000477818	2.72189	ENSMUSG00000026103	112	-7.86187	7.70568e-06	0.00017119	Gls	14660	TRUE
0.18997	24.6168	6.86147	4.18503e-05	0.000703646	2.13411	ENSMUSG00000027455	53	7.85873	7.7349e-06	0.000171364	Nsfl1c	386649	TRUE
0.23944	20.5635	7.82728	1.34357e-05	0.000315995	3.33565	ENSMUSG00000017843	8	7.8473	7.84214e-06	0.000173262	Ppp2r5c	26931	TRUE
-0.281787	23.433	-7.31665	2.4175e-05	0.00047991	2.71465	ENSMUSG00000003955	16	-7.84237	7.88885e-06	0.000173409	Fam162a	70186	FALSE
0.321052	19.7369	8.58681	5.90014e-06	0.000179426	4.2043	ENSMUSG00000022790	4	7.84204	7.89204e-06	0.000173409	Igsf11	207683	TRUE
-0.311797	22.2915	-7.59159	1.75573e-05	0.000382635	3.05286	ENSMUSG00000025161	9	-7.83034	8.00419e-06	0.000175392	Slc16a3	NA	TRUE
-0.158249	22.91	-6.5864	5.90209e-05	0.000917341	1.77039	ENSMUSG00000035898	37	-7.82684	8.03815e-06	0.000175657	Uba6	231380	TRUE
0.283975	22.4841	7.29625	2.47641e-05	0.000487981	2.68918	ENSMUSG00000020766	16	7.81605	8.14363e-06	0.000177478	Galk1	14635	FALSE
0.259005	21.1619	7.24761	2.62323e-05	0.000500911	2.62826	ENSMUSG00000027546	16	7.80296	8.27351e-06	0.00017982	Atp9a	NA	FALSE
-0.251957	23.509	-7.22997	2.67879e-05	0.000506896	2.60609	ENSMUSG00000038526	16	-7.7969	8.33453e-06	0.000180656	Car14	23831	TRUE
-0.705244	18.7836	-7.73696	1.48759e-05	0.000341846	3.22805	ENSMUSG00000014039	3	-7.78072	8.49953e-06	0.000183737	Prdm15	NA	FALSE
-0.170367	22.5902	-6.66184	5.36598e-05	0.00085557	1.87113	ENSMUSG00000102976	34	-7.77201	8.58984e-06	0.00018519	Zc3h11a	NA	TRUE
-0.230449	20.3559	-7.26585	2.5671e-05	0.0004961	2.65114	ENSMUSG00000022881	13	-7.75617	8.75669e-06	0.000188126	Rfc4	106344	FALSE
1.26586	19.3551	7.69677	1.55697e-05	0.000352281	3.17987	ENSMUSG00000078866	1	7.75464	8.77298e-06	0.000188126	Gm14420	628308	FALSE
0.199644	21.8143	7.059	3.28822e-05	0.00059129	2.38926	ENSMUSG00000039953	16	7.74982	8.82456e-06	0.000188728	Clstn1	65945	TRUE
0.202429	21.8018	6.86502	4.16676e-05	0.000702046	2.13874	ENSMUSG00000039230	28	7.74066	8.92341e-06	0.000190335	Tbcd	108903	FALSE
-0.296186	25.546	-7.12075	3.05238e-05	0.000552597	2.46799	ENSMUSG00000032601	46	-7.73317	9.00518e-06	0.000190852	Prkar2a	19087	TRUE
-0.331854	26.0393	-7.20077	2.77356e-05	0.000518432	2.56932	ENSMUSG00000032076	72	-7.73308	9.00615e-06	0.000190852	Cadm1	54725	TRUE
-0.24736	22.0271	-7.12259	3.04561e-05	0.000552597	2.47034	ENSMUSG00000028910	18	-7.73191	9.01905e-06	0.000190852	Mecr	26922	FALSE
-0.179293	21.5159	-7.22674	2.6891e-05	0.000507449	2.60203	ENSMUSG00000040111	12	-7.72746	9.068e-06	0.000191383	Gramd1b	235283	TRUE
0.249016	20.7319	7.43948	2.09341e-05	0.000432711	2.86687	ENSMUSG00000029528	10	7.72474	9.09815e-06	0.000191431	Pxn	19303	TRUE
0.443574	24.1695	7.26701	2.56357e-05	0.0004961	2.6526	ENSMUSG00000053931	43	7.72295	9.11806e-06	0.000191431	Cnn3	71994	TRUE
-0.36396	25.4813	-7.19894	2.77963e-05	0.000518432	2.56701	ENSMUSG00000025630	44	-7.71598	9.19585e-06	0.000192561	Hprt	15452	TRUE
0.287649	20.8323	7.57273	1.79419e-05	0.000389958	3.02995	ENSMUSG00000024725	8	7.69719	9.40933e-06	0.000196518	Ostf1	20409	FALSE
-0.507842	20.4523	-7.38103	2.24134e-05	0.000455078	2.79466	ENSMUSG00000025380	10	-7.69381	9.44829e-06	0.000196819	Fscn2	238021	FALSE
-0.297909	22.2925	-7.24318	2.63707e-05	0.000502359	2.6227	ENSMUSG00000028419	14	-7.69043	9.48742e-06	0.00019683	Chmp5	76959	TRUE
-0.282592	21.9757	-7.20345	2.76471e-05	0.00051806	2.5727	ENSMUSG00000061759	15	-7.68952	9.49792e-06	0.00019683	1700052N19Rik	73419	TRUE
0.145943	24.7104	6.4015	7.4765e-05	0.0010982	1.52025	ENSMUSG00000039515	29	7.6761	9.65525e-06	0.000199575	Ppp2r4	110854	TRUE
0.365369	25.2557	7.17852	2.84821e-05	0.000528765	2.54122	ENSMUSG00000018340	74	7.66618	9.77325e-06	0.000201495	Anxa6	11749	TRUE
0.293713	23.056	7.05339	3.31062e-05	0.000592659	2.38208	ENSMUSG00000048612	59	7.64658	1.00111e-05	0.00020587	Myof	226101	TRUE
-0.273214	24.5767	-6.99887	3.53696e-05	0.00062071	2.31211	ENSMUSG00000040009	39	-7.64424	1.004e-05	0.000205936	Gnaz	14687	TRUE
0.17949	21.4081	6.99614	3.54872e-05	0.000621414	2.3086	ENSMUSG00000004996	14	7.64112	1.00785e-05	0.000206199	Mri1	67873	FALSE
-0.477375	17.44	-7.92319	1.20703e-05	0.000290702	3.44888	ENSMUSG00000001998	3	-7.62462	1.0285e-05	0.000209888	Ap4e1	108011	TRUE
-0.445754	20.9721	-7.49307	1.96703e-05	0.000414057	2.93272	ENSMUSG00000062397	6	-7.61603	1.03944e-05	0.000211373	Zfp706	c(68036, 100042023)	TRUE
0.601828	14.577	8.65836	5.47601e-06	0.000170767	4.28294	ENSMUSG00000059434	1	7.61365	1.04249e-05	0.000211373	Gckr	231103	FALSE
0.398819	21.3763	7.28125	2.52071e-05	0.000491876	2.67043	ENSMUSG00000058587	11	7.61272	1.04369e-05	0.000211373	Tmod3	50875	TRUE
-0.458436	14.571	-10.2886	1.12934e-06	5.95729e-05	5.94095	ENSMUSG00000051000	1	-7.60347	1.05565e-05	0.000213258	Fam160a1	NA	TRUE
-0.247933	20.1185	-7.70431	1.5437e-05	0.000352281	3.18892	ENSMUSG00000029363	7	-7.58456	1.08057e-05	0.000217308	Rfc5	72151	FALSE
-0.384807	21.176	-7.28193	2.51871e-05	0.000491876	2.67127	ENSMUSG00000038079	10	-7.58415	1.08112e-05	0.000217308	Tmem237	381259	TRUE
0.248032	21.5403	7.09092	3.16392e-05	0.000571501	2.43002	ENSMUSG00000033335	14	7.57971	1.08706e-05	0.000217707	Dnm2	13430	FALSE
-0.709505	21.2287	-7.68557	1.57692e-05	0.000352281	3.16641	ENSMUSG00000009076	2	-7.57861	1.08854e-05	0.000217707	Zmat5	67178	FALSE
0.211416	20.9903	6.94033	3.79871e-05	0.000656587	2.23658	ENSMUSG00000048701	16	7.5641	1.10825e-05	0.000220716	Ccdc6	76551	TRUE
0.188441	19.3317	7.47036	2.01955e-05	0.00041996	2.90485	ENSMUSG00000058325	9	7.56175	1.11147e-05	0.000220716	Dock1	330662	TRUE
-0.232077	22.0809	-6.89682	4.00683e-05	0.000682268	2.18015	ENSMUSG00000029992	21	-7.56149	1.11184e-05	0.000220716	Gfpt1	14583	TRUE
0.281429	20.295	7.34002	2.35188e-05	0.000471552	2.74375	ENSMUSG00000025159	9	7.55795	1.11672e-05	0.000221139	Mms19	72199	FALSE
0.685775	18.771	7.6862	1.57579e-05	0.000352281	3.16716	ENSMUSG00000032359	2	7.55071	1.12677e-05	0.00022258	Ctsh	13036	FALSE
-0.299309	21.1184	-7.51742	1.91235e-05	0.000406148	2.96253	ENSMUSG00000031950	7	-7.54614	1.13318e-05	0.000222599	Gabarapl2	93739	TRUE
0.155331	23.3969	6.37522	7.73482e-05	0.00112583	1.48432	ENSMUSG00000027993	37	7.54511	1.13462e-05	0.000222599	Trim2	NA	TRUE
1.00565	18.3872	7.62766	1.68462e-05	0.000368138	3.09657	ENSMUSG00000017344	1	7.54366	1.13666e-05	0.000222599	Vtn	22370	TRUE
0.182028	20.9316	6.98675	3.5895e-05	0.000627185	2.29651	ENSMUSG00000040720	13	7.54273	1.13798e-05	0.000222599	1110037F02Rik	66185	TRUE
0.22841	19.6524	8.02763	1.07526e-05	0.000269787	3.57098	ENSMUSG00000037408	6	7.53174	1.15359e-05	0.000225105	Cnnm4	94220	TRUE
-0.27207	21.4576	-7.3123	2.42994e-05	0.000481189	2.70922	ENSMUSG00000026511	9	-7.52322	1.16587e-05	0.000226948	Srp9	27058	TRUE
0.344876	19.967	7.51656	1.91427e-05	0.000406148	2.96147	ENSMUSG00000003873	6	7.50936	1.18613e-05	0.000230332	Bax	12028	FALSE
-0.157712	24.1131	-6.37686	7.71841e-05	0.00112548	1.48657	ENSMUSG00000041168	51	-7.50671	1.19003e-05	0.000230533	Lonp1	74142	FALSE
-0.177628	21.595	-6.67782	5.25932e-05	0.000841531	1.89237	ENSMUSG00000006378	19	-7.50262	1.19611e-05	0.000231151	Gcat	c(14429, 26912)	FALSE
0.201394	20.1617	7.13241	3.00991e-05	0.000549122	2.48281	ENSMUSG00000055371	11	7.49468	1.20799e-05	0.000232887	Stam2	56324	TRUE
0.307033	21.4076	7.04697	3.33643e-05	0.00059595	2.37386	ENSMUSG00000019487	15	7.4898	1.21536e-05	0.00023369	Trip10	106628	FALSE
-0.407647	21.738	-7.18615	2.82236e-05	0.000525182	2.55087	ENSMUSG00000027259	10	-7.48642	1.22049e-05	0.00023369	Adal	75894	TRUE
0.262276	23.0102	6.92619	3.86503e-05	0.00066234	2.21827	ENSMUSG00000040659	19	7.48615	1.2209e-05	0.00023369	Efhd2	27984	TRUE
0.809963	24.6553	7.13166	3.01264e-05	0.000549122	2.48185	ENSMUSG00000029086	50	7.48101	1.22874e-05	0.000234319	Prom1	19126	TRUE
0.305832	19.7492	7.02038	3.4457e-05	0.00060869	2.33977	ENSMUSG00000041852	16	7.48017	1.23003e-05	0.000234319	Tcf20	21411	TRUE
0.175515	22.3052	6.60145	5.79065e-05	0.00090396	1.79055	ENSMUSG00000000838	21	7.47446	1.23883e-05	0.000235436	Fmr1	14265	TRUE
-0.374132	19.6028	-7.0559	3.30057e-05	0.000592183	2.38529	ENSMUSG00000034295	14	-7.43989	1.29353e-05	0.00024525	Fhod3	225288	FALSE
-0.427812	19.982	-7.16291	2.90186e-05	0.00053501	2.52148	ENSMUSG00000000617	9	-7.43381	1.30341e-05	0.00024601	Grm6	NA	TRUE
-0.303705	24.4166	-6.88403	4.07032e-05	0.000690148	2.16351	ENSMUSG00000027651	31	-7.43365	1.30367e-05	0.00024601	Rprd1b	70470	TRUE
-0.516178	20.3717	-7.2547	2.60127e-05	0.000500911	2.63716	ENSMUSG00000028982	6	-7.43155	1.3071e-05	0.000246079	Slc25a33	70556	TRUE
0.221495	19.7404	7.27089	2.55184e-05	0.000495538	2.65745	ENSMUSG00000022019	9	7.42937	1.31067e-05	0.000246173	Tdrd3	219249	TRUE
-0.189723	24.5224	-6.58299	5.92764e-05	0.000919529	1.76582	ENSMUSG00000021500	74	-7.40973	1.34337e-05	0.000251725	Ddx46	212880	TRUE
-0.204244	28.0966	-8.04425	1.05577e-05	0.000266267	3.5903	ENSMUSG00000039542	331	-7.40541	1.35067e-05	0.000252502	Ncam1	17967	TRUE
0.215073	22.4616	6.72416	4.96272e-05	0.000805688	1.95379	ENSMUSG00000022111	20	7.3959	1.36691e-05	0.000254944	Uchl3	50933	FALSE
-0.235639	20.1982	-7.20875	2.74731e-05	0.000516005	2.57938	ENSMUSG00000048832	9	-7.38602	1.38401e-05	0.000257534	Vps37c	107305	TRUE
-0.870417	20.7675	-7.22964	2.67985e-05	0.000506896	2.60568	ENSMUSG00000024085	3	-7.38399	1.38753e-05	0.000257592	Man2a1	17158	FALSE
-0.242475	21.8198	-6.93716	3.81347e-05	0.000656945	2.23248	ENSMUSG00000036955	13	-7.37526	1.40287e-05	0.00025984	2510003E04Rik	72320	TRUE
0.151091	23.395	6.22567	9.40018e-05	0.00129045	1.2781	ENSMUSG00000020986	34	7.36535	1.4205e-05	0.000262498	Sec23a	20334	TRUE
0.776812	14.1094	7.69722	1.55617e-05	0.000352281	3.18041	ENSMUSG00000049577	1	7.35214	1.44436e-05	0.000266096	Zfpm1	22761	FALSE
0.215097	22.3571	6.60107	5.79346e-05	0.00090396	1.79004	ENSMUSG00000036270	32	7.35091	1.44661e-05	0.000266096	Edc4	234699	FALSE
-0.252111	20.2743	-7.15416	2.93242e-05	0.000539403	2.5104	ENSMUSG00000026585	9	-7.34866	1.45072e-05	0.000266242	Kifap3	16579	TRUE
0.163997	21.5512	6.30827	8.43736e-05	0.00119892	1.39237	ENSMUSG00000024393	34	7.33	1.48534e-05	0.000271973	Prrc2a	53761	TRUE
0.739636	15.1894	7.74219	1.47881e-05	0.000341302	3.2343	ENSMUSG00000070498	1	7.32644	1.49205e-05	0.00027258	Tmem132b	208151	TRUE
-0.253552	22.2541	-6.75786	4.75833e-05	0.000775647	1.99828	ENSMUSG00000030861	20	-7.32301	1.49854e-05	0.000273142	Acadsb	66885	TRUE
0.247805	19.8243	7.96794	1.14854e-05	0.000282556	3.50134	ENSMUSG00000022146	5	7.30715	1.52895e-05	0.000278054	Osmr	18414	TRUE
0.230553	20.5386	7.02439	3.42896e-05	0.00060707	2.34492	ENSMUSG00000068040	10	7.29227	1.55808e-05	0.00028271	Tm9sf4	99237	TRUE
0.235434	20.5117	7.65662	1.6298e-05	0.000360083	3.13154	ENSMUSG00000020366	6	7.28479	1.57294e-05	0.000284053	Mapk9	26420	TRUE
-0.452522	24.0868	-6.88659	4.05754e-05	0.000689439	2.16684	ENSMUSG00000022160	23	-7.28336	1.5758e-05	0.000284053	Mettl3	56335	TRUE
-0.249508	19.1756	-7.56685	1.80637e-05	0.000391542	3.02281	ENSMUSG00000034848	6	-7.27998	1.58259e-05	0.000284053	Ttc21b	73668	TRUE
0.257419	24.4755	6.67659	5.26744e-05	0.000841531	1.89074	ENSMUSG00000013698	28	7.2797	1.58314e-05	0.000284053	Pea15a	18611	TRUE
-0.263346	19.9077	-7.49793	1.95598e-05	0.000412816	2.93867	ENSMUSG00000049353	6	-7.27879	1.58499e-05	0.000284053	Rd3	74023	TRUE
-0.481526	18.8889	-9.10647	3.46925e-06	0.00012366	4.76358	ENSMUSG00000041343	1	-7.27624	1.59013e-05	0.000284053	Ankrd42	73845	FALSE
-0.153662	23.6031	-6.17856	0.000100018	0.00134066	1.2125	ENSMUSG00000024892	41	-7.27617	1.59027e-05	0.000284053	Pcx	18563	FALSE
-0.212578	22.4282	-6.80563	4.48414e-05	0.000747755	2.06108	ENSMUSG00000027881	13	-7.2701	1.60258e-05	0.000285615	Prpf38b	66921	TRUE
0.274103	24.0791	6.77865	4.63687e-05	0.000765178	2.02564	ENSMUSG00000042363	17	7.26524	1.61252e-05	0.00028675	Lgalsl	216551	TRUE
-0.373467	18.3305	-7.88513	1.25932e-05	0.000299553	3.40407	ENSMUSG00000020864	3	-7.25938	1.6246e-05	0.00028764	Ankrd40	71452	TRUE
0.257634	18.771	7.49972	1.95193e-05	0.000412816	2.94086	ENSMUSG00000021194	6	7.25839	1.62666e-05	0.00028764	Chga	12652	TRUE
0.320411	18.3846	8.31898	7.83478e-06	0.00021658	3.90518	ENSMUSG00000030652	3	7.2576	1.62829e-05	0.00028764	Coq7	12850	FALSE
0.228849	21.8437	6.7726	4.67184e-05	0.000766221	2.01769	ENSMUSG00000036989	14	7.25219	1.63954e-05	0.000288992	Trim3	55992	FALSE
-0.200217	25.0087	-6.45182	7.00743e-05	0.0010446	1.58879	ENSMUSG00000027531	47	-7.24907	1.64607e-05	0.000289506	Impa1	55980	TRUE
-0.175683	22.4557	-6.49078	6.66617e-05	0.00100494	1.6416	ENSMUSG00000014195	18	-7.24035	1.66447e-05	0.000291715	Dnajc7	56354	TRUE
0.317587	21.7743	6.79061	4.56847e-05	0.000759361	2.04136	ENSMUSG00000059714	18	7.23968	1.6659e-05	0.000291715	Flot1	14251	TRUE
-0.315529	20.3108	-7.27487	2.53983e-05	0.000494404	2.66244	ENSMUSG00000049969	6	-7.23198	1.68235e-05	0.000293953	Plekhf2	71801	TRUE
-0.373863	30.5946	-8.21562	8.75738e-06	0.000233336	3.7877	ENSMUSG00000032294	763	-7.22244	1.70298e-05	0.00029691	Pkm	18746	TRUE
-0.567191	20.6365	-6.98467	3.59861e-05	0.000627411	2.29383	ENSMUSG00000022415	7	-7.21958	1.70922e-05	0.000297352	Syngr1	20972	TRUE
-0.288291	22.8	-6.68233	5.22959e-05	0.000841531	1.89837	ENSMUSG00000041578	22	-7.18979	1.77564e-05	0.000308238	Crx	12951	TRUE
-0.438182	20.4167	-9.60608	2.12936e-06	9.11663e-05	5.27652	ENSMUSG00000050240	1	-7.18157	1.79444e-05	0.00031083	Hic2	58180	FALSE
-0.252247	18.6379	-6.96929	3.66669e-05	0.000637892	2.274	ENSMUSG00000051166	9	-7.16459	1.83398e-05	0.000316994	Eml5	319670	TRUE
-0.346631	18.1562	-8.86904	4.40837e-06	0.000146702	4.51142	ENSMUSG00000052137	2	-7.16198	1.84016e-05	0.000317378	Rbm12b2	77604	TRUE
-0.38356	21.0839	-6.84688	4.26101e-05	0.000714923	2.11507	ENSMUSG00000025869	11	-7.158	1.84959e-05	0.000318319	Nop16	28126	TRUE
0.602772	19.0946	6.94217	3.7902e-05	0.000656531	2.23895	ENSMUSG00000004891	6	7.1545	1.85793e-05	0.000319071	Nes	18008	FALSE
0.247861	21.796	6.61282	5.70804e-05	0.000894111	1.80575	ENSMUSG00000029860	19	7.1528	1.86199e-05	0.000319085	Zyx	NA	FALSE
-0.191614	24.4568	-6.33157	8.18528e-05	0.00117225	1.42445	ENSMUSG00000053644	40	-7.14569	1.87912e-05	0.000321333	Aldh7a1	110695	TRUE
0.16428	24.5888	6.178	0.000100092	0.00134066	1.21172	ENSMUSG00000018848	56	7.12873	1.92061e-05	0.000327729	Rars	104458	FALSE
-0.367179	17.671	-8.49231	6.5159e-06	0.000192123	4.09963	ENSMUSG00000051978	2	-7.12417	1.93194e-05	0.000328962	Erich1	234086	FALSE
0.231573	20.2311	6.73938	4.86926e-05	0.000792119	1.9739	ENSMUSG00000035401	12	7.12201	1.93732e-05	0.000329181	2210018M11Rik	233545	FALSE
-0.518955	21.5904	-6.76591	4.71087e-05	0.000769475	2.00889	ENSMUSG00000040543	16	-7.10786	1.97304e-05	0.000334542	Pitpnm3	327958	TRUE
-0.330016	24.4938	-6.63508	5.54985e-05	0.000876177	1.83549	ENSMUSG00000075706	27	-7.10335	1.98455e-05	0.000335783	Gpx4	625249	TRUE
0.171909	22.2595	6.21077	9.58612e-05	0.00130749	1.25738	ENSMUSG00000026933	30	7.09814	1.99797e-05	0.000337341	Camsap1	227634	TRUE
0.512904	20.3077	6.78977	4.57321e-05	0.000759361	2.04027	ENSMUSG00000020388	11	7.09278	2.01188e-05	0.000338977	Pdlim4	30794	FALSE
0.237164	17.6749	8.41856	7.04498e-06	0.000202512	4.01729	ENSMUSG00000028826	4	7.08268	2.03833e-05	0.000342713	Tmem57	66146	TRUE
-0.337672	23.0205	-6.61354	5.70282e-05	0.000894111	1.80672	ENSMUSG00000022141	32	-7.07982	2.04589e-05	0.000343265	Nipbl	71175	FALSE
0.345774	16.8232	7.78958	1.40176e-05	0.000326805	3.29085	ENSMUSG00000002265	3	7.06374	2.08899e-05	0.000349765	Peg3	18616	TRUE
0.299383	21.4506	6.78215	4.61669e-05	0.000763419	2.03025	ENSMUSG00000034450	10	7.0574	2.10624e-05	0.000351226	Gulo	268756	TRUE
-0.265568	22.9332	-6.55906	6.11042e-05	0.000941598	1.73369	ENSMUSG00000027475	19	-7.05731	2.10648e-05	0.000351226	Kif3b	16569	TRUE
-0.459492	22.7907	-6.6791	5.25085e-05	0.000841531	1.89408	ENSMUSG00000035151	22	-7.05306	2.11815e-05	0.000352439	Elmod2	NA	TRUE
-0.271773	21.1771	-6.64856	5.45639e-05	0.000865989	1.85345	ENSMUSG00000030659	13	-7.03283	2.17456e-05	0.000361076	Nucb2	53322	FALSE
-0.297032	21.1655	-6.55823	6.11687e-05	0.000941598	1.73257	ENSMUSG00000041460	21	-7.02896	2.18553e-05	0.000362115	Cacna2d4	319734	TRUE
0.426485	17.3605	9.44837	2.47844e-06	0.000100102	5.11712	ENSMUSG00000026255	1	7.02745	2.18985e-05	0.000362115	Efhd1	98363	TRUE
0.319699	19.5542	6.77625	4.65072e-05	0.000765889	2.02248	ENSMUSG00000018428	9	7.00909	2.24285e-05	0.000370116	Akap1	NA	TRUE
0.186133	23.4542	6.21175	9.57375e-05	0.00130749	1.25875	ENSMUSG00000024507	32	7.00655	2.25028e-05	0.00037058	Hsd17b4	15488	TRUE
0.199209	25.287	6.2585	9.00403e-05	0.00124719	1.32363	ENSMUSG00000018293	33	6.99577	2.28217e-05	0.000375062	Pfn1	18643	TRUE
-0.183882	24.6416	-6.17963	9.98765e-05	0.00134066	1.21399	ENSMUSG00000033813	34	-6.98517	2.31398e-05	0.000379511	Tcea1	21399	TRUE
0.299567	17.8691	9.56503	2.21473e-06	9.26453e-05	5.23525	ENSMUSG00000050796	2	6.98259	2.32178e-05	0.000380014	B3galt6	117592	TRUE
-0.241566	26.3599	-6.48358	6.72782e-05	0.00101233	1.63186	ENSMUSG00000035864	111	-6.97612	2.34152e-05	0.000382465	Syt1	NA	TRUE
0.281787	19.1547	7.65814	1.62698e-05	0.000360083	3.13337	ENSMUSG00000002307	4	6.96745	2.36824e-05	0.000386043	Daxx	NA	FALSE
-0.428695	23.2304	-7.03748	3.37499e-05	0.000601499	2.3617	ENSMUSG00000079056	4	-6.95478	2.40787e-05	0.000391706	Kcnip3	56461	TRUE
-0.171704	22.0862	-6.11016	0.000109502	0.0014303	1.11671	ENSMUSG00000048109	28	-6.94851	2.42773e-05	0.000393853	Rbm15	229700	FALSE
-0.305776	18.316	-6.86909	4.14591e-05	0.000700004	2.14405	ENSMUSG00000031142	7	-6.94752	2.43089e-05	0.000393853	Cacna1f	54652	FALSE
0.180922	22.3359	6.22908	9.35822e-05	0.00128736	1.28283	ENSMUSG00000015711	20	6.9335	2.47601e-05	0.000400355	Prune	229589	TRUE
0.355843	21.1001	6.49651	6.61747e-05	0.00100143	1.64936	ENSMUSG00000030536	28	6.92532	2.50277e-05	0.000403126	Iqgap1	29875	TRUE
-0.227767	24.5942	-6.29734	8.55839e-05	0.00120497	1.37731	ENSMUSG00000016664	33	-6.92519	2.5032e-05	0.000403126	Pacsin2	NA	TRUE
-0.535923	17.1376	-7.94099	1.18339e-05	0.000287599	3.46978	ENSMUSG00000024666	1	-6.9221	2.51338e-05	0.000403954	Tmem138	72982	TRUE
-0.501991	15.1004	-7.28917	2.49723e-05	0.000490876	2.68033	ENSMUSG00000047044	2	-6.89895	2.59113e-05	0.000415419	D030056L22Rik	225995	TRUE
0.257468	23.9177	6.34478	8.0461e-05	0.00115645	1.44259	ENSMUSG00000026276	32	6.8978	2.59507e-05	0.000415419	Sept2	18000	TRUE
-0.440344	20.4977	-6.57258	6.00644e-05	0.000929955	1.75184	ENSMUSG00000071547	13	-6.89358	2.60954e-05	0.000416902	Nt5dc2	70021	FALSE
-0.207186	23.2201	-6.30986	8.41983e-05	0.00119892	1.39457	ENSMUSG00000021302	18	-6.88319	2.64555e-05	0.000421815	Ggps1	14593	TRUE
-0.267362	19.2259	-7.24838	2.62083e-05	0.000500911	2.62923	ENSMUSG00000033885	5	-6.87763	2.66504e-05	0.00042408	Pxk	218699	TRUE
0.227074	20.4882	6.4622	6.91474e-05	0.00103463	1.60287	ENSMUSG00000040327	13	6.86893	2.69584e-05	0.000428131	Cul9	78309	FALSE
-0.749366	27.5697	-6.58907	5.88215e-05	0.000916017	1.77397	ENSMUSG00000041534	235	-6.86059	2.72572e-05	0.00043202	Rbp3	19661	TRUE
0.149316	22.2785	5.92467	0.000140443	0.00170401	0.853681	ENSMUSG00000031826	25	6.85776	2.73593e-05	0.000432785	Usp10	22224	TRUE
-0.286655	21.8931	-6.43336	7.17572e-05	0.00106179	1.56368	ENSMUSG00000025193	15	-6.83207	2.83062e-05	0.00044635	Cutc	66388	FALSE
0.1814	20.8181	6.9066	3.95902e-05	0.000675871	2.19285	ENSMUSG00000023277	8	6.83093	2.83491e-05	0.00044635	Twf2	23999	FALSE
0.267045	18.6225	6.95818	3.71673e-05	0.000645198	2.25966	ENSMUSG00000060988	6	6.83001	2.83839e-05	0.00044635	Galnt13	NA	TRUE
-0.149017	25.9589	-6.07373	0.000114946	0.00147972	1.06542	ENSMUSG00000033059	110	-6.82812	2.84549e-05	0.000446591	Pygb	110078	TRUE
-0.145111	23.5665	-5.85881	0.000153588	0.00182756	0.759145	ENSMUSG00000021687	26	-6.82456	2.85897e-05	0.000447831	Scamp1	107767	TRUE
-0.228955	22.4441	-6.32083	8.30043e-05	0.00118662	1.40968	ENSMUSG00000019659	17	-6.82062	2.87394e-05	0.000449299	Ccdc12	72654	FALSE
0.289137	21.0559	6.87762	4.1026e-05	0.000694153	2.15516	ENSMUSG00000001707	6	6.81676	2.8887e-05	0.000450728	Eef1e1	66143	TRUE
-0.16603	26.2275	-6.1437	0.000104736	0.00138611	1.16376	ENSMUSG00000028906	111	-6.8061	2.92994e-05	0.000456274	Epb4.1	269587	TRUE
-0.426469	19.652	-7.47407	2.01086e-05	0.00041996	2.90941	ENSMUSG00000074093	2	-6.80349	2.9401e-05	0.000456969	Svip	75744	TRUE
-0.78994	15.2097	-7.00517	3.50993e-05	0.000617317	2.32023	ENSMUSG00000068154	1	-6.80192	2.94626e-05	0.000457041	Insm1	53626	TRUE
-0.206725	26.9506	-6.49785	6.60616e-05	0.00100143	1.65117	ENSMUSG00000020917	183	-6.78921	2.99649e-05	0.000463935	Acly	104112	TRUE
0.188672	22.2102	6.33689	8.1289e-05	0.00116626	1.43176	ENSMUSG00000039043	13	6.78569	3.01058e-05	0.000465219	2610034B18Rik	70420	TRUE
-0.250361	20.3138	-7.70082	1.54982e-05	0.000352281	3.18473	ENSMUSG00000028557	4	-6.78136	3.02801e-05	0.000467012	Rnf11	29864	TRUE
0.245109	22.9851	6.20321	9.68194e-05	0.00131506	1.24687	ENSMUSG00000027797	30	6.75508	3.13603e-05	0.000482441	Dclk1	13175	TRUE
0.176344	22.9598	6.02688	0.000122376	0.0015456	0.999215	ENSMUSG00000037197	23	6.75296	3.14492e-05	0.000482441	Rbm17	76938	FALSE
-0.155193	23.408	-5.94436	0.00013675	0.00167913	0.88184	ENSMUSG00000026003	21	-6.75268	3.14609e-05	0.000482441	Acadl	11363	FALSE
0.184761	22.4643	6.01186	0.000124866	0.00156718	0.977919	ENSMUSG00000024429	28	6.7341	3.22526e-05	0.000493637	Gnl1	14670	TRUE
-0.285703	18.9175	-7.84735	1.31368e-05	0.000310788	3.35942	ENSMUSG00000015224	3	-6.7265	3.25826e-05	0.000497737	Cyp2j9	74519	FALSE
-0.190488	22.712	-6.20167	9.70163e-05	0.00131506	1.24472	ENSMUSG00000032897	15	-6.71887	3.29171e-05	0.000501891	Nfyc	NA	TRUE
-1.3228	29.393	-6.45328	6.99431e-05	0.00104459	1.59077	ENSMUSG00000030324	384	-6.71446	3.31125e-05	0.000503914	Rho	212541	FALSE
-0.192494	23.1661	-6.07073	0.000115406	0.00148326	1.0612	ENSMUSG00000050148	21	-6.69973	3.37733e-05	0.000512996	Ubqln2	54609	TRUE
-0.249585	23.6366	-6.19434	9.79572e-05	0.00132259	1.23451	ENSMUSG00000013662	22	-6.69564	3.39595e-05	0.000514849	Atad1	67979	TRUE
0.160985	23.3236	5.86882	0.000151508	0.00180818	0.773552	ENSMUSG00000005656	26	6.68614	3.43957e-05	0.000520479	Snx6	72183	TRUE
-0.316	21.118	-6.41817	7.31745e-05	0.00107879	1.543	ENSMUSG00000042650	10	-6.68247	3.45659e-05	0.000522069	Alkbh5	268420	TRUE
0.212176	22.74	6.06897	0.000115677	0.00148437	1.05872	ENSMUSG00000029028	27	6.67857	3.47478e-05	0.00052383	Lrrc47	72946	TRUE
0.214672	20.8846	6.16735	0.00010151	0.00135446	1.19684	ENSMUSG00000034602	17	6.67414	3.49557e-05	0.000525975	Mon2	67074	TRUE
0.232372	21.9768	6.25146	9.08747e-05	0.00125658	1.31387	ENSMUSG00000029752	14	6.66369	3.54512e-05	0.000532431	Asns	102641622	FALSE
-0.939709	27.4077	-6.36683	7.81927e-05	0.00113401	1.47284	ENSMUSG00000029064	126	-6.65481	3.5878e-05	0.000537835	Gnb1	NA	TRUE
0.609432	20.2279	6.4306	7.20125e-05	0.00106361	1.55993	ENSMUSG00000021190	6	6.64055	3.65751e-05	0.000547261	Lgmn	NA	TRUE
0.214967	23.5859	6.01988	0.000123531	0.00155528	0.989286	ENSMUSG00000020598	40	6.63734	3.67341e-05	0.00054852	Nrcam	319504	TRUE
0.197301	20.4026	6.1777	0.000100132	0.00134066	1.2113	ENSMUSG00000034621	14	6.6361	3.6796e-05	0.00054852	Gpatch8	237943	TRUE
-0.330688	27.3145	-6.20285	9.68659e-05	0.00131506	1.24636	ENSMUSG00000054717	60	-6.6225	3.74787e-05	0.00055766	Hmgb2	97165	TRUE
-0.497724	21.6119	-6.29673	8.56516e-05	0.00120497	1.37647	ENSMUSG00000021255	16	-6.6124	3.79945e-05	0.000564288	Esrrb	26380	TRUE
-0.2331	25.3394	-6.08991	0.000112492	0.00145047	1.08823	ENSMUSG00000037710	22	-6.6088	3.81803e-05	0.000566	Cisd1	52637	TRUE
0.210113	21.2551	6.20124	9.70718e-05	0.00131506	1.24411	ENSMUSG00000004880	13	6.60086	3.85932e-05	0.000571066	Lbr	98386	TRUE
0.228809	20.1913	6.29754	8.55614e-05	0.00120497	1.37759	ENSMUSG00000020375	11	6.59945	3.86672e-05	0.000571107	Rufy1	216724	FALSE
-0.219109	22.5014	-6.03128	0.000121656	0.00154136	1.00545	ENSMUSG00000021730	23	-6.58364	3.95053e-05	0.000582413	Hcn1	15165	TRUE
-0.228281	28.0888	-6.30474	8.47618e-05	0.00119892	1.38752	ENSMUSG00000039630	185	-6.57981	3.97113e-05	0.000584375	Hnrnpu	51810	TRUE
0.158382	21.9781	6.14513	0.000104539	0.00138578	1.16576	ENSMUSG00000054619	12	6.55894	4.08545e-05	0.000600097	Mettl7a1	70152	TRUE
-0.209948	26.1071	-5.96965	0.000132162	0.00163824	0.917901	ENSMUSG00000019210	69	-6.55743	4.09388e-05	0.000600236	Atp6v1e1	11973	TRUE
-0.212111	21.5698	-7.24974	2.6166e-05	0.000500911	2.63094	ENSMUSG00000015023	5	-6.55224	4.12287e-05	0.000603383	Ddx19a	13680	TRUE
0.216372	22.6109	6.00959	0.000125248	0.00156951	0.974696	ENSMUSG00000060147	19	6.52061	4.30468e-05	0.000628844	Serpinb6a	NA	FALSE
0.188031	21.7883	6.3862	7.62569e-05	0.00111602	1.49935	ENSMUSG00000001143	9	6.5159	4.33243e-05	0.000631747	Lman2l	214895	TRUE
-0.41182	18.5543	-6.55974	6.10511e-05	0.000941598	1.73461	ENSMUSG00000024925	4	-6.50234	4.41357e-05	0.000641223	Rnaseh2c	68209	FALSE
-0.286323	20.6916	-6.16491	0.000101837	0.00135446	1.19344	ENSMUSG00000064145	13	-6.50124	4.42019e-05	0.000641223	Arih2	23807	TRUE
0.501965	17.3418	6.44505	7.06873e-05	0.00104984	1.57957	ENSMUSG00000032077	4	6.50104	4.4214e-05	0.000641223	Bud13	215051	FALSE
-1.06682	18.1307	-6.44565	7.0632e-05	0.00104984	1.5804	ENSMUSG00000036264	1	-6.49689	4.44658e-05	0.000642574	Fstl4	320027	FALSE
-0.154216	24.4724	-5.71923	0.000186027	0.00211873	0.55676	ENSMUSG00000004285	23	-6.49687	4.44674e-05	0.000642574	Atp6v1f	66144	TRUE
0.151076	20.7361	6.1652	0.000101798	0.00135446	1.19385	ENSMUSG00000011877	11	6.49301	4.47029e-05	0.000644816	Git1	216963	TRUE
0.229446	21.4515	6.18771	9.88176e-05	0.00133196	1.22527	ENSMUSG00000024944	11	6.48328	4.53028e-05	0.000652296	Arl2	56327	FALSE
-0.169545	22.6981	-5.73074	0.000183092	0.0020919	0.573548	ENSMUSG00000026361	30	-6.46965	4.61578e-05	0.000663415	Cdc73	214498	TRUE
1.20375	19.9647	6.24462	9.16927e-05	0.00126571	1.3044	ENSMUSG00000027907	3	6.46174	4.66619e-05	0.000669461	S100a11	c(20195, 277089, 102637129)	FALSE
0.131123	21.3512	5.58529	0.000224147	0.00239369	0.359972	ENSMUSG00000002812	20	6.45697	4.69688e-05	0.000671664	Flii	c(14248, 102642960)	FALSE
-0.148798	21.6183	-5.68628	0.000194712	0.00219633	0.508579	ENSMUSG00000033857	21	-6.45675	4.6983e-05	0.000671664	Engase	217364	FALSE
-0.352346	20.6716	-6.63095	5.57886e-05	0.000878837	1.82997	ENSMUSG00000022139	4	-6.44916	4.7476e-05	0.000677505	Mbnl2	105559	TRUE
0.359434	18.5362	9.55273	2.24105e-06	9.26453e-05	5.22285	ENSMUSG00000022769	1	6.44291	4.78859e-05	0.000682141	Sdf2l1	64136	FALSE
0.431688	19.3992	6.93637	3.81716e-05	0.000656945	2.23145	ENSMUSG00000020265	2	6.43799	4.82117e-05	0.000685563	Sumo3	20610	TRUE
0.144919	23.0443	5.57708	0.000226742	0.00240539	0.347825	ENSMUSG00000021180	27	6.43574	4.83609e-05	0.000686468	Rps6ka5	73086	TRUE
0.180603	22.786	5.76052	0.000175727	0.0020249	0.616909	ENSMUSG00000024360	27	6.42723	4.89314e-05	0.000692177	Etf1	225363	TRUE
0.205954	20.5032	6.54514	6.21953e-05	0.00095192	1.71496	ENSMUSG00000047423	7	6.42717	4.89357e-05	0.000692177	AI837181	107242	TRUE
0.194935	21.8256	6.12159	0.000107852	0.00141601	1.13277	ENSMUSG00000022698	11	6.42308	4.92123e-05	0.000694864	Naa50	72117	TRUE
0.174401	23.1002	5.77826	0.00017149	0.00198131	0.642683	ENSMUSG00000028879	21	6.41642	4.96669e-05	0.000699375	Stx12	100226	TRUE
-0.230267	21.2393	-5.93458	0.00013857	0.00169669	0.867866	ENSMUSG00000026754	20	-6.41463	4.97895e-05	0.000699375	Golga1	76899	TRUE
0.488044	20.4657	6.1322	0.000106345	0.00140277	1.14765	ENSMUSG00000039278	12	6.41457	4.97934e-05	0.000699375	Pcsk1n	30052	FALSE
0.255724	21.0642	6.21507	9.53201e-05	0.00130455	1.26337	ENSMUSG00000002326	9	6.41081	5.00527e-05	0.000701788	Gmpr2	105446	FALSE
-0.185644	24.5124	-5.73068	0.000183107	0.0020919	0.573465	ENSMUSG00000021792	42	-6.39929	5.08554e-05	0.000711798	Fam213a	70564	TRUE
0.163876	24.429	5.64193	0.000207094	0.00229637	0.443493	ENSMUSG00000035325	57	6.39367	5.12525e-05	0.000716106	Sec31a	69162	TRUE
-0.279505	22.6189	-6.04075	0.000120124	0.00152436	1.01884	ENSMUSG00000029209	14	-6.39032	5.14904e-05	0.00071818	Gnpda2	67980	TRUE
0.124573	21.9725	5.4828	0.000258953	0.00266261	0.207679	ENSMUSG00000036769	20	6.38773	5.16752e-05	0.000719506	Wdr44	NA	TRUE
-0.309361	23.0717	-5.96985	0.000132125	0.00163824	0.918198	ENSMUSG00000031969	29	-6.38193	5.20918e-05	0.000723189	Acad8	66948	TRUE
0.208482	19.0683	6.69274	5.16175e-05	0.000832942	1.91219	ENSMUSG00000053841	6	6.38153	5.21201e-05	0.000723189	Txlna	NA	TRUE
0.264305	20.0754	6.06436	0.000116392	0.00149115	1.05221	ENSMUSG00000021709	12	6.37816	5.23644e-05	0.000725324	Erbb2ip	59079	TRUE
0.41625	18.6575	6.40993	7.39562e-05	0.00108831	1.53176	ENSMUSG00000014496	4	6.37426	5.26479e-05	0.000727993	Ankrd28	105522	TRUE
0.254844	19.579	6.678	5.25809e-05	0.000841531	1.89262	ENSMUSG00000022718	5	6.37286	5.27501e-05	0.000728152	Dgcr8	94223	TRUE
0.159807	26.6318	5.83717	0.000158191	0.00186298	0.727951	ENSMUSG00000034994	129	6.36656	5.32127e-05	0.000733274	Eef2	13629	TRUE
0.21371	20.0365	6.12188	0.00010781	0.00141601	1.13318	ENSMUSG00000024941	10	6.35922	5.3757e-05	0.000739505	Scyl1	78891	FALSE
0.15945	24.6659	5.79679	0.000167181	0.00194318	0.669561	ENSMUSG00000025261	123	6.34917	5.45123e-05	0.000748611	Huwe1	59026	TRUE
-0.458366	14.5998	-7.52349	1.89899e-05	0.000406131	2.96994	ENSMUSG00000035891	1	-6.344	5.49055e-05	0.000752721	Cerk	223753	TRUE
-0.848273	19.3818	-6.16135	0.000102319	0.0013586	1.18845	ENSMUSG00000025386	3	-6.32441	5.64219e-05	0.000770281	Pde6g	18588	TRUE
0.163008	23.3691	5.58801	0.000223295	0.0023926	0.363991	ENSMUSG00000032604	30	6.32392	5.64599e-05	0.000770281	Qars	97541	FALSE
0.269248	19.2259	6.0428	0.000119795	0.00152259	1.02174	ENSMUSG00000056394	11	6.32374	5.64744e-05	0.000770281	Lig1	NA	FALSE
0.27124	22.8317	5.87646	0.00014994	0.00179354	0.784544	ENSMUSG00000034101	27	6.31788	5.69371e-05	0.000775273	Ctnnd1	12388	TRUE
0.182433	19.6842	6.81252	4.44597e-05	0.000744398	2.07012	ENSMUSG00000027291	6	6.31411	5.72369e-05	0.000778034	Vps39	269338	TRUE
-0.23916	22.4827	-5.84552	0.000156398	0.00184729	0.739995	ENSMUSG00000025583	20	-6.29539	5.87506e-05	0.000797259	Rptor	NA	TRUE
-0.344943	21.6655	-5.95004	0.000135705	0.00166926	0.889943	ENSMUSG00000070493	15	-6.27344	6.05809e-05	0.000820707	Chchd2	c(14004, 71970, 433806, 102641790)	TRUE
0.255179	19.1271	6.02744	0.000122284	0.0015456	1.00001	ENSMUSG00000074505	10	6.27046	6.0834e-05	0.000822746	Fat3	270120	TRUE
-0.153112	21.9206	-5.5291	0.000242559	0.00253298	0.276671	ENSMUSG00000020782	24	-6.26489	6.13106e-05	0.000827797	Llgl2	217325	TRUE
-0.266966	29.328	-6.0047	0.000126073	0.00157738	0.967756	ENSMUSG00000063229	195	-6.24803	6.27756e-05	0.000846151	Ldha	16828	TRUE
-0.766576	22.7104	-5.95847	0.000134169	0.00165799	0.901974	ENSMUSG00000032420	21	-6.23854	6.36175e-05	0.000856061	Nt5e	23959	TRUE
0.647962	16.9805	6.5461	6.21191e-05	0.00095192	1.71626	ENSMUSG00000041577	1	6.23267	6.41441e-05	0.000861341	Prelp	116847	TRUE
-0.230811	22.5833	-5.82293	0.000161301	0.00189405	0.707382	ENSMUSG00000025264	16	-6.23177	6.42247e-05	0.000861341	Tsr2	69499	TRUE
-0.656434	21.4784	-6.12141	0.000107878	0.00141601	1.13251	ENSMUSG00000038766	3	-6.21798	6.54816e-05	0.000876012	Gabpb2	NA	TRUE
-0.289796	20.2368	-5.92103	0.000141136	0.00170984	0.84848	ENSMUSG00000010554	12	-6.21738	6.55371e-05	0.000876012	Mettl16	67493	TRUE
-0.218168	19.2378	-6.70372	5.09122e-05	0.000824881	1.92674	ENSMUSG00000036565	5	-6.20946	6.62715e-05	0.000884355	Ttyh3	78339	TRUE
0.345609	18.7407	6.36455	7.84242e-05	0.00113531	1.46971	ENSMUSG00000017307	4	6.20743	6.64616e-05	0.000885419	Acot8	170789	FALSE
0.986778	17.5265	6.05712	0.000117522	0.00150156	1.04199	ENSMUSG00000020225	2	6.20292	6.6885e-05	0.000889002	Tmbim4	68212	FALSE
-0.136486	22.7658	-5.31175	0.000330579	0.00320198	-0.0497842	ENSMUSG00000038914	42	-6.2022	6.69522e-05	0.000889002	Dido1	23856	TRUE
-0.339375	16.1948	-7.17081	2.87458e-05	0.0005312	2.53148	ENSMUSG00000028496	2	-6.19974	6.71849e-05	0.000890617	Mllt3	70122	TRUE
-0.151972	22.085	-5.51925	0.000245951	0.00255401	0.262022	ENSMUSG00000029772	20	-6.19157	6.79627e-05	0.00089944	Ahcyl2	74340	TRUE
0.334869	18.9949	6.62956	5.58862e-05	0.000878837	1.82812	ENSMUSG00000038481	3	6.18688	6.84142e-05	0.00090255	Cdk19	78334	TRUE
0.265194	18.2394	8.48264	6.58272e-06	0.000193382	4.08887	ENSMUSG00000078584	2	6.18679	6.84228e-05	0.00090255	AU022252	230696	TRUE
-0.262434	28.8981	-6.49646	6.61793e-05	0.00100143	1.64928	ENSMUSG00000030695	436	-6.18479	6.86155e-05	0.000903607	Aldoa	NA	TRUE
-0.153801	25.2714	-5.43414	0.000277462	0.00280919	0.134866	ENSMUSG00000074781	29	-6.17811	6.92656e-05	0.000910672	Ube2n	c(93765, 102642334)	TRUE
0.76936	16.4401	6.29044	8.63574e-05	0.00121082	1.36779	ENSMUSG00000022425	1	6.1704	7.00242e-05	0.00091914	Enpp2	18606	TRUE
0.152737	21.6574	5.86218	0.000152886	0.00182191	0.763989	ENSMUSG00000006058	11	6.16734	7.03279e-05	0.000921617	Snf8	27681	FALSE
0.167767	22.6915	5.52281	0.00024472	0.0025489	0.267314	ENSMUSG00000021660	24	6.16534	7.05265e-05	0.000922712	Btf3	218490	TRUE
-0.292529	21.4243	-5.85098	0.000155237	0.00184172	0.747862	ENSMUSG00000020462	13	-6.16131	7.09301e-05	0.000926448	Cfap36	216618	TRUE
-0.202908	22.7761	-5.67425	0.000197989	0.00222041	0.490959	ENSMUSG00000019883	19	-6.16018	7.10431e-05	0.000926448	Echdc1	52665	TRUE
0.392292	20.2695	5.95188	0.000135369	0.00166768	0.892565	ENSMUSG00000046962	8	6.15639	7.14255e-05	0.000928921	Zbtb21	114565	TRUE
0.485207	20.1765	6.09432	0.000111834	0.00144896	1.09444	ENSMUSG00000083282	4	6.156	7.14643e-05	0.000928921	Ctsf	56464	TRUE
-0.197403	24.6418	-5.576	0.000227086	0.00240586	0.346225	ENSMUSG00000028013	42	-6.15446	7.16205e-05	0.000929444	Ppa2	74776	FALSE
-0.210527	26.5889	-5.80922	0.000164358	0.00191765	0.687549	ENSMUSG00000006273	153	-6.14957	7.21178e-05	0.000934297	Atp6v1b2	11966	TRUE
0.604709	19.4569	6.014	0.000124508	0.00156513	0.980959	ENSMUSG00000025184	4	6.14777	7.2302e-05	0.000934297	R3hcc1l	52013	TRUE
0.419443	14.8274	7.53751	1.8685e-05	0.000400678	2.98705	ENSMUSG00000032714	1	6.14736	7.2344e-05	0.000934297	Syde1	71709	FALSE
-0.201727	25.1722	-5.58641	0.000223794	0.0023931	0.361637	ENSMUSG00000001211	52	-6.14586	7.24972e-05	0.000934771	Agpat3	NA	TRUE
-0.341578	18.3426	-6.53747	6.28051e-05	0.000957599	1.70464	ENSMUSG00000070639	3	-6.14132	7.29654e-05	0.000939298	Lrrc8b	433926	TRUE
0.171432	25.913	5.58043	0.00022568	0.00240047	0.352779	ENSMUSG00000005566	100	6.13462	7.36612e-05	0.000946239	Trim28	21849	TRUE
-0.278184	21.4512	-5.79021	0.0001687	0.00195629	0.660011	ENSMUSG00000058966	15	-6.13386	7.37406e-05	0.000946239	Fam57b	68952	TRUE
-0.433001	19.3973	-7.36024	2.29666e-05	0.000462795	2.76888	ENSMUSG00000014470	1	-6.12969	7.41781e-05	0.000949486	Rnf166	68718	TRUE
0.36686	19.6592	5.97189	0.000131764	0.00163824	0.921095	ENSMUSG00000027350	7	6.12919	7.42304e-05	0.000949486	Chgb	12653	TRUE
-0.210959	24.4336	-5.61657	0.00021455	0.0023284	0.406159	ENSMUSG00000021460	25	-6.12525	7.46469e-05	0.000953293	Auh	11992	TRUE
0.177092	23.0154	5.50483	0.000251011	0.00260092	0.240537	ENSMUSG00000027575	27	6.12001	7.52038e-05	0.000958727	Arfgap1	228998	TRUE
-0.493792	21.6596	-5.82347	0.000161183	0.00189405	0.708157	ENSMUSG00000022237	19	-6.11901	7.53114e-05	0.000958727	Ankrd33b	67434	TRUE
0.507961	22.9276	5.81292	0.000163528	0.00191459	0.692902	ENSMUSG00000026104	30	6.11776	7.54445e-05	0.000958898	Stat1	20846	TRUE
0.301873	20.828	5.80856	0.000164507	0.00191765	0.686595	ENSMUSG00000028277	13	6.11251	7.60091e-05	0.000964217	Ube2j1	56228	TRUE
-0.233948	25.947	-5.6302	0.000210508	0.00230324	0.426232	ENSMUSG00000031144	34	-6.11164	7.61034e-05	0.000964217	Syp	20977	TRUE
0.181587	21.8651	5.60919	0.000216774	0.0023462	0.395272	ENSMUSG00000066151	17	6.10606	7.67093e-05	0.000970361	Fkbp15	338355	FALSE
-0.266856	18.255	-6.28152	8.7369e-05	0.00122286	1.35548	ENSMUSG00000005649	5	-6.09163	7.83e-05	0.000988923	Cabp5	29865	TRUE
-0.654779	17.6952	-6.35107	7.98068e-05	0.0011491	1.45123	ENSMUSG00000021716	1	-6.08701	7.88168e-05	0.000993885	Srek1ip1	67288	TRUE
0.180966	20.7752	5.79749	0.000167023	0.00194318	0.670564	ENSMUSG00000005813	11	6.08435	7.91164e-05	0.000996097	Metap1	75624	TRUE
-0.242804	19.2407	-6.36904	7.79691e-05	0.00113281	1.47587	ENSMUSG00000025871	5	-6.07699	7.99504e-05	0.00100502	4833439L19Rik	NA	TRUE
-0.253298	19.9239	-6.13983	0.000105274	0.00139094	1.15834	ENSMUSG00000036712	6	-6.07408	8.02834e-05	0.00100763	Cyld	74256	TRUE
-0.346333	21.0161	-5.80856	0.000164507	0.00191765	0.686598	ENSMUSG00000025323	11	-6.07127	8.06057e-05	0.00101009	Sp4	20688	TRUE
-0.475639	21.471	-5.94341	0.000136927	0.00167913	0.880476	ENSMUSG00000021978	5	-6.069	8.08668e-05	0.00101064	Extl3	54616	TRUE
0.151849	22.238	5.34693	0.000314279	0.00309265	0.00350673	ENSMUSG00000038902	28	6.0687	8.09016e-05	0.00101064	Pogz	229584	TRUE
-0.194351	24.0582	-5.49797	0.000253455	0.0026161	0.230316	ENSMUSG00000067873	49	-6.06618	8.11924e-05	0.0010127	Htatsf1	72459	TRUE
0.22527	19.8943	6.05676	0.000117579	0.00150156	1.04149	ENSMUSG00000003549	7	6.04696	8.34532e-05	0.00103928	Ercc1	13870	FALSE
-0.174237	20.7329	-5.75096	0.000178055	0.00204584	0.603011	ENSMUSG00000028179	11	-6.03761	8.45762e-05	0.00105163	Cth	107869	FALSE
0.20622	19.8824	6.27526	8.80873e-05	0.00123077	1.34682	ENSMUSG00000021686	6	6.03428	8.49803e-05	0.00105502	Ap3b1	11774	TRUE
0.180325	21.7915	5.56431	0.000230839	0.00243917	0.328927	ENSMUSG00000036737	16	6.03267	8.5176e-05	0.00105581	Oxsr1	108737	TRUE
0.24966	17.7274	7.12688	3.02997e-05	0.000551029	2.47578	ENSMUSG00000025534	3	6.03079	8.54053e-05	0.00105702	Gusb	110006	FALSE
0.243843	19.0853	5.84173	0.000157211	0.00185416	0.734517	ENSMUSG00000042105	9	6.02768	8.57873e-05	0.00105857	Inpp5f	101490	TRUE
-0.139688	26.0002	-5.55227	0.000234778	0.00247753	0.311074	ENSMUSG00000022973	143	-6.02762	8.57947e-05	0.00105857	Synj1	104015	TRUE
0.239659	21.195	5.65954	0.000202079	0.00225406	0.469372	ENSMUSG00000028633	15	6.02174	8.65202e-05	0.00106589	Ctps	51797	FALSE
0.221481	23.5922	5.59527	0.000221035	0.00238266	0.374728	ENSMUSG00000022571	18	6.01744	8.70556e-05	0.00107084	Pycrl	66194	TRUE
0.150486	24.4916	5.37001	0.000304054	0.0030217	0.0383715	ENSMUSG00000040249	89	6.01517	8.73396e-05	0.00107193	Lrp1	16971	TRUE
-0.29934	21.309	-5.84805	0.000155859	0.00184364	0.743641	ENSMUSG00000058440	8	-6.01408	8.74757e-05	0.00107193	Nrf1	18181	TRUE
0.284736	19.7836	6.00275	0.000126403	0.00157905	0.964991	ENSMUSG00000029053	6	6.01321	8.75847e-05	0.00107193	Prkcz	18762	TRUE
-0.147947	25.4367	-5.26144	0.000355476	0.00336193	-0.126293	ENSMUSG00000053329	35	-6.01246	8.76793e-05	0.00107193	D10Jhu81e	c(28295, 102641949)	TRUE
0.180073	21.2989	5.87838	0.00014955	0.00179281	0.787295	ENSMUSG00000004637	9	6.00789	8.82563e-05	0.00107734	Wwox	80707	TRUE
-0.24595	18.9678	-6.263	8.9511e-05	0.00124346	1.32986	ENSMUSG00000027582	5	-6.00426	8.87166e-05	0.00108132	Zgpat	NA	FALSE
-0.743206	17.5861	-5.92949	0.00013953	0.0017	0.860574	ENSMUSG00000037108	2	-5.99593	8.9785e-05	0.00109268	Zcwpw1	381678	FALSE
-0.31372	22.4236	-5.61923	0.000213754	0.00232291	0.410083	ENSMUSG00000039375	36	-5.99235	9.02477e-05	0.00109603	Wdr17	244484	TRUE
0.327004	21.2848	5.65719	0.00020274	0.0022583	0.465923	ENSMUSG00000010660	19	5.99168	9.0334e-05	0.00109603	Plcd1	18799	FALSE
-0.814352	19.6188	-5.88757	0.000147691	0.00177584	0.800508	ENSMUSG00000031613	2	-5.98639	9.10248e-05	0.00110275	Hpgd	15446	FALSE
0.354793	17.7903	6.70069	5.11057e-05	0.000826346	1.92273	ENSMUSG00000045107	2	5.98511	9.11921e-05	0.00110311	Saysd1	67509	FALSE
-0.206169	24.7606	-5.46105	0.000267056	0.00272492	0.17518	ENSMUSG00000032412	50	-5.98146	9.16725e-05	0.00110725	Atp1b3	11933	TRUE
0.45715	18.9269	5.93153	0.000139145	0.0017	0.863492	ENSMUSG00000018593	4	5.97889	9.20118e-05	0.00110968	Sparc	20692	TRUE
0.952422	24.0569	5.71402	0.000187371	0.00212849	0.549158	ENSMUSG00000035270	39	5.97763	9.21784e-05	0.00111002	Impg2	224224	TRUE
0.301915	22.1645	5.62303	0.000212622	0.0023174	0.415685	ENSMUSG00000020124	20	5.97504	9.25229e-05	0.00111249	Usp15	14479	TRUE
-0.466658	24.3705	-5.67337	0.000198231	0.00222041	0.489667	ENSMUSG00000028645	23	-5.97118	9.30387e-05	0.00111702	Slc2a1	20525	TRUE
0.187944	18.7815	6.30626	8.45945e-05	0.00119892	1.38961	ENSMUSG00000023088	6	5.96759	9.35215e-05	0.00112114	Abcc1	NA	TRUE
0.482149	19.8308	5.99111	0.000128397	0.00160147	0.948451	ENSMUSG00000059363	3	5.96501	9.38696e-05	0.00112363	Fxn	14297	FALSE
-0.184137	24.4353	-5.38157	0.000299065	0.00297581	0.0558097	ENSMUSG00000024038	37	-5.96266	9.41877e-05	0.00112496	Ndufv3	78330	FALSE
0.162064	23.9294	5.33034	0.000321856	0.00314791	-0.0216035	ENSMUSG00000028760	70	5.96212	9.42607e-05	0.00112496	Eif4g3	230861	TRUE
0.454044	18.6167	6.02321	0.000122979	0.00155078	0.994013	ENSMUSG00000036093	3	5.95967	9.4595e-05	0.00112727	Arl5a	75423	TRUE
0.118591	22.0371	5.07375	0.000467579	0.00416222	-0.414878	ENSMUSG00000019790	23	5.94832	9.61558e-05	0.00114417	Stxbp5	78808	TRUE
0.377463	15.5987	7.67991	1.58712e-05	0.000352595	3.15959	ENSMUSG00000034616	1	5.94573	9.65157e-05	0.00114675	Ssh3	245857	TRUE
0.191628	22.3997	5.42744	0.000280121	0.00281559	0.124808	ENSMUSG00000027423	23	5.94091	9.71905e-05	0.00115306	Snx5	NA	TRUE
0.12743	22.7874	5.09689	0.000451919	0.00405867	-0.379034	ENSMUSG00000031808	27	5.93484	9.80454e-05	0.00116028	Slc27a1	26457	TRUE
-0.20845	27.2463	-5.66674	0.000200065	0.00223471	0.479943	ENSMUSG00000052459	177	-5.93454	9.80888e-05	0.00116028	Atp6v1a	11964	TRUE
0.207901	22.163	5.62396	0.000212348	0.0023174	0.417048	ENSMUSG00000030881	12	5.93305	9.83006e-05	0.00116108	Arfip2	76932	TRUE
0.182442	20.8765	5.53129	0.000241814	0.00253179	0.279918	ENSMUSG00000043542	14	5.93073	9.86302e-05	0.00116326	Zc2hc1a	67306	TRUE
0.283661	17.4054	7.36818	2.27536e-05	0.000459657	2.77873	ENSMUSG00000028042	2	5.91376	0.000101082	0.00119042	Zbtb7b	NA	TRUE
0.617007	16.2863	6.19676	9.76455e-05	0.0013206	1.23788	ENSMUSG00000030199	1	5.90586	0.000102246	0.00120236	Etv6	NA	TRUE
0.291804	19.7206	6.1708	0.000101049	0.00135069	1.20166	ENSMUSG00000046324	4	5.90056	0.000103033	0.00120985	Ermp1	226090	TRUE
-0.97057	25.2757	-5.64021	0.00020759	0.00229637	0.440968	ENSMUSG00000071648	67	-5.89847	0.000103347	0.00121155	Rom1	19881	TRUE
-0.141509	20.8194	-5.33279	0.000320724	0.00314067	-0.0178912	ENSMUSG00000036257	16	-5.89758	0.00010348	0.00121155	Pnpla8	67452	TRUE
0.128905	24.1554	5.04077	0.000490906	0.0043217	-0.466092	ENSMUSG00000026209	40	5.89232	0.000104272	0.00121754	Dnpep	13437	FALSE
-0.868348	22.9703	-5.63494	0.000209119	0.0023002	0.433219	ENSMUSG00000038664	18	-5.89217	0.000104296	0.00121754	Herc1	235439	TRUE
0.261339	19.0327	6.05348	0.000118097	0.00150578	1.03684	ENSMUSG00000030766	5	5.88321	0.00010566	0.0012316	Arhgap17	70497	FALSE
-0.182038	21.956	-5.4878	0.000257126	0.00265058	0.215149	ENSMUSG00000073678	14	-5.88226	0.000105807	0.0012316	Pgap1	241062	TRUE
-0.192274	26.4361	-5.36508	0.000306206	0.00303182	0.0309342	ENSMUSG00000068882	70	-5.87974	0.000106195	0.00123432	Ssb	NA	TRUE
-0.2459	18.7219	-5.92865	0.000139688	0.0017	0.859374	ENSMUSG00000018678	6	-5.86832	0.000107971	0.00125305	Sp2	78912	TRUE
-0.145808	21.9226	-5.32526	0.000324214	0.00315942	-0.0292983	ENSMUSG00000026203	16	-5.86739	0.000108118	0.00125305	Dnajb2	56812	TRUE
0.277651	21.026	5.52718	0.000243219	0.00253656	0.273808	ENSMUSG00000039756	16	5.85851	0.000109524	0.0012664	Dnttip2	99480	FALSE
0.204268	21.5842	5.90647	0.00014395	0.00173605	0.827622	ENSMUSG00000028124	7	5.85812	0.000109587	0.0012664	Gclm	14630	TRUE
0.199824	19.2813	6.36016	7.88714e-05	0.00113973	1.46369	ENSMUSG00000032299	5	5.84612	0.000111519	0.00128688	Commd4	66199	TRUE
-0.243223	25.6964	-5.42736	0.000280154	0.00281559	0.124684	ENSMUSG00000027273	77	-5.8323	0.000113789	0.00131119	Snap25	20614	TRUE
0.20164	22.6757	5.3576	0.000309508	0.00305696	0.01963	ENSMUSG00000021027	23	5.82958	0.000114242	0.00131452	Ralgapa1	56784	TRUE
-0.206062	20.2896	-5.74802	0.000178779	0.00205123	0.598724	ENSMUSG00000022103	8	-5.82414	0.000115153	0.00132311	Gfra2	14586	FALSE
0.465733	18.7567	5.84904	0.000155649	0.00184364	0.745062	ENSMUSG00000016528	3	5.81793	0.000116202	0.00133325	Mapkapk2	17164	TRUE
-0.214942	25.9806	-5.38749	0.000296546	0.00295809	0.0647277	ENSMUSG00000019302	89	-5.81501	0.000116699	0.00133703	Atp6v0a1	11975	TRUE
0.229583	19.0962	6.10742	0.000109902	0.00143087	1.11286	ENSMUSG00000020605	5	5.81379	0.000116908	0.00133752	Hs1bp3	58240	TRUE
0.475298	18.7091	5.67893	0.000196706	0.0022126	0.497819	ENSMUSG00000017754	5	5.80956	0.000117632	0.00134389	Pltp	18830	FALSE
0.167792	21.8118	5.5315	0.000241741	0.00253179	0.280239	ENSMUSG00000021094	11	5.80713	0.000118052	0.00134677	Dhrs7	66375	FALSE
-0.851318	18.3277	-5.63124	0.000210203	0.00230304	0.427764	ENSMUSG00000009628	3	-5.79643	0.000119915	0.00136608	Tex15	104271	FALSE
-1.15155	16.6232	-5.6772	0.000197181	0.00221483	0.495275	ENSMUSG00000056692	1	-5.7877	0.000121458	0.00138169	D17Wsu92e	224647	TRUE
-0.134766	22.7109	-5.04706	0.000486362	0.0042864	-0.456309	ENSMUSG00000028737	26	-5.78067	0.000122717	0.00139261	Aldh4a1	212647	FALSE
0.15101	23.1027	5.11788	0.000438196	0.00396204	-0.346583	ENSMUSG00000023262	30	5.7804	0.000122765	0.00139261	Acy1	109652	FALSE
0.16772	20.862	5.78979	0.000168797	0.00195629	0.659404	ENSMUSG00000003623	8	5.77898	0.000123022	0.00139355	Crot	74114	TRUE
0.561896	20.406	5.58783	0.000223352	0.0023926	0.363723	ENSMUSG00000049985	6	5.77703	0.000123374	0.00139557	Ankrd55	77318	FALSE
0.180863	18.9641	6.10112	0.000110826	0.00144056	1.10401	ENSMUSG00000040964	6	5.76797	0.000125025	0.00141225	Arhgef10l	72754	FALSE
-0.24718	20.4433	-5.96614	0.000132789	0.00164347	0.912904	ENSMUSG00000024695	5	-5.76557	0.000125466	0.00141524	Zfp91	109910	TRUE
-0.374647	20.6011	-5.69568	0.00019219	0.002174	0.522341	ENSMUSG00000049612	5	-5.75736	0.00012699	0.00142849	Omg	18377	FALSE
-0.333721	27.8597	-5.61009	0.000216502	0.0023462	0.3966	ENSMUSG00000019978	283	-5.75732	0.000126996	0.00142849	Epb4.1l2	NA	TRUE
0.14186	20.7526	5.33658	0.000318983	0.00312744	-0.0121549	ENSMUSG00000036686	13	5.7533	0.000127749	0.00143493	Cc2d1a	212139	FALSE
-0.263998	21.0892	-5.45402	0.000269736	0.00274447	0.16465	ENSMUSG00000035620	13	-5.74677	0.000128982	0.00144477	Ric8b	237422	TRUE
0.150455	21.014	5.30685	0.000332919	0.00321688	-0.0572182	ENSMUSG00000027933	14	5.74676	0.000128984	0.00144477	Ints3	NA	TRUE
-0.151472	21.784	-5.24444	0.000364337	0.00342152	-0.152228	ENSMUSG00000019433	16	-5.7451	0.0001293	0.00144629	Gipc1	67903	FALSE
0.157992	23.5836	5.11202	0.000441984	0.0039873	-0.355641	ENSMUSG00000022391	34	5.74221	0.00012985	0.00145042	Rangap1	NA	TRUE
-0.292691	18.8751	-6.23465	9.28999e-05	0.00128017	1.29056	ENSMUSG00000027367	3	-5.72853	0.000132493	0.00147787	Stard7	99138	TRUE
0.471592	21.1613	5.48188	0.000259289	0.00266261	0.206312	ENSMUSG00000030605	11	5.72527	0.000133131	0.00148293	Mfge8	17304	TRUE
0.160078	20.2701	5.25124	0.000360767	0.00339264	-0.141857	ENSMUSG00000037736	16	5.72282	0.000133613	0.00148624	Limch1	77569	TRUE
0.148086	22.1721	5.11366	0.00044092	0.00398218	-0.353105	ENSMUSG00000022471	21	5.71106	0.000135953	0.00151017	Xrcc6	NA	FALSE
-0.254809	21.5726	-5.64065	0.000207463	0.00229637	0.441615	ENSMUSG00000030265	7	-5.71008	0.000136148	0.00151025	Kras	16653	TRUE
-0.254976	18.4236	-6.51191	6.48859e-05	0.000987448	1.67016	ENSMUSG00000049232	3	-5.70901	0.000136363	0.00151055	Tigd2	68140	FALSE
-0.282698	19.8424	-5.58752	0.000223448	0.0023926	0.36327	ENSMUSG00000054792	7	-5.69052	0.000140141	0.00154985	Klhl18	270201	TRUE
0.129878	22.6053	4.92357	0.00058437	0.00486671	-0.649318	ENSMUSG00000020802	31	5.68977	0.000140298	0.00154985	Ube2o	217342	TRUE
-0.246841	22.7932	-5.29244	0.000339906	0.00325693	-0.0791058	ENSMUSG00000027674	28	-5.68871	0.000140517	0.00155014	Pex5l	58869	TRUE
-0.794311	21.9497	-5.45333	0.000269999	0.00274447	0.163623	ENSMUSG00000022672	8	-5.68082	0.000142168	0.00156619	Prkdc	19090	FALSE
-0.382465	16.2697	-6.10767	0.000109866	0.00143087	1.11321	ENSMUSG00000039763	2	-5.67611	0.000143163	0.00157461	Dnajc28	246738	TRUE
-0.122778	23.2237	-4.88545	0.000618716	0.00505995	-0.709322	ENSMUSG00000040225	67	-5.67535	0.000143325	0.00157461	Prrc2c	226562	TRUE
0.197254	19.8868	5.71837	0.000186247	0.00211873	0.555509	ENSMUSG00000017176	7	5.67014	0.000144434	0.00158313	Nt5c3b	NA	FALSE
-0.189454	20.5054	-5.36877	0.000304593	0.00302331	0.0365027	ENSMUSG00000036873	12	-5.66986	0.000144495	0.00158313	2410004B18Rik	66421	TRUE
-0.134636	19.9372	-5.48244	0.000259083	0.00266261	0.207151	ENSMUSG00000026634	10	-5.66814	0.000144864	0.00158501	Angel2	NA	TRUE
0.353951	16.0597	7.39732	2.199e-05	0.000449898	2.81483	ENSMUSG00000039735	1	5.65728	0.000147216	0.00160855	Fnbp1l	214459	TRUE
1.04665	13.2437	5.56621	0.000230225	0.00243589	0.331738	ENSMUSG00000029175	1	5.65342	0.000148061	0.00161558	Slc35f6	74919	TRUE
-0.249458	20.1415	-5.51864	0.000246166	0.00255401	0.261101	ENSMUSG00000035274	8	-5.65222	0.000148325	0.00161572	Tpbg	NA	TRUE
-0.162524	21.9764	-5.28639	0.000342887	0.00328157	-0.0883048	ENSMUSG00000028145	13	-5.65153	0.000148477	0.00161572	Them4	75778	FALSE
0.297049	22.6144	5.30107	0.000335706	0.00322438	-0.0660029	ENSMUSG00000020080	29	5.64688	0.000149507	0.00162169	Hkdc1	216019	FALSE
-0.119632	22.5737	-4.88788	0.000616462	0.00505007	-0.705488	ENSMUSG00000027091	22	-5.64631	0.000149633	0.00162169	Zc3h15	69082	TRUE
0.172495	21.6016	5.21563	0.000379896	0.00353867	-0.196276	ENSMUSG00000024797	16	5.64574	0.000149759	0.00162169	Vps51	68505	TRUE
-0.339242	21.3178	-5.464	0.000265944	0.00271703	0.179582	ENSMUSG00000026623	8	-5.6454	0.000149835	0.00162169	Lpgat1	226856	TRUE
0.335609	18.6236	6.30698	8.45147e-05	0.00119892	1.39061	ENSMUSG00000020009	2	5.64091	0.000150839	0.00163036	Ifngr1	15979	TRUE
-0.238023	19.6773	-6.11122	0.000109349	0.0014303	1.11819	ENSMUSG00000012483	4	-5.63319	0.00015258	0.00164697	Rpa3	68240	FALSE
0.279945	19.5518	5.7033	0.000190171	0.00215725	0.533492	ENSMUSG00000016481	5	5.62815	0.000153729	0.00165713	Cr1l	12946	FALSE
-0.216875	19.6091	-5.9262	0.000140153	0.00170307	0.855869	ENSMUSG00000063334	5	-5.61534	0.000156688	0.00168676	Krr1	52705	TRUE
0.242432	20.3323	5.43177	0.000278402	0.00280919	0.131301	ENSMUSG00000026958	9	5.61259	0.000157332	0.00169142	Dpp7	83768	FALSE
0.356028	16.6367	7.24943	2.61756e-05	0.000500911	2.63055	ENSMUSG00000027330	1	5.6105	0.000157822	0.00169442	Cdc25b	12531	FALSE
0.203981	23.0315	5.20175	0.000387641	0.00359408	-0.217529	ENSMUSG00000050627	19	5.60857	0.000158276	0.00169702	Gpd1l	333433	TRUE
-0.253849	19.5102	-6.35849	7.90418e-05	0.00114014	1.46141	ENSMUSG00000019857	3	-5.60602	0.000158878	0.00169913	Asf1a	66403	TRUE
-0.152919	21.0231	-5.23007	0.00037201	0.00347325	-0.174183	ENSMUSG00000041229	13	-5.60595	0.000158896	0.00169913	Phf8	320595	TRUE
0.182863	23.7523	5.08587	0.000459308	0.00411581	-0.396099	ENSMUSG00000022040	36	5.60063	0.000160161	0.00171038	Ephx2	13850	TRUE
-0.130685	24.5075	-4.8621	0.000640802	0.00519576	-0.746163	ENSMUSG00000025465	32	-5.59971	0.000160383	0.00171046	Echs1	93747	TRUE
-0.133033	21.1629	-5.3162	0.000328466	0.00318922	-0.0430288	ENSMUSG00000027882	11	-5.59676	0.00016109	0.00171573	Stxbp3a	20912	TRUE
-0.45779	16.6341	-5.77978	0.000171133	0.0019805	0.644888	ENSMUSG00000062866	2	-5.59285	0.000162033	0.00172348	Phactr2	215789	TRUE
-0.22737	21.8679	-5.21248	0.000381642	0.00354669	-0.201105	ENSMUSG00000026383	20	-5.59185	0.000162273	0.00172371	Epb4.1l5	226352	TRUE
0.369555	18.338	6.04637	0.000119224	0.00151774	1.02679	ENSMUSG00000022788	2	5.59045	0.000162613	0.00172371	Fgd4	224014	TRUE
0.165208	25.1528	5.03099	0.000498061	0.00437508	-0.481311	ENSMUSG00000062380	59	5.5901	0.0001627	0.00172371	Tubb3	22152	TRUE
0.123145	24.511	4.78905	0.000715508	0.00565915	-0.861934	ENSMUSG00000028656	48	5.58612	0.000163668	0.00173168	Cap1	NA	TRUE
0.311161	20.2184	5.32645	0.000323662	0.00315787	-0.0275008	ENSMUSG00000007833	12	5.58278	0.000164486	0.00173805	Aldh16a1	69748	FALSE
0.332427	17.1166	5.67127	0.000198809	0.00222378	0.486593	ENSMUSG00000037646	4	5.5816	0.000164778	0.00173884	Vps13b	666173	TRUE
0.299835	18.9289	5.60651	0.000217587	0.00235182	0.391321	ENSMUSG00000038515	5	5.57939	0.000165322	0.00174229	Grtp1	66790	FALSE
0.189433	24.99	5.09434	0.000453619	0.00406938	-0.382986	ENSMUSG00000031827	28	5.5737	0.000166737	0.00175489	Cotl1	72042	TRUE
0.141002	22.6404	4.94045	0.000569816	0.00481552	-0.622814	ENSMUSG00000061689	24	5.56882	0.000167957	0.00176542	Dlgap4	228836	TRUE
-0.272475	24.1606	-5.34273	0.000316176	0.00310752	-0.002839	ENSMUSG00000020741	10	-5.56364	0.000169265	0.00177511	Cluh	74148	FALSE
-0.117007	23.0973	-4.72568	0.000787817	0.00602891	-0.962941	ENSMUSG00000025326	35	-5.56294	0.000169442	0.00177511	Ube3a	22215	TRUE
0.157694	24.8255	4.99026	0.000529071	0.00455361	-0.544826	ENSMUSG00000038429	65	5.56254	0.000169543	0.00177511	Usp5	22225	TRUE
-0.179491	23.5378	-5.10312	0.000447801	0.00403071	-0.369401	ENSMUSG00000024997	20	-5.5599	0.000170215	0.00177982	Prdx3	11757	TRUE
-0.145022	22.3946	-4.91166	0.000594877	0.00492863	-0.668043	ENSMUSG00000020263	32	-5.5541	0.0001717	0.00179301	Appl2	216190	TRUE
0.157133	22.0763	5.18829	0.000395315	0.00365678	-0.238173	ENSMUSG00000028684	13	5.55083	0.000172543	0.00179947	Urod	22275	FALSE
-0.425458	23.2575	-5.2654	0.000353448	0.0033586	-0.120267	ENSMUSG00000017686	31	-5.54996	0.000172768	0.00179948	Rhot1	59040	TRUE
0.151688	22.8769	4.98846	0.000530486	0.00455514	-0.547635	ENSMUSG00000020537	22	5.5468	0.000173588	0.00180568	Drg2	13495	TRUE
-0.206739	17.5246	-6.26568	8.9198e-05	0.00124196	1.33357	ENSMUSG00000031885	4	-5.54088	0.000175137	0.00181793	Cbfb	12400	TRUE
0.118245	23.4004	4.7348	0.000776954	0.00596284	-0.948377	ENSMUSG00000004099	58	5.54057	0.000175219	0.00181793	Dnmt1	13433	TRUE
0.42238	14.2732	6.39332	7.55584e-05	0.00110782	1.50908	ENSMUSG00000067370	1	5.5367	0.000176239	0.00182615	B3galt4	54218	FALSE
-0.18537	21.0075	-5.18329	0.000398211	0.00367087	-0.245858	ENSMUSG00000019143	14	-5.53469	0.000176771	0.00182929	Hars2	70791	FALSE
-0.47641	16.5616	-6.09243	0.000112116	0.00145028	1.09177	ENSMUSG00000046567	1	-5.52824	0.000178492	0.001843	4930430F08Rik	68281	TRUE
0.316133	18.7142	7.93046	1.19732e-05	0.000289231	3.45741	ENSMUSG00000055653	1	5.52718	0.000178776	0.001843	Gpc3	14734	TRUE
0.317267	19.8169	5.30452	0.000334039	0.00321994	-0.0607563	ENSMUSG00000098557	10	5.52715	0.000178785	0.001843	Kctd12	239217	TRUE
-0.161414	24.2203	-4.96309	0.000550895	0.00468523	-0.58732	ENSMUSG00000026102	31	-5.52568	0.000179181	0.00184357	Inpp1	16329	TRUE
-0.158296	19.8054	-5.26226	0.000355054	0.00336193	-0.125042	ENSMUSG00000035757	11	-5.52503	0.000179356	0.00184357	Selo	223776	FALSE
-0.875055	24.9091	-5.2806	0.000345766	0.00330124	-0.0971133	ENSMUSG00000067220	40	-5.52438	0.000179529	0.00184357	Cnga1	12788	TRUE
0.277333	19.8706	5.41992	0.000283137	0.0028349	0.113516	ENSMUSG00000041506	7	5.52278	0.000179963	0.00184566	Rrp9	27966	FALSE
-0.268043	20.4319	-5.60406	0.000218333	0.00235671	0.387708	ENSMUSG00000052428	5	-5.51471	0.000182158	0.00186571	Tmco1	68944	TRUE
-0.22415	19.9384	-5.30023	0.000336111	0.00322441	-0.067274	ENSMUSG00000036339	10	-5.51389	0.000182384	0.00186571	Tmem260	218989	TRUE
-0.152051	25.4752	-4.89977	0.000605562	0.00499138	-0.686748	ENSMUSG00000028478	36	-5.50361	0.000185228	0.00189239	Clta	12757	TRUE
0.181005	19.9992	5.35991	0.000308481	0.00305058	0.0231312	ENSMUSG00000006050	9	5.49799	0.000186801	0.00190604	Sra1	c(24068, 225372)	TRUE
0.161629	22.294	4.93095	0.000577955	0.00483336	-0.637718	ENSMUSG00000040407	46	5.49577	0.000187426	0.00190998	Akap9	100986	FALSE
0.154954	22.2967	4.9291	0.000579557	0.00484172	-0.640628	ENSMUSG00000024231	26	5.49138	0.00018867	0.00192022	Cul2	71745	FALSE
-0.172467	24.3918	-4.9825	0.000535206	0.00458107	-0.556947	ENSMUSG00000031715	65	-5.4899	0.000189093	0.00192209	Smarca5	93762	TRUE
-0.732581	15.146	-5.5452	0.000237123	0.00249571	0.300588	ENSMUSG00000031825	1	-5.48527	0.000190416	0.00193093	Crispld2	78892	FALSE
0.149938	22.8309	4.93278	0.000576377	0.0048252	-0.634845	ENSMUSG00000022680	22	5.48518	0.000190444	0.00193093	Pdxdc1	94184	TRUE
0.308754	15.5722	6.26211	8.9616e-05	0.00124346	1.32862	ENSMUSG00000004865	2	5.48212	0.000191325	0.00193741	Srpk1	20815	TRUE
-0.248069	19.4856	-5.40648	0.000288615	0.00288615	0.0933112	ENSMUSG00000038371	7	-5.478	0.000192516	0.00194525	Sbf2	319934	TRUE
0.229382	19.766	6.43543	7.15668e-05	0.00106094	1.56649	ENSMUSG00000002948	3	5.47777	0.000192585	0.00194525	Map2k7	26400	TRUE
0.259828	18.9711	5.5813	0.000225404	0.00240047	0.35407	ENSMUSG00000051154	5	5.47545	0.000193259	0.0019496	Commd3	12238	FALSE
1.02749	15.9604	5.3858	0.000297264	0.00296156	0.0621784	ENSMUSG00000051510	1	5.47431	0.000193593	0.00195052	Mafg	17134	TRUE
0.414375	17.028	5.36664	0.000305524	0.00302881	0.0332847	ENSMUSG00000062127	5	5.47138	0.00019445	0.00195451	Cttnbp2nl	NA	TRUE
0.316981	22.1105	5.27152	0.000350333	0.00333295	-0.11094	ENSMUSG00000007655	9	5.47129	0.000194476	0.00195451	Cav1	12389	TRUE
-0.45516	19.8283	-5.63774	0.000208304	0.00229794	0.437342	ENSMUSG00000024146	2	-5.46982	0.000194909	0.00195641	Cript	56724	TRUE
-0.147338	24.0375	-4.91616	0.000590878	0.00490743	-0.660956	ENSMUSG00000020532	85	-5.46741	0.000195621	0.00196029	Acaca	102641888	TRUE
0.4675	19.1172	5.30262	0.000334953	0.00322438	-0.0636386	ENSMUSG00000020228	6	5.46685	0.000195785	0.00196029	Helb	117599	TRUE
-0.234906	22.1901	-5.34148	0.000316746	0.00310931	-0.00473778	ENSMUSG00000079480	8	-5.46509	0.000196307	0.00196307	Pin4	69713	FALSE
0.29073	18.7407	5.87589	0.000150058	0.00179354	0.783712	ENSMUSG00000027834	3	5.46049	0.000197676	0.00197343	Serpini1	20713	TRUE
-0.127585	22.8868	-4.75227	0.000756573	0.00584558	-0.920492	ENSMUSG00000023921	29	-5.45996	0.000197835	0.00197343	Mut	17850	TRUE
-0.122353	24.0357	-4.69372	0.000827189	0.00624088	-1.01408	ENSMUSG00000032216	38	-5.45876	0.000198195	0.00197457	Nedd4	17999	TRUE
-0.163018	24.0462	-4.92693	0.000581443	0.00485241	-0.644041	ENSMUSG00000041426	26	-5.45208	0.000200207	0.00199213	Hibch	227095	FALSE
-0.200447	19.4201	-5.45777	0.000268303	0.00273417	0.170266	ENSMUSG00000028412	7	-5.44303	0.000202966	0.00201709	Slc44a1	100434	TRUE
-0.309781	20.5009	-5.43426	0.000277415	0.00280919	0.135045	ENSMUSG00000001056	5	-5.43763	0.000204635	0.00203115	Nhp2	52530	FALSE
-0.149427	22.9588	-4.91308	0.000593613	0.00492324	-0.665808	ENSMUSG00000071533	19	-5.41959	0.000210309	0.00208489	Pcnp	76302	TRUE
-0.153599	26.9835	-5.13784	0.000425559	0.00387836	-0.315784	ENSMUSG00000025980	169	-5.41875	0.000210577	0.00208497	Hspd1	c(15510, 102641967)	TRUE
0.187311	20.6638	5.12967	0.000430685	0.00391177	-0.328386	ENSMUSG00000024002	12	5.41306	0.000212404	0.00210047	Brd4	NA	TRUE
-0.219265	20.9602	-5.07372	0.000467601	0.00416222	-0.414927	ENSMUSG00000021608	16	-5.40786	0.000214086	0.00211449	Lpcat1	NA	TRUE
0.203027	18.9565	6.0955	0.000111659	0.00144896	1.0961	ENSMUSG00000025223	4	5.40463	0.000215142	0.00212032	Ldb1	16825	TRUE
-0.126119	22.1387	-4.99473	0.000525571	0.00454976	-0.537847	ENSMUSG00000026926	13	-5.40443	0.000215205	0.00212032	Pmpca	66865	TRUE
-0.324457	23.1882	-5.47982	0.000260045	0.00266356	0.203238	ENSMUSG00000033902	4	-5.39914	0.000216944	0.00213483	Mapkbp1	26390	TRUE
-0.166472	25.1002	-4.87034	0.00063292	0.00514809	-0.733163	ENSMUSG00000052738	37	-5.39693	0.000217672	0.00213938	Suclg1	56451	TRUE
-0.323128	18.5535	-7.34189	2.34674e-05	0.000471552	2.74607	ENSMUSG00000027637	1	-5.39232	0.000219204	0.00215179	1110008F13Rik	67388	TRUE
0.162578	22.0508	4.9073	0.000598776	0.00495582	-0.674908	ENSMUSG00000032612	21	5.38907	0.000220293	0.00215919	Usp4	22258	TRUE
0.126155	24.2686	4.70765	0.000809773	0.00615274	-0.991769	ENSMUSG00000020075	68	5.38846	0.000220496	0.00215919	Ddx21	56200	TRUE
0.145486	20.5544	5.63408	0.00020937	0.0023002	0.431955	ENSMUSG00000026078	7	5.38484	0.000221715	0.00216848	Pdcl3	68833	FALSE
-0.289798	23.1211	-5.05638	0.000479716	0.00424649	-0.441837	ENSMUSG00000028455	31	-5.38321	0.000222265	0.00217122	Stoml2	66592	TRUE
0.350743	15.2269	6.80553	4.48467e-05	0.000747755	2.06095	ENSMUSG00000071176	1	5.37945	0.000223541	0.00218102	Arhgef10	234094	TRUE
-0.131549	20.6242	-4.98636	0.000532145	0.00456449	-0.550917	ENSMUSG00000040003	13	-5.3785	0.000223867	0.00218154	Magi2	50791	TRUE
-0.175239	24.7177	-4.88045	0.000623373	0.00508402	-0.7172	ENSMUSG00000009863	39	-5.37729	0.000224278	0.00218162	Sdhb	67680	FALSE
-0.189263	20.7142	-5.01097	0.000513053	0.00446483	-0.512499	ENSMUSG00000038886	16	-5.37688	0.000224418	0.00218162	Man2a2	140481	TRUE
-0.204292	20.2078	-5.21247	0.000381646	0.00354669	-0.201114	ENSMUSG00000043510	9	-5.37029	0.000226684	0.00219836	Hscb	100900	FALSE
-0.128042	23.865	-4.66945	0.000858491	0.00640474	-1.05302	ENSMUSG00000003360	43	-5.37028	0.000226688	0.00219836	Ddx23	74351	TRUE
0.330639	17.7775	5.93006	0.000139421	0.0017	0.8614	ENSMUSG00000022329	2	5.36773	0.000227569	0.00220424	Stk3	56274	TRUE
-0.17907	26.316	-4.91592	0.000591095	0.00490743	-0.661342	ENSMUSG00000022110	77	-5.36636	0.000228045	0.00220459	Sucla2	20916	TRUE
-0.739162	24.7301	-5.12851	0.000431417	0.00391399	-0.330175	ENSMUSG00000020890	86	-5.36604	0.000228156	0.00220459	Gucy2e	NA	TRUE
0.18152	21.2671	4.96225	0.000551588	0.00468616	-0.588643	ENSMUSG00000022545	18	5.36511	0.000228481	0.00220508	Ercc4	50505	TRUE
-0.375641	13.984	-6.471	6.8371e-05	0.00102493	1.61482	ENSMUSG00000075419	1	-5.36285	0.000229271	0.00221004	Dolk	227697	FALSE
-0.133948	22.9967	-4.93409	0.000575253	0.00482412	-0.632794	ENSMUSG00000017421	14	-5.36175	0.000229654	0.00221107	Zfp207	22680	TRUE
-0.140504	19.7628	-5.6392	0.000207882	0.00229643	0.439486	ENSMUSG00000029681	7	-5.3578	0.000231045	0.0022218	Bcl7b	12054	TRUE
-0.153604	25.6058	-4.81103	0.000692105	0.00550663	-0.827029	ENSMUSG00000022295	65	-5.35508	0.000232005	0.00222836	Atp6v1c1	66335	TRUE
-0.150124	22.5031	-4.93637	0.000573297	0.00482412	-0.629214	ENSMUSG00000025903	15	-5.35223	0.000233018	0.00223542	Lypla1	18777	TRUE
0.371293	15.0554	6.49327	6.64499e-05	0.00100363	1.64497	ENSMUSG00000005043	1	5.35112	0.000233411	0.00223651	Sgsh	27029	TRUE
0.152647	27.1829	4.82876	0.000673813	0.00539858	-0.798909	ENSMUSG00000001525	80	5.34684	0.000234943	0.0022485	Tubb5	22154	TRUE
0.335664	19.4381	5.54754	0.000236346	0.0024908	0.304051	ENSMUSG00000026644	3	5.34188	0.000236732	0.00226292	Acbd7	78245	FALSE
0.387298	18.1329	5.42786	0.000279953	0.00281559	0.125443	ENSMUSG00000030225	3	5.33934	0.000237652	0.00226822	Dera	232449	FALSE
-0.154457	20.6486	-5.14799	0.000419284	0.00383427	-0.300146	ENSMUSG00000041375	10	-5.33879	0.000237852	0.00226822	Ccdc9	243846	TRUE
0.118642	23.4109	4.65803	0.000873646	0.00649364	-1.07136	ENSMUSG00000078812	22	5.33498	0.000239241	0.00227757	Eif5a	NA	TRUE
0.128205	22.2959	4.70502	0.000813039	0.00615729	-0.99599	ENSMUSG00000078515	23	5.33454	0.0002394	0.00227757	Ddi2	68817	TRUE
0.133236	22.6731	4.67408	0.000852425	0.00637134	-1.04559	ENSMUSG00000020620	41	5.33314	0.000239915	0.00227773	Abca8b	27404	TRUE
0.273593	24.2893	5.00018	0.000521335	0.00452067	-0.529339	ENSMUSG00000058799	30	5.33295	0.000239986	0.00227773	Nap1l1	NA	TRUE
0.14682	22.9451	4.76552	0.000741496	0.00577359	-0.899372	ENSMUSG00000020952	27	5.33065	0.000240832	0.00228306	Scfd1	76983	FALSE
-0.515768	16.788	-5.68524	0.000194991	0.00219639	0.507064	ENSMUSG00000030725	1	-5.32859	0.00024159	0.00228584	Lipt2	67164	FALSE
0.237128	19.9125	5.48096	0.000259626	0.00266266	0.204942	ENSMUSG00000024665	5	5.32831	0.000241695	0.00228584	Fads2	56473	FALSE
0.202295	23.2899	4.98947	0.000529692	0.00455361	-0.54606	ENSMUSG00000027479	15	5.31832	0.000245421	0.00231835	Mapre1	13589	TRUE
0.204495	18.2611	6.55605	6.1338e-05	0.000942396	1.72965	ENSMUSG00000018209	3	5.31497	0.000246683	0.00232752	Stk4	58231	TRUE
0.35619	19.1181	5.3284	0.000322754	0.00315284	-0.0245392	ENSMUSG00000018470	4	5.31253	0.000247605	0.00233338	Kcnab3	16499	TRUE
0.146003	22.7386	4.74324	0.000767035	0.00589801	-0.9349	ENSMUSG00000045038	28	5.3118	0.000247885	0.00233338	Prkce	18754	TRUE
-0.467265	19.4063	-5.17017	0.000405909	0.00372897	-0.266018	ENSMUSG00000040711	5	-5.3039	0.000250905	0.00235904	Sh3pxd2b	268396	TRUE
-0.177351	25.5674	-4.8249	0.000677748	0.00541388	-0.805023	ENSMUSG00000032047	52	-5.29782	0.000253256	0.00237836	Acat1	110446	FALSE
0.538605	18.5615	5.58762	0.000223415	0.0023926	0.363425	ENSMUSG00000031146	1	5.29594	0.000253989	0.00238245	Plp2	18824	FALSE
-0.319299	25.3017	-4.98941	0.00052974	0.00455361	-0.546155	ENSMUSG00000025035	40	-5.29358	0.000254911	0.00238831	Arl3	56350	TRUE
-0.179998	24.4233	-4.82597	0.000676662	0.0054106	-0.803339	ENSMUSG00000021913	53	-5.28997	0.000256326	0.00239876	Ogdhl	239017	TRUE
-0.294106	20.7252	-5.21562	0.0003799	0.00353867	-0.196285	ENSMUSG00000054894	6	-5.28586	0.00025795	0.00240859	Atp5s	68055	FALSE
0.107498	21.984	4.59412	0.000963871	0.00696413	-1.17433	ENSMUSG00000031161	19	5.28579	0.000257977	0.00240859	Hdac6	NA	FALSE
-0.188075	19.8641	-5.13925	0.00042468	0.00387478	-0.313608	ENSMUSG00000090112	9	-5.28498	0.000258299	0.00240878	Shprh	268281	TRUE
0.169821	20.2885	5.15342	0.000415964	0.00380826	-0.291779	ENSMUSG00000008855	9	5.28168	0.000259614	0.00241824	Hdac5	15184	FALSE
-0.268279	18.7595	-5.75638	0.000176732	0.00203356	0.610887	ENSMUSG00000017837	3	-5.28039	0.000260127	0.0024202	Nkiras2	71966	TRUE
0.32692	18.1446	5.82122	0.000161679	0.00189571	0.70491	ENSMUSG00000050732	2	5.27859	0.000260851	0.00242413	Vamp8	22320	FALSE
0.165841	20.5188	5.89471	0.000146267	0.00176135	0.810747	ENSMUSG00000056941	5	5.27411	0.000262652	0.00243805	Commd7	99311	TRUE
0.411564	17.4651	5.12686	0.000432461	0.00391902	-0.332717	ENSMUSG00000020467	6	5.27255	0.000263282	0.00244107	Efemp1	216616	TRUE
0.244016	20.0922	5.08252	0.000461578	0.00412693	-0.401287	ENSMUSG00000044433	9	5.25876	0.000268932	0.00249057	Camsap3	69697	FALSE
-0.228539	21.2229	-5.13535	0.000427115	0.00388375	-0.319626	ENSMUSG00000031667	8	-5.25659	0.000269834	0.002493	Aktip	14339	TRUE
-0.182045	26.2662	-4.82703	0.000675582	0.00540735	-0.801662	ENSMUSG00000020719	75	-5.25605	0.000270056	0.002493	Ddx5	13207	TRUE
-0.262859	27.0914	-4.93605	0.000573572	0.00482412	-0.629718	ENSMUSG00000015749	80	-5.25588	0.000270127	0.002493	Anp32e	66471	TRUE
0.252272	19.094	5.34845	0.000313593	0.0030897	0.00580897	ENSMUSG00000040651	5	5.25494	0.000270521	0.00249376	Fam208a	218850	TRUE
0.187182	21.0902	5.18016	0.000400033	0.00368342	-0.250663	ENSMUSG00000031938	8	5.25113	0.000272113	0.00250556	4931406C07Rik	NA	TRUE
0.209783	23.0217	4.92454	0.000583519	0.00486468	-0.647788	ENSMUSG00000003161	15	5.23848	0.000277472	0.00255198	Sri	109552	TRUE
0.29505	19.7724	5.02693	0.000501062	0.00439182	-0.487629	ENSMUSG00000034171	10	5.23759	0.000277855	0.00255257	Faah	14073	TRUE
-0.436219	21.4943	-5.02152	0.000505097	0.00441698	-0.496065	ENSMUSG00000041028	10	-5.23666	0.000278253	0.00255331	Ghitm	NA	TRUE
0.346721	15.3202	6.54044	6.25679e-05	0.000955799	1.70865	ENSMUSG00000061778	1	5.23142	0.000280513	0.00256907	Mospd2	76763	TRUE
-0.240538	18.9116	-5.23563	0.000369021	0.00345338	-0.165685	ENSMUSG00000051469	6	-5.23119	0.000280612	0.00256907	Zfp191	59057	TRUE
0.113629	21.3625	4.53429	0.00105732	0.00743832	-1.27121	ENSMUSG00000043940	23	5.22758	0.000282182	0.0025805	Wdfy3	72145	TRUE
-0.451816	17.6073	-5.74463	0.000179616	0.00205789	0.593791	ENSMUSG00000049630	1	-5.21997	0.000285519	0.00260804	C1ql3	227580	TRUE
-0.466339	16.3487	-5.68758	0.00019436	0.00219545	0.510489	ENSMUSG00000028291	1	-5.2188	0.000286038	0.00260981	Akirin2	433693	TRUE
-0.221273	20.6664	-5.26178	0.000355304	0.00336193	-0.125784	ENSMUSG00000070283	6	-5.21538	0.000287554	0.00262066	Ndufaf3	66706	TRUE
0.298388	19.4856	5.20798	0.000384144	0.00356578	-0.207986	ENSMUSG00000006728	5	5.21333	0.000288468	0.00262601	Cdk4	c(12567, 102641469)	TRUE
0.109658	23.2066	4.51992	0.00108116	0.00751378	-1.29455	ENSMUSG00000026753	21	5.2112	0.00028942	0.00263169	Ppp6c	67857	TRUE
0.140383	23.0675	4.61947	0.000926959	0.00677069	-1.13343	ENSMUSG00000026083	40	5.20978	0.000290053	0.00263446	Eif5b	226982	TRUE
0.285413	22.6244	4.90221	0.000603354	0.00497829	-0.68291	ENSMUSG00000021939	24	5.2062	0.000291667	0.00264612	Ctsb	13030	TRUE
-0.23557	16.6153	-6.76755	4.70129e-05	0.000769475	2.01104	ENSMUSG00000036422	2	-5.19976	0.000294588	0.00266651	Pcdh8	18530	TRUE
-0.60467	25.1028	-4.96645	0.000548149	0.00466683	-0.582068	ENSMUSG00000040681	18	-5.1992	0.000294845	0.00266651	Hmgn1	c(15312, 102641809)	TRUE
0.109744	21.777	4.44926	0.00120697	0.00810709	-1.40968	ENSMUSG00000058230	27	5.19823	0.000295289	0.00266651	Arhgap35	232906	TRUE
0.16299	23.5271	4.75925	0.000748586	0.0058175	-0.909358	ENSMUSG00000020814	20	5.19807	0.000295359	0.00266651	Mxra7	67622	TRUE
0.249262	21.4746	4.9917	0.000527941	0.00455361	-0.542578	ENSMUSG00000025466	10	5.1976	0.000295577	0.00266651	Fuom	69064	FALSE
0.145275	20.9472	4.85343	0.000649222	0.00525007	-0.759872	ENSMUSG00000020790	13	5.19571	0.000296441	0.0026713	Ankfy1	11736	TRUE
-0.219182	24.9944	-4.81672	0.000686176	0.00547031	-0.817997	ENSMUSG00000021794	59	-5.18857	0.000299739	0.00269799	Glud1	14661	TRUE
0.172753	22.4686	4.76583	0.000741153	0.00577359	-0.898887	ENSMUSG00000025544	20	5.17884	0.000304299	0.00273505	Tm9sf2	68059	TRUE
0.146296	22.3146	4.70612	0.00081167	0.00615274	-0.994223	ENSMUSG00000034484	19	5.17833	0.000304539	0.00273505	Snx2	67804	TRUE
-0.110198	24.2091	-4.48313	0.00114484	0.0078458	-1.35442	ENSMUSG00000029198	22	-5.17378	0.000306698	0.00275136	Grpel1	17713	TRUE
-0.201625	23.0066	-4.83352	0.000668998	0.00538151	-0.791379	ENSMUSG00000061740	17	-5.17196	0.000307564	0.00275605	Cyp2d22	56448	TRUE
-0.454602	19.6607	-4.99309	0.000526851	0.00455317	-0.540404	ENSMUSG00000054580	7	-5.17112	0.000307969	0.00275659	Pla2r1	NA	TRUE
0.531236	15.1247	5.44042	0.000274998	0.00279176	0.144272	ENSMUSG00000034617	1	5.16798	0.000309472	0.00276504	Mtrr	210009	FALSE
-0.475978	17.4956	-5.2511	0.000360838	0.00339264	-0.142064	ENSMUSG00000042613	2	-5.16771	0.000309602	0.00276504	Pbxip1	229534	TRUE
-0.216325	25.5255	-4.78417	0.000720815	0.00567315	-0.869689	ENSMUSG00000013160	41	-5.16339	0.000311688	0.00278058	Atp6v0d1	11972	TRUE
0.566058	21.0187	5.02876	0.000499708	0.00438475	-0.484784	ENSMUSG00000008393	4	5.16181	0.000312451	0.00278428	Carhsp1	52502	TRUE
0.239476	21.777	4.87466	0.000628819	0.00511993	-0.726336	ENSMUSG00000034168	15	5.16057	0.000313057	0.00278659	Irf2bpl	238330	TRUE
-0.28378	18.2595	-5.27822	0.000346956	0.00330867	-0.100735	ENSMUSG00000038145	4	-5.14137	0.000322545	0.00286786	Snrk	NA	TRUE
-0.397249	24.4094	-4.88002	0.000623775	0.00508402	-0.717875	ENSMUSG00000032463	21	-5.13432	0.000326109	0.00289634	Faim	23873	TRUE
-0.293193	18.8977	-5.4316	0.000278467	0.00280919	0.131054	ENSMUSG00000026571	3	-5.13327	0.00032664	0.00289785	Dcaf6	74106	TRUE
0.257438	19.8338	4.90593	0.000600004	0.00495755	-0.67706	ENSMUSG00000064264	11	5.13009	0.000328264	0.00290903	Zfp428	232969	TRUE
0.289119	17.956	5.85583	0.000154213	0.00183228	0.754855	ENSMUSG00000071359	2	5.12853	0.000329064	0.0029129	Tbpl1	237336	TRUE
-0.120167	25.5414	-4.47156	0.00116568	0.00789591	-1.37329	ENSMUSG00000027193	65	-5.12432	0.000331232	0.00292886	Api5	11800	TRUE
0.138834	24.043	4.55251	0.00102789	0.00729528	-1.24167	ENSMUSG00000026238	33	5.12263	0.000332106	0.00293336	Ptma	c(19231, 100504173)	TRUE
0.130192	22.5538	4.52256	0.00107674	0.0075091	-1.29026	ENSMUSG00000027255	28	5.12055	0.000333185	0.00293966	Arfgap2	77038	TRUE
-0.189603	22.3524	-4.77133	0.00073499	0.00575148	-0.890125	ENSMUSG00000029500	17	-5.11879	0.000334097	0.00294215	Pgam5	72542	TRUE
-0.191019	23.499	-4.78419	0.00072079	0.00567315	-0.869653	ENSMUSG00000045410	16	-5.1182	0.000334406	0.00294215	Akr1e1	56043	TRUE
-0.3752	17.9647	-5.39869	0.000291838	0.00291474	0.081602	ENSMUSG00000021932	2	-5.11789	0.000334568	0.00294215	Rnaseh2b	67153	FALSE
0.339048	18.266	5.52984	0.000242309	0.00253298	0.277761	ENSMUSG00000021951	2	5.11632	0.000335392	0.00294616	N6amt2	68043	FALSE
-0.639398	22.8844	-5.05381	0.000481538	0.00425613	-0.445824	ENSMUSG00000036256	2	-5.11334	0.000336954	0.00295664	Igfbp7	29817	FALSE
0.278983	16.617	5.91346	0.000142591	0.00172226	0.837639	ENSMUSG00000024500	2	5.10757	0.000340002	0.00298012	Ppp2r2b	72930	TRUE
0.199579	23.6292	4.71533	0.00080035	0.0061145	-0.979494	ENSMUSG00000024613	61	5.10359	0.000342124	0.00299289	Tcof1	21453	FALSE
-0.212818	21.222	-4.99432	0.000525888	0.00454976	-0.538482	ENSMUSG00000021578	8	-5.10344	0.000342204	0.00299289	Ccdc127	67433	TRUE
0.150966	21.3254	4.70132	0.000817645	0.00618633	-1.00191	ENSMUSG00000042055	16	5.10078	0.000343628	0.00300186	Wdr11	207425	TRUE
0.36149	15.3044	6.11191	0.000109248	0.0014303	1.11917	ENSMUSG00000039031	1	5.09993	0.000344085	0.00300186	Arhgap18	73910	TRUE
-0.138476	21.1964	-4.7564	0.000751845	0.00582038	-0.913916	ENSMUSG00000022905	13	-5.09943	0.000344353	0.00300186	Kpna1	16646	TRUE
0.140745	23.0315	4.63678	0.000902612	0.00664124	-1.10554	ENSMUSG00000028568	18	5.0984	0.000344911	0.00300346	Btf3l4	NA	TRUE
0.276866	17.182	7.83393	1.33359e-05	0.000314569	3.34353	ENSMUSG00000038301	1	5.08958	0.000349696	0.00304182	Snx10	NA	TRUE
0.114616	21.2665	4.49514	0.00112363	0.00774853	-1.33486	ENSMUSG00000034709	19	5.08617	0.000351572	0.00305169	Ppp1r21	73825	TRUE
-0.237667	22.3188	-4.76129	0.000746277	0.00580518	-0.906117	ENSMUSG00000031403	23	-5.08613	0.000351592	0.00305169	Dkc1	245474	TRUE
-0.222504	18.9742	-5.24358	0.00036479	0.00342177	-0.153538	ENSMUSG00000037148	5	-5.08427	0.000352617	0.00305559	Arhgap10	78514	FALSE
0.153838	20.7839	5.42149	0.000282503	0.0028321	0.115879	ENSMUSG00000023106	6	5.08393	0.000352803	0.00305559	Denr	68184	TRUE
0.577001	16.1792	5.25363	0.000359521	0.0033882	-0.138212	ENSMUSG00000063236	1	5.08272	0.000353472	0.00305808	1110038F14Rik	117171	FALSE
0.100854	22.3451	4.32929	0.00145732	0.00942556	-1.60658	ENSMUSG00000027639	23	5.07999	0.000354988	0.00306789	Samhd1	56045	TRUE
-0.122912	20.6402	-4.75792	0.000750108	0.00582038	-0.911489	ENSMUSG00000020785	12	-5.07778	0.000356216	0.00307519	Camkk1	55984	TRUE
-0.139009	22.3308	-4.61113	0.000938929	0.00683398	-1.14687	ENSMUSG00000029152	18	-5.07406	0.000358299	0.00308984	Ociad1	68095	TRUE
0.170115	22.4762	4.77087	0.000735501	0.00575148	-0.890855	ENSMUSG00000028567	13	5.06842	0.000361479	0.00311392	Txndc12	66073	TRUE
-0.160807	25.0907	-4.58121	0.000983268	0.00707247	-1.1952	ENSMUSG00000037161	49	-5.05891	0.000366911	0.00315733	Mgarp	67749	TRUE
-0.151766	20.7028	-4.77582	0.000730004	0.005723	-0.882983	ENSMUSG00000027006	12	-5.05782	0.000367538	0.00315933	Dnajc10	66861	TRUE
-0.211109	21.1173	-5.10975	0.000443457	0.00399609	-0.359143	ENSMUSG00000025825	6	-5.05577	0.000368721	0.00316537	Iscu	66383	TRUE
-0.34665	21.3235	-4.90569	0.000600222	0.00495755	-0.677441	ENSMUSG00000033578	7	-5.05524	0.00036903	0.00316537	Tmem35	67564	TRUE
-0.503278	16.6753	-5.35391	0.000311148	0.00306938	0.0140592	ENSMUSG00000062691	1	-5.05168	0.000371098	0.00317971	Cebpzos	NA	TRUE
-0.189622	18.7863	-5.69656	0.000191957	0.002174	0.523625	ENSMUSG00000043311	4	-5.05003	0.000372058	0.00318453	D17H6S53E	114585	TRUE
-0.254233	16.5059	-5.26268	0.000354841	0.00336193	-0.124409	ENSMUSG00000020463	4	-5.04919	0.000372548	0.00318533	Smek2	104570	TRUE
-0.215859	23.9769	-4.69827	0.000821458	0.00620348	-1.00679	ENSMUSG00000056851	25	-5.04739	0.000373606	0.00319097	Pcbp2	18521	TRUE
-0.116768	21.4392	-4.78546	0.000719411	0.00567315	-0.867643	ENSMUSG00000002550	11	-5.0403	0.000377789	0.00322326	Uck1	22245	TRUE
-0.194617	24.0662	-4.64283	0.000894253	0.00659183	-1.0958	ENSMUSG00000066232	48	-5.03821	0.000379032	0.00323043	Ipo7	233726	FALSE
-0.222584	17.2461	-5.18604	0.000396616	0.00366037	-0.241632	ENSMUSG00000042050	5	-5.03624	0.000380206	0.00323117	Wdr60	217935	TRUE
-0.162773	23.2068	-4.64284	0.000894246	0.00659183	-1.09579	ENSMUSG00000004070	18	-5.03615	0.000380257	0.00323117	Hmox2	NA	TRUE
0.337336	19.4382	5.05153	0.000483163	0.00426289	-0.449369	ENSMUSG00000040158	4	5.03604	0.000380327	0.00323117	Tax1bp3	c(76281, 102642885)	TRUE
0.204822	21.5266	4.67037	0.000857281	0.00640167	-1.05154	ENSMUSG00000043909	26	5.03514	0.000380863	0.00323229	Trp53bp1	27223	TRUE
-0.166395	21.046	-4.80158	0.000702064	0.00557481	-0.842026	ENSMUSG00000029769	11	-5.03383	0.000381647	0.00323552	Ccdc136	232664	FALSE
0.211814	19.2799	5.08158	0.000462218	0.00412805	-0.402744	ENSMUSG00000030403	6	5.03237	0.000382527	0.00323832	Vasp	22323	FALSE
-0.73814	26.5817	-4.81354	0.00068948	0.00549119	-0.823039	ENSMUSG00000024575	115	-5.03194	0.000382784	0.00323832	Pde6a	225600	TRUE
0.191644	19.5155	5.31215	0.000330389	0.00320198	-0.0491813	ENSMUSG00000011884	5	5.02073	0.000389598	0.00328994	Gltp	56356	FALSE
-0.214535	18.3542	-6.90622	3.96084e-05	0.000675871	2.19236	ENSMUSG00000022313	2	-5.02055	0.000389706	0.00328994	Utp23	78581	TRUE
-0.363401	24.8834	-4.75638	0.00075186	0.00582038	-0.913936	ENSMUSG00000041817	60	-5.01858	0.000390917	0.00329669	Fam169a	NA	TRUE
-0.192057	19.1969	-5.30562	0.000333511	0.00321873	-0.0590919	ENSMUSG00000020525	5	-5.01759	0.000391523	0.00329834	Ppm1d	53892	TRUE
-0.125905	24.4408	-4.45031	0.001205	0.00810386	-1.40798	ENSMUSG00000019795	23	-5.01317	0.000394264	0.00331794	Pcmt1	18537	TRUE
0.191675	21.3811	4.86316	0.000639789	0.00519343	-0.7445	ENSMUSG00000032869	9	5.01111	0.000395542	0.00332521	Psmf1	NA	TRUE
-0.150468	22.8013	-4.61495	0.000933429	0.00681174	-1.14072	ENSMUSG00000034189	16	-5.00101	0.00040189	0.00337504	Hsdl1	72552	TRUE
-0.415611	18.3243	-5.57852	0.000226283	0.0024037	0.349964	ENSMUSG00000028364	1	-5.00028	0.000402352	0.00337538	Tnc	21923	FALSE
0.351807	16.6836	5.32146	0.000325991	0.00316903	-0.0350577	ENSMUSG00000028430	2	4.99894	0.000403205	0.003379	Nol6	230082	TRUE
0.0991385	22.8078	4.19179	0.0018131	0.0111426	-1.83435	ENSMUSG00000056050	34	4.99702	0.000404425	0.00338569	Mia3	338366	TRUE
0.106969	23.8845	4.25462	0.00164035	0.0103669	-1.73001	ENSMUSG00000071646	42	4.99591	0.000405136	0.0033881	Mta2	23942	TRUE
-0.491941	19.1287	-5.30732	0.000332695	0.00321688	-0.0565098	ENSMUSG00000003038	1	-4.99474	0.000405883	0.00339081	Hmgn2	c(15331, 627375, 671242, 100503799)	TRUE
-0.190766	27.7778	-4.71	0.000806884	0.0061512	-0.988022	ENSMUSG00000031672	141	-4.99252	0.000407308	0.00339917	Got2	14719	TRUE
0.18475	20.1353	5.12115	0.000436097	0.00394751	-0.341528	ENSMUSG00000009741	6	4.98904	0.000409552	0.00341221	Ubp1	22221	TRUE
0.213321	22.3144	4.67421	0.000852252	0.00637134	-1.04537	ENSMUSG00000030707	18	4.98878	0.000409721	0.00341221	Coro1a	NA	FALSE
-0.207806	20.2211	-4.83023	0.000672322	0.00539804	-0.796584	ENSMUSG00000041771	9	-4.98728	0.000410693	0.00341676	Slc24a4	238384	TRUE
-0.132009	21.0167	-4.48588	0.00113996	0.00782074	-1.34995	ENSMUSG00000029141	20	-4.98432	0.000412615	0.00342919	Slc4a1ap	20534	FALSE
0.120857	21.0291	4.42188	0.0012598	0.00838475	-1.45447	ENSMUSG00000029547	21	4.98302	0.000413464	0.00343269	Ints1	68510	FALSE
-0.562021	22.486	-4.76716	0.000739656	0.00577047	-0.896766	ENSMUSG00000023982	12	-4.9804	0.000415174	0.00344332	Guca1a	14913	TRUE
0.163597	21.4222	4.60737	0.000944382	0.00684805	-1.15294	ENSMUSG00000019802	17	4.97868	0.00041631	0.00344918	Sec63	140740	TRUE
-0.588874	26.061	-4.75699	0.000751169	0.00582038	-0.912972	ENSMUSG00000028125	136	-4.97361	0.000419659	0.00347153	Abca4	11304	TRUE
-0.552641	16.7199	-4.95745	0.000555546	0.0047098	-0.596157	ENSMUSG00000027677	2	-4.97297	0.000420082	0.00347153	Ttc14	67120	TRUE
-0.159839	20.1005	-4.93956	0.000570573	0.00481684	-0.624209	ENSMUSG00000021552	8	-4.97263	0.000420306	0.00347153	Gkap1	56278	TRUE
-0.107154	24.4107	-4.28575	0.00156125	0.0099771	-1.67847	ENSMUSG00000058301	73	-4.96271	0.000426953	0.00352281	Upf1	19704	TRUE
0.157732	19.8062	5.23044	0.000371811	0.00347325	-0.173618	ENSMUSG00000071649	6	4.95984	0.000428894	0.00353518	B3gat3	72727	TRUE
-0.366292	26.0845	-4.70625	0.000811512	0.00615274	-0.994019	ENSMUSG00000000628	89	-4.95416	0.000432771	0.00356348	Hk2	15277	TRUE
0.104199	22.8403	4.29594	0.00153625	0.00988027	-1.66162	ENSMUSG00000009894	21	4.95322	0.000433414	0.00356511	Snap47	67826	TRUE
-0.513162	17.6828	-4.83356	0.000668952	0.00538151	-0.791308	ENSMUSG00000021903	4	-4.95143	0.000434646	0.00357158	Galnt15	78754	FALSE
-0.275705	18.6433	-5.06478	0.000473807	0.00420875	-0.428799	ENSMUSG00000028821	4	-4.94127	0.000441696	0.00362579	Syf2	68592	TRUE
-0.304809	20.0051	-4.84594	0.000656581	0.0053029	-0.771707	ENSMUSG00000001687	6	-4.9389	0.000443361	0.00363574	Ubl3	24109	TRUE
-0.679674	16.3003	-4.96942	0.000545725	0.00465608	-0.577409	ENSMUSG00000026097	1	-4.93253	0.000447864	0.00366892	Ormdl1	227102	TRUE
-0.139712	21.7668	-4.64685	0.000888764	0.00658161	-1.08934	ENSMUSG00000031536	12	-4.92983	0.000449788	0.00368071	Polb	18970	TRUE
0.202804	19.2857	4.99004	0.000529246	0.00455361	-0.545174	ENSMUSG00000041130	6	4.929	0.00045038	0.00368071	Zfp598	213753	TRUE
0.176036	20.1267	4.61106	0.000939033	0.00683398	-1.14699	ENSMUSG00000024942	15	4.92858	0.00045068	0.00368071	Capn1	NA	FALSE
-0.128358	23.7096	-4.35345	0.00140282	0.00916924	-1.5668	ENSMUSG00000005610	56	-4.92226	0.000455221	0.00371401	Eif4g2	13690	TRUE
-0.130172	21.7911	-4.45451	0.00119712	0.00806121	-1.40112	ENSMUSG00000020457	18	-4.91939	0.000457303	0.00372721	Drg1	13494	TRUE
-0.292743	19.9596	-4.82977	0.000672787	0.00539804	-0.79731	ENSMUSG00000040550	6	-4.91368	0.000461475	0.00375434	Otud6b	72201	TRUE
0.162534	21.1274	4.59899	0.000956658	0.00692455	-1.16647	ENSMUSG00000020903	14	4.91355	0.000461568	0.00375434	Stx8	55943	FALSE
-0.128191	22.8998	-4.35018	0.00141007	0.00920158	-1.57218	ENSMUSG00000036112	29	-4.91034	0.00046393	0.00376973	Metap2	56307	TRUE
0.188158	21.4075	4.55254	0.00102785	0.00729528	-1.24162	ENSMUSG00000033323	21	4.90632	0.000466905	0.00379006	Ctdp1	67655	TRUE
0.219506	19.626	5.58945	0.000222846	0.0023926	0.366117	ENSMUSG00000055041	3	4.90455	0.000468216	0.00379378	Commd5	66398	FALSE
-0.158792	20.1949	-4.52198	0.00107771	0.0075093	-1.2912	ENSMUSG00000047888	18	-4.90443	0.00046831	0.00379378	Tnrc6b	213988	TRUE
0.40334	22.7059	4.68356	0.000840144	0.00631486	-1.03037	ENSMUSG00000068220	12	4.89757	0.000473446	0.0038306	Lgals1	16852	FALSE
0.317291	15.6247	6.22464	9.41292e-05	0.00129045	1.27666	ENSMUSG00000037415	1	4.89709	0.00047381	0.0038306	Ranbp10	74334	TRUE
0.426005	21.0992	5.01066	0.000513288	0.00446483	-0.512982	ENSMUSG00000049878	2	4.89417	0.000476017	0.00384457	Rlf	109263	TRUE
-0.148913	20.8347	-4.53774	0.00105169	0.00741171	-1.26562	ENSMUSG00000036452	15	-4.89268	0.000477143	0.00384979	Arhgap26	545253	TRUE
0.213211	18.6802	5.63191	0.000210006	0.00230304	0.428752	ENSMUSG00000020083	3	4.88762	0.000481008	0.00387707	2010107G23Rik	NA	TRUE
0.0988615	25.6941	4.16227	0.00190081	0.0115488	-1.88355	ENSMUSG00000030357	72	4.88531	0.000482776	0.00388742	Fkbp4	14228	TRUE
0.129658	22.5748	4.3371	0.00143947	0.00934024	-1.59372	ENSMUSG00000027968	29	4.88382	0.000483929	0.00389279	Larp7	28036	FALSE
0.324068	18.5815	5.0226	0.000504287	0.00441527	-0.494377	ENSMUSG00000057672	3	4.88035	0.000486615	0.00391047	Pkn1	320795	FALSE
0.139272	21.382	4.46693	0.00117413	0.00794644	-1.38084	ENSMUSG00000039354	17	4.87941	0.000487338	0.00391093	Smarcal1	NA	FALSE
0.117598	22.3403	4.25623	0.00163616	0.0103486	-1.72734	ENSMUSG00000050812	34	4.87902	0.000487647	0.00391093	AI314180	230249	TRUE
0.192141	18.6973	4.86151	0.000641372	0.00519576	-0.747095	ENSMUSG00000038957	7	4.87737	0.000488926	0.00391727	Edc3	NA	TRUE
0.309157	16.612	6.30478	8.47576e-05	0.00119892	1.38757	ENSMUSG00000034974	1	4.87601	0.000489987	0.00392185	Dapk3	NA	FALSE
0.114754	23.5328	4.22931	0.00170777	0.0107065	-1.772	ENSMUSG00000027433	42	4.87538	0.000490483	0.00392191	Xrn2	24128	FALSE
-0.166832	19.1878	-4.69021	0.000831646	0.00626733	-1.01972	ENSMUSG00000031666	10	-4.87287	0.000492446	0.00393368	Rbl2	19651	TRUE
-0.207043	20.8101	-4.56263	0.00101192	0.00720742	-1.22527	ENSMUSG00000015002	16	-4.85341	0.000507985	0.00404828	Efr3a	76740	TRUE
-0.835057	26.2072	-4.64335	0.000893548	0.00659183	-1.09497	ENSMUSG00000029491	98	-4.8531	0.000508236	0.00404828	Pde6b	18587	TRUE
0.152134	19.71	4.82949	0.000673072	0.00539804	-0.797754	ENSMUSG00000040025	8	4.85252	0.000508708	0.00404828	Ythdf2	213541	TRUE
0.264177	20.1507	4.74471	0.000765318	0.00589611	-0.932548	ENSMUSG00000079197	7	4.85239	0.000508812	0.00404828	Psme2	19188	FALSE
-0.287748	20.8653	-4.72851	0.000784428	0.00601324	-0.958419	ENSMUSG00000072915	7	-4.85154	0.000509503	0.00404976	Gm12258	102642717	TRUE
-0.159292	20.9815	-4.92217	0.000585589	0.00487181	-0.651509	ENSMUSG00000051256	7	-4.84865	0.000511864	0.00406316	Jagn1	67767	TRUE
0.167139	23.2066	4.59354	0.000964731	0.00696413	-1.17527	ENSMUSG00000027170	12	4.8477	0.000512641	0.00406316	Eif3m	98221	FALSE
0.201859	17.2987	5.28111	0.000345513	0.00330124	-0.0963437	ENSMUSG00000034252	4	4.84762	0.000512708	0.00406316	Senp6	215351	TRUE
0.242107	21.8785	4.57825	0.000987774	0.00709667	-1.19999	ENSMUSG00000004044	16	4.84525	0.000514651	0.00407453	Ptrf	19285	TRUE
0.16011	19.5525	5.32402	0.000324792	0.0031612	-0.0311741	ENSMUSG00000046519	5	4.8443	0.000515434	0.0040767	Golph3l	229593	TRUE
0.314958	14.7428	5.25617	0.000358199	0.00337971	-0.134331	ENSMUSG00000042292	2	4.83885	0.000519946	0.00410834	Mkl1	223701	TRUE
0.24708	21.2755	4.66649	0.000862393	0.00642787	-1.05777	ENSMUSG00000044986	9	4.83566	0.000522613	0.00412535	Tst	22117	FALSE
-0.690689	21.2388	-4.62176	0.000923689	0.00675911	-1.12973	ENSMUSG00000034829	19	-4.83395	0.000524043	0.00413257	Nxnl1	c(234404, 102643259)	TRUE
-1.09726	21.4844	-4.64139	0.00089624	0.00660041	-1.09812	ENSMUSG00000004677	5	-4.8316	0.000526019	0.00414306	Myo9b	17925	FALSE
0.281291	20.3084	4.58683	0.000974775	0.00701768	-1.18611	ENSMUSG00000030554	15	4.83084	0.000526658	0.00414306	Synm	233335	TRUE
-0.136139	20.8866	-4.85326	0.000649385	0.00525007	-0.760136	ENSMUSG00000041846	8	-4.83053	0.000526922	0.00414306	Smek1	68734	TRUE
-0.210696	21.616	-4.6355	0.000904385	0.00664818	-1.1076	ENSMUSG00000028651	10	-4.82443	0.000532094	0.00417962	Ppie	56031	FALSE
-0.180611	20.3104	-4.68277	0.000841154	0.00631653	-1.03163	ENSMUSG00000042111	9	-4.82256	0.00053369	0.00418806	Ccdc115	69668	TRUE
-0.182903	19.2773	-4.81978	0.000683014	0.00545052	-0.813148	ENSMUSG00000020116	7	-4.82004	0.000535846	0.00419957	Pno1	66249	TRUE
0.204817	19.8376	5.62031	0.000213432	0.00232256	0.411671	ENSMUSG00000018659	3	4.81905	0.000536698	0.00419957	Pnpo	103711	TRUE
-0.313864	19.703	-4.65713	0.000874844	0.00649369	-1.0728	ENSMUSG00000033931	8	-4.81901	0.000536728	0.00419957	Rbm34	52202	TRUE
-0.127253	23.8132	-4.25959	0.00162745	0.0103098	-1.72178	ENSMUSG00000013736	34	-4.81155	0.000543188	0.0042431	Trnt1	70047	TRUE
0.172168	18.627	5.16937	0.000406382	0.00372904	-0.267242	ENSMUSG00000047098	5	4.81136	0.000543349	0.0042431	Rnf31	268749	FALSE
-0.283539	17.6237	-6.6522	5.43142e-05	0.000864286	1.85831	ENSMUSG00000015461	1	-4.80614	0.00054792	0.00427463	Atf6b	12915	TRUE
-0.205851	17.316	-5.58312	0.000224831	0.0023978	0.356758	ENSMUSG00000037017	3	-4.80521	0.000548737	0.00427582	Zscan21	NA	TRUE
0.134177	21.8424	4.43	0.00124388	0.00829256	-1.44118	ENSMUSG00000018322	15	4.80476	0.000549139	0.00427582	Tomm34	67145	TRUE
-0.394475	20.8909	-4.61415	0.000934576	0.00681391	-1.14201	ENSMUSG00000047298	9	-4.80234	0.000551275	0.00428829	Kcnv2	240595	TRUE
-0.352754	19.6846	-5.06274	0.000475234	0.00421613	-0.431962	ENSMUSG00000032114	2	-4.80155	0.000551968	0.00428952	Slc37a4	14385	FALSE
0.155906	22.189	5.0368	0.0004938	0.0043424	-0.472273	ENSMUSG00000020440	6	4.79753	0.000555549	0.004312	Arf5	11844	TRUE
0.216539	23.6561	4.4752	0.00115907	0.00789115	-1.36735	ENSMUSG00000030516	67	4.79696	0.00055605	0.004312	Tjp1	21872	TRUE
0.339229	18.2137	4.89152	0.000613106	0.00503286	-0.699753	ENSMUSG00000025321	3	4.79608	0.000556837	0.004312	Itgb8	320910	TRUE
0.277923	18.9732	4.89008	0.000614426	0.00503855	-0.702013	ENSMUSG00000012076	4	4.79589	0.000557011	0.004312	Brms1l	52592	TRUE
-0.298046	22.5715	-4.52582	0.0010713	0.00747769	-1.28497	ENSMUSG00000020212	27	-4.79171	0.000560759	0.00433682	Mdm1	17245	TRUE
0.182536	21.9407	4.54817	0.00103482	0.00733149	-1.2487	ENSMUSG00000020736	12	4.79022	0.000562107	0.00434306	Nt5c	50773	FALSE
0.209623	19.681	4.60196	0.000952294	0.00689918	-1.16168	ENSMUSG00000057963	10	4.78957	0.000562689	0.00434337	Itpk1	217837	TRUE
-0.327189	23.9905	-4.54304	0.00104309	0.00738353	-1.25703	ENSMUSG00000044927	19	-4.78625	0.0005657	0.00436242	H1fx	243529	FALSE
-0.154184	25.5115	-4.37077	0.00136507	0.00898399	-1.53831	ENSMUSG00000021870	79	-4.78268	0.000568957	0.0043822	Slmap	83997	TRUE
-0.241528	23.4137	-4.47664	0.00115647	0.00788683	-1.365	ENSMUSG00000050132	40	-4.78224	0.000569358	0.0043822	Sarm1	237868	TRUE
-0.232994	23.3743	-4.47441	0.00116051	0.00789421	-1.36864	ENSMUSG00000029326	27	-4.77925	0.000572103	0.00439911	Enoph1	NA	TRUE
0.402785	25.4883	4.55288	0.0010273	0.00729528	-1.24107	ENSMUSG00000022443	117	4.77478	0.000576232	0.00442661	Myh9	17886	TRUE
0.146458	24.3344	4.30236	0.00152071	0.00979606	-1.65102	ENSMUSG00000021938	35	4.76812	0.000582439	0.00447001	Pspc1	66645	TRUE
-0.197838	20.5856	-4.55322	0.00102676	0.00729528	-1.24052	ENSMUSG00000002205	11	-4.76558	0.000584826	0.00448404	Vrk3	101568	TRUE
0.12895	20.7691	4.53293	0.00105956	0.00744757	-1.27343	ENSMUSG00000025142	11	4.76268	0.000587564	0.00450073	Aspscr1	68938	FALSE
0.134685	23.1904	4.25823	0.00163097	0.0103239	-1.72403	ENSMUSG00000003033	30	4.75692	0.00059304	0.00453739	Ap1m1	11767	TRUE
0.175456	18.7114	4.88522	0.000618929	0.00505995	-0.709684	ENSMUSG00000064037	6	4.75646	0.000593481	0.00453739	Gpn1	74254	TRUE
-0.170234	20.2668	-4.44531	0.00121444	0.00813688	-1.41614	ENSMUSG00000048154	15	-4.7507	0.000599013	0.00457532	Kmt2d	381022	TRUE
0.0962534	23.5841	4.00467	0.00245064	0.01388	-2.1477	ENSMUSG00000042535	33	4.74754	0.000602077	0.00459435	Gtpbp1	14904	TRUE
-0.2252	21.8485	-4.622	0.00092336	0.00675911	-1.12936	ENSMUSG00000019362	8	-4.74609	0.000603486	0.00460072	D8Ertd738e	101966	FALSE
0.117067	23.1297	4.26234	0.00162034	0.0102729	-1.71721	ENSMUSG00000023092	18	4.74484	0.000604702	0.00460562	Fhl1	14199	TRUE
-0.345272	23.465	-4.50515	0.00110627	0.00765512	-1.31857	ENSMUSG00000018666	20	-4.74309	0.000606408	0.00461423	Cbx1	12412	TRUE
0.157792	20.1426	4.69855	0.000821114	0.00620348	-1.00635	ENSMUSG00000020589	8	4.74182	0.000607653	0.00461931	Fam49a	NA	TRUE
-0.306144	20.1612	-4.68891	0.00083329	0.00626922	-1.02179	ENSMUSG00000013822	5	-4.7375	0.000611906	0.00464724	Elof1	66126	TRUE
-0.212037	19.9749	-4.62205	0.000923277	0.00675911	-1.12926	ENSMUSG00000047613	8	-4.73648	0.000612911	0.00465013	A430005L14Rik	97159	FALSE
-0.658256	18.9186	-4.60849	0.000942757	0.00684399	-1.15113	ENSMUSG00000022911	3	-4.73594	0.000613447	0.00465013	Arl13b	68146	TRUE
0.10417	21.9738	4.12577	0.00201542	0.0120445	-1.94448	ENSMUSG00000027304	22	4.73391	0.000615459	0.00466098	Rtf1	76246	TRUE
0.414274	16.6711	4.71518	0.000800527	0.0061145	-0.979727	ENSMUSG00000021125	3	4.72896	0.000620395	0.00469235	Arg2	11847	FALSE
0.135936	21.3295	4.34855	0.0014137	0.00921414	-1.57486	ENSMUSG00000030172	16	4.72859	0.000620771	0.00469235	Erc1	111173	TRUE
-0.125753	25.8517	-4.18972	0.00181913	0.0111625	-1.83781	ENSMUSG00000073676	33	-4.72683	0.000622533	0.00469891	Hspe1	15528	FALSE
-0.239284	17.0472	-5.15806	0.00041315	0.00378682	-0.284632	ENSMUSG00000001305	3	-4.72656	0.000622811	0.00469891	Rrp15	67223	FALSE
0.171669	19.4761	4.74345	0.000766784	0.00589801	-0.934556	ENSMUSG00000001082	7	4.72453	0.000624854	0.00470689	Mfsd10	NA	FALSE
0.405812	20.9614	4.51078	0.00109662	0.0075949	-1.30941	ENSMUSG00000042359	14	4.72434	0.000625042	0.00470689	Osbpl6	99031	TRUE
0.119761	25.2435	4.15898	0.00191085	0.0115835	-1.88903	ENSMUSG00000024644	58	4.71867	0.000630799	0.00474381	Cndp2	NA	TRUE
0.337849	14.0804	5.62288	0.000212669	0.0023174	0.415451	ENSMUSG00000022503	1	4.71835	0.000631128	0.00474381	Nubp1	26425	TRUE
-0.284029	21.0554	-4.59483	0.000962818	0.00696285	-1.17319	ENSMUSG00000045767	7	-4.71682	0.000632686	0.00475107	B230219D22Rik	78521	TRUE
-0.360519	22.4001	-4.58818	0.000972745	0.00700936	-1.18393	ENSMUSG00000064061	6	-4.71558	0.000633959	0.00475617	Dzip3	224170	TRUE
0.380955	16.7343	4.88018	0.000623623	0.00508402	-0.71762	ENSMUSG00000024308	2	4.7126	0.000637023	0.0047747	Tapbp	21356	TRUE
-0.245314	17.7555	-5.09811	0.000451108	0.00405593	-0.377145	ENSMUSG00000024170	3	-4.70983	0.000639883	0.00479166	Telo2	NA	FALSE
-0.188665	19.1092	-4.77759	0.000728038	0.00571318	-0.880153	ENSMUSG00000058979	6	-4.70467	0.000645249	0.00482733	Cecr5	214932	FALSE
-0.393803	18.7967	-4.59222	0.000966703	0.00697209	-1.17741	ENSMUSG00000030264	5	-4.70222	0.000647807	0.00484195	Thumpd3	14911	FALSE
-0.162978	25.7583	-4.29655	0.00153478	0.00987873	-1.66062	ENSMUSG00000004897	61	-4.69398	0.000656512	0.00490244	Hdgf	15191	TRUE
-0.15076	18.5126	-4.93479	0.000574649	0.00482412	-0.63169	ENSMUSG00000037174	6	-4.68998	0.000660782	0.00492974	Elf2	NA	TRUE
-0.277228	18.9711	-6.47114	6.83588e-05	0.00102493	1.61501	ENSMUSG00000010290	1	-4.6877	0.000663231	0.00494341	AI597479	98404	TRUE
0.469029	22.6687	4.48868	0.00113499	0.00779333	-1.34538	ENSMUSG00000059336	11	4.68687	0.000664122	0.00494546	Slc14a1	NA	TRUE
-1.18244	21.6806	-4.52088	0.00107956	0.00751189	-1.293	ENSMUSG00000040029	2	-4.68323	0.000668047	0.00497007	Ipo8	320727	TRUE
-0.138815	21.1121	-4.41936	0.00126479	0.00841097	-1.4586	ENSMUSG00000004233	12	-4.68195	0.000669435	0.00497578	Wars2	70560	TRUE
0.150465	19.5177	4.56697	0.00100514	0.00718468	-1.21824	ENSMUSG00000035168	9	4.6806	0.000670901	0.00498206	Tanc1	66860	TRUE
0.0945276	22.0207	3.98277	0.00253938	0.0142319	-2.18462	ENSMUSG00000005370	25	4.6792	0.000672426	0.00498876	Msh6	17688	FALSE
0.162045	19.3539	6.27234	8.84241e-05	0.00123332	1.34278	ENSMUSG00000031441	3	4.67809	0.000673643	0.00499318	Atp11a	50770	TRUE
-0.235659	20.6758	-5.64708	0.000205614	0.00228396	0.451066	ENSMUSG00000038975	2	-4.67692	0.000674916	0.00499799	Rabggtb	19352	TRUE
-0.818047	20.251	-4.49957	0.00111591	0.00770849	-1.32764	ENSMUSG00000015659	5	-4.67577	0.000676182	0.00500151	Serac1	321007	TRUE
0.195903	20.191	4.52735	0.00106877	0.00747298	-1.28248	ENSMUSG00000018661	9	4.67512	0.000676897	0.00500151	Cog1	c(16834, 102641618)	FALSE
-0.30161	19.3906	-4.70659	0.000811089	0.00615274	-0.993472	ENSMUSG00000047554	4	-4.67462	0.000677447	0.00500151	Tmem41b	233724	TRUE
-0.145298	23.8963	-4.34079	0.00143111	0.00930861	-1.58764	ENSMUSG00000044894	15	-4.67422	0.000677885	0.00500151	Uqcrq	22272	FALSE
-0.268505	20.0727	-4.76951	0.000737022	0.00575552	-0.893023	ENSMUSG00000014867	4	-4.6724	0.000679893	0.00501171	Surf4	20932	TRUE
-0.151421	20.1551	-4.49712	0.00112017	0.00773132	-1.33164	ENSMUSG00000002625	10	-4.66984	0.000682721	0.00502793	Akap8l	54194	FALSE
-0.631515	14.7542	-4.71334	0.000802773	0.00612582	-0.982665	ENSMUSG00000029312	1	-4.669	0.000683654	0.00503019	Klhl8	246293	TRUE
-0.146457	20.5389	-4.35741	0.00139409	0.00913448	-1.56028	ENSMUSG00000027618	14	-4.66729	0.000685551	0.00503952	Nfs1	18041	TRUE
0.274637	20.2076	4.48979	0.00113303	0.00778655	-1.34358	ENSMUSG00000004951	9	4.6608	0.000692817	0.00508827	Hspb1	15507	FALSE
-0.271871	21.4657	-4.47187	0.00116512	0.00789591	-1.37278	ENSMUSG00000031134	10	-4.65979	0.000693953	0.00509195	Rbmx	19655	TRUE
0.66624	18.9273	4.5694	0.00100138	0.00716422	-1.21431	ENSMUSG00000038344	2	4.65794	0.000696042	0.00510261	Txlng	353170	TRUE
0.105762	22.567	4.09059	0.00213279	0.012522	-2.00336	ENSMUSG00000026309	21	4.65529	0.000699051	0.00511999	Ilkap	67444	FALSE
0.257079	19.1791	4.66434	0.000865235	0.00644307	-1.06122	ENSMUSG00000045594	5	4.65414	0.000700349	0.00512482	Glb1	12091	FALSE
-0.209534	21.3657	-4.53227	0.00106065	0.00744867	-1.2745	ENSMUSG00000032026	8	-4.64575	0.000709971	0.00519049	Rexo2	104444	TRUE
-0.141301	21.9231	-4.27314	0.00159281	0.0101464	-1.69934	ENSMUSG00000008976	17	-4.64318	0.000712947	0.00520664	Gabpa	14390	TRUE
0.15426	22.5636	4.26409	0.00161584	0.0102524	-1.71431	ENSMUSG00000034613	21	4.64272	0.000713478	0.00520664	Ppm1h	319468	TRUE
-0.289821	19.3612	-4.68973	0.000832257	0.00626733	-1.02049	ENSMUSG00000015599	4	-4.64142	0.000714987	0.00521291	Ttbk1	106763	TRUE
0.113515	22.4372	4.12022	0.00203347	0.0121162	-1.95376	ENSMUSG00000021282	21	4.63699	0.00072017	0.00524592	Eif5	c(217869, 102641436)	TRUE
-0.245893	22.3387	-4.78817	0.000716459	0.00566108	-0.863328	ENSMUSG00000026049	4	-4.63543	0.000721998	0.00525447	Tex30	75623	TRUE
-0.148663	23.9143	-4.20029	0.00178866	0.0110447	-1.82021	ENSMUSG00000018446	37	-4.6346	0.000722974	0.0052568	C1qbp	12261	FALSE
0.166556	21.0892	4.77798	0.000727616	0.00571318	-0.879545	ENSMUSG00000036943	6	4.6336	0.000724155	0.00526062	Rab8b	235442	TRUE
-0.110603	21.0037	-4.98248	0.000535224	0.00458107	-0.556983	ENSMUSG00000002017	7	-4.63195	0.000726099	0.00526997	Fam98a	72722	TRUE
-0.105097	25.6161	-4.01191	0.00242204	0.0137472	-2.13551	ENSMUSG00000025651	62	-4.63068	0.000727596	0.00527606	Uqcrc1	22273	TRUE
-0.318343	16.7216	-5.64751	0.00020549	0.00228396	0.451702	ENSMUSG00000031668	1	-4.62891	0.000729707	0.00528659	Eif2ak3	13666	TRUE
-0.264233	15.7267	-6.64749	5.46372e-05	0.000865989	1.85203	ENSMUSG00000041548	1	-4.62567	0.000733569	0.00530977	Hspb8	80888	FALSE
0.135652	23.3851	4.14294	0.00196063	0.0118227	-1.9158	ENSMUSG00000039943	40	4.61897	0.000741619	0.0053632	Plcb4	NA	TRUE
0.206806	19.0817	4.46237	0.00118251	0.00798796	-1.38828	ENSMUSG00000034354	9	4.61422	0.000747381	0.0054	Mtmr3	74302	TRUE
-0.177505	19.466	-4.70939	0.000807632	0.0061512	-0.988993	ENSMUSG00000036885	6	-4.61286	0.000749043	0.00540713	Arhgef26	622434	TRUE
-0.120032	23.7604	-4.07102	0.00220118	0.0128016	-2.03617	ENSMUSG00000010914	36	-4.61224	0.000749804	0.00540776	Pdhx	27402	TRUE
0.114551	25.3206	4.04126	0.00230961	0.0132308	-2.08615	ENSMUSG00000030751	50	4.61107	0.000751231	0.00541318	Psma1	26440	TRUE
-0.130165	19.7799	-4.52064	0.00107995	0.00751189	-1.29338	ENSMUSG00000031586	9	-4.60781	0.000755238	0.00543717	Rbpms	19663	TRUE
-0.34522	16.1921	-4.83453	0.000667973	0.00538151	-0.78977	ENSMUSG00000024477	2	-4.60436	0.0007595	0.00546295	Pggt1b	225467	TRUE
0.500636	13.6455	4.78733	0.000717374	0.00566273	-0.864667	ENSMUSG00000026836	1	4.59841	0.00076692	0.00551138	Acvr1	NA	TRUE
-0.67328	25.4436	-4.39682	0.00131031	0.0086777	-1.49554	ENSMUSG00000031789	100	-4.59782	0.000767661	0.00551176	Cngb1	333329	TRUE
-0.143204	25.4203	-4.16414	0.0018951	0.0115373	-1.88042	ENSMUSG00000021577	63	-4.59455	0.000771769	0.00553631	Sdha	66945	TRUE
0.118158	24.965	4.04648	0.00229019	0.0131675	-2.07737	ENSMUSG00000032423	48	4.59322	0.000773445	0.00554337	Syncrip	56403	TRUE
-0.225371	18.8185	-5.63509	0.000209076	0.0023002	0.433436	ENSMUSG00000051346	2	-4.59216	0.000774785	0.00554802	Spryd4	66701	TRUE
0.22497	17.5246	4.80467	0.000698792	0.00555432	-0.837122	ENSMUSG00000006191	4	4.58693	0.000781439	0.00559067	Cdkal1	68916	FALSE
0.140145	20.6201	4.48272	0.00114556	0.0078458	-1.35508	ENSMUSG00000003731	9	4.58524	0.000783602	0.00560115	Kpna6	16650	TRUE
-0.128585	20.9792	-4.60834	0.000942969	0.00684399	-1.15137	ENSMUSG00000051518	8	-4.58454	0.000784489	0.00560249	Rps19bp1	66538	FALSE
0.111243	24.7568	4.01991	0.00239084	0.0135947	-2.12205	ENSMUSG00000022241	64	4.58239	0.00078726	0.00561728	Tars	110960	FALSE
0.223416	19.2134	5.05699	0.000479281	0.00424649	-0.440883	ENSMUSG00000079427	3	4.58044	0.000789772	0.0056302	Mthfsl	100039707	FALSE
-0.366852	14.2968	-5.17921	0.000400587	0.0036843	-0.252122	ENSMUSG00000003062	1	-4.57894	0.000791714	0.00563903	Stard3nl	76205	TRUE
-0.345087	15.9438	-5.30186	0.000335321	0.00322438	-0.0647955	ENSMUSG00000030980	1	-4.56999	0.000803398	0.00571717	Knop1	66356	TRUE
0.389494	17.5308	4.56475	0.0010086	0.00719439	-1.22184	ENSMUSG00000058056	3	4.56758	0.000806571	0.00573466	Palld	72333	FALSE
-0.424402	19.1671	-4.47846	0.0011532	0.00787824	-1.36203	ENSMUSG00000057315	4	-4.56643	0.000808088	0.00574036	Arhgap24	NA	TRUE
0.134227	20.7318	4.27246	0.00159452	0.0101493	-1.70046	ENSMUSG00000004626	13	4.5628	0.000812907	0.00576801	Stxbp2	20911	TRUE
0.275084	17.3745	5.07706	0.000465301	0.00415096	-0.409739	ENSMUSG00000054263	2	4.56241	0.000813419	0.00576801	Lifr	16880	TRUE
-0.160829	20.2796	-4.35101	0.00140823	0.00919708	-1.57082	ENSMUSG00000094595	11	-4.55896	0.00081804	0.00579565	Fsbp	100503583	TRUE
-0.593269	16.2917	-4.62016	0.000925973	0.00676965	-1.13232	ENSMUSG00000057858	1	-4.5567	0.000821064	0.00581195	Fam204a	76539	TRUE
0.269801	19.6249	4.5343	0.00105731	0.00743832	-1.27121	ENSMUSG00000059791	5	4.55223	0.00082711	0.00584958	Nrm	106582	TRUE
-0.138606	22.8181	-4.13823	0.00197549	0.0118677	-1.92366	ENSMUSG00000068748	22	-4.5477	0.000833267	0.00588793	Ptprz1	19283	TRUE
-0.555349	16.2621	-4.64623	0.0008896	0.00658172	-1.09033	ENSMUSG00000023892	1	-4.54512	0.000836807	0.00590024	Zfp51	22709	FALSE
0.126594	21.6297	4.13658	0.00198073	0.0118903	-1.92642	ENSMUSG00000021262	18	4.54434	0.000837873	0.00590024	Evl	14026	TRUE
0.348303	16.0854	5.23639	0.000368613	0.00345338	-0.16452	ENSMUSG00000062627	1	4.54434	0.000837884	0.00590024	Mysm1	320713	TRUE
-0.39534	18.6437	-4.47181	0.00116522	0.00789591	-1.37288	ENSMUSG00000079509	4	-4.54429	0.000837952	0.00590024	Zfx	NA	TRUE
-0.160805	20.7535	-4.57276	0.000996196	0.00713985	-1.20888	ENSMUSG00000044708	7	-4.54255	0.000840341	0.00591188	Kcnj10	16513	TRUE
-0.412819	22.4802	-4.32415	0.0014692	0.00948709	-1.61506	ENSMUSG00000021013	24	-4.5419	0.000841234	0.00591296	Ttc8	76260	TRUE
0.134145	24.597	4.09317	0.00212394	0.0124974	-1.99903	ENSMUSG00000024767	27	4.53947	0.0008446	0.00592509	Otub1	107260	TRUE
-0.263605	20.3904	-4.37357	0.00135907	0.00896358	-1.53371	ENSMUSG00000026005	9	-4.53943	0.00084465	0.00592509	Rpe	NA	TRUE
0.205732	23.7448	4.23549	0.00169105	0.0106454	-1.76174	ENSMUSG00000027422	67	4.53905	0.000845175	0.00592509	Rrbp1	81910	FALSE
0.269265	19.9606	4.37056	0.00136552	0.00898399	-1.53866	ENSMUSG00000034488	9	4.53737	0.000847514	0.0059363	Edil3	13612	TRUE
-0.312376	18.2831	-4.64295	0.000894094	0.00659183	-1.09561	ENSMUSG00000008763	3	-4.53576	0.000849756	0.00594681	Man1a2	17156	TRUE
-0.712252	18.8071	-4.43051	0.00124289	0.00829256	-1.44034	ENSMUSG00000009828	2	-4.53488	0.000850981	0.00595019	Ick	NA	TRUE
-0.27672	22.9967	-4.27594	0.00158574	0.0101094	-1.6947	ENSMUSG00000021115	25	-4.5272	0.00086179	0.00602052	Vrk1	22367	TRUE
0.292167	22.1852	4.29287	0.00154375	0.00991263	-1.66671	ENSMUSG00000020638	18	4.52502	0.000864876	0.00603682	Cmpk2	22169	TRUE
-0.141966	20.8809	-4.2204	0.00173217	0.0108119	-1.78678	ENSMUSG00000021646	14	-4.52035	0.000871544	0.00607807	Mccc2	78038	FALSE
0.120187	22.4741	4.00511	0.0024489	0.01388	-2.14697	ENSMUSG00000003863	33	4.51872	0.000873881	0.00608617	Ppfia3	76787	TRUE
0.398025	20.8669	4.33986	0.00143319	0.0093146	-1.58916	ENSMUSG00000035299	9	4.51848	0.000874223	0.00608617	Mid1	17318	FALSE
0.100146	22.0706	4.07552	0.00218524	0.0127274	-2.02862	ENSMUSG00000020936	15	4.51512	0.000879064	0.00611457	Nmt1	18107	TRUE
-0.136015	23.4407	-4.06864	0.00220966	0.0128323	-2.04017	ENSMUSG00000028080	56	-4.51397	0.000880735	0.00611698	Lrba	80877	TRUE
-0.351647	17.3676	-4.47216	0.00116458	0.00789591	-1.3723	ENSMUSG00000002459	4	-4.51383	0.000880936	0.00611698	Rgs20	NA	TRUE
-0.145662	20.1971	-5.47358	0.000262355	0.00268379	0.193912	ENSMUSG00000027679	4	-4.51073	0.000885443	0.00614295	Dnajc19	c(67713, 100503724)	FALSE
-0.114075	22.9917	-4.06223	0.00223265	0.0129284	-2.05093	ENSMUSG00000031819	18	-4.5086	0.000888538	0.0061591	Emc8	18117	TRUE
-0.115181	21.6632	-4.44375	0.00121741	0.00814313	-1.41869	ENSMUSG00000039530	9	-4.50519	0.000893549	0.00618848	Tusc3	80286	TRUE
-0.140453	20.9204	-4.29406	0.00154084	0.0099019	-1.66474	ENSMUSG00000027894	11	-4.50427	0.000894896	0.00619247	Slc6a17	229706	TRUE
-0.322435	18.6117	-4.49012	0.00113245	0.00778655	-1.34304	ENSMUSG00000021901	4	-4.50306	0.000896676	0.00619943	Bap1	104416	TRUE
-0.260368	15.4644	-5.08383	0.000460686	0.00412355	-0.399251	ENSMUSG00000034563	2	-4.49967	0.000901703	0.00622882	Ccpg1	72278	TRUE
0.410726	13.6499	4.86491	0.000638103	0.00518499	-0.741729	ENSMUSG00000028541	1	4.493	0.000911656	0.00629215	B4galt2	53418	TRUE
-0.227119	19.4207	-4.89857	0.000606655	0.00499525	-0.688641	ENSMUSG00000022228	3	-4.4882	0.000918901	0.00633656	Zscan26	432731	TRUE
-0.178439	21.5849	-4.2866	0.00155915	0.00997158	-1.67706	ENSMUSG00000027305	11	-4.48769	0.000919671	0.00633656	Ndufaf1	NA	FALSE
0.142812	19.9331	4.45934	0.00118812	0.00801408	-1.39323	ENSMUSG00000038861	8	4.48593	0.00092234	0.006345	Pi4kb	107650	FALSE
0.115123	19.8394	4.21344	0.0017515	0.0109044	-1.79834	ENSMUSG00000033295	12	4.48584	0.000922477	0.006345	Ptprf	19268	TRUE
-0.232895	21.0495	-4.39342	0.00131731	0.00871688	-1.50111	ENSMUSG00000020386	7	-4.48395	0.000925357	0.00635935	Sar1b	66397	TRUE
-0.189486	19.4577	-4.38448	0.00133596	0.00881843	-1.51579	ENSMUSG00000029389	8	-4.48285	0.00092704	0.00636546	Ddx55	67848	TRUE
-0.27743	16.1412	-5.91546	0.000142206	0.0017202	0.840497	ENSMUSG00000075592	1	-4.48175	0.000928713	0.00636652	Nynrin	277154	TRUE
0.234074	21.0694	4.39012	0.00132416	0.00875498	-1.50653	ENSMUSG00000001794	7	4.48171	0.000928781	0.00636652	Capns1	12336	TRUE
0.11502	24.0387	4.08014	0.00216904	0.0126699	-2.02088	ENSMUSG00000028367	16	4.48099	0.000929881	0.00636861	Txn1	22166	FALSE
-0.154748	22.8984	-4.12059	0.00203226	0.0121162	-1.95314	ENSMUSG00000000339	21	-4.47226	0.000943375	0.00645552	Rtca	66368	FALSE
-0.245752	18.3526	-4.77061	0.000735788	0.00575148	-0.891265	ENSMUSG00000022401	3	-4.46935	0.000947915	0.00647538	Xpnpep3	321003	TRUE
-0.165101	23.3669	-4.10576	0.00208132	0.0123047	-1.97796	ENSMUSG00000021986	34	-4.46926	0.000948046	0.00647538	Amer2	72125	TRUE
-0.141841	23.7583	-4.11419	0.00205328	0.0122096	-1.96384	ENSMUSG00000024158	18	-4.46885	0.000948699	0.00647538	Hagh	14651	TRUE
0.205443	15.9747	5.72582	0.000184339	0.00210299	0.566381	ENSMUSG00000035614	2	4.45985	0.000962889	0.00656664	Fam179b	328108	TRUE
-0.14922	21.3098	-4.07776	0.00217736	0.0127092	-2.02486	ENSMUSG00000058392	25	-4.45806	0.000965747	0.00658053	Rrp1b	72462	TRUE
0.220514	18.9327	4.89714	0.000607954	0.00500081	-0.690889	ENSMUSG00000027935	3	4.45625	0.000968641	0.00659465	Rab13	68328	FALSE
-0.122782	26.1194	-4.10877	0.00207127	0.0122776	-1.97292	ENSMUSG00000024359	127	-4.45433	0.000971717	0.00660998	Hspa9	15526	TRUE
0.138894	20.4581	4.13417	0.00198842	0.0119195	-1.93045	ENSMUSG00000048000	15	4.45067	0.000977611	0.00664444	Gigyf2	227331	TRUE
-0.133107	19.9883	-4.35438	0.00140076	0.00916849	-1.56526	ENSMUSG00000004069	9	-4.44993	0.000978808	0.00664694	Dnaja3	83945	TRUE
0.162152	20.0021	4.74994	0.000759257	0.00585768	-0.924208	ENSMUSG00000030272	5	4.44293	0.000990202	0.00671863	Camk1	52163	FALSE
0.356079	15.334	5.02086	0.000505585	0.00441698	-0.497079	ENSMUSG00000031381	1	4.4405	0.000994186	0.00673996	Piga	NA	TRUE
0.164591	20.1213	4.19185	0.00181295	0.0111426	-1.83426	ENSMUSG00000044030	13	4.43921	0.000996315	0.00674868	Irf2bp1	272359	TRUE
-0.230974	19.4153	-5.25816	0.000357167	0.00337395	-0.131293	ENSMUSG00000024426	2	-4.43559	0.0010023	0.00678351	Atat1	73242	TRUE
-0.134386	21.4933	-4.18892	0.00182144	0.0111681	-1.83913	ENSMUSG00000003421	12	-4.43503	0.00100324	0.0067841	Nosip	66394	TRUE
0.238377	18.0361	4.75384	0.000754766	0.00583724	-0.917983	ENSMUSG00000034412	3	4.42988	0.00101181	0.00683634	Tbc1d10a	103724	TRUE
-0.260754	21.357	-4.4142	0.00127505	0.00847217	-1.46704	ENSMUSG00000028884	5	-4.42924	0.00101289	0.00683783	Rpa2	19891	TRUE
-0.196399	19.9899	-4.31862	0.0014821	0.00956272	-1.62418	ENSMUSG00000038174	8	-4.42414	0.00102148	0.00689008	Fam126b	213056	TRUE
-0.653936	18.5109	-4.33277	0.00144932	0.00939659	-1.60084	ENSMUSG00000025413	2	-4.42352	0.00102254	0.00689138	Ttc4	72354	FALSE
-0.197971	26.0272	-4.13922	0.00197235	0.0118666	-1.922	ENSMUSG00000021196	87	-4.42297	0.00102347	0.00689185	Pfkp	56421	TRUE
-0.0894028	26.1482	-3.83852	0.00321435	0.0170384	-2.42889	ENSMUSG00000022234	96	-4.42091	0.00102697	0.00690964	Cct5	12465	FALSE
0.245073	23.2404	4.14793	0.001945	0.0117375	-1.90747	ENSMUSG00000031626	35	4.41264	0.00104114	0.00699911	Sorbs2	234214	TRUE
-0.166963	19.231	-5.5015	0.000252193	0.00260643	0.235581	ENSMUSG00000058503	3	-4.41105	0.00104388	0.00701168	Fam133b	c(68152, 102638226)	TRUE
-0.226546	17.5278	-4.57784	0.000988402	0.00709667	-1.20065	ENSMUSG00000034685	4	-4.40823	0.00104878	0.00703868	Fam171a2	217219	FALSE
-0.209761	17.7103	-5.52102	0.000245338	0.00255203	0.264654	ENSMUSG00000019797	2	-4.40719	0.00105059	0.0070449	1700021F05Rik	67851	FALSE
-0.103419	22.504	-3.86263	0.00308965	0.0165939	-2.38794	ENSMUSG00000049792	24	-4.40417	0.00105586	0.00707435	Bag5	NA	TRUE
0.134881	23.0884	3.98927	0.00251266	0.0141117	-2.17365	ENSMUSG00000031731	26	4.40291	0.00105807	0.00708326	Ap1g1	11765	TRUE
-0.192049	23.4301	-4.22827	0.00171059	0.0107065	-1.77371	ENSMUSG00000027201	10	-4.40058	0.00106217	0.00710478	Myef2	17876	TRUE
-0.129029	21.8452	-4.08959	0.00213623	0.012533	-2.00504	ENSMUSG00000013465	14	-4.39627	0.0010698	0.00714981	Nelfb	58202	TRUE
0.15466	19.7408	4.22796	0.00171143	0.0107065	-1.77423	ENSMUSG00000037461	10	4.3937	0.00107438	0.00717445	Ints7	NA	TRUE
0.352025	21.7011	4.21215	0.00175512	0.0109117	-1.80049	ENSMUSG00000032482	10	4.39235	0.00107679	0.00718066	Cspg5	29873	FALSE
0.123997	20.4445	4.18254	0.00184011	0.011274	-1.84976	ENSMUSG00000046010	11	4.39218	0.0010771	0.00718066	Zfp830	66983	FALSE
0.221991	18.0758	4.57324	0.000995447	0.00713985	-1.20809	ENSMUSG00000025658	4	4.39097	0.00107925	0.00718342	Cnksr2	245684	TRUE
0.24314	18.686	4.67908	0.000845918	0.00634637	-1.03756	ENSMUSG00000006205	3	4.39094	0.0010793	0.00718342	Htra1	56213	TRUE
0.0938021	22.541	3.74558	0.00374648	0.0191747	-2.58725	ENSMUSG00000032480	33	4.39039	0.0010803	0.00718406	Dhx30	NA	FALSE
-0.126395	20.0291	-4.23073	0.00170389	0.0107065	-1.76963	ENSMUSG00000021704	10	-4.3873	0.00108586	0.00721505	Mtx3	382793	TRUE
0.178528	23.4271	4.07698	0.0021801	0.0127159	-2.02617	ENSMUSG00000022378	22	4.38255	0.00109446	0.00726622	Fam49b	NA	TRUE
-0.105905	23.8775	-3.87477	0.00302874	0.0163463	-2.36732	ENSMUSG00000054405	22	-4.37939	0.00110022	0.0072984	Dnajc8	68598	TRUE
-0.0944345	23.5456	-3.73513	0.00381184	0.0193855	-2.60511	ENSMUSG00000028330	36	-4.37456	0.0011091	0.00734135	Ncbp1	433702	TRUE
-0.52921	16.1143	-4.47694	0.00115593	0.00788683	-1.36451	ENSMUSG00000103144	1	-4.37356	0.00111094	0.00734135	Pcdhga1	93709	TRUE
0.113477	20.7966	4.15977	0.00190841	0.0115835	-1.8877	ENSMUSG00000021824	11	4.37321	0.0011116	0.00734135	Ap3m1	55946	TRUE
0.161133	19.1316	4.49226	0.00112867	0.00776993	-1.33955	ENSMUSG00000037679	6	4.37312	0.00111175	0.00734135	Inf2	70435	TRUE
-0.226845	17.4216	-4.73851	0.000772578	0.00593494	-0.942453	ENSMUSG00000023913	3	-4.37274	0.00111246	0.00734135	Pla2g7	27226	TRUE
-0.13301	27.0743	-4.04423	0.00229854	0.0131957	-2.08115	ENSMUSG00000025190	119	-4.3727	0.00111253	0.00734135	Got1	14718	TRUE
-0.244169	23.9767	-4.11435	0.00205276	0.0122096	-1.96358	ENSMUSG00000029836	28	-4.37191	0.00111399	0.00734135	Cbx3	c(12417, 544944, 628648, 102642820)	TRUE
-0.177227	19.0328	-4.34777	0.00141544	0.00921414	-1.57615	ENSMUSG00000028158	7	-4.3719	0.00111402	0.00734135	Mttp	17777	TRUE
-0.163612	22.461	-4.24347	0.0016697	0.0105275	-1.74849	ENSMUSG00000057497	9	-4.3701	0.00111736	0.00735732	Fam136a	c(66488, 102632427, 102643001)	TRUE
0.188348	17.7179	5.95516	0.00013477	0.00166285	0.897256	ENSMUSG00000058444	2	4.36908	0.00111926	0.0073582	Map2k5	23938	FALSE
0.193596	18.2489	5.00009	0.0005214	0.00452067	-0.529469	ENSMUSG00000055723	3	4.36904	0.00111933	0.0073582	Rras2	66922	FALSE
0.397609	20.0359	4.1735	0.00186693	0.0113775	-1.86482	ENSMUSG00000062151	13	4.36631	0.00112442	0.00737968	Unc13c	NA	TRUE
-0.241176	15.67	-4.65557	0.000876949	0.00650012	-1.07532	ENSMUSG00000031154	3	-4.3663	0.00112444	0.00737968	Otud5	54644	FALSE
-0.171642	23.4997	-4.03765	0.00232312	0.0132703	-2.0922	ENSMUSG00000020547	27	-4.36492	0.00112702	0.00738802	Bzw2	66912	TRUE
-0.115851	20.5606	-4.2137	0.0017508	0.0109044	-1.79792	ENSMUSG00000030987	10	-4.36464	0.00112755	0.00738802	Stim1	20866	TRUE
-0.126932	24.948	-3.92415	0.00279375	0.0153816	-2.28364	ENSMUSG00000026618	63	-4.36336	0.00112996	0.00739561	Iars2	381314	TRUE
-0.12126	19.8106	-5.14302	0.000422343	0.00385785	-0.307799	ENSMUSG00000028901	5	-4.36304	0.00113055	0.00739561	Gmeb1	NA	FALSE
-0.581023	21.668	-4.19664	0.00179912	0.0110907	-1.82629	ENSMUSG00000050786	6	-4.35797	0.00114014	0.00745226	Ccdc126	57895	TRUE
-0.176881	19.0215	-5.19979	0.00038875	0.0036002	-0.220538	ENSMUSG00000031467	3	-4.35519	0.00114543	0.00747629	Agpat5	52123	TRUE
0.140013	20.1986	4.24921	0.00165452	0.01044	-1.73897	ENSMUSG00000024537	9	4.35495	0.00114589	0.00747629	Psmg2	107047	FALSE
0.233734	16.139	4.67603	0.000849877	0.00636416	-1.04245	ENSMUSG00000037791	3	4.35457	0.00114661	0.00747629	Phf12	268448	TRUE
0.178269	19.0935	4.21695	0.00174172	0.0108621	-1.79251	ENSMUSG00000021285	9	4.35241	0.00115074	0.00749712	Ppp1r13b	21981	FALSE
-0.186139	22.283	-4.08253	0.00216069	0.0126392	-2.01687	ENSMUSG00000002660	17	-4.35028	0.00115485	0.00751345	Clpp	53895	FALSE
0.333829	14.5101	5.00941	0.000514239	0.00446825	-0.514927	ENSMUSG00000003308	1	4.34986	0.00115565	0.00751345	Keap1	NA	FALSE
-0.198995	21.4912	-4.12774	0.00200904	0.0120269	-1.94119	ENSMUSG00000018377	13	-4.34965	0.00115606	0.00751345	Vezf1	22344	TRUE
0.153393	19.6965	4.2294	0.00170751	0.0107065	-1.77184	ENSMUSG00000035441	9	4.34819	0.00115888	0.00752565	Myo1d	338367	FALSE
-0.113933	22.5451	-3.84058	0.0032035	0.0170277	-2.42539	ENSMUSG00000025862	35	-4.34511	0.00116482	0.00755421	Stag2	20843	TRUE
-0.12799	21.9932	-4.00326	0.00245627	0.0138923	-2.15008	ENSMUSG00000020111	16	-4.34494	0.00116516	0.00755421	Micu1	216001	TRUE
0.189476	20.3868	4.36735	0.00137244	0.00901475	-1.54394	ENSMUSG00000020097	6	4.34171	0.00117145	0.00758886	Sgpl1	NA	TRUE
-0.214176	20.7086	-4.10493	0.00208411	0.0123047	-1.97935	ENSMUSG00000039536	15	-4.33856	0.00117762	0.00761875	Stau1	20853	TRUE
0.130301	19.9751	4.63478	0.000905392	0.00664949	-1.10877	ENSMUSG00000020056	6	4.33839	0.00117796	0.00761875	Ccdc53	67282	FALSE
-0.190502	21.5077	-4.19404	0.00180662	0.0111198	-1.83062	ENSMUSG00000057130	9	-4.33513	0.00118439	0.00765414	Txnl4a	27366	TRUE
-0.178949	19.8801	-4.19549	0.00180243	0.0111025	-1.8282	ENSMUSG00000068323	9	-4.3311	0.00119238	0.00769833	Slc4a5	232156	TRUE
0.100123	23.0054	3.74762	0.00373386	0.0191468	-2.58377	ENSMUSG00000027799	49	4.33071	0.00119315	0.00769833	Nbea	26422	TRUE
0.153297	20.2352	4.27146	0.00159705	0.0101493	-1.70211	ENSMUSG00000024050	8	4.3283	0.00119796	0.00772318	Wiz	22404	TRUE
-0.198852	21.4771	-4.05087	0.00227398	0.013097	-2.06999	ENSMUSG00000028106	22	-4.32764	0.00119927	0.00772541	Rprd2	75137	TRUE
-0.124418	21.8882	-3.99586	0.00248592	0.0140204	-2.16254	ENSMUSG00000005374	15	-4.3246	0.00120537	0.00775658	Tbl2	27368	TRUE
0.132282	24.5153	3.92792	0.00277664	0.0153365	-2.27727	ENSMUSG00000034021	76	4.32427	0.00120604	0.00775658	Pds5b	100710	TRUE
-0.217159	18.9834	-4.37192	0.00136259	0.00897947	-1.53641	ENSMUSG00000023104	5	-4.31968	0.00121531	0.00780486	Rfc2	19718	FALSE
-0.180291	23.1789	-4.03705	0.00232539	0.0132738	-2.09322	ENSMUSG00000003923	19	-4.31959	0.0012155	0.00780486	Tfam	21780	TRUE
0.140278	24.6346	3.919	0.00281735	0.015455	-2.29236	ENSMUSG00000026275	47	4.31879	0.00121712	0.0078072	Ppp1r7	66385	TRUE
-0.0922499	23.6073	-3.68865	0.00411713	0.0203344	-2.68461	ENSMUSG00000025156	31	-4.31796	0.00121882	0.0078072	Gps1	209318	TRUE
-0.335887	15.9508	-4.94303	0.000567619	0.00480201	-0.618755	ENSMUSG00000091264	1	-4.31768	0.00121938	0.0078072	Smim13	108934	TRUE
0.18037	17.5629	6.09039	0.00011242	0.00145047	1.08891	ENSMUSG00000054509	2	4.3175	0.00121975	0.0078072	Parp4	328417	FALSE
0.306173	18.2899	4.39726	0.0013094	0.0086777	-1.49482	ENSMUSG00000062960	3	4.31348	0.00122797	0.0078535	Kdr	16542	TRUE
0.103736	21.4951	4.27006	0.0016006	0.0101637	-1.70443	ENSMUSG00000036188	9	4.31233	0.00123034	0.00786239	Ankmy2	217473	TRUE
-0.31491	21.0543	-4.12119	0.0020303	0.0121162	-1.95214	ENSMUSG00000030701	12	-4.31181	0.00123141	0.00786296	Plekhb1	27276	TRUE
-0.243695	17.6682	-4.41027	0.00128294	0.00851755	-1.47349	ENSMUSG00000025878	4	-4.31075	0.0012336	0.00787067	Uimc1	20184	TRUE
0.117824	21.713	3.90226	0.00289547	0.0157542	-2.32071	ENSMUSG00000031862	19	4.30826	0.00123873	0.00789715	Atp13a1	170759	TRUE
-0.320045	16.5728	-4.53098	0.00106276	0.00745697	-1.27658	ENSMUSG00000032342	2	-4.30735	0.00124061	0.00790285	Mto1	68291	TRUE
-0.245392	17.7525	-4.89581	0.000609167	0.00500565	-0.692983	ENSMUSG00000032381	2	-4.30671	0.00124195	0.00790513	Fam96a	68250	TRUE
0.148016	20.2174	4.10556	0.00208199	0.0123047	-1.97829	ENSMUSG00000014601	11	4.30266	0.00125038	0.00795248	Strip1	229707	TRUE
-0.126338	22.7692	-3.87799	0.00301279	0.0162821	-2.36185	ENSMUSG00000030850	26	-4.29977	0.00125645	0.00798252	Ate1	11907	TRUE
0.1517	19.6928	4.44676	0.0012117	0.00812527	-1.41377	ENSMUSG00000021645	6	4.29946	0.0012571	0.00798252	Smn1	20595	FALSE
0.175768	21.5789	4.70822	0.000809074	0.00615274	-0.990864	ENSMUSG00000077450	4	4.29833	0.00125948	0.00799038	Rab11b	19326	TRUE
-0.236614	25.5484	-4.03826	0.00232083	0.0132666	-2.09118	ENSMUSG00000015217	37	-4.29793	0.00126033	0.00799038	Hmgb3	NA	TRUE
0.259565	19.8137	4.09123	0.00213061	0.0125195	-2.0023	ENSMUSG00000034810	13	4.29352	0.00126966	0.00804319	Scn7a	20272	TRUE
-0.184076	17.9191	-5.88156	0.000148905	0.00178775	0.791864	ENSMUSG00000059288	2	-4.29208	0.00127271	0.00805614	Cdyl	12593	TRUE
0.162254	19.8285	4.54936	0.00103292	0.00732452	-1.24678	ENSMUSG00000026254	5	4.29084	0.00127537	0.00806659	Eif4e2	26987	TRUE
-0.193386	20.7541	-4.14792	0.00194503	0.0117375	-1.90749	ENSMUSG00000023032	9	-4.28954	0.00127815	0.00807781	Slc4a8	59033	TRUE
-0.415706	15.3608	-4.5706	0.000999518	0.00715727	-1.21236	ENSMUSG00000030402	1	-4.28599	0.00128577	0.00811956	Ppm1n	232941	TRUE
0.228582	18.4812	5.01767	0.00050798	0.00443308	-0.50205	ENSMUSG00000002233	2	4.2852	0.00128745	0.00812341	Rhoc	11853	TRUE
0.156059	21.1583	4.06477	0.00222348	0.0128846	-2.04665	ENSMUSG00000060475	12	4.28476	0.0012884	0.00812341	Wtap	NA	TRUE
0.177842	20.7039	4.33185	0.00145144	0.00939861	-1.60236	ENSMUSG00000079484	6	4.28333	0.0012915	0.00813653	Phyhd1	227696	TRUE
0.147555	17.5488	5.01617	0.000509112	0.00443813	-0.504391	ENSMUSG00000037514	4	4.28274	0.00129278	0.00813823	Pank2	74450	TRUE
0.384146	18.2424	4.36601	0.00137533	0.00902633	-1.54613	ENSMUSG00000040606	2	4.28215	0.00129405	0.00813985	Kazn	71529	TRUE
0.0912164	23.3343	3.67602	0.0042044	0.0206487	-2.70624	ENSMUSG00000022312	26	4.28001	0.00129869	0.00816264	Eif3h	68135	TRUE
-0.1539	27.8257	-4.1267	0.00201242	0.0120355	-1.94293	ENSMUSG00000021270	201	-4.27765	0.00130384	0.00818854	Hsp90aa1	15519	TRUE
0.254571	22.3506	4.03169	0.00234563	0.0133677	-2.10222	ENSMUSG00000059316	27	4.27403	0.00131178	0.00823199	Slc27a4	26569	TRUE
0.133969	25.9602	3.87753	0.00301508	0.0162834	-2.36264	ENSMUSG00000021314	67	4.27054	0.00131948	0.00827383	Amph	218038	TRUE
-0.276723	17.733	-5.42644	0.00028052	0.00281573	0.123309	ENSMUSG00000023027	1	-4.26991	0.00132086	0.00827603	Atf1	c(11908, 100040260)	TRUE
0.184154	21.3937	4.01475	0.0024109	0.0136936	-2.13073	ENSMUSG00000030533	16	4.26885	0.00132322	0.00828434	Unc45a	NA	FALSE
-0.140566	21.5075	-4.10879	0.00207119	0.0122776	-1.97288	ENSMUSG00000021102	10	-4.26727	0.00132674	0.00829987	Glrx5	73046	TRUE
-0.147531	23.3077	-3.89869	0.00291244	0.0158251	-2.32676	ENSMUSG00000036932	30	-4.26266	0.00133704	0.00835778	Aifm1	26926	FALSE
0.19065	22.7087	4.05559	0.00225672	0.0130395	-2.06207	ENSMUSG00000027940	12	4.26078	0.00134126	0.00837764	Tpm3	59069	TRUE
-0.210943	20.3794	-4.1107	0.00206485	0.0122577	-1.96969	ENSMUSG00000025280	9	-4.25778	0.00134802	0.00840682	Polr3a	218832	FALSE
0.103738	23.9377	3.76756	0.00361284	0.0186815	-2.54973	ENSMUSG00000036550	80	4.25778	0.00134803	0.00840682	Cnot1	c(234594, 620499)	TRUE
0.113245	23.6786	3.77972	0.00354104	0.0183813	-2.52899	ENSMUSG00000040463	60	4.25575	0.00135261	0.00842375	Mybbp1a	18432	FALSE
0.0931523	20.101	3.78213	0.003527	0.0183322	-2.52489	ENSMUSG00000041341	17	4.25565	0.00135284	0.00842375	Atg2b	76559	TRUE
-0.286206	19.8821	-4.15905	0.00191061	0.0115835	-1.8889	ENSMUSG00000036026	6	-4.25508	0.00135415	0.00842535	Tmem63b	224807	TRUE
-0.12913	19.4454	-4.15261	0.00193046	0.0116671	-1.89966	ENSMUSG00000040867	9	-4.24667	0.00137341	0.00852707	Begain	NA	TRUE
0.368965	24.7	4.04599	0.00229201	0.0131675	-2.07819	ENSMUSG00000031328	99	4.24664	0.00137346	0.00852707	Flna	192176	FALSE
0.108854	23.1734	3.74683	0.00373876	0.0191596	-2.58512	ENSMUSG00000020572	31	4.24643	0.00137395	0.00852707	Nampt	59027	TRUE
0.137836	22.8185	3.91573	0.00283243	0.0154953	-2.29789	ENSMUSG00000038936	18	4.24608	0.00137475	0.00852707	Sccpdh	109232	TRUE
0.230138	19.2665	4.36763	0.00137183	0.00901475	-1.54347	ENSMUSG00000003184	4	4.24317	0.00138151	0.00856235	Irf3	54131	FALSE
-0.139172	27.8966	-3.96469	0.00261515	0.0145649	-2.21513	ENSMUSG00000020321	133	-4.24038	0.00138799	0.00859157	Mdh1	17449	TRUE
0.132836	20.3638	4.22035	0.00173233	0.0108119	-1.78687	ENSMUSG00000024187	8	4.24022	0.00138836	0.00859157	Itfg3	NA	TRUE
-0.0997073	23.643	-3.68115	0.00416871	0.0205111	-2.69745	ENSMUSG00000067367	33	-4.23526	0.00139998	0.00865676	Lyar	NA	TRUE
-0.226271	20.4731	-4.01966	0.00239179	0.0135947	-2.12246	ENSMUSG00000024424	14	-4.23346	0.00140422	0.00867632	Ttc39c	NA	FALSE
0.227715	17.0644	4.93585	0.000573738	0.00482412	-0.630024	ENSMUSG00000036693	2	4.23282	0.00140574	0.00867898	Nop14	75416	FALSE
-0.25211	18.1183	-4.42724	0.00124928	0.00832159	-1.4457	ENSMUSG00000018040	3	-4.2228	0.00142962	0.00881416	Rrp7a	74778	TRUE
0.193641	21.8783	4.00747	0.00243955	0.0138368	-2.14299	ENSMUSG00000039145	13	4.22272	0.00142983	0.00881416	Camk1d	227541	TRUE
-0.118003	22.5664	-3.76032	0.00365631	0.0188472	-2.56209	ENSMUSG00000002052	42	-4.21915	0.00143842	0.00886034	Supt6	20926	TRUE
0.17723	20.041	4.18101	0.00184461	0.0112869	-1.8523	ENSMUSG00000029598	7	4.2156	0.00144705	0.00890663	Plbd2	71772	TRUE
0.205721	17.1062	5.18708	0.000396018	0.00365906	-0.240043	ENSMUSG00000042216	2	4.21318	0.00145295	0.00893612	Sgsm1	52850	TRUE
0.112938	24.5289	3.73232	0.00382957	0.0194385	-2.6099	ENSMUSG00000017428	45	4.21195	0.00145598	0.00894789	Psmd11	69077	TRUE
0.178196	21.5597	4.07389	0.002191	0.0127517	-2.03136	ENSMUSG00000024480	9	4.2078	0.00146619	0.00900372	Ap3s1	11777	TRUE
0.125217	19.5802	4.2051	0.00177498	0.0109756	-1.81222	ENSMUSG00000033444	8	4.20688	0.00146847	0.00901083	Specc1l	74392	TRUE
-0.171815	17.9426	-4.60883	0.000942261	0.00684399	-1.15058	ENSMUSG00000037355	4	-4.2062	0.00147016	0.00901427	Uvssa	71101	TRUE
0.367036	19.7415	4.03947	0.00231628	0.0132501	-2.08914	ENSMUSG00000026365	9	4.20554	0.00147178	0.00901735	Cfh	12628	FALSE
0.0860653	26.0996	3.56833	0.00503135	0.0234822	-2.8911	ENSMUSG00000007564	62	4.20382	0.00147604	0.00903653	Ppp2r1a	51792	TRUE
0.135664	21.5712	3.83932	0.00321012	0.0170338	-2.42753	ENSMUSG00000019907	23	4.20221	0.00148006	0.00905425	Ppp1r12a	17931	FALSE
-0.177767	20.0898	-4.06636	0.00221778	0.0128609	-2.04398	ENSMUSG00000041765	9	-4.19998	0.00148564	0.00908145	Ubac2	68889	TRUE
-0.273733	17.624	-4.33161	0.00145198	0.00939861	-1.60275	ENSMUSG00000038806	3	-4.19709	0.0014929	0.00911886	Sde2	208768	TRUE
-0.108075	23.8068	-3.73195	0.00383195	0.0194385	-2.61054	ENSMUSG00000024782	24	-4.19659	0.00149415	0.00911957	Ak3	56248	TRUE
-0.216148	22.5807	-3.97018	0.00259188	0.0144554	-2.20586	ENSMUSG00000002028	15	-4.19177	0.00150635	0.00918209	Kmt2a	NA	TRUE
0.133612	21.2579	4.09116	0.00213082	0.0125195	-2.0024	ENSMUSG00000020608	9	4.19163	0.00150669	0.00918209	Smc6	67241	TRUE
0.160685	22.2575	3.94438	0.0027031	0.0149819	-2.24944	ENSMUSG00000037852	14	4.18935	0.0015125	0.00921053	Cpe	12876	TRUE
0.0925198	23.9407	3.60768	0.00471118	0.0223044	-2.82347	ENSMUSG00000005625	29	4.18771	0.0015167	0.00922906	Psmd4	19185	TRUE
-0.166929	18.9891	-4.38763	0.00132936	0.0087821	-1.51062	ENSMUSG00000049643	5	-4.18504	0.00152354	0.00926365	2310022A10Rik	66367	TRUE
-0.20516	24.1946	-3.91578	0.00283223	0.0154953	-2.29782	ENSMUSG00000029432	28	-4.18268	0.00152963	0.00929367	Gbas	14467	TRUE
0.118674	21.2353	3.98004	0.00255063	0.014275	-2.18921	ENSMUSG00000030726	11	4.17923	0.00153854	0.00934075	Pold3	67967	TRUE
-0.149504	25.0607	-3.82462	0.00328862	0.0173861	-2.45252	ENSMUSG00000024581	39	-4.17676	0.00154499	0.0093728	Napg	108123	TRUE
0.266103	20.438	4.56438	0.00100919	0.00719439	-1.22244	ENSMUSG00000029213	2	4.17594	0.00154713	0.009374	Commd8	27784	TRUE
0.113843	23.6924	3.70983	0.00397496	0.0198903	-2.64836	ENSMUSG00000037851	47	4.17578	0.00154753	0.009374	Iars	105148	FALSE
-0.106303	27.0103	-3.97411	0.00257536	0.0143951	-2.19922	ENSMUSG00000020361	177	-4.17488	0.0015499	0.00937787	Hspa4	15525	TRUE
-0.125292	21.6574	-3.85168	0.00314564	0.0168075	-2.40653	ENSMUSG00000028383	16	-4.17465	0.00155051	0.00937787	Hsdl2	72479	TRUE
0.352428	17.8834	4.29214	0.00154553	0.00991609	-1.66791	ENSMUSG00000015027	2	4.17372	0.00155293	0.00938544	Galns	50917	FALSE
-0.406343	19.3234	-4.08247	0.00216089	0.0126392	-2.01697	ENSMUSG00000042529	4	-4.17153	0.00155867	0.00940305	Kcnj12	16515	TRUE
0.234821	17.826	4.11258	0.00205862	0.0122297	-1.96655	ENSMUSG00000022801	6	4.17089	0.00156036	0.00940305	Lrch3	70144	TRUE
0.563847	15.6781	4.2107	0.00175919	0.0109177	-1.80291	ENSMUSG00000048285	1	4.17084	0.00156049	0.00940305	Frmd6	319710	TRUE
-0.114577	24.2247	-3.70817	0.00398589	0.019917	-2.65119	ENSMUSG00000027620	41	-4.17083	0.00156053	0.00940305	Rbm39	170791	TRUE
0.103395	24.1217	3.67143	0.00423657	0.0207558	-2.7141	ENSMUSG00000025487	27	4.1683	0.00156722	0.00943629	Psmd13	23997	TRUE
-0.144747	22.0082	-4.05419	0.00226181	0.0130596	-2.06441	ENSMUSG00000093904	9	-4.16609	0.00157307	0.00945976	Tomm20	67952	TRUE
-0.210476	19.4433	-4	0.00246929	0.0139561	-2.15557	ENSMUSG00000024219	10	-4.16594	0.00157348	0.00945976	Anks1	224650	TRUE
0.116729	23.4093	3.71735	0.00392575	0.0197449	-2.6355	ENSMUSG00000022336	34	4.1653	0.00157519	0.00945985	Eif3e	16341	FALSE
0.0937848	21.5654	3.59778	0.00478969	0.0226009	-2.84047	ENSMUSG00000041570	30	4.16504	0.00157586	0.00945985	Camsap2	67886	TRUE
0.353452	18.7927	4.16336	0.00189747	0.0115373	-1.88172	ENSMUSG00000052676	3	4.16423	0.00157802	0.00946575	Zmat1	215693	TRUE
-0.216749	20.9129	-4.19724	0.00179739	0.0110885	-1.82529	ENSMUSG00000045160	5	-4.16327	0.00158059	0.00946946	Bola3	c(78653, 102635053)	TRUE
0.215149	16.3013	7.0334	3.39173e-05	0.000603141	2.35647	ENSMUSG00000068742	1	4.16254	0.00158254	0.00946946	Cry2	12953	TRUE
-0.176454	19.8696	-4.31543	0.00148959	0.00960328	-1.62944	ENSMUSG00000029782	5	-4.16246	0.00158277	0.00946946	Tmem209	72649	TRUE
0.244913	17.9791	5.77738	0.000171697	0.00198131	0.641413	ENSMUSG00000044906	1	4.16223	0.00158336	0.00946946	4930503L19Rik	269033	FALSE
-0.111176	21.9822	-3.91463	0.00283752	0.0155125	-2.29976	ENSMUSG00000031641	12	-4.16142	0.00158554	0.00947546	Cbr4	234309	FALSE
-0.23381	16.7736	-4.74964	0.0007596	0.00585768	-0.924681	ENSMUSG00000020439	2	-4.15608	0.00159991	0.00954722	Smtn	29856	FALSE
0.102722	22.0025	3.89746	0.00291829	0.0158461	-2.32884	ENSMUSG00000029203	12	4.15575	0.00160081	0.00954722	Ube2k	53323	TRUE
0.580361	14.8151	4.18087	0.00184502	0.0112869	-1.85253	ENSMUSG00000045658	1	4.15563	0.00160112	0.00954722	Pid1	98496	TRUE
0.102263	21.5573	3.81917	0.00331827	0.0175082	-2.46181	ENSMUSG00000025512	14	4.15508	0.00160263	0.00954911	Chid1	68038	TRUE
-0.277853	15.804	-4.47879	0.00115261	0.00787824	-1.3615	ENSMUSG00000027601	2	-4.15421	0.00160498	0.00955602	Mtfr1	NA	TRUE
-0.20461	19.7619	-3.94644	0.00269404	0.0149722	-2.24596	ENSMUSG00000044308	13	-4.15311	0.00160796	0.00956352	Ubr3	68795	TRUE
0.344063	18.2912	4.03137	0.00234685	0.0133677	-2.10276	ENSMUSG00000073557	6	4.15287	0.00160863	0.00956352	Ppp1r12b	329251	TRUE
0.108168	23.0378	3.67438	0.00421587	0.0206797	-2.70905	ENSMUSG00000032637	30	4.15168	0.00161188	0.0095695	Atxn2l	233871	TRUE
0.0950056	24.4727	3.58568	0.00488749	0.0229672	-2.86127	ENSMUSG00000068749	36	4.15162	0.00161202	0.0095695	Psma5	26442	FALSE
-0.538443	16.1992	-4.21029	0.00176034	0.0109177	-1.80359	ENSMUSG00000034401	1	-4.15065	0.00161467	0.00957817	Spata6	67946	TRUE
0.22504	18.6892	4.4447	0.00121561	0.00813792	-1.41715	ENSMUSG00000032594	3	4.14987	0.00161681	0.00958375	Ip6k1	27399	TRUE
-0.0945267	22.3547	-3.58033	0.00493136	0.0231284	-2.87046	ENSMUSG00000005981	34	-4.14516	0.00162976	0.00965337	Trap1	68015	FALSE
-0.287866	24.1335	-3.92597	0.0027855	0.0153687	-2.28058	ENSMUSG00000024132	25	-4.14331	0.00163485	0.00967637	Eci1	13177	FALSE
0.177911	18.8251	4.28181	0.00157105	0.0100238	-1.685	ENSMUSG00000053062	5	4.13956	0.00164526	0.00972455	Jam2	67374	TRUE
-0.21332	18.7862	-4.49418	0.00112531	0.00775344	-1.33643	ENSMUSG00000045639	3	-4.13951	0.00164541	0.00972455	Zfp629	NA	TRUE
-0.119109	26.5657	-3.73641	0.00380374	0.0193566	-2.60292	ENSMUSG00000005683	77	-4.13874	0.00164754	0.00972883	Cs	12974	TRUE
-0.213251	19.4179	-4.93363	0.000575647	0.00482412	-0.633513	ENSMUSG00000040429	2	-4.13838	0.00164856	0.00972883	Mterf1a	NA	FALSE
0.164361	21.1969	3.89933	0.00290942	0.0158193	-2.32569	ENSMUSG00000026452	14	4.13663	0.00165344	0.00975042	Syt2	NA	TRUE
0.232023	16.3959	4.72801	0.00078502	0.00601324	-0.95921	ENSMUSG00000031851	2	4.13333	0.00166271	0.0097979	Ntpcr	66566	FALSE
0.237762	20.547	3.95347	0.00266336	0.0148128	-2.23408	ENSMUSG00000073982	11	4.13216	0.001666	0.00981008	Rhog	56212	FALSE
-0.183442	25.7193	-3.8432	0.00318973	0.0169977	-2.42093	ENSMUSG00000033793	51	-4.13135	0.00166831	0.00981644	Atp6v1h	108664	TRUE
0.141389	24.7702	3.77015	0.00359744	0.0186139	-2.54532	ENSMUSG00000029223	33	4.13015	0.00167168	0.00982911	Uchl1	22223	TRUE
0.207751	20.0121	4.51429	0.00109065	0.00756665	-1.3037	ENSMUSG00000044641	3	4.12902	0.00167489	0.00984072	Pard6b	58220	TRUE
0.178934	19.7135	4.15464	0.00192419	0.0116468	-1.89627	ENSMUSG00000027630	6	4.12744	0.0016794	0.00986002	Tbl1xr1	NA	TRUE
-0.173584	18.4638	-4.8362	0.000666296	0.00537595	-0.787131	ENSMUSG00000037214	3	-4.12608	0.00168327	0.0098755	Thap1	73754	FALSE
0.0900947	24.1241	3.52781	0.00538469	0.0246914	-2.96085	ENSMUSG00000032096	39	4.12459	0.0016875	0.00989312	Arcn1	213827	TRUE
0.163099	20.1358	4.56474	0.00100862	0.00719439	-1.22185	ENSMUSG00000058407	4	4.1232	0.0016915	0.0099093	Txndc9	NA	FALSE
0.105631	21.5816	3.79944	0.00342778	0.0179444	-2.49539	ENSMUSG00000033128	14	4.1207	0.00169867	0.00994404	Gga1	106039	TRUE
-0.425139	18.1573	-4.13412	0.00198857	0.0119195	-1.93053	ENSMUSG00000031227	2	-4.1197	0.00170156	0.00994846	Magee1	107528	TRUE
-0.175451	24.8357	-3.82183	0.00330378	0.0174547	-2.45728	ENSMUSG00000035936	48	-4.11958	0.00170191	0.00994846	Aldh5a1	214579	TRUE
0.225971	18.8161	4.12761	0.00200948	0.0120269	-1.94141	ENSMUSG00000040054	5	4.11619	0.00171172	0.00999851	Baz2a	116848	TRUE
-0.180695	21.319	-3.8585	0.00311065	0.0166649	-2.39495	ENSMUSG00000071647	18	-4.11343	0.00171976	0.0100382	Eml3	225898	FALSE
0.183003	23.7747	3.83909	0.00321136	0.0170338	-2.42793	ENSMUSG00000039218	78	4.11037	0.00172869	0.0100782	Srrm2	75956	TRUE
0.216505	21.1301	3.9195	0.00281507	0.015453	-2.29152	ENSMUSG00000033478	12	4.11023	0.00172912	0.0100782	Fam160b1	226252	TRUE
0.201177	17.7223	4.52894	0.00106614	0.00746114	-1.27991	ENSMUSG00000036167	3	4.10763	0.00173677	0.0101104	Pphln1	223828	TRUE
0.179248	20.251	3.89425	0.00293366	0.015908	-2.33428	ENSMUSG00000021585	13	4.10749	0.00173717	0.0101104	Cast	12380	FALSE
-0.122607	22.4544	-3.69772	0.00405558	0.0201273	-2.66907	ENSMUSG00000022797	31	-4.10614	0.00174115	0.0101262	Tfrc	22042	TRUE
0.200722	21.6719	4.52915	0.00106579	0.00746114	-1.27957	ENSMUSG00000031812	3	4.10549	0.00174306	0.01013	Map1lc3b	67443	TRUE
-0.103388	22.444	-3.707	0.00399362	0.0199308	-2.65319	ENSMUSG00000028882	17	-4.09849	0.0017639	0.0102394	Ppp1r8	100336	TRUE
-0.112645	23.5867	-3.68147	0.00416648	0.0205111	-2.69689	ENSMUSG00000070372	23	-4.09831	0.00176444	0.0102394	Capza1	12340	TRUE
0.125768	22.4502	3.70232	0.00402478	0.0200489	-2.66121	ENSMUSG00000019261	30	4.09637	0.00177026	0.0102657	Map1s	270058	FALSE
0.0956188	21.9653	3.66824	0.00425913	0.0208383	-2.71957	ENSMUSG00000008301	17	4.09202	0.00178341	0.0103344	Phax	56698	TRUE
-0.349423	17.8576	-4.08853	0.00213988	0.0125452	-2.00681	ENSMUSG00000043418	3	-4.0916	0.00178468	0.0103344	Lrit2	239038	TRUE
-0.149695	26.4683	-3.814	0.00334659	0.0176344	-2.4706	ENSMUSG00000031311	111	-4.09103	0.00178639	0.0103368	Nono	53610	TRUE
0.0993599	25.026	3.57129	0.00500652	0.0234261	-2.88602	ENSMUSG00000038900	35	4.0898	0.00179013	0.010351	Rpl12	c(269261, 102635048, 102640707)	FALSE
0.161475	18.5262	4.95964	0.000553737	0.00469944	-0.59273	ENSMUSG00000049106	3	4.08791	0.00179591	0.0103769	Dcaf5	320808	TRUE
-0.0806257	25.4916	-3.41794	0.00647801	0.0283435	-3.1504	ENSMUSG00000022403	45	-4.08689	0.00179901	0.0103874	St13	70356	TRUE
0.247513	18.3325	4.54012	0.0010478	0.00739083	-1.26175	ENSMUSG00000025510	2	4.08638	0.00180056	0.0103889	Cd151	NA	TRUE
0.16172	18.6387	4.28862	0.00155418	0.00995569	-1.67373	ENSMUSG00000029920	5	4.08458	0.00180608	0.0104132	Smarcad1	13990	TRUE
-0.566473	20.9764	-3.97352	0.00257782	0.014397	-2.20022	ENSMUSG00000078773	3	-4.08317	0.00181041	0.0104307	Rad54b	623474	TRUE
0.14008	25.9442	3.72483	0.0038774	0.0195948	-2.62271	ENSMUSG00000034891	37	4.08259	0.00181221	0.0104336	Sncb	104069	TRUE
0.128666	23.3267	3.7321	0.00383101	0.0194385	-2.61029	ENSMUSG00000028798	20	4.07365	0.00183998	0.0105858	Eif3i	54709	FALSE
0.0939969	23.2198	3.5365	0.00530682	0.0244271	-2.94588	ENSMUSG00000021814	29	4.0719	0.00184544	0.0106096	Anxa7	NA	TRUE
0.219019	18.8312	6.37881	7.69897e-05	0.00112469	1.48924	ENSMUSG00000024750	1	4.07072	0.00184916	0.0106161	Zfand5	22682	TRUE
0.219247	22.6033	3.85921	0.00310702	0.0166566	-2.39374	ENSMUSG00000029426	15	4.0707	0.00184921	0.0106161	Scarb2	12492	TRUE
0.114082	23.2555	3.63068	0.00453387	0.0217383	-2.78397	ENSMUSG00000039367	35	4.06909	0.00185428	0.0106376	Sec24c	218811	TRUE
0.110118	21.2788	3.66963	0.00424929	0.0208054	-2.71718	ENSMUSG00000024163	20	4.06699	0.00186093	0.0106681	Mapk8ip3	30957	TRUE
0.125735	20.8442	4.05149	0.0022717	0.013097	-2.06895	ENSMUSG00000030890	8	4.06631	0.00186308	0.0106728	Ilk	NA	FALSE
0.158666	19.3948	4.14243	0.00196222	0.0118234	-1.91665	ENSMUSG00000041360	6	4.06519	0.00186663	0.0106855	D19Bwg1357e	52874	TRUE
-0.135498	19.9823	-4.11406	0.00205372	0.0122096	-1.96407	ENSMUSG00000030275	7	-4.06026	0.00188238	0.0107679	Etnk1	75320	TRUE
0.242854	18.0623	4.5302	0.00106405	0.00745953	-1.27786	ENSMUSG00000050471	2	4.0597	0.00188417	0.0107705	Fam118b	109229	TRUE
0.162463	19.3745	4.47584	0.00115793	0.00789005	-1.36631	ENSMUSG00000020770	4	4.05873	0.00188729	0.0107768	Unk	217331	TRUE
-0.145945	18.9983	-4.66002	0.000870983	0.00647985	-1.06816	ENSMUSG00000020677	4	-4.05852	0.00188796	0.0107768	Ddx52	78394	TRUE
-0.156159	19.1069	-4.13846	0.00197477	0.0118677	-1.92328	ENSMUSG00000048330	6	-4.05417	0.00190201	0.0108493	Ric3	NA	TRUE
-0.146712	24.8593	-3.71833	0.00391934	0.0197444	-2.63382	ENSMUSG00000053768	32	-4.0524	0.00190772	0.0108742	Chchd3	66075	TRUE
0.134869	19.268	4.10465	0.00208505	0.0123047	-1.97982	ENSMUSG00000030683	7	4.04996	0.0019157	0.0109119	Sez6l2	233878	TRUE
0.137021	18.6733	4.78332	0.000721745	0.0056749	-0.871042	ENSMUSG00000028771	4	4.04762	0.00192335	0.0109477	Ptpn12	19248	TRUE
0.15573	23.4344	3.73308	0.00382476	0.0194385	-2.6086	ENSMUSG00000041891	30	4.04677	0.00192612	0.0109556	Lman1	NA	TRUE
-0.130386	24.2234	-3.66794	0.0042612	0.0208383	-2.72007	ENSMUSG00000056820	37	-4.04515	0.00193146	0.0109754	Tsnax	53424	TRUE
0.136372	25.4864	3.71208	0.00396018	0.0198753	-2.64452	ENSMUSG00000024381	80	4.04488	0.00193233	0.0109754	Bin1	30948	TRUE
0.213769	18.2674	4.35962	0.00138926	0.00911025	-1.55665	ENSMUSG00000041840	3	4.04379	0.00193593	0.0109881	Haus1	225745	FALSE
0.332202	18.9475	3.99034	0.00250833	0.0141046	-2.17186	ENSMUSG00000024052	4	4.04165	0.00194302	0.0110205	Lpin2	64898	TRUE
0.108042	21.9507	3.61766	0.00463336	0.0220662	-2.80632	ENSMUSG00000031511	23	4.04113	0.00194473	0.0110224	Arhgef7	54126	TRUE
-0.111853	21.8255	-3.64539	0.0044241	0.0214259	-2.75873	ENSMUSG00000030036	21	-4.03936	0.00195061	0.0110341	Mogs	57377	FALSE
-0.108709	20.5931	-4.45006	0.00120547	0.00810386	-1.40839	ENSMUSG00000021501	6	-4.03931	0.00195078	0.0110341	Caml	12328	TRUE
0.187032	18.2889	4.54185	0.00104501	0.00738412	-1.25896	ENSMUSG00000040511	3	4.03927	0.00195091	0.0110341	Pvr	52118	TRUE
0.132834	22.661	3.68821	0.00412012	0.0203344	-2.68536	ENSMUSG00000027087	25	4.03854	0.00195333	0.01104	Itgav	16410	TRUE
0.160985	19.8909	4.45793	0.00119074	0.00802501	-1.39553	ENSMUSG00000027613	4	4.03739	0.00195719	0.0110506	Eif6	16418	FALSE
-0.0856089	20.7375	-3.62466	0.00457962	0.0219013	-2.79431	ENSMUSG00000052533	15	-4.03678	0.0019592	0.0110506	Nup188	227699	FALSE
-0.0902986	25.6828	-3.58557	0.00488841	0.0229672	-2.86146	ENSMUSG00000037149	104	-4.03674	0.00195934	0.0110506	Ddx1	104721	TRUE
-0.141127	26.1373	-3.7008	0.00403494	0.0200621	-2.66381	ENSMUSG00000006818	66	-4.03608	0.00196154	0.0110552	Sod2	20656	TRUE
0.157012	21.3247	3.80033	0.00342276	0.0179298	-2.49387	ENSMUSG00000037712	14	4.03436	0.00196731	0.0110799	Fermt2	218952	TRUE
-0.194761	26.622	-3.78593	0.00350501	0.0182652	-2.51842	ENSMUSG00000061904	87	-4.03226	0.00197435	0.0111027	Slc25a3	c(18674, 102641364)	TRUE
-0.19526	27.2322	-3.80288	0.00340843	0.0178664	-2.48953	ENSMUSG00000039194	111	-4.03215	0.00197472	0.0111027	Rlbp1	NA	TRUE
0.132966	20.122	3.99765	0.00247872	0.0139897	-2.15953	ENSMUSG00000035640	8	4.03193	0.0019755	0.0111027	Dos	NA	TRUE
-0.243621	17.1161	-5.43283	0.000277981	0.00280919	0.132895	ENSMUSG00000047371	1	-4.02768	0.00198984	0.0111755	Zfp768	233890	TRUE
-0.285123	18.4689	-3.96143	0.00262904	0.0146321	-2.22063	ENSMUSG00000017707	5	-4.0249	0.00199931	0.0112146	Serinc3	26943	TRUE
0.206654	21.4549	3.81167	0.00335942	0.0176557	-2.47456	ENSMUSG00000022865	15	4.02481	0.00199962	0.0112146	Cxadr	13052	TRUE
-0.119959	24.0772	-3.61612	0.00464527	0.0220705	-2.80897	ENSMUSG00000046598	39	-4.02399	0.00200243	0.0112225	Bdh1	NA	TRUE
-0.286121	18.112	-4.27188	0.00159598	0.0101493	-1.70141	ENSMUSG00000032384	2	-4.0228	0.00200649	0.0112375	Csnk1g1	214897	TRUE
0.110568	21.5079	3.60248	0.0047522	0.0224721	-2.83239	ENSMUSG00000028556	25	4.02185	0.00200975	0.0112437	Dock7	67299	TRUE
-0.238596	17.1614	-5.53256	0.000241383	0.00253179	0.281802	ENSMUSG00000015289	1	-4.02154	0.00201081	0.0112437	Lage3	66192	FALSE
0.0990535	22.9293	3.56742	0.00503899	0.0234822	-2.89266	ENSMUSG00000070319	22	4.02125	0.00201181	0.0112437	Eif3g	53356	FALSE
0.129413	22.2931	3.72672	0.00386528	0.0195581	-2.61948	ENSMUSG00000022617	16	4.01991	0.00201642	0.0112616	Chkb	12651	FALSE
-0.103914	22.2281	-3.61619	0.00464476	0.0220705	-2.80885	ENSMUSG00000031402	19	-4.0174	0.00202509	0.0112937	Mpp1	17524	FALSE
-0.117034	21.0763	-3.75988	0.00365899	0.0188472	-2.56285	ENSMUSG00000020189	13	-4.01716	0.00202593	0.0112937	Osbpl8	237542	TRUE
-0.272788	23.4023	-3.81058	0.0033655	0.0176732	-2.47643	ENSMUSG00000027286	20	-4.01703	0.00202638	0.0112937	Lrrc57	NA	TRUE
0.266418	24.3732	3.79676	0.00344299	0.0180123	-2.49997	ENSMUSG00000007891	32	4.01547	0.00203178	0.0113159	Ctsd	13033	TRUE
0.108556	24.7655	3.56749	0.00503842	0.0234822	-2.89255	ENSMUSG00000020720	56	4.01236	0.0020426	0.0113682	Psmd12	66997	FALSE
0.136296	18.8849	4.17636	0.0018584	0.0113601	-1.86006	ENSMUSG00000041417	6	4.01175	0.00204473	0.0113722	Pik3r1	18708	TRUE
0.10827	25.3685	3.56051	0.00509761	0.0237002	-2.90455	ENSMUSG00000046844	51	4.0106	0.00204875	0.0113867	Vat1l	270097	TRUE
-0.242339	20.8028	-3.98767	0.00251921	0.0141287	-2.17635	ENSMUSG00000019791	5	-4.00963	0.00205214	0.0113976	Hint3	66847	TRUE
0.154983	20.5862	3.76313	0.00363937	0.0187945	-2.55729	ENSMUSG00000030447	15	4.00849	0.00205615	0.0114053	Cyfip1	20430	TRUE
0.20266	21.1355	3.89597	0.00292542	0.0158741	-2.33137	ENSMUSG00000041935	8	4.00842	0.00205637	0.0114053	AW549877	106064	TRUE
-0.238037	24.734	-3.77922	0.00354397	0.0183846	-2.52985	ENSMUSG00000032120	64	-4.00721	0.00206065	0.0114212	C2cd2l	71764	TRUE
0.163198	22.9997	3.70236	0.00402453	0.0200489	-2.66115	ENSMUSG00000051149	37	4.00228	0.00207809	0.0115098	Adnp	11538	TRUE
-0.151194	24.5382	-3.67969	0.00417882	0.0205356	-2.69995	ENSMUSG00000024587	45	-4.0005	0.00208441	0.0115369	Nars	70223	TRUE
-0.100124	22.1161	-3.61459	0.00465712	0.0220893	-2.81159	ENSMUSG00000027706	17	-3.99969	0.0020873	0.0115405	Sec62	69276	TRUE
-0.229401	19.6689	-3.99449	0.00249148	0.0140321	-2.16486	ENSMUSG00000042272	5	-3.99934	0.00208856	0.0115405	Sestd1	NA	TRUE
0.158849	20.018	3.92186	0.00280423	0.0154115	-2.28752	ENSMUSG00000022898	8	3.99873	0.00209073	0.0115405	Dscr3	13185	FALSE
-0.147013	28.2064	-3.87254	0.00303985	0.0163952	-2.37111	ENSMUSG00000026797	211	-3.99871	0.00209081	0.0115405	Stxbp1	20910	TRUE
-0.137435	21.2156	-3.78655	0.00350143	0.0182584	-2.51736	ENSMUSG00000021708	12	-3.99628	0.00209951	0.0115805	Rasgrf2	NA	TRUE
-0.152988	26.7031	-3.74022	0.00377983	0.0192839	-2.5964	ENSMUSG00000025757	117	-3.9952	0.00210337	0.0115939	Hspa4l	18415	TRUE
0.193191	20.4093	3.83607	0.00322732	0.0170959	-2.43306	ENSMUSG00000021665	10	3.99445	0.00210608	0.0116008	Hexb	15212	FALSE
-0.169932	21.8237	-3.81588	0.00333626	0.0175916	-2.4674	ENSMUSG00000076437	11	-3.9933	0.00211024	0.0116158	2700094K13Rik	72657	FALSE
0.195842	19.4926	3.85494	0.00312882	0.0167399	-2.40098	ENSMUSG00000029392	9	3.99227	0.00211396	0.0116276	Rilpl1	75695	FALSE
0.242151	17.5595	4.43275	0.00123854	0.00827757	-1.43668	ENSMUSG00000002825	2	3.99182	0.0021156	0.0116276	Qtrt1	60507	FALSE
-0.0992347	20.2716	-4.25089	0.0016501	0.0104203	-1.73619	ENSMUSG00000021692	7	-3.9915	0.00211674	0.0116276	Dimt1	66254	TRUE
0.124401	23.1047	3.61654	0.00464204	0.0220705	-2.80825	ENSMUSG00000020476	27	3.98716	0.0021325	0.0117062	Dbnl	13169	TRUE
0.154988	22.8747	3.67484	0.00421265	0.0206765	-2.70826	ENSMUSG00000067851	39	3.98658	0.00213463	0.0117098	Arfgef1	211673	TRUE
-0.154828	20.0223	-3.86664	0.00306937	0.016521	-2.38112	ENSMUSG00000022974	9	-3.98584	0.00213734	0.0117166	Paxbp1	67367	TRUE
-0.1152	24.7217	-3.56918	0.00502417	0.0234676	-2.88963	ENSMUSG00000028134	52	-3.98276	0.00214863	0.0117705	Ptbp2	56195	TRUE
0.162871	22.1246	3.78312	0.00352128	0.0183143	-2.52321	ENSMUSG00000063801	12	3.97964	0.00216013	0.0118197	Ap3s2	11778	TRUE
0.212918	17.2726	6.2955	8.579e-05	0.00120497	1.37476	ENSMUSG00000026856	1	3.97953	0.00216055	0.0118197	Dolpp1	57170	TRUE
-0.185806	21.7995	-3.84202	0.00319593	0.0170195	-2.42294	ENSMUSG00000039737	9	-3.97574	0.00217463	0.0118846	Prkrip1	66801	FALSE
-0.183863	19.8829	-4.47217	0.00116456	0.00789591	-1.37228	ENSMUSG00000020718	3	-3.97553	0.00217538	0.0118846	Polg2	50776	TRUE
-0.149891	22.6001	-3.69863	0.00404951	0.0201221	-2.66753	ENSMUSG00000022194	18	-3.97204	0.00218844	0.0119478	Pabpn1	54196	FALSE
0.133438	22.4954	3.78669	0.00350058	0.0182584	-2.51711	ENSMUSG00000037376	11	3.96926	0.00219887	0.0119907	Trmt6	66926	TRUE
0.2327	18.9246	4.46197	0.00118325	0.00798796	-1.38894	ENSMUSG00000004771	2	3.96915	0.00219929	0.0119907	Rab11a	53869	TRUE
0.0932116	24.5183	3.44426	0.00619684	0.02733	-3.10495	ENSMUSG00000030603	50	3.96766	0.00220493	0.0120132	Psmc4	23996	TRUE
-0.0824995	23.8544	-3.3968	0.00671351	0.0290334	-3.18694	ENSMUSG00000022674	25	-3.96696	0.00220755	0.0120194	Ube2v2	70620	TRUE
-0.160227	19.6077	-3.9429	0.00270961	0.0150076	-2.25194	ENSMUSG00000035173	7	-3.9639	0.00221916	0.0120701	Ccdc186	NA	TRUE
-0.346654	16.1156	-4.3479	0.00141515	0.00921414	-1.57593	ENSMUSG00000047003	1	-3.96371	0.00221988	0.0120701	Zfp41	NA	TRUE
-0.193611	22.7094	-3.72416	0.00388167	0.0196039	-2.62385	ENSMUSG00000000751	20	-3.96214	0.00222586	0.0120945	Rpa1	68275	TRUE
-0.116591	19.8384	-3.87827	0.00301142	0.0162821	-2.36138	ENSMUSG00000073805	9	-3.96061	0.00223172	0.0121108	Fam196a	627214	TRUE
-0.10074	23.4263	-3.54696	0.00521463	0.0241323	-2.92788	ENSMUSG00000028945	20	-3.96056	0.0022319	0.0121108	Rheb	19744	TRUE
-0.31143	17.4008	-4.51189	0.00109474	0.0075884	-1.30761	ENSMUSG00000067586	1	-3.95942	0.0022363	0.0121265	S1pr3	13610	TRUE
-0.204803	17.5117	-4.29091	0.00154854	0.00992746	-1.66994	ENSMUSG00000041415	3	-3.9571	0.00224518	0.0121665	Dicer1	192119	TRUE
0.177853	18.633	4.5005	0.0011143	0.00770406	-1.32614	ENSMUSG00000039886	3	3.95627	0.00224839	0.0121756	Tmem120a	215210	FALSE
-0.198584	18.691	-4.32798	0.00146033	0.00943742	-1.60874	ENSMUSG00000071253	3	-3.95587	0.00224992	0.0121757	Slc25a16	73132	TRUE
-0.124041	22.1494	-3.63803	0.00447865	0.0215988	-2.77135	ENSMUSG00000078919	18	-3.95534	0.00225199	0.0121786	Dpm1	13480	TRUE
0.184756	21.8244	3.75421	0.00369342	0.0190002	-2.57252	ENSMUSG00000006498	13	3.95448	0.00225532	0.0121884	Ptbp1	19205	TRUE
-0.318381	15.6642	-4.0954	0.00211634	0.0124618	-1.99531	ENSMUSG00000019845	2	-3.95241	0.00226331	0.0122234	Tube1	71924	TRUE
0.224421	19.3175	4.03982	0.00231498	0.0132501	-2.08856	ENSMUSG00000027340	4	3.95124	0.00226787	0.0122398	Slc23a2	54338	TRUE
0.166572	25.9395	3.66521	0.00428064	0.0208952	-2.72476	ENSMUSG00000028194	58	3.94907	0.00227634	0.0122772	Ddah1	69219	TRUE
0.122491	22.6317	3.56679	0.00504432	0.0234933	-2.89375	ENSMUSG00000022255	35	3.94853	0.00227845	0.0122803	Mtdh	67154	TRUE
-0.097933	20.5396	-3.81236	0.00335564	0.0176474	-2.47339	ENSMUSG00000036980	10	-3.94465	0.00229365	0.012354	Taf6	NA	FALSE
0.323059	18.2252	4.07561	0.00218493	0.0127274	-2.02847	ENSMUSG00000000149	2	3.94422	0.00229534	0.0123548	Gna12	14673	TRUE
-0.174797	22.9401	-3.6901	0.00410718	0.0203331	-2.68211	ENSMUSG00000038722	20	-3.94175	0.00230511	0.012399	Bud31	c(231889, 102642043)	FALSE
-0.15086	23.205	-3.63328	0.00451426	0.0216897	-2.77951	ENSMUSG00000041231	28	-3.93675	0.00232496	0.0124958	Ublcp1	79560	TRUE
-0.099124	23.5761	-3.45511	0.00608458	0.0269753	-3.08622	ENSMUSG00000047879	46	-3.93626	0.00232694	0.0124958	Usp14	59025	TRUE
-0.0921576	26.8958	-3.44592	0.00617949	0.0273016	-3.10208	ENSMUSG00000005161	72	-3.93594	0.00232822	0.0124958	Prdx2	NA	TRUE
0.215646	23.9042	3.70103	0.00403342	0.0200621	-2.66342	ENSMUSG00000029328	28	3.93542	0.0023303	0.0124958	Hnrnpdl	50926	TRUE
0.0943848	26.108	3.46059	0.00602869	0.0268165	-3.07676	ENSMUSG00000071644	73	3.93527	0.00233089	0.0124958	Eef1g	67160	FALSE
-0.264762	17.675	-4.23031	0.00170503	0.0107065	-1.77032	ENSMUSG00000042401	2	-3.93097	0.00234817	0.01258	Crtac1	72832	FALSE
0.129707	20.5344	3.64222	0.00444753	0.0215264	-2.76417	ENSMUSG00000004535	16	3.92219	0.00238384	0.0127626	Tax1bp1	52440	TRUE
-0.158409	20.6423	-3.72692	0.00386399	0.0195581	-2.61914	ENSMUSG00000024369	12	-3.92134	0.00238733	0.0127644	Nelfe	NA	FALSE
-0.970438	20.7344	-3.77552	0.00356571	0.0184735	-2.53617	ENSMUSG00000044707	3	-3.92133	0.00238736	0.0127644	Ccnjl	380694	TRUE
-0.298888	18.778	-4.52661	0.00107	0.00747507	-1.28369	ENSMUSG00000029687	1	-3.91942	0.00239521	0.0127979	Ezh2	14056	TRUE
0.158532	19.4801	4.09664	0.00211211	0.0124461	-1.99323	ENSMUSG00000029125	5	3.91829	0.00239986	0.0128142	Stx18	71116	FALSE
-0.168551	18.184	-4.54222	0.00104441	0.00738412	-1.25836	ENSMUSG00000032316	3	-3.91734	0.0024038	0.0128266	Clk3	102414	FALSE
-0.100037	22.2176	-3.48005	0.00583446	0.0263174	-3.04318	ENSMUSG00000028271	23	-3.91008	0.00243401	0.012977	Gtf2b	229906	TRUE
0.164256	21.1391	3.82498	0.00328668	0.0173861	-2.45192	ENSMUSG00000029311	8	3.90979	0.00243521	0.012977	Hsd17b11	114664	FALSE
0.138489	20.6492	3.84988	0.00315495	0.0168351	-2.40959	ENSMUSG00000042628	8	3.90162	0.00246967	0.0131519	Zfyve1	217695	TRUE
-0.0965764	20.3825	-3.65772	0.00433429	0.0211313	-2.7376	ENSMUSG00000028973	12	-3.89981	0.0024774	0.0131829	Abcb8	NA	FALSE
0.0810717	25.1045	3.34078	0.00738097	0.0311391	-3.28383	ENSMUSG00000020899	72	3.89949	0.00247877	0.0131829	Pfas	237823	TRUE
0.116176	21.3146	3.68066	0.00417213	0.0205153	-2.69829	ENSMUSG00000051675	12	3.89878	0.00248178	0.0131901	Trim32	NA	TRUE
0.144325	25.2057	3.62743	0.00455848	0.0218393	-2.78955	ENSMUSG00000021823	104	3.89714	0.00248879	0.0132186	Vcl	22330	TRUE
0.112589	19.1917	3.90357	0.00288928	0.0157419	-2.31849	ENSMUSG00000034586	8	3.89483	0.00249871	0.0132625	Hid1	217310	TRUE
-0.161786	19.8268	-4.05064	0.00227483	0.013097	-2.07038	ENSMUSG00000001018	5	-3.89344	0.00250472	0.0132856	Snapin	20615	TRUE
-0.208037	24.1805	-3.66644	0.00427187	0.0208778	-2.72265	ENSMUSG00000071172	21	-3.89121	0.00251434	0.0133278	Srsf3	20383	TRUE
-0.0955547	26.5334	-3.47122	0.00592179	0.0266066	-3.05842	ENSMUSG00000025130	93	-3.88799	0.00252831	0.013393	P4hb	18453	TRUE
0.0881791	21.2278	3.38276	0.00687476	0.0295475	-3.21122	ENSMUSG00000040565	25	3.88645	0.00253504	0.0134121	Btaf1	107182	TRUE
0.303929	17.7266	3.91663	0.00282827	0.0154936	-2.29637	ENSMUSG00000031099	3	3.8864	0.00253526	0.0134121	Smarca1	93761	TRUE
-0.26216	18.9913	-4.79785	0.000706033	0.00559524	-0.847943	ENSMUSG00000030521	1	-3.88497	0.00254149	0.0134274	Mphosph10	67973	FALSE
0.168288	22.1215	3.63299	0.00451643	0.0216897	-2.78001	ENSMUSG00000026796	20	3.88497	0.0025415	0.0134274	Fam129b	227737	TRUE
0.286505	17.7605	3.93639	0.00273854	0.0151365	-2.26295	ENSMUSG00000036023	3	3.88062	0.00256063	0.0135131	Parp2	11546	FALSE
-0.1122	22.1885	-3.50141	0.00562873	0.0255685	-3.00635	ENSMUSG00000027176	24	-3.88052	0.00256108	0.0135131	Cstf3	228410	FALSE
0.120154	22.4461	3.52514	0.00540887	0.0247739	-2.96545	ENSMUSG00000032127	24	3.87816	0.0025715	0.0135591	Vps11	71732	TRUE
-0.129068	23.0561	-3.55666	0.00513058	0.0238259	-2.91118	ENSMUSG00000033916	22	-3.87747	0.00257459	0.0135665	Chmp2a	68953	FALSE
-0.38951	19.2665	-3.78831	0.00349125	0.018229	-2.51435	ENSMUSG00000059003	4	-3.87601	0.00258107	0.0135844	Grin2a	NA	FALSE
-0.213753	22.7465	-3.68922	0.00411324	0.0203344	-2.68363	ENSMUSG00000030663	13	-3.87594	0.00258137	0.0135844	1110004F10Rik	56372	TRUE
-0.100127	25.5778	-3.42359	0.00641658	0.0281301	-3.14064	ENSMUSG00000055065	58	-3.87357	0.00259193	0.013631	Ddx17	67040	TRUE
0.132331	19.5187	4.20986	0.00176153	0.0109177	-1.80429	ENSMUSG00000031714	5	3.87004	0.00260773	0.0137051	Gab1	14388	TRUE
-0.101719	24.219	-3.45918	0.00604303	0.0268645	-3.07919	ENSMUSG00000002748	80	-3.86836	0.00261533	0.0137361	Baz1b	22385	TRUE
-0.179127	22.9131	-3.60471	0.00473457	0.0224019	-2.82857	ENSMUSG00000029250	37	-3.86679	0.0026224	0.0137642	Polr2b	231329	FALSE
0.0956491	19.1309	4.12033	0.0020331	0.0121162	-1.95357	ENSMUSG00000066043	7	3.86476	0.0026316	0.0138034	Phactr4	100169	TRUE
0.116239	23.6596	3.50125	0.00563017	0.0255685	-3.00661	ENSMUSG00000039740	24	3.86352	0.00263726	0.0138241	Alg2	56737	TRUE
0.0849809	21.8037	3.66358	0.00429225	0.0209391	-2.72755	ENSMUSG00000005262	11	3.86249	0.00264196	0.0138396	Ufd1l	NA	TRUE
0.170638	18.2583	5.13707	0.000426039	0.00387836	-0.31697	ENSMUSG00000034667	2	3.86118	0.00264791	0.0138551	Xpot	73192	TRUE
0.0963739	21.1611	3.50591	0.00558629	0.0254268	-2.99858	ENSMUSG00000037993	16	3.86108	0.00264837	0.0138551	Dhx38	64340	FALSE
0.0804609	23.9053	3.29472	0.00798088	0.0330101	-3.36357	ENSMUSG00000006276	65	3.86038	0.00265159	0.0138629	Eps15l1	13859	FALSE
0.168548	23.5973	3.59684	0.00479719	0.0226181	-2.84208	ENSMUSG00000018042	25	3.85966	0.00265487	0.0138692	Cyb5r3	109754	TRUE
0.103173	23.8983	3.63057	0.00453468	0.0217383	-2.78416	ENSMUSG00000005873	12	3.85936	0.00265625	0.0138692	Reep5	13476	TRUE
-0.431052	16.2531	-3.99932	0.00247202	0.0139617	-2.15672	ENSMUSG00000041975	1	-3.85882	0.0026587	0.013873	Mettl8	228019	FALSE
-0.0941534	19.7308	-3.45887	0.00604619	0.0268645	-3.07973	ENSMUSG00000037270	18	-3.8552	0.00267536	0.0139499	4932438A13Rik	229227	TRUE
-0.0903526	24.5674	-3.34174	0.00736897	0.0311212	-3.28217	ENSMUSG00000021116	44	-3.85487	0.00267692	0.0139499	Eif2s1	13665	TRUE
-0.190745	16.6503	-4.23441	0.00169394	0.0106552	-1.76352	ENSMUSG00000069495	3	-3.85354	0.00268306	0.0139728	Epc2	227867	TRUE
0.113782	20.6572	3.77144	0.0035898	0.0185863	-2.54312	ENSMUSG00000010392	9	3.85209	0.0026898	0.0139988	Gosr1	53334	TRUE
0.115047	22.7412	3.48758	0.00576099	0.026074	-3.03018	ENSMUSG00000031807	24	3.85136	0.00269317	0.0140073	Pgls	66171	FALSE
0.120419	23.8049	3.483	0.00580553	0.0262164	-3.03808	ENSMUSG00000045983	53	3.85056	0.00269688	0.0140175	Eif4g1	208643	TRUE
-0.223023	20.9554	-3.92556	0.00278735	0.0153687	-2.28127	ENSMUSG00000040850	4	-3.84978	0.00270055	0.0140263	Psme4	103554	TRUE
0.29585	23.7755	3.65642	0.00434366	0.0211641	-2.73982	ENSMUSG00000026385	23	3.84945	0.00270207	0.0140263	Dbi	13167	TRUE
0.174337	22.1405	3.63953	0.00446749	0.0215709	-2.76878	ENSMUSG00000028228	14	3.84661	0.00271533	0.014086	Cpne3	70568	TRUE
0.124161	21.308	3.74911	0.0037247	0.0191242	-2.58123	ENSMUSG00000048878	9	3.84309	0.00273189	0.0141627	Hexim1	192231	TRUE
-0.114552	20.2318	-3.84051	0.00320385	0.0170277	-2.42551	ENSMUSG00000072501	8	-3.84265	0.00273396	0.0141643	Phf20l1	239510	TRUE
-0.498005	19.4389	-3.74491	0.00375062	0.0191836	-2.58839	ENSMUSG00000001482	3	-3.83953	0.00274878	0.0142319	Def8	NA	TRUE
-0.435245	16.5562	-3.8195	0.00331645	0.0175082	-2.46124	ENSMUSG00000061533	2	-3.83774	0.00275727	0.0142667	Cep128	75216	FALSE
0.107943	21.9396	3.42483	0.00640315	0.028108	-3.13849	ENSMUSG00000002981	35	3.8366	0.0027627	0.0142855	Clptm1	56457	TRUE
-0.538692	15.7941	-3.85718	0.00311734	0.0166897	-2.39718	ENSMUSG00000074365	1	-3.83605	0.00276533	0.0142899	Crxos	546024	FALSE
-0.173619	24.1835	-3.65076	0.00438477	0.0213183	-2.74953	ENSMUSG00000024758	12	-3.83488	0.00277094	0.0143097	Rtn3	20168	TRUE
-0.524064	14.2911	-3.86579	0.00307364	0.0165329	-2.38256	ENSMUSG00000032086	1	-3.83382	0.002776	0.0143266	Bace1	23821	TRUE
0.0985623	20.7294	3.6006	0.0047672	0.0225297	-2.83563	ENSMUSG00000039050	12	3.83308	0.00277956	0.0143284	Osbpl2	228983	TRUE
0.179095	20.3932	3.65039	0.00438746	0.0213183	-2.75016	ENSMUSG00000061032	12	3.83298	0.00278006	0.0143284	Rrp1	18114	TRUE
0.189763	17.9114	4.67642	0.000849377	0.00636416	-1.04183	ENSMUSG00000060216	2	3.83237	0.00278298	0.0143284	Arrb2	NA	FALSE
0.201761	17.9438	4.51698	0.00108612	0.00754169	-1.29933	ENSMUSG00000002486	2	3.83226	0.0027835	0.0143284	Tchp	77832	TRUE
-0.0847905	26.998	-3.3929	0.00675785	0.0291849	-3.19367	ENSMUSG00000003814	102	-3.8318	0.00278573	0.0143307	Calr	12317	TRUE
0.189061	20.1687	4.21305	0.00175259	0.0109044	-1.79899	ENSMUSG00000031647	3	3.83059	0.00279156	0.0143515	Mfap3l	NA	TRUE
0.0931452	24.4728	3.35381	0.00721989	0.0306206	-3.26129	ENSMUSG00000004929	60	3.82794	0.00280438	0.0144082	Thop1	50492	FALSE
-0.188228	20.1635	-3.75995	0.00365858	0.0188472	-2.56273	ENSMUSG00000035285	7	-3.8273	0.00280746	0.0144147	Nat14	269854	TRUE
-0.104371	24.8373	-3.39824	0.00669713	0.0290061	-3.18444	ENSMUSG00000019082	46	-3.82504	0.00281848	0.0144621	Slc25a22	NA	TRUE
0.173599	17.8148	4.96762	0.000547189	0.00466361	-0.580225	ENSMUSG00000059834	2	3.82369	0.00282507	0.0144823	Sclt1	67161	TRUE
0.113308	23.7343	3.43374	0.00630772	0.0277498	-3.12312	ENSMUSG00000032407	46	3.82349	0.00282603	0.0144823	U2surp	67958	TRUE
0.121418	21.8996	3.54079	0.00526882	0.024285	-2.9385	ENSMUSG00000027646	16	3.82268	0.00282999	0.0144933	Src	20779	TRUE
-0.0994457	22.976	-3.37073	0.00701604	0.0300099	-3.23202	ENSMUSG00000020817	43	-3.82127	0.00283689	0.0145194	Rabep1	54189	TRUE
-0.217836	17.3556	-5.50382	0.000251369	0.00260127	0.239033	ENSMUSG00000043190	1	-3.82071	0.00283967	0.0145243	Rfesd	NA	TRUE
0.140764	20.5611	3.70973	0.00397558	0.0198903	-2.64852	ENSMUSG00000030630	9	3.81881	0.00284901	0.0145628	Fah	14085	FALSE
-0.37018	24.5238	-3.63514	0.00450026	0.0216553	-2.77631	ENSMUSG00000032192	34	-3.81789	0.00285354	0.0145767	Gnb5	14697	FALSE
0.239386	15.0103	4.98177	0.000535791	0.00458107	-0.558096	ENSMUSG00000044847	1	3.81742	0.00285588	0.0145794	Lsm11	72290	TRUE
0.193278	19.8374	3.70853	0.0039835	0.019917	-2.65057	ENSMUSG00000062078	8	3.81578	0.00286397	0.0146059	Qk	19317	TRUE
-0.257809	25.1688	-3.61947	0.00461936	0.0220257	-2.80321	ENSMUSG00000033577	92	-3.81552	0.00286529	0.0146059	Myo6	17920	TRUE
-0.236426	18.5302	-4.2067	0.00177045	0.0109645	-1.80956	ENSMUSG00000042364	2	-3.81526	0.00286654	0.0146059	Snx18	170625	TRUE
-0.132882	24.5247	-3.48397	0.00579606	0.0262032	-3.03641	ENSMUSG00000026374	37	-3.81315	0.00287705	0.0146501	Tsn	22099	TRUE
0.243624	15.8519	4.16338	0.00189741	0.0115373	-1.88168	ENSMUSG00000027598	2	3.81232	0.00288117	0.0146618	Itch	NA	TRUE
-0.339286	17.4425	-4.15747	0.00191547	0.0116027	-1.89154	ENSMUSG00000072235	1	-3.81073	0.00288913	0.0146897	Tuba1a	22142	FALSE
-0.787223	19.3334	-3.73125	0.00383637	0.0194486	-2.61173	ENSMUSG00000027715	1	-3.81049	0.00289031	0.0146897	Ccna2	12428	FALSE
-0.588673	15.4083	-3.69485	0.00407494	0.0202109	-2.67399	ENSMUSG00000060862	3	-3.80841	0.00290074	0.0147333	Zbtb40	230848	FALSE
-0.170484	18.6939	-4.33821	0.00143694	0.00933139	-1.59188	ENSMUSG00000011958	3	-3.8074	0.00290582	0.0147498	Bnip2	12175	TRUE
-0.0839708	23.0606	-3.30978	0.00777941	0.0322934	-3.3375	ENSMUSG00000031878	23	-3.80565	0.00291465	0.0147852	Nae1	234664	FALSE
0.155843	21.7997	3.72482	0.00387742	0.0195948	-2.62272	ENSMUSG00000006589	8	3.80328	0.00292663	0.0148366	Aprt	11821	FALSE
-0.164647	26.3022	-3.61217	0.00467602	0.022151	-2.81576	ENSMUSG00000020458	154	-3.80261	0.00293002	0.0148425	Rtn4	68585	TRUE
0.171596	19.4253	3.90288	0.00289254	0.015749	-2.31966	ENSMUSG00000040242	5	3.80216	0.00293228	0.0148425	Fgfr1op2	67529	TRUE
-0.164668	24.9734	-3.53456	0.00532408	0.0244834	-2.94922	ENSMUSG00000027593	30	-3.80195	0.00293334	0.0148425	Raly	NA	TRUE
-0.0836171	22.6993	-3.36221	0.00711797	0.0303166	-3.24676	ENSMUSG00000022354	18	-3.80075	0.00293948	0.0148642	Ndufb9	66218	FALSE
0.109192	22.7773	3.39817	0.00669795	0.0290061	-3.18457	ENSMUSG00000014602	35	3.79581	0.00296474	0.0149825	Kif1a	16560	TRUE
0.169686	19.9859	3.70393	0.00401404	0.0200203	-2.65845	ENSMUSG00000000278	8	3.79544	0.00296662	0.0149826	Scpep1	74617	FALSE
-0.362793	19.2365	-4.06065	0.00223834	0.012952	-2.05357	ENSMUSG00000026600	1	-3.79453	0.00297129	0.0149967	Soat1	20652	TRUE
0.238805	18.1616	4.93458	0.000574827	0.00482412	-0.632015	ENSMUSG00000073725	1	3.79358	0.00297619	0.015012	Lmbrd1	68421	TRUE
-0.305734	18.4666	-3.74778	0.00373292	0.0191468	-2.58351	ENSMUSG00000063849	4	-3.7914	0.00298745	0.0150552	Ppcdc	66812	TRUE
0.402616	15.6375	3.96525	0.00261275	0.0145617	-2.21418	ENSMUSG00000029119	1	3.7912	0.00298851	0.0150552	Man2b2	17160	FALSE
1.22853	19.9164	3.63494	0.00450179	0.0216553	-2.77666	ENSMUSG00000050335	4	3.78647	0.00301308	0.0151605	Lgals3	16854	FALSE
-0.147515	20.5288	-3.71718	0.00392682	0.0197449	-2.63579	ENSMUSG00000064254	8	-3.78645	0.00301321	0.0151605	Ethe1	66071	FALSE
0.172106	21.348	3.63696	0.00448665	0.0216114	-2.77319	ENSMUSG00000031367	10	3.786	0.00301555	0.0151628	Ap1s2	108012	TRUE
0.0929653	19.3782	3.59765	0.00479072	0.0226009	-2.8407	ENSMUSG00000030655	11	3.78544	0.00301849	0.0151681	Smg1	233789	TRUE
0.0943959	22.3309	3.32418	0.00759168	0.0317607	-3.31257	ENSMUSG00000024908	31	3.78329	0.00302973	0.0152104	Ppp6r3	52036	TRUE
0.343598	17.021	4.10368	0.00208831	0.0123149	-1.98144	ENSMUSG00000000594	1	3.78311	0.0030307	0.0152104	Gm2a	14667	TRUE
-0.156541	20.7128	-3.56957	0.00502093	0.0234661	-2.88897	ENSMUSG00000041328	14	-3.78202	0.00303643	0.0152296	Pcf11	74737	TRUE
0.180545	18.6915	3.71781	0.00392273	0.0197449	-2.63471	ENSMUSG00000071652	7	3.77865	0.00305421	0.0153092	Ints5	109077	FALSE
-0.367788	16.7596	-3.81279	0.00335328	0.0176465	-2.47267	ENSMUSG00000042298	2	-3.7768	0.00306405	0.015349	Ttc19	72795	TRUE
0.0868207	21.9572	3.45086	0.00612827	0.027139	-3.09355	ENSMUSG00000033352	14	3.77617	0.00306738	0.0153561	Map2k4	26398	TRUE
-0.0915565	24.0933	-3.33456	0.00745924	0.0313774	-3.2946	ENSMUSG00000055839	23	-3.77558	0.00307054	0.0153588	Tceb2	67673	TRUE
-0.104968	24.0827	-3.37163	0.00700538	0.0299803	-3.23046	ENSMUSG00000020022	30	-3.77535	0.00307176	0.0153588	Ndufa12	66414	TRUE
-0.29102	19.0688	-3.74102	0.00377484	0.019283	-2.59504	ENSMUSG00000039470	4	-3.77323	0.00308306	0.0153951	Zdhhc2	70546	TRUE
0.101458	24.1334	3.34568	0.00731991	0.0309303	-3.27534	ENSMUSG00000002372	37	3.77301	0.00308425	0.0153951	Ranbp3	71810	TRUE
0.0755976	21.4598	3.22152	0.00903913	0.0359414	-3.49039	ENSMUSG00000039414	23	3.77291	0.00308477	0.0153951	Heatr5b	320473	TRUE
-0.242361	18.9274	-3.66578	0.00427655	0.0208879	-2.72378	ENSMUSG00000022195	7	-3.77082	0.00309598	0.0154414	6030458C11Rik	77877	TRUE
-0.398697	21.8387	-3.94605	0.00269574	0.0149722	-2.24662	ENSMUSG00000057337	1	-3.76984	0.00310125	0.0154581	Chst3	53374	TRUE
-0.274622	17.0428	-4.44823	0.00120893	0.00811347	-1.41138	ENSMUSG00000035824	1	-3.76801	0.00311113	0.0154977	Tk2	57813	TRUE
0.211364	15.9781	5.54199	0.000238197	0.00250372	0.295821	ENSMUSG00000033209	1	3.76723	0.00311534	0.015509	Ttc28	209683	TRUE
0.196214	17.4234	4.46266	0.00118197	0.00798796	-1.38781	ENSMUSG00000015846	2	3.76576	0.0031233	0.015539	Rxra	20181	TRUE
-0.127853	21.4589	-3.54361	0.00524393	0.0241981	-2.93364	ENSMUSG00000030316	13	-3.76303	0.00313809	0.0156001	Tamm41	68971	FALSE
-0.274086	17.5018	-3.69793	0.00405422	0.0201273	-2.66873	ENSMUSG00000045752	5	-3.76278	0.00313947	0.0156001	Tssc4	56844	FALSE
0.148663	20.9199	3.61455	0.00465748	0.0220893	-2.81167	ENSMUSG00000031990	10	3.75957	0.00315702	0.0156776	Jam3	83964	TRUE
-0.0854128	25.758	-3.23782	0.00879155	0.035252	-3.46213	ENSMUSG00000020149	45	-3.75564	0.00317861	0.0157729	Rab1	19324	TRUE
0.0918596	25.0831	3.32125	0.00762945	0.0318688	-3.31763	ENSMUSG00000006998	78	3.75536	0.00318016	0.0157729	Psmd2	21762	FALSE
-0.120385	21.3642	-3.55139	0.00517606	0.0240045	-2.92025	ENSMUSG00000089917	12	-3.75433	0.00318588	0.0157915	Uckl1	68556	FALSE
-0.246822	16.7338	-3.86438	0.00308077	0.0165602	-2.38496	ENSMUSG00000029524	3	-3.74982	0.00321092	0.0159058	Sirt4	NA	FALSE
-0.122255	24.171	-3.40149	0.00666056	0.028937	-3.17884	ENSMUSG00000030541	35	-3.74519	0.00323688	0.0160246	Idh2	269951	FALSE
-0.128183	25.7014	-3.41193	0.0065441	0.0285548	-3.16079	ENSMUSG00000027406	44	-3.74097	0.00326066	0.016128	Idh3b	170718	TRUE
0.144281	22.6036	3.47661	0.00586832	0.0264404	-3.04911	ENSMUSG00000030298	20	3.74076	0.00326187	0.016128	Sec13	110379	FALSE
0.115216	23.4594	3.47166	0.00591737	0.0266066	-3.05765	ENSMUSG00000005447	15	3.74042	0.00326381	0.016128	Pafah1b3	18476	FALSE
-0.239061	21.1154	-3.55592	0.00513696	0.0238417	-2.91246	ENSMUSG00000055675	15	-3.73931	0.00327011	0.0161417	Kbtbd11	74901	TRUE
0.14927	21.8165	3.51471	0.00550434	0.0251284	-2.98341	ENSMUSG00000028779	15	3.73922	0.00327061	0.0161417	Pef1	67898	TRUE
-0.155289	19.0104	-3.78022	0.00353814	0.0183782	-2.52815	ENSMUSG00000027203	6	-3.73811	0.00327691	0.0161629	Dut	110074	TRUE
-0.333883	17.8084	-3.8131	0.00335157	0.0176465	-2.47214	ENSMUSG00000015839	2	-3.73774	0.00327904	0.0161634	Nfe2l2	18024	TRUE
0.113187	18.6851	3.98023	0.00254985	0.014275	-2.18889	ENSMUSG00000019828	6	3.73397	0.0033006	0.0162567	Grm1	14816	TRUE
-0.22507	18.0296	-5.05335	0.000481867	0.00425613	-0.446542	ENSMUSG00000024645	1	-3.73372	0.00330201	0.0162567	Timm21	67105	FALSE
-0.125312	18.4567	-4.43056	0.0012428	0.00829256	-1.44027	ENSMUSG00000038538	4	-3.73268	0.00330804	0.0162764	Ubn2	320538	TRUE
-0.126832	20.5094	-3.69197	0.00409445	0.0202951	-2.67891	ENSMUSG00000031634	8	-3.73135	0.00331567	0.0163039	Ufsp2	192169	FALSE
0.16791	22.4122	3.54735	0.00521118	0.0241303	-2.9272	ENSMUSG00000033184	12	3.72649	0.00334383	0.0164323	Tmed7	66676	TRUE
0.125495	19.6946	3.8823	0.00299162	0.0161895	-2.35455	ENSMUSG00000024743	6	3.7238	0.00335952	0.0164993	Syt7	54525	TRUE
-0.148655	25.0614	-3.43709	0.00627216	0.0276237	-3.11733	ENSMUSG00000024640	44	-3.72147	0.00337314	0.0165526	Psat1	c(107272, 102641810)	TRUE
0.17734	18.7286	4.65682	0.000875272	0.00649369	-1.07331	ENSMUSG00000020519	2	3.72093	0.00337633	0.0165526	Sap30l	50724	FALSE
0.154539	21.3866	3.47667	0.00586775	0.0264404	-3.04901	ENSMUSG00000030982	19	3.72089	0.00337657	0.0165526	9030624J02Rik	71517	TRUE
-0.148069	20.7788	-3.7768	0.00355816	0.0184463	-2.53397	ENSMUSG00000003039	6	-3.71618	0.00340432	0.0166785	Fam32a	67922	TRUE
0.383403	15.0983	3.90581	0.00287874	0.0156951	-2.3147	ENSMUSG00000059291	1	3.71356	0.00341989	0.0167445	Rpl11	NA	FALSE
-0.222098	17.7485	-5.06467	0.000473878	0.00420875	-0.428955	ENSMUSG00000051502	1	-3.713	0.00342325	0.0167508	Ufsp1	70240	FALSE
-0.212616	15.1741	-4.21157	0.00175674	0.0109133	-1.80146	ENSMUSG00000021510	2	-3.71246	0.00342645	0.0167562	A530054K11Rik	212281	TRUE
-0.147479	19.4298	-3.89038	0.00295229	0.0159874	-2.34084	ENSMUSG00000020311	5	-3.70855	0.00344986	0.0168604	Erlec1	66753	TRUE
0.196134	16.6085	5.97039	0.000132031	0.00163824	0.918954	ENSMUSG00000030067	1	3.70443	0.00347468	0.0169713	Foxp1	108655	TRUE
-0.233779	18.0572	-4.05918	0.00224365	0.0129734	-2.05604	ENSMUSG00000028550	2	-3.70316	0.00348241	0.0169987	Atg4c	NA	TRUE
-0.269621	20.8113	-3.57146	0.00500507	0.0234261	-2.88572	ENSMUSG00000028010	8	-3.70197	0.0034896	0.0170235	Gar1	68147	FALSE
0.267765	18.2404	3.76395	0.00363447	0.0187812	-2.5559	ENSMUSG00000063785	3	3.70132	0.00349359	0.0170326	Utp14a	72554	FALSE
-0.0925891	24.2448	-3.24959	0.00861726	0.0348657	-3.44175	ENSMUSG00000027195	33	-3.70056	0.00349817	0.0170445	Hsd17b12	56348	TRUE
-0.111207	22.3293	-3.56543	0.00505582	0.0235332	-2.89609	ENSMUSG00000004096	10	-3.69931	0.00350582	0.0170715	Cwc15	66070	TRUE
-0.132994	19.676	-3.59359	0.00482331	0.0227146	-2.84767	ENSMUSG00000028576	9	-3.69668	0.0035219	0.0171321	Ift74	67694	TRUE
-0.472533	25.3575	-3.53056	0.00535994	0.024606	-2.95611	ENSMUSG00000020599	75	-3.69658	0.00352254	0.0171321	Rgs9	19739	TRUE
-0.291734	16.653	-4.20583	0.0017729	0.0109712	-1.811	ENSMUSG00000000378	1	-3.69613	0.0035253	0.0171351	Ccm2	216527	FALSE
-0.44709	20.1549	-3.56154	0.00508882	0.0236731	-2.90278	ENSMUSG00000000253	6	-3.6945	0.00353534	0.0171735	Gmpr	66355	FALSE
0.212225	15.8884	5.27155	0.000350318	0.00333295	-0.110896	ENSMUSG00000048186	1	3.69409	0.00353784	0.0171752	Bend7	209645	FALSE
0.114093	22.5888	3.36489	0.00708572	0.0302596	-3.24212	ENSMUSG00000024151	22	3.69298	0.0035447	0.0171981	Msh2	17685	TRUE
0.222983	16.5204	4.10646	0.00207897	0.0123047	-1.97678	ENSMUSG00000000282	2	3.69229	0.00354897	0.0172084	Mnt	17428	TRUE
-0.462568	18.4797	-3.75701	0.00367638	0.0189246	-2.56774	ENSMUSG00000028793	1	-3.68815	0.00357466	0.0173225	Rnf19b	NA	FALSE
0.487532	14.6714	3.73039	0.00384185	0.0194641	-2.61321	ENSMUSG00000022416	1	3.68599	0.00358817	0.0173775	Cacna1i	239556	TRUE
0.0707672	21.4405	3.13942	0.0103987	0.0396753	-3.63269	ENSMUSG00000021549	21	3.68444	0.00359783	0.0174138	Rasa1	218397	TRUE
0.147426	21.114	3.4618	0.00601637	0.0267947	-3.07466	ENSMUSG00000047921	15	3.68254	0.00360982	0.0174613	Trappc9	76510	FALSE
0.260992	18.9416	3.62272	0.00459439	0.0219458	-2.79763	ENSMUSG00000029153	5	3.68095	0.00361981	0.017497	Ociad2	433904	FALSE
-0.276153	17.0029	-4.28305	0.00156795	0.0100119	-1.68293	ENSMUSG00000021068	1	-3.68067	0.00362158	0.017497	Nin	NA	TRUE
0.187835	23.9022	3.44568	0.006182	0.0273016	-3.10249	ENSMUSG00000032097	49	3.6784	0.00363595	0.0175559	Ddx6	13209	TRUE
0.0786603	23.9663	3.13116	0.0105464	0.0400674	-3.647	ENSMUSG00000021737	41	3.67741	0.00364223	0.0175667	Psmd6	66413	FALSE
-0.133194	19.7794	-3.93887	0.00272748	0.0150858	-2.25875	ENSMUSG00000014767	5	-3.67736	0.00364257	0.0175667	Tbp	21374	TRUE
-0.136688	22.0861	-3.6149	0.00465472	0.0220893	-2.81106	ENSMUSG00000031242	8	-3.67345	0.00366748	0.0176762	2610002M06Rik	c(67028, 67064)	TRUE
0.441515	21.4903	3.51459	0.00550544	0.0251284	-2.98362	ENSMUSG00000031226	12	3.67135	0.00368094	0.0177304	Pbdc1	67683	TRUE
-0.208925	15.8258	-4.17379	0.00186606	0.0113775	-1.86433	ENSMUSG00000052906	2	-3.67015	0.00368864	0.0177481	Ubxn8	108159	TRUE
-0.163463	18.5165	-4.19107	0.00181521	0.011147	-1.83556	ENSMUSG00000057342	3	-3.67009	0.00368904	0.0177481	Sphk2	NA	FALSE
0.09738	23.8816	3.24593	0.00867106	0.0349457	-3.44808	ENSMUSG00000032382	40	3.66876	0.00369762	0.0177787	Snx1	56440	TRUE
-0.157294	24.3469	-3.4019	0.00665594	0.0289326	-3.17813	ENSMUSG00000032320	39	-3.66578	0.00371688	0.0178606	Rcn2	26611	TRUE
-0.18601	27.7532	-3.63883	0.0044727	0.0215831	-2.76998	ENSMUSG00000020402	339	-3.66367	0.00373061	0.0179159	Vdac1	22333	TRUE
-0.18122	21.8	-3.44722	0.00616597	0.0272608	-3.09983	ENSMUSG00000025340	19	-3.66251	0.00373816	0.0179414	Rabgef1	NA	TRUE
0.0972564	21.2559	3.4097	0.00656881	0.0286314	-3.16464	ENSMUSG00000042492	13	3.65985	0.00375559	0.0180143	Tbc1d10b	68449	TRUE
0.175014	19.3273	3.84924	0.00315826	0.0168413	-2.41067	ENSMUSG00000040033	4	3.65677	0.0037758	0.0181004	Stat2	20847	FALSE
-0.259061	19.1213	-3.647	0.00441225	0.0213856	-2.75597	ENSMUSG00000036748	4	-3.65445	0.00379118	0.0181542	Cuedc2	NA	FALSE
0.210153	21.5591	3.59856	0.00478346	0.0225933	-2.83914	ENSMUSG00000031979	6	3.65407	0.0037937	0.0181542	Cog2	76332	TRUE
-0.291701	24.4898	-3.50416	0.00560276	0.0254873	-3.0016	ENSMUSG00000036986	10	-3.65405	0.00379382	0.0181542	Pml	18854	TRUE
0.101849	23.1897	3.25537	0.00853294	0.0346327	-3.43173	ENSMUSG00000041926	34	3.64969	0.00382278	0.0182819	Rnpep	215615	FALSE
0.174028	20.463	3.59028	0.00485003	0.022827	-2.85336	ENSMUSG00000041261	7	3.64869	0.00382952	0.0183032	Car8	12319	TRUE
0.112972	21.9375	3.44424	0.00619698	0.02733	-3.10497	ENSMUSG00000037905	12	3.64429	0.00385902	0.0184332	Bri3bp	76809	TRUE
-0.217327	19.0728	-3.62616	0.00456819	0.0218728	-2.79174	ENSMUSG00000078676	5	-3.64244	0.00387152	0.0184819	Casc3	192160	TRUE
0.0934823	20.71	3.4618	0.00601636	0.0267947	-3.07466	ENSMUSG00000001755	11	3.63997	0.00388825	0.0185507	Coasy	NA	FALSE
0.0873519	23.3726	3.17681	0.0097552	0.0379238	-3.56787	ENSMUSG00000022024	31	3.63856	0.00389788	0.0185723	Sugt1	67955	TRUE
0.0958546	23.4069	3.22344	0.00900956	0.0358416	-3.48705	ENSMUSG00000028833	31	3.63844	0.00389868	0.0185723	Ncdn	26562	TRUE
-0.110604	21.0006	-3.46758	0.00595819	0.0267103	-3.0647	ENSMUSG00000051860	11	-3.63829	0.00389973	0.0185723	Samd7	75953	TRUE
-0.393734	19.1065	-3.63466	0.00450387	0.0216553	-2.77714	ENSMUSG00000038257	2	-3.63788	0.00390248	0.0185744	Glra3	110304	FALSE
-0.236234	22.097	-3.46276	0.00600667	0.0267947	-3.07301	ENSMUSG00000028261	14	-3.63628	0.00391343	0.0186155	Ndufaf4	68493	TRUE
-0.133346	22.7831	-3.64712	0.00441143	0.0213856	-2.75578	ENSMUSG00000052681	7	-3.63584	0.00391642	0.0186187	Rap1b	215449	TRUE
-0.205852	17.6713	-4.13939	0.00197181	0.0118666	-1.92172	ENSMUSG00000016386	2	-3.63297	0.00393614	0.0187013	Mpped2	NA	TRUE
0.172466	22.205	3.41638	0.0064951	0.0283873	-3.15309	ENSMUSG00000015961	18	3.63112	0.00394891	0.0187413	Adss	11566	TRUE
-0.383331	22.9732	-3.46204	0.00601394	0.0267947	-3.07425	ENSMUSG00000025235	26	-3.63108	0.00394922	0.0187413	Bbs4	102774	TRUE
0.201381	23.6155	3.44917	0.00614571	0.0272012	-3.09646	ENSMUSG00000090841	14	3.63028	0.00395473	0.0187563	Myl6	c(17904, 102635661)	FALSE
-0.168488	26.3093	-3.40099	0.00666609	0.0289454	-3.17969	ENSMUSG00000028759	86	-3.62888	0.0039644	0.0187911	Hp1bp3	15441	TRUE
-0.202733	23.7196	-3.4126	0.00653672	0.0285381	-3.15963	ENSMUSG00000059447	31	-3.62808	0.00396997	0.0188048	Hadhb	NA	TRUE
-0.191335	18.9528	-3.65239	0.00437288	0.0212936	-2.74673	ENSMUSG00000036764	5	-3.62779	0.00397198	0.0188048	Dnajc12	30045	TRUE
-0.16157	21.4863	-3.39002	0.00679085	0.0292967	-3.19866	ENSMUSG00000019986	22	-3.62693	0.00397797	0.0188195	Ahi1	52906	TRUE
-0.516778	20.8372	-3.50912	0.00555624	0.0253188	-2.99305	ENSMUSG00000061028	4	-3.62667	0.00397978	0.0188195	Clasrp	53609	FALSE
-0.280173	19.101	-3.59437	0.00481705	0.0226984	-2.84634	ENSMUSG00000058743	4	-3.62579	0.00398588	0.0188348	Kcnj14	211480	TRUE
0.148862	23.8949	3.3578	0.00717123	0.0304694	-3.25438	ENSMUSG00000047261	32	3.62553	0.00398772	0.0188348	Gap43	14432	FALSE
0.178767	21.8737	3.52419	0.0054175	0.0247993	-2.96709	ENSMUSG00000016534	8	3.62328	0.00400339	0.0188977	Lamp2	16784	TRUE
-0.132343	18.912	-3.71643	0.00393171	0.0197571	-2.63707	ENSMUSG00000062044	6	-3.61444	0.00406583	0.0191811	Lmtk3	NA	FALSE
0.117461	21.2924	3.30159	0.0078883	0.0326789	-3.35168	ENSMUSG00000024104	23	3.61121	0.0040889	0.0192787	Fam21	28006	FALSE
0.197742	19.0456	4.17516	0.00186196	0.0113732	-1.86205	ENSMUSG00000024084	2	3.61058	0.00409338	0.0192884	Qpct	70536	TRUE
0.155006	18.9736	3.468	0.00595391	0.026706	-3.06396	ENSMUSG00000031967	10	3.609	0.0041047	0.0193304	Afg3l1	114896	TRUE
0.207584	18.4927	4.08595	0.0021488	0.0125883	-2.01113	ENSMUSG00000057541	2	3.60824	0.00411019	0.0193449	Pus7	NA	TRUE
0.188595	22.1969	3.39664	0.00671533	0.0290334	-3.18722	ENSMUSG00000025809	21	3.6076	0.00411481	0.0193512	Itgb1	16412	TRUE
0.133926	22.4056	3.36293	0.00710929	0.0303118	-3.24551	ENSMUSG00000049401	17	3.60738	0.00411636	0.0193512	Ogfr	72075	TRUE
-0.188095	25.8172	-3.46314	0.00600284	0.0267947	-3.07235	ENSMUSG00000032826	196	-3.6063	0.00412418	0.0193767	Ank2	109676	TRUE
-0.213684	18.3021	-3.78349	0.0035191	0.0183143	-2.52257	ENSMUSG00000047976	3	-3.60386	0.00414187	0.0194483	Kcna1	16485	TRUE
0.12042	18.3999	3.65024	0.00438859	0.0213183	-2.75043	ENSMUSG00000004565	7	3.60313	0.00414716	0.0194618	Pnpla6	NA	FALSE
0.125047	20.2969	3.46531	0.00598096	0.0267647	-3.06861	ENSMUSG00000028668	10	3.60073	0.00416462	0.0195323	Tceb3	27224	TRUE
-0.661789	14.3328	-3.54595	0.0052234	0.0241451	-2.92961	ENSMUSG00000048696	1	-3.60007	0.0041694	0.0195433	Mex3d	237400	TRUE
0.11217	21.1848	3.46645	0.00596944	0.0267458	-3.06663	ENSMUSG00000066324	10	3.5981	0.00418382	0.0195994	Impad1	242291	TRUE
-0.205074	18.4652	-3.67231	0.00423038	0.0207381	-2.71259	ENSMUSG00000020309	4	-3.59406	0.00421353	0.0197271	Chac2	68044	TRUE
0.0801329	24.3376	3.0874	0.0113666	0.0423195	-3.72286	ENSMUSG00000020708	50	3.59093	0.00423674	0.0198242	Psmc5	19184	FALSE
-0.196428	23.3485	-3.37622	0.0069512	0.0298205	-3.22252	ENSMUSG00000030189	27	-3.58932	0.00424866	0.0198684	Ybx3	56449	TRUE
0.200142	26.8092	3.39917	0.00668663	0.0290031	-3.18284	ENSMUSG00000026701	117	3.58702	0.00426582	0.019937	Prdx6	c(11758, 102642619)	TRUE
0.233464	19.8409	3.46301	0.00600413	0.0267947	-3.07257	ENSMUSG00000040548	8	3.5834	0.00429297	0.0200522	Tex2	21763	TRUE
0.0796418	21.211	3.12805	0.0106028	0.0402417	-3.6524	ENSMUSG00000021000	22	3.58293	0.00429655	0.0200572	Ctage5	217615	TRUE
-0.111014	21.7456	-3.26964	0.00832829	0.0340086	-3.40701	ENSMUSG00000048550	21	-3.58145	0.00430772	0.0200977	Thnsl1	208967	TRUE
-0.313595	16.2505	-3.57065	0.00501183	0.0234372	-2.88711	ENSMUSG00000041078	3	-3.58099	0.00431121	0.0201023	Grid1	14803	FALSE
-0.121016	23.5768	-3.26103	0.00845114	0.0344052	-3.42192	ENSMUSG00000071054	41	-3.58028	0.00431656	0.0201155	Safb	224903	FALSE
-0.27373	17.6796	-3.74293	0.00376293	0.0192344	-2.59178	ENSMUSG00000001521	2	-3.57871	0.00432843	0.0201551	Tulp3	22158	TRUE
-0.11426	21.8072	-3.31574	0.00770108	0.0320679	-3.32717	ENSMUSG00000026819	16	-3.57849	0.00433008	0.0201551	Slc25a25	227731	TRUE
0.235634	18.366	3.68719	0.00412712	0.0203564	-2.68711	ENSMUSG00000029246	3	3.57815	0.00433272	0.0201557	Ppat	231327	TRUE
-0.23926	17.3168	-3.85345	0.00313648	0.0167697	-2.40351	ENSMUSG00000027944	2	-3.57483	0.004358	0.0202554	Hax1	23897	TRUE
-0.242322	18.3931	-3.84008	0.00320612	0.0170285	-2.42624	ENSMUSG00000031918	2	-3.57439	0.00436135	0.0202554	Mtmr2	NA	TRUE
0.124472	20.0196	3.86822	0.00306145	0.0164938	-2.37844	ENSMUSG00000029625	5	3.57434	0.00436173	0.0202554	Cpsf4	54188	FALSE
-0.08955	22.1953	-3.16868	0.00989166	0.0382872	-3.58198	ENSMUSG00000029055	23	-3.57007	0.00439452	0.0203959	Plch2	269615	TRUE
-0.461953	15.6276	-3.62148	0.00460394	0.0219653	-2.79977	ENSMUSG00000041629	1	-3.56919	0.0044013	0.0204155	Fam104a	28081	TRUE
-0.129769	24.0768	-3.30939	0.00778449	0.0322978	-3.33816	ENSMUSG00000010064	19	-3.56822	0.00440879	0.0204384	Slc38a3	NA	TRUE
0.208674	21.5555	3.50756	0.00557083	0.0253708	-2.99574	ENSMUSG00000027447	6	3.56513	0.00443276	0.0205339	Cst3	13010	TRUE
0.277145	17.2868	4.08209	0.00216222	0.0126392	-2.01761	ENSMUSG00000041889	1	3.56474	0.00443584	0.0205339	Shisa4	77552	TRUE
0.113329	20.9101	3.34862	0.00728359	0.0308132	-3.27026	ENSMUSG00000028710	13	3.56458	0.00443706	0.0205339	Atpaf1	230649	TRUE
-0.619108	19.3997	-3.52157	0.00544138	0.0248944	-2.9716	ENSMUSG00000032563	1	-3.5632	0.00444778	0.0205541	Mrpl3	94062	TRUE
0.125401	22.4846	3.40059	0.0066706	0.0289493	-3.18038	ENSMUSG00000062929	11	3.56319	0.0044479	0.0205541	Cfl2	12632	TRUE
-0.133539	20.2081	-3.78533	0.00350844	0.0182712	-2.51943	ENSMUSG00000034343	5	-3.56303	0.00444913	0.0205541	Ube2f	NA	TRUE
0.125781	19.5551	3.46173	0.00601711	0.0267947	-3.07479	ENSMUSG00000013787	9	3.55915	0.00447955	0.020682	Ehmt2	110147	FALSE
0.185569	20.9253	3.45601	0.00607531	0.0269491	-3.08465	ENSMUSG00000075486	8	3.55884	0.00448196	0.020682	Commd6	66200	TRUE
0.186746	17.7261	4.2002	0.0017889	0.0110447	-1.82036	ENSMUSG00000028247	2	3.5579	0.00448937	0.0207043	Coq3	230027	TRUE
0.114982	22.0357	3.23541	0.00882775	0.0352668	-3.46631	ENSMUSG00000017478	28	3.55659	0.00449973	0.0207401	Zc3h18	76014	FALSE
-0.225315	18.5624	-3.58518	0.00489154	0.0229685	-2.86212	ENSMUSG00000074754	4	-3.55417	0.00451883	0.0208027	Gm561	228715	FALSE
0.10965	23.9736	3.22883	0.00892718	0.0355755	-3.47771	ENSMUSG00000018398	24	3.55364	0.00452304	0.0208027	Sept8	20362	TRUE
0.238474	16.5379	4.40481	0.00129398	0.00858373	-1.48244	ENSMUSG00000027822	1	3.55357	0.00452362	0.0208027	Slc33a1	NA	TRUE
0.0811993	22.5634	3.24561	0.00867586	0.0349475	-3.44865	ENSMUSG00000015247	14	3.55356	0.00452368	0.0208027	Nipsnap3b	66536	TRUE
0.100753	25.2577	3.17264	0.009825	0.0381532	-3.57511	ENSMUSG00000001642	41	3.55321	0.00452652	0.0208038	Akr1b3	11677	TRUE
-0.269539	21.3784	-3.42347	0.00641792	0.0281301	-3.14085	ENSMUSG00000043241	8	-3.55051	0.00454799	0.0208906	Upf2	326622	TRUE
0.103461	21.1738	3.34855	0.00728452	0.0308132	-3.27039	ENSMUSG00000039449	12	3.54932	0.00455747	0.0209176	Prpf18	67229	TRUE
-0.132161	18.3399	-4.47843	0.00115325	0.00787824	-1.36208	ENSMUSG00000029861	3	-3.54912	0.0045591	0.0209176	Fam131b	76156	TRUE
-0.245878	16.2508	-3.79107	0.00347538	0.0181699	-2.50965	ENSMUSG00000019158	2	-3.54819	0.00456659	0.0209344	Tmem160	69094	FALSE
0.215227	17.8524	3.48416	0.00579426	0.0262032	-3.03609	ENSMUSG00000048960	6	3.54797	0.00456832	0.0209344	Prex2	109294	TRUE
-0.119378	20.4398	-3.51263	0.00552365	0.0251846	-2.98701	ENSMUSG00000027384	8	-3.54769	0.00457058	0.0209344	Ndufaf5	69487	FALSE
-0.353361	26.0365	-3.38594	0.00683785	0.0294487	-3.20571	ENSMUSG00000036181	16	-3.54625	0.0045821	0.0209751	Hist1h1c	50708	TRUE
0.0752796	19.6493	3.1837	0.00964118	0.0376081	-3.55593	ENSMUSG00000029505	15	3.54513	0.00459113	0.0210045	Ep400	75560	TRUE
-0.297459	19.4907	-3.64872	0.00439969	0.0213592	-2.75303	ENSMUSG00000027400	2	-3.54468	0.00459479	0.0210092	Pdyn	18610	TRUE
0.146519	19.5999	3.86806	0.00306225	0.0164938	-2.37871	ENSMUSG00000037669	4	3.54325	0.00460632	0.02105	1110057K04Rik	68832	TRUE
-0.279008	14.1554	-4.02932	0.00235467	0.0134027	-2.10621	ENSMUSG00000022738	1	-3.53923	0.00463902	0.021176	Gsc2	195333	FALSE
0.092892	22.4554	3.14047	0.01038	0.0396416	-3.63087	ENSMUSG00000029062	28	3.53921	0.00463917	0.021176	Cdk11b	12537	FALSE
-0.215646	21.2929	-3.40634	0.00660621	0.0287663	-3.17045	ENSMUSG00000025332	9	-3.53732	0.00465454	0.021234	Kdm5c	20591	TRUE
-0.294232	17.9726	-3.94459	0.00270216	0.0149819	-2.24908	ENSMUSG00000065990	1	-3.53682	0.00465865	0.0212407	Aurkaip1	NA	FALSE
0.0909673	22.8578	3.14635	0.0102763	0.0392867	-3.62068	ENSMUSG00000050043	23	3.53192	0.00469892	0.0214121	Tmx2	66958	TRUE
0.123858	22.4807	3.24683	0.00865785	0.0349451	-3.44653	ENSMUSG00000029276	23	3.52878	0.004725	0.0215187	Glmn	170823	FALSE
0.202289	21.6815	3.47041	0.00592984	0.0266278	-3.05981	ENSMUSG00000047945	6	3.52359	0.00476828	0.0217035	Marcksl1	17357	TRUE
0.0955845	20.7081	3.22392	0.00900215	0.0358299	-3.48622	ENSMUSG00000020576	16	3.52256	0.00477691	0.0217305	Nbas	71169	FALSE
-0.140153	23.801	-3.24931	0.00862128	0.0348657	-3.44222	ENSMUSG00000020863	42	-3.519	0.00480688	0.0218531	Luc7l3	67684	TRUE
-0.532191	24.3107	-3.36343	0.00710324	0.0303021	-3.24464	ENSMUSG00000034452	68	-3.51872	0.00480931	0.0218531	Slc24a1	214111	TRUE
0.294149	16.3267	3.62176	0.00460182	0.0219653	-2.79929	ENSMUSG00000029146	2	3.51671	0.0048263	0.0218967	Snx17	NA	TRUE
0.0956053	20.8682	3.23559	0.00882506	0.0352668	-3.466	ENSMUSG00000042642	15	3.51645	0.00482851	0.0218967	Flad1	319945	TRUE
-0.218078	13.721	-4.63347	0.000907216	0.00665679	-1.11088	ENSMUSG00000035275	1	-3.51636	0.00482926	0.0218967	Raver2	242570	TRUE
0.127465	20.9606	3.46534	0.00598062	0.0267647	-3.06855	ENSMUSG00000096199	8	3.51629	0.00482983	0.0218967	Ptrhd1	69709	TRUE
-0.174096	18.4743	-4.28786	0.00155604	0.00995965	-1.67498	ENSMUSG00000005378	2	-3.51472	0.00484326	0.0219452	Wbscr22	66138	TRUE
-0.143194	23.9448	-3.24876	0.00862947	0.0348657	-3.44319	ENSMUSG00000020994	38	-3.51223	0.00486447	0.0220069	Pnn	18949	TRUE
0.0952079	19.084	3.38968	0.0067947	0.0292976	-3.19924	ENSMUSG00000024960	10	3.51221	0.00486467	0.0220069	Plcb3	18797	TRUE
0.195342	18.7135	3.73872	0.00378924	0.0193093	-2.59897	ENSMUSG00000051339	3	3.51216	0.00486512	0.0220069	2900026A02Rik	243219	TRUE
-0.199056	21.4929	-3.35918	0.00715455	0.0304401	-3.252	ENSMUSG00000068329	11	-3.51117	0.00487355	0.0220311	Htra2	64704	TRUE
0.154067	21.4597	3.39672	0.00671444	0.0290334	-3.18708	ENSMUSG00000040385	9	3.51089	0.00487596	0.0220311	Ppp1ca	19045	TRUE
-0.1389	25.0383	-3.23793	0.00879003	0.035252	-3.46195	ENSMUSG00000038462	51	-3.50623	0.00491613	0.0222001	Uqcrfs1	66694	TRUE
-0.231041	17.4174	-3.52039	0.00545216	0.0249153	-2.97363	ENSMUSG00000026824	4	-3.50418	0.00493386	0.0222676	Kcnj3	NA	TRUE
0.0841927	21.7032	3.18822	0.00956722	0.0374654	-3.54811	ENSMUSG00000047710	15	3.50243	0.00494911	0.0223239	Champ1	101994	TRUE
0.112019	22.9783	3.3119	0.00775139	0.0322105	-3.33381	ENSMUSG00000022223	12	3.50136	0.00495841	0.0223532	Sdr39u1	654795	TRUE
-0.192928	24.4107	-3.29033	0.00804049	0.0331882	-3.37116	ENSMUSG00000029455	58	-3.49946	0.004975	0.0224154	Aldh2	11669	FALSE
0.147921	21.117	3.28138	0.00816381	0.0335656	-3.38668	ENSMUSG00000033526	17	3.49829	0.00498526	0.0224491	Ppip5k1	327655	TRUE
-0.204211	18.6165	-3.68356	0.00415204	0.0204542	-2.69332	ENSMUSG00000020482	3	-3.49763	0.00499105	0.0224625	Ccdc117	104479	TRUE
0.474791	18.2507	3.38379	0.0068627	0.0295114	-3.20942	ENSMUSG00000019975	4	3.49371	0.00502562	0.0226054	Ikbip	c(67454, 102642933)	TRUE
-0.116301	21.0624	-3.28691	0.00808736	0.0333474	-3.37709	ENSMUSG00000027185	13	-3.49289	0.00503285	0.0226253	Nat10	98956	FALSE
-0.2575	23.952	-3.34137	0.00737357	0.0311242	-3.2828	ENSMUSG00000021662	11	-3.49036	0.00505538	0.0227138	Arhgef28	110596	FALSE
-0.197186	28.0916	-3.36457	0.00708959	0.03026	-3.24268	ENSMUSG00000011752	223	-3.48829	0.0050738	0.0227838	Pgam1	18648	TRUE
-0.0909785	21.6513	-3.1526	0.010167	0.0390139	-3.60984	ENSMUSG00000052144	18	-3.48693	0.00508602	0.0228259	Ppp4r2	232314	TRUE
0.186847	20.2578	3.41117	0.00655246	0.0285757	-3.16209	ENSMUSG00000041895	7	3.48629	0.00509172	0.0228387	Wipi1	52639	TRUE
0.207995	20.8364	3.65111	0.00438223	0.0213183	-2.74893	ENSMUSG00000021182	3	3.48274	0.00512369	0.0229686	Ccdc88c	68339	FALSE
0.37033	17.1155	3.64136	0.0044539	0.0215442	-2.76564	ENSMUSG00000019796	1	3.48243	0.00512642	0.0229686	Lrp11	237253	TRUE
0.0834953	20.9123	3.14702	0.0102644	0.0392867	-3.61951	ENSMUSG00000015087	16	3.48039	0.00514492	0.0230387	Rabl6	227624	FALSE
-0.213477	20.8365	-3.30157	0.00788858	0.0326789	-3.35171	ENSMUSG00000028894	16	-3.47783	0.00516812	0.0231241	Inpp5b	16330	FALSE
-0.0999686	21.6096	-3.16595	0.00993774	0.03841	-3.58669	ENSMUSG00000029111	19	-3.47765	0.00516977	0.0231241	Nelfa	24116	TRUE
-0.233144	21.3691	-3.2861	0.0080986	0.0333594	-3.3785	ENSMUSG00000047193	34	-3.47487	0.00519515	0.0232247	Dync2h1	110350	TRUE
-0.175895	18.7185	-3.35333	0.00722574	0.0306292	-3.26212	ENSMUSG00000042185	9	-3.47443	0.00519921	0.0232299	Nfrkb	NA	TRUE
-0.130036	21.8522	-3.27757	0.00821674	0.0336923	-3.39327	ENSMUSG00000020079	13	-3.46993	0.00524065	0.0233767	Supv3l1	NA	FALSE
-0.217799	18.2133	-3.81028	0.00336717	0.0176732	-2.47694	ENSMUSG00000036983	2	-3.46988	0.00524105	0.0233767	Tfb1m	224481	FALSE
0.0913633	27.1765	3.42694	0.00638039	0.0280234	-3.13485	ENSMUSG00000032479	222	3.46976	0.00524214	0.0233767	Map4	17758	TRUE
-0.314723	19.6163	-3.53242	0.0053432	0.0245573	-2.9529	ENSMUSG00000042846	2	-3.46959	0.00524372	0.0233767	Lrrtm3	216028	FALSE
-0.139245	21.2566	-3.33284	0.007481	0.0314453	-3.29757	ENSMUSG00000022008	10	-3.46692	0.0052685	0.0234741	Gpalpp1	67467	TRUE
0.1051	23.5274	3.18859	0.00956103	0.0374654	-3.54745	ENSMUSG00000063065	17	3.46566	0.00528022	0.0235133	Mapk3	26417	TRUE
0.092155	19.7616	3.50211	0.00562204	0.0255605	-3.00513	ENSMUSG00000042705	8	3.4644	0.00529191	0.0235522	Commd10	69456	TRUE
0.146749	17.4221	4.04244	0.00230521	0.01322	-2.08416	ENSMUSG00000038417	3	3.46178	0.00531649	0.0236485	Fig4	103199	FALSE
0.155057	20.002	3.9419	0.00271401	0.0150217	-2.25362	ENSMUSG00000019927	3	3.46054	0.00532808	0.0236817	Ube2d1	216080	TRUE
-0.123096	20.3754	-3.72351	0.00388585	0.0196126	-2.62496	ENSMUSG00000003809	5	-3.46035	0.00532986	0.0236817	Gcdh	270076	FALSE
0.0726312	24.0133	2.93554	0.0147509	0.050839	-3.98577	ENSMUSG00000026192	48	3.45882	0.00534428	0.0237326	Atic	108147	TRUE
0.133254	21.6234	3.32476	0.00758419	0.0317495	-3.31156	ENSMUSG00000025979	10	3.45754	0.00535635	0.0237614	Mob4	19070	TRUE
-0.0761006	25.2386	-2.96539	0.0140133	0.0489061	-3.93415	ENSMUSG00000051483	51	-3.45742	0.00535748	0.0237614	Cbr1	12408	FALSE
-0.168634	19.3026	-3.6252	0.00457545	0.0218945	-2.79337	ENSMUSG00000002781	4	-3.45719	0.00535965	0.0237614	Tmem143	NA	TRUE
-0.339697	18.5768	-3.33228	0.00748804	0.0314584	-3.29853	ENSMUSG00000057132	7	-3.45643	0.00536688	0.0237803	Rpgrip1	77945	TRUE
-0.151098	23.9868	-3.211	0.00920258	0.0364468	-3.50861	ENSMUSG00000020486	34	-3.45457	0.00538443	0.0238449	Sept4	18952	FALSE
0.100722	24.3536	3.09514	0.0112169	0.0419391	-3.70943	ENSMUSG00000022436	41	3.45395	0.00539032	0.0238478	Sh3bp1	c(20401, 57028)	TRUE
-0.328356	15.51	-3.70133	0.00403138	0.0200621	-2.6629	ENSMUSG00000019775	1	-3.45388	0.00539103	0.0238478	Rgs17	NA	TRUE
-0.30727	25.0141	-3.28912	0.00805707	0.0332396	-3.37326	ENSMUSG00000034593	100	-3.45111	0.00541739	0.0239512	Myo5a	17918	TRUE
0.127895	21.8346	3.27273	0.00828459	0.0338819	-3.40165	ENSMUSG00000008475	12	3.44865	0.00544103	0.0240424	Arpc5	67771	FALSE
-0.476807	19.2896	-3.33828	0.00741238	0.0312059	-3.28816	ENSMUSG00000090877	4	-3.44799	0.00544729	0.0240569	Hspa1b	15511	TRUE
0.0784336	25.2645	2.9744	0.0137979	0.0484284	-3.91855	ENSMUSG00000068739	49	3.44752	0.00545188	0.0240639	Sars	20226	FALSE
0.145569	19.0876	4.79932	0.000704472	0.00558839	-0.845619	ENSMUSG00000031711	2	3.4458	0.00546842	0.0241236	Zfp330	30932	TRUE
-0.182406	18.8626	-4.04635	0.00229068	0.0131675	-2.07759	ENSMUSG00000030722	2	-3.44361	0.00548957	0.0242036	Nfatc2ip	18020	TRUE
-0.1203	27.3716	-3.18612	0.00960141	0.0375538	-3.55173	ENSMUSG00000031633	97	-3.4432	0.00549353	0.0242078	Slc25a4	11739	TRUE
0.168056	17.7837	3.49402	0.005699	0.0258518	-3.01908	ENSMUSG00000000823	5	3.44043	0.00552044	0.0243023	Znf512b	269401	TRUE
-0.174346	24.8172	-3.22639	0.00896447	0.0356977	-3.48195	ENSMUSG00000024654	27	-3.44037	0.00552105	0.0243023	Asrgl1	66514	TRUE
-0.0917976	21.2466	-3.32019	0.00764323	0.0319098	-3.31947	ENSMUSG00000028729	10	-3.43941	0.00553043	0.0243159	Ebna1bp2	69072	TRUE
0.14374	19.1278	3.57407	0.00498323	0.023358	-2.88122	ENSMUSG00000039686	5	3.43894	0.00553497	0.0243159	Zer1	227693	TRUE
-0.138229	23.6057	-3.18105	0.0096849	0.0377236	-3.56053	ENSMUSG00000035443	31	-3.43876	0.00553677	0.0243159	Thyn1	77862	FALSE
0.141986	19.6136	4.06909	0.00220803	0.0128322	-2.0394	ENSMUSG00000025935	3	3.43865	0.00553781	0.0243159	Tram1	72265	TRUE
0.318124	15.0163	3.71096	0.00396752	0.0198872	-2.64642	ENSMUSG00000026028	1	3.4385	0.00553929	0.0243159	Trak2	70827	TRUE
0.128161	22.1336	3.28216	0.00815298	0.0335489	-3.38533	ENSMUSG00000028671	11	3.4376	0.00554815	0.0243414	Gale	NA	FALSE
-0.252216	20.3976	-3.34862	0.0072836	0.0308132	-3.27026	ENSMUSG00000031796	6	-3.43702	0.00555378	0.0243528	Cfap20	14894	FALSE
-0.372767	21.8949	-3.27602	0.00823846	0.0337104	-3.39596	ENSMUSG00000025900	29	-3.43573	0.00556643	0.0243949	Rp1	19888	TRUE
0.119918	28.6677	3.2561	0.00852237	0.0346327	-3.43047	ENSMUSG00000071866	160	3.43499	0.00557372	0.0244136	Ppia	c(268373, 668548)	TRUE
0.0979639	22.5368	3.08562	0.0114013	0.0424007	-3.72594	ENSMUSG00000036180	26	3.43293	0.00559407	0.0244893	Gatad2a	NA	TRUE
-0.413811	22.5139	-3.27694	0.00822563	0.0336923	-3.39437	ENSMUSG00000042282	23	-3.43215	0.00560175	0.0244929	Gucy2f	245650	TRUE
-0.196841	17.0271	-3.89113	0.0029487	0.0159787	-2.33958	ENSMUSG00000038122	2	-3.43201	0.00560318	0.0244929	Tbc1d32	544696	TRUE
-0.13099	21.1999	-3.33077	0.00750722	0.0315225	-3.30115	ENSMUSG00000098134	9	-3.43192	0.00560404	0.0244929	Rnf113a2	66381	FALSE
0.20007	18.016	3.86232	0.00309119	0.0165939	-2.38845	ENSMUSG00000069631	2	3.42936	0.00562945	0.0245905	Strada	72149	TRUE
0.113127	21.5741	3.16458	0.00996113	0.0384818	-3.58908	ENSMUSG00000025366	18	3.42742	0.00564878	0.0246615	Esyt1	23943	FALSE
0.189324	20.3692	3.27703	0.00822427	0.0336923	-3.3942	ENSMUSG00000035873	11	3.42559	0.00566705	0.0247278	Pawr	114774	TRUE
0.216352	18.7157	3.45615	0.00607388	0.0269491	-3.08441	ENSMUSG00000070953	4	3.42494	0.00567355	0.0247427	Rabepk	NA	TRUE
0.103707	24.6472	3.12171	0.0107184	0.0405289	-3.66339	ENSMUSG00000063870	88	3.4241	0.00568195	0.0247659	Chd4	107932	TRUE
-0.174589	18.1968	-3.55992	0.00510267	0.02371	-2.90557	ENSMUSG00000002846	4	-3.42339	0.00568903	0.0247833	Timmdc1	76916	FALSE
-0.132695	27.6993	-3.24107	0.00874303	0.0351474	-3.4565	ENSMUSG00000027562	151	-3.42264	0.00569659	0.0248027	Car2	12349	TRUE
-0.11209	19.0714	-3.76139	0.00364987	0.0188365	-2.56027	ENSMUSG00000039715	5	-3.41494	0.00577464	0.0251041	Wdr34	71820	FALSE
-0.145925	26.387	-3.17844	0.00972808	0.0378367	-3.56504	ENSMUSG00000000568	71	-3.41484	0.00577567	0.0251041	Hnrnpd	11991	TRUE
-0.254286	17.9881	-3.98798	0.00251794	0.0141287	-2.17583	ENSMUSG00000039048	1	-3.41477	0.00577639	0.0251041	Foxred1	235169	FALSE
-0.0874876	21.1435	-3.20703	0.00926514	0.0366222	-3.5155	ENSMUSG00000003546	12	-3.41458	0.00577832	0.0251041	Klc4	74764	TRUE
-0.147953	23.2945	-3.18226	0.00966502	0.0376828	-3.55844	ENSMUSG00000032553	24	-3.41422	0.005782	0.0251065	Srprb	20818	TRUE
-0.0784604	24.9209	-2.94837	0.0144291	0.0500091	-3.96358	ENSMUSG00000003402	47	-3.41178	0.00580691	0.025201	Prkcsh	19089	TRUE
0.246815	16.7844	4.0422	0.00230608	0.01322	-2.08456	ENSMUSG00000025484	1	3.4111	0.00581391	0.0252177	Bet1l	54399	TRUE
0.137065	24.6292	3.15107	0.0101937	0.0390792	-3.6125	ENSMUSG00000032383	36	3.40932	0.00583228	0.0252837	Ppib	19035	FALSE
-0.107285	26.3012	-3.11039	0.0109279	0.0411463	-3.683	ENSMUSG00000030884	81	-3.40862	0.00583948	0.0252962	Uqcrc2	67003	TRUE
-0.373889	23.5397	-3.24951	0.00861839	0.0348657	-3.44188	ENSMUSG00000037325	40	-3.40843	0.00584147	0.0252962	Bbs7	71492	FALSE
-0.479197	24.4819	-3.25549	0.00853115	0.0346327	-3.43152	ENSMUSG00000058831	30	-3.40757	0.00585034	0.025321	Opn1sw	12057	TRUE
0.179324	23.0061	3.21359	0.009162	0.0363219	-3.50412	ENSMUSG00000063445	18	3.40412	0.00588613	0.0254565	Nmral1	67824	FALSE
0.125325	18.0715	3.63107	0.00453092	0.0217383	-2.7833	ENSMUSG00000026565	5	3.40366	0.00589085	0.0254565	Pou2f1	18986	TRUE
-0.144044	17.3893	-3.69082	0.00410232	0.0203216	-2.68089	ENSMUSG00000052852	4	-3.40363	0.00589117	0.0254565	Reep1	52250	TRUE
-0.0915346	25.5234	-3.01659	0.0128336	0.0459391	-3.84552	ENSMUSG00000015932	42	-3.40317	0.005896	0.0254636	Dstn	56431	TRUE
0.111206	24.8872	3.11605	0.0108226	0.0408456	-3.67319	ENSMUSG00000024991	82	3.40207	0.00590744	0.0254989	Eif3a	13669	TRUE
-0.503781	18.9703	-3.4032	0.00664135	0.0288848	-3.17588	ENSMUSG00000013419	1	-3.40178	0.00591053	0.0254989	Zfp651	270210	TRUE
-0.248432	17.1511	-3.5876	0.00487182	0.0229161	-2.85797	ENSMUSG00000018995	2	-3.39884	0.00594128	0.0256178	Nars2	244141	FALSE
0.0868824	25.1447	3.01955	0.0127687	0.0457778	-3.8404	ENSMUSG00000026553	75	3.39775	0.00595271	0.0256533	Copa	12847	TRUE
0.0845293	23.3011	2.99035	0.0134249	0.0474726	-3.89095	ENSMUSG00000020250	28	3.39692	0.00596147	0.0256772	Txnrd1	50493	TRUE
0.241708	20.0273	3.46104	0.00602412	0.026811	-3.07598	ENSMUSG00000040883	3	3.39628	0.00596823	0.0256926	Tmem205	NA	FALSE
0.176103	15.1633	4.03273	0.0023417	0.0133574	-2.10048	ENSMUSG00000026279	2	3.39489	0.00598296	0.0257421	Thap4	67026	TRUE
-0.199876	18.8436	-3.56742	0.005039	0.0234822	-2.89267	ENSMUSG00000025521	3	-3.39348	0.00599787	0.0257911	Tmem192	73067	FALSE
0.305302	18.018	3.37605	0.00695315	0.0298205	-3.22281	ENSMUSG00000000148	3	3.39321	0.00600076	0.0257911	Brat1	231841	TRUE
-0.357693	21.1689	-3.26156	0.00844354	0.0343917	-3.42101	ENSMUSG00000016487	8	-3.39286	0.00600446	0.0257931	Ppfibp1	67533	TRUE
0.134482	19.9175	3.37974	0.0069099	0.0296826	-3.21643	ENSMUSG00000037119	7	3.39249	0.00600833	0.0257959	D15Ertd621e	210998	TRUE
0.216632	17.7732	3.41393	0.00652205	0.0284896	-3.15733	ENSMUSG00000017802	4	3.38757	0.00606091	0.0260077	Fam134c	67998	TRUE
0.0812804	21.9807	3.00884	0.0130054	0.0463364	-3.85893	ENSMUSG00000026439	20	3.38563	0.00608175	0.0260728	Rbbp5	NA	TRUE
0.105543	21.8792	3.1125	0.0108886	0.0410178	-3.67936	ENSMUSG00000020078	18	3.38555	0.00608257	0.0260728	Vps26a	30930	TRUE
0.137424	20.041	4.94771	0.000563671	0.00477364	-0.611418	ENSMUSG00000022999	2	3.38489	0.00608969	0.0260894	Lmbr1l	74775	FALSE
0.382347	19.437	3.29108	0.0080303	0.0331632	-3.36987	ENSMUSG00000024792	4	3.38154	0.00612585	0.0262303	Zfpl1	81909	FALSE
0.137773	19.2511	3.70732	0.00399155	0.0199308	-2.65266	ENSMUSG00000035575	4	3.38093	0.00613247	0.0262337	Utp6	216987	TRUE
-0.275804	17.6607	-3.3926	0.00676128	0.0291849	-3.19419	ENSMUSG00000045969	3	-3.38086	0.0061332	0.0262337	Ing1	26356	TRUE
0.148212	20.0607	3.48333	0.0058023	0.0262164	-3.03751	ENSMUSG00000070284	5	3.37875	0.00615617	0.0263179	Gmppb	331026	FALSE
0.157653	22.5545	3.19707	0.00942377	0.0370302	-3.53276	ENSMUSG00000007021	14	3.37654	0.00618025	0.0264068	Syngr3	20974	TRUE
0.118021	19.6891	3.92537	0.00278821	0.0153687	-2.28158	ENSMUSG00000055720	4	3.3754	0.00619278	0.0264463	Ubl7	69459	FALSE
-1.59989	18.4063	-3.24643	0.00866365	0.0349457	-3.44721	ENSMUSG00000041161	1	-3.37441	0.00620368	0.0264787	Otud3	73162	FALSE
0.081621	22.3529	2.97844	0.0137024	0.0482058	-3.91156	ENSMUSG00000018583	23	3.37352	0.00621341	0.0265061	G3bp1	27041	TRUE
0.455007	15.9788	3.40627	0.00660693	0.0287663	-3.17057	ENSMUSG00000021559	1	3.37321	0.00621684	0.0265067	Dapk1	NA	FALSE
0.085511	24.2245	2.9694	0.013917	0.0486909	-3.92721	ENSMUSG00000032590	56	3.37154	0.00623521	0.0265559	Apeh	235606	FALSE
0.132666	20.253	3.54435	0.00523748	0.0241823	-2.93237	ENSMUSG00000038848	5	3.37151	0.00623556	0.0265559	Ythdf1	228994	TRUE
0.155492	20.2961	3.28628	0.00809612	0.0333594	-3.37819	ENSMUSG00000040694	8	3.37126	0.00623831	0.0265559	Apobec2	11811	FALSE
-0.0814608	25.0811	-2.97836	0.0137044	0.0482058	-3.91171	ENSMUSG00000060261	81	-3.36754	0.0062795	0.026717	Gtf2i	14886	TRUE
-0.340571	21.6144	-3.23762	0.00879457	0.035252	-3.46248	ENSMUSG00000028444	8	-3.36701	0.00628539	0.0267279	Cntfr	12804	TRUE
-0.18701	15.9997	-3.58444	0.00489764	0.0229836	-2.8634	ENSMUSG00000024726	3	-3.36629	0.0062934	0.0267478	2410127L17Rik	67383	TRUE
-0.190606	19.0331	-3.31724	0.00768146	0.0320028	-3.32457	ENSMUSG00000031174	6	-3.36546	0.00630272	0.0267525	Rpgr	19893	FALSE
0.0872988	25.9663	3.032	0.0124988	0.0451125	-3.81883	ENSMUSG00000031960	97	3.36533	0.00630417	0.0267525	Aars	234734	TRUE
0.101109	23.738	3.06932	0.0117241	0.0432708	-3.75418	ENSMUSG00000001999	20	3.3653	0.00630451	0.0267525	Blvra	109778	FALSE
0.146519	21.717	3.25573	0.00852769	0.0346327	-3.43111	ENSMUSG00000019782	9	3.36465	0.00631167	0.0267556	Rwdd1	c(66521, 100039252)	FALSE
-0.172097	26.2118	-3.15755	0.0100815	0.0387415	-3.60127	ENSMUSG00000020277	68	-3.36463	0.00631191	0.0267556	Pfkl	18641	TRUE
-0.155124	22.4797	-3.17058	0.0098595	0.0382181	-3.57867	ENSMUSG00000028443	16	-3.36352	0.00632435	0.0267941	Nudt2	66401	TRUE
-0.0999826	25.5832	-3.0452	0.012219	0.0443917	-3.79597	ENSMUSG00000020333	78	-3.35949	0.00636961	0.0269567	Acsl6	216739	TRUE
-0.12547	23.6282	-3.09028	0.0113107	0.0422112	-3.71786	ENSMUSG00000010025	32	-3.35948	0.00636978	0.0269567	Aldh3a2	11671	TRUE
0.120753	20.0509	3.46348	0.00599937	0.0267947	-3.07176	ENSMUSG00000035754	6	3.3589	0.00637633	0.0269567	Wdr18	216156	TRUE
-0.128965	22.6445	-3.12532	0.0106523	0.0403359	-3.65712	ENSMUSG00000036473	19	-3.3588	0.00637738	0.0269567	Tbc1d24	NA	TRUE
0.241329	16.1485	3.99488	0.00248989	0.0140321	-2.1642	ENSMUSG00000038518	1	3.35861	0.00637952	0.0269567	Jarid2	NA	TRUE
0.223098	20.3951	3.31768	0.00767573	0.0320028	-3.32381	ENSMUSG00000060657	5	3.3581	0.00638534	0.026967	Marf1	223989	TRUE
0.0650207	24.1712	2.79468	0.0187994	0.0610162	-4.22877	ENSMUSG00000068823	43	3.35722	0.00639525	0.0269947	Csde1	229663	TRUE
-0.0771731	19.7377	-3.18549	0.00961182	0.0375538	-3.55283	ENSMUSG00000040462	11	-3.35557	0.00641396	0.0270474	Os9	216440	TRUE
0.263554	15.7589	3.49229	0.0057156	0.0259118	-3.02207	ENSMUSG00000028673	2	3.35553	0.00641448	0.0270474	Fuca1	71665	FALSE
-0.119577	23.3196	-3.18076	0.00968974	0.0377241	-3.56103	ENSMUSG00000038690	12	-3.35436	0.00642777	0.0270892	Atp5j2	57423	FALSE
-0.118997	21.5905	-3.07857	0.0115397	0.0427674	-3.73815	ENSMUSG00000061755	27	-3.35385	0.00643354	0.0270993	Bod1l	665775	TRUE
-0.0978053	28.0355	-3.36233	0.00711647	0.0303166	-3.24654	ENSMUSG00000025393	251	-3.35354	0.00643714	0.0271002	Atp5b	11947	FALSE
0.276467	16.4288	3.75166	0.00370903	0.0190682	-2.57688	ENSMUSG00000067825	1	3.35307	0.00644244	0.0271039	Pex26	74043	TRUE
-0.085619	24.5051	-2.96331	0.0140634	0.0490385	-3.93775	ENSMUSG00000019849	63	-3.35287	0.00644478	0.0271039	Prep	19072	TRUE
0.21519	19.7295	3.46874	0.00594656	0.026688	-3.0627	ENSMUSG00000060771	3	3.35231	0.0064512	0.0271167	Tsga10	211484	TRUE
-0.145325	21.8679	-3.18827	0.0095663	0.0374654	-3.54801	ENSMUSG00000028796	12	-3.35101	0.00646604	0.0271648	Phc2	54383	TRUE
-0.268289	16.4703	-3.78991	0.00348207	0.018193	-2.51163	ENSMUSG00000026436	1	-3.35011	0.00647637	0.027194	Elk4	13714	TRUE
-0.239557	14.0503	-3.99002	0.00250963	0.0141046	-2.17239	ENSMUSG00000028661	1	-3.34726	0.00650906	0.0273169	Epha8	13842	TRUE
-0.14017	24.6638	-3.10064	0.0111118	0.0416435	-3.69991	ENSMUSG00000031483	41	-3.34646	0.00651835	0.0273416	Erlin2	244373	TRUE
0.212754	18.4451	3.31307	0.0077361	0.0321636	-3.3318	ENSMUSG00000020176	5	3.34386	0.00654846	0.0274496	Grb10	14783	TRUE
0.126975	20.3859	3.41982	0.00645758	0.0282695	-3.14716	ENSMUSG00000033808	6	3.34364	0.00655093	0.0274496	Tmem87a	211499	TRUE
0.17812	15.5452	3.91704	0.00282639	0.0154936	-2.29568	ENSMUSG00000005204	2	3.34324	0.00655565	0.027455	Senp3	NA	FALSE
-0.435121	22.6214	-3.25936	0.00847511	0.0344677	-3.42481	ENSMUSG00000025050	3	-3.34216	0.00656819	0.0274895	Pcgf6	71041	FALSE
0.184544	17.0515	3.84987	0.00315501	0.0168351	-2.40961	ENSMUSG00000058594	2	3.34175	0.00657295	0.0274895	Fbxo18	50755	FALSE
-0.174303	24.3398	-3.13604	0.0104589	0.0398105	-3.63855	ENSMUSG00000015829	61	-3.34165	0.00657416	0.0274895	Tnr	21960	TRUE
-0.0832834	22.2907	-3.05136	0.0120906	0.0440958	-3.7853	ENSMUSG00000025234	15	-3.34058	0.00658665	0.0275142	Arih1	23806	TRUE
0.135313	20.4965	3.23731	0.00879925	0.035252	-3.46302	ENSMUSG00000030770	9	3.34046	0.00658799	0.0275142	Parva	57342	TRUE
0.0883866	21.0333	2.99183	0.0133908	0.0474158	-3.88838	ENSMUSG00000041444	22	3.34014	0.00659169	0.0275142	Arhgap32	330914	TRUE
0.107898	22.1504	3.10871	0.0109595	0.0412412	-3.68593	ENSMUSG00000020611	15	3.33996	0.00659379	0.0275142	Gna13	14674	TRUE
-0.2169	17.9056	-4.23661	0.00168802	0.0106347	-1.75987	ENSMUSG00000042121	1	-3.33933	0.00660121	0.0275308	Ssh1	231637	TRUE
-0.148169	24.9078	-3.10442	0.0110402	0.0414525	-3.69336	ENSMUSG00000031818	36	-3.33777	0.00661952	0.0275868	Cox4i1	12857	FALSE
0.120046	24.7118	3.05919	0.0119293	0.0436665	-3.77173	ENSMUSG00000062328	34	3.3374	0.00662385	0.0275868	Rpl17	c(319195, 100040929, 100042880, 101056140, 102632224, 102632403, 102641245)	FALSE
-0.104222	20.4784	-3.32224	0.00761659	0.0318483	-3.31591	ENSMUSG00000004667	8	-3.33707	0.00662764	0.0275868	Polr2e	66420	FALSE
-0.304646	18.522	-3.61411	0.00466088	0.0220923	-2.81242	ENSMUSG00000029192	1	-3.33668	0.00663225	0.0275868	Tbc1d14	102641289	TRUE
-0.219959	21.689	-3.18178	0.0096729	0.0376952	-3.55927	ENSMUSG00000025041	13	-3.33616	0.00663834	0.0275868	Nt5c2	76952	TRUE
-0.114998	21.0128	-3.16123	0.0100182	0.0386092	-3.59488	ENSMUSG00000001829	12	-3.33616	0.00663837	0.0275868	Clpb	20480	TRUE
0.172246	19.1476	3.21895	0.00907883	0.0360814	-3.49485	ENSMUSG00000054277	9	3.33613	0.00663872	0.0275868	Arfgap3	66251	FALSE
-0.0958755	24.6991	-2.98467	0.0135566	0.0478119	-3.90079	ENSMUSG00000005510	37	-3.3356	0.00664497	0.0275985	Ndufs3	68349	FALSE
0.375255	16.3692	3.45237	0.00611274	0.0270852	-3.09095	ENSMUSG00000022442	1	3.33514	0.00665037	0.0276066	Ttll1	319953	TRUE
0.114778	20.4203	3.36685	0.00706224	0.0301754	-3.23873	ENSMUSG00000021710	7	3.33459	0.00665693	0.0276195	Nln	75805	FALSE
0.0987043	23.2335	2.99386	0.0133444	0.047292	-3.88488	ENSMUSG00000024493	49	3.33276	0.00667856	0.0276949	Lars	107045	FALSE
-0.0979687	20.5484	-3.43468	0.00629771	0.027721	-3.12149	ENSMUSG00000026240	7	-3.33157	0.00669261	0.0277389	Cops7b	NA	TRUE
-0.0976864	23.6472	-3.01449	0.0128801	0.0460331	-3.84917	ENSMUSG00000038034	23	-3.331	0.00669934	0.0277524	Igsf8	140559	TRUE
0.244761	15.2801	3.91059	0.00285634	0.0155836	-2.30661	ENSMUSG00000020150	1	3.32797	0.00673545	0.0278876	Gamt	14431	FALSE
0.110757	22.4587	3.08169	0.0114782	0.0425793	-3.73274	ENSMUSG00000045302	17	3.32718	0.00674493	0.0279125	Preb	50907	TRUE
0.167752	15.2106	4.00383	0.00245399	0.0138892	-2.14912	ENSMUSG00000035164	2	3.32087	0.00682081	0.0282028	Zc3h12c	244871	TRUE
0.118295	17.4565	3.82882	0.00326597	0.0172892	-2.44538	ENSMUSG00000034570	4	3.32076	0.00682212	0.0282028	Inpp5j	170835	FALSE
0.180615	21.7103	3.20054	0.00936816	0.0368692	-3.52674	ENSMUSG00000019139	9	3.31937	0.00683892	0.0282577	Isyna1	71780	FALSE
-0.156509	21.4386	-3.16125	0.0100179	0.0386092	-3.59485	ENSMUSG00000029575	12	-3.31901	0.00684334	0.0282614	Mmab	77697	TRUE
-0.209137	19.145	-3.44408	0.00619865	0.02733	-3.10525	ENSMUSG00000033054	3	-3.31816	0.00685362	0.0282753	Npat	244879	TRUE
0.232268	16.3092	3.31499	0.00771093	0.0320756	-3.32847	ENSMUSG00000037326	4	3.31815	0.00685376	0.0282753	Capn15	50817	FALSE
0.127049	23.245	3.06454	0.0118205	0.0433755	-3.76246	ENSMUSG00000021413	26	3.31718	0.00686559	0.0283095	Prpf4b	19134	TRUE
-0.146274	24.2939	-3.09465	0.0112264	0.0419551	-3.71029	ENSMUSG00000040028	23	-3.3149	0.00689334	0.0284094	Elavl1	15568	TRUE
0.129229	22.9267	3.06889	0.0117327	0.0432723	-3.75493	ENSMUSG00000010936	24	3.31329	0.00691312	0.0284762	Vac14	234729	FALSE
0.222958	22.0369	3.16344	0.00998051	0.0385196	-3.59105	ENSMUSG00000028657	12	3.31122	0.00693854	0.0285663	Ppt1	19063	TRUE
-0.0995904	22.6443	-3.01347	0.0129025	0.0460721	-3.85092	ENSMUSG00000029221	21	-3.3102	0.00695112	0.0286034	Slc30a9	109108	TRUE
-0.199757	20.6358	-3.35554	0.00719877	0.0305583	-3.25829	ENSMUSG00000023170	4	-3.30807	0.00697741	0.0286968	Gps2	NA	FALSE
-0.135573	20.6727	-3.20453	0.00930468	0.0367242	-3.51983	ENSMUSG00000022897	9	-3.30752	0.00698415	0.0287098	Dyrk1a	NA	TRUE
-0.110538	24.6149	-3.02086	0.0127399	0.0457643	-3.83812	ENSMUSG00000032336	26	-3.3056	0.007008	0.0287931	Nptn	20320	TRUE
-0.215869	14.1187	-4.17392	0.00186566	0.0113775	-1.86412	ENSMUSG00000006567	1	-3.3042	0.00702545	0.0288462	Atp7b	11979	FALSE
0.1816	18.6542	3.52704	0.00539164	0.0247091	-2.96217	ENSMUSG00000035161	3	3.30399	0.00702811	0.0288462	Ints6	18130	FALSE
-0.23268	16.9904	-3.9714	0.00258673	0.0144367	-2.2038	ENSMUSG00000021458	1	-3.30249	0.0070468	0.0289081	2010111I01Rik	72061	FALSE
-0.148581	17.1986	-3.75032	0.00371725	0.0190982	-2.57916	ENSMUSG00000032338	3	-3.29922	0.00708782	0.0290615	Hcn4	330953	FALSE
0.0775782	20.9716	3.13295	0.0105143	0.0399833	-3.64391	ENSMUSG00000024858	11	3.2989	0.0070918	0.029063	Adrbk1	110355	TRUE
0.116936	22.4055	3.12642	0.0106324	0.0402795	-3.65522	ENSMUSG00000006095	12	3.29741	0.00711059	0.0291251	Tbcb	66411	FALSE
0.169703	20.6246	3.32772	0.00754625	0.0316698	-3.30644	ENSMUSG00000025608	5	3.29674	0.00711912	0.029133	Podxl	27205	TRUE
0.0839672	20.516	3.18474	0.00962406	0.0375779	-3.55412	ENSMUSG00000038563	10	3.29668	0.0071198	0.029133	Eftud1	NA	FALSE
0.124888	19.0037	3.49197	0.00571868	0.0259118	-3.02262	ENSMUSG00000030539	5	3.29521	0.00713842	0.0291769	Sema4b	20352	TRUE
-0.0791695	21.489	-2.93863	0.0146728	0.0506349	-3.98042	ENSMUSG00000035202	19	-3.29501	0.00714093	0.0291769	Lars2	102436	TRUE
0.156818	20.0748	3.11459	0.0108497	0.0409097	-3.67573	ENSMUSG00000029726	15	3.29497	0.00714142	0.0291769	Mepce	231803	TRUE
-0.10253	20.5792	-3.21675	0.00911287	0.0361629	-3.49865	ENSMUSG00000005686	9	-3.29277	0.00716935	0.0292761	Ampd3	NA	TRUE
-0.179441	21.9512	-3.52114	0.00544532	0.0248982	-2.97234	ENSMUSG00000026141	3	-3.29181	0.00718157	0.0293068	Col19a1	12823	FALSE
0.13956	26.2122	3.07235	0.0116634	0.0431279	-3.74894	ENSMUSG00000023944	87	3.29161	0.00718418	0.0293068	Hsp90ab1	15516	TRUE
-0.104146	22.559	-2.99182	0.0133911	0.0474158	-3.88841	ENSMUSG00000008373	26	-3.29103	0.00719157	0.029322	Prpf31	68988	TRUE
0.0977584	19.6683	3.38388	0.00686167	0.0295114	-3.20927	ENSMUSG00000003458	7	3.28794	0.0072311	0.0294682	Ncstn	59287	TRUE
-0.752416	12.295	-3.2036	0.00931946	0.0367644	-3.52144	ENSMUSG00000070605	1	-3.28512	0.00726737	0.0295899	Gm13251	433791	FALSE
0.213243	18.693	3.19262	0.00949559	0.0372577	-3.54047	ENSMUSG00000026510	7	3.28505	0.00726835	0.0295899	Trp53bp2	209456	TRUE
-0.256379	19.8693	-3.15607	0.0101069	0.0388205	-3.60382	ENSMUSG00000024227	9	-3.28383	0.0072841	0.029639	2610034M16Rik	69239	TRUE
0.10748	22.1355	3.33442	0.00746093	0.0313774	-3.29483	ENSMUSG00000027270	7	3.28318	0.00729243	0.0296578	Lamp5	76161	FALSE
0.0972139	23.8849	2.95021	0.0143837	0.049895	-3.96041	ENSMUSG00000060429	34	3.28276	0.00729794	0.0296652	Sntb1	20649	TRUE
0.1209	20.3323	3.36892	0.00703755	0.0300859	-3.23515	ENSMUSG00000034744	6	3.27978	0.00733659	0.0298072	Nagk	56174	FALSE
-0.137604	24.5638	-3.05506	0.0120142	0.0438969	-3.77889	ENSMUSG00000025212	22	-3.27856	0.0073525	0.0298466	Sfxn3	94280	TRUE
-0.083137	21.6984	-2.92026	0.0151438	0.051903	-4.01218	ENSMUSG00000025558	22	-3.27847	0.00735373	0.0298466	Dock9	105445	TRUE
-0.0992247	25.4266	-2.95084	0.0143681	0.0498623	-3.95932	ENSMUSG00000019432	45	-3.27769	0.00736387	0.0298727	Ddx39b	NA	FALSE
0.146206	22.3926	3.06606	0.0117898	0.0433732	-3.75983	ENSMUSG00000026554	21	3.27738	0.00736795	0.0298741	Dcaf8	98193	TRUE
0.113533	20.8018	3.55116	0.00517802	0.0240045	-2.92064	ENSMUSG00000032185	5	3.27677	0.00737594	0.0298832	Carm1	59035	TRUE
0.119565	19.8757	3.73866	0.00378964	0.0193093	-2.59908	ENSMUSG00000033706	4	3.27653	0.00737907	0.0298832	Smyd5	232187	FALSE
0.124253	18.8744	3.4715	0.00591899	0.0266066	-3.05793	ENSMUSG00000021981	5	3.27636	0.00738138	0.0298832	Cab39l	69008	TRUE
-0.156952	20.7219	-3.18666	0.00959262	0.0375465	-3.5508	ENSMUSG00000020640	8	-3.27333	0.00742111	0.0300289	Itsn2	20403	TRUE
0.429125	12.2628	3.31519	0.00770825	0.0320756	-3.32812	ENSMUSG00000038507	1	3.27244	0.00743285	0.0300612	Parp12	243771	TRUE
0.11326	19.8561	3.08312	0.0114502	0.0425141	-3.73027	ENSMUSG00000042308	13	3.27198	0.00743894	0.0300707	Setd1a	233904	TRUE
-0.121765	19.3787	-3.48037	0.00583133	0.0263174	-3.04263	ENSMUSG00000022744	5	-3.27087	0.00745364	0.030115	Cldn25	NA	TRUE
-0.122925	19.8926	-3.68404	0.00414875	0.0204505	-2.6925	ENSMUSG00000033658	4	-3.2681	0.00749046	0.0302485	Ddx19b	234733	TRUE
-0.264066	17.415	-3.22941	0.00891834	0.0355669	-3.4767	ENSMUSG00000025766	4	-3.26747	0.00749883	0.030267	D3Ertd751e	73852	TRUE
0.168608	21.0439	3.23786	0.00879108	0.035252	-3.46208	ENSMUSG00000020029	6	3.26544	0.00752589	0.030361	Nudt4	71207	TRUE
-0.137685	23.7376	-3.0322	0.0124946	0.0451125	-3.8185	ENSMUSG00000003808	28	-3.26469	0.0075359	0.030374	Farsa	NA	TRUE
0.205491	19.9626	3.19998	0.00937719	0.0368833	-3.52772	ENSMUSG00000043153	6	3.26443	0.00753942	0.030374	Ispd	75847	FALSE
-0.144588	19.7496	-3.73649	0.00380327	0.0193566	-2.60279	ENSMUSG00000060098	3	-3.26435	0.00754049	0.030374	Prmt7	214572	FALSE
0.343687	23.0731	3.12367	0.0106824	0.0404308	-3.65998	ENSMUSG00000061808	12	3.26391	0.00754636	0.0303824	Ttr	22139	TRUE
0.173525	23.8921	3.06553	0.0118005	0.0433732	-3.76075	ENSMUSG00000026496	63	3.26336	0.00755381	0.0303972	Parp1	11545	TRUE
-0.2931	21.5564	-3.24613	0.00866804	0.0349457	-3.44773	ENSMUSG00000024049	3	-3.26226	0.0075685	0.0304397	Myom1	17929	FALSE
0.242045	19.0908	3.15947	0.0100485	0.0387073	-3.59794	ENSMUSG00000060206	7	3.26188	0.00757359	0.0304397	Zfp462	242466	TRUE
0.209529	19.2813	3.3746	0.00697029	0.029878	-3.22533	ENSMUSG00000020160	3	3.26172	0.00757577	0.0304397	Meis1	17268	TRUE
-0.582995	19.0207	-3.21748	0.00910146	0.0361355	-3.49738	ENSMUSG00000006731	1	-3.26127	0.00758188	0.030449	B4galnt1	14421	FALSE
-0.233402	21.0378	-3.12758	0.0106114	0.0402417	-3.65322	ENSMUSG00000031974	10	-3.2607	0.00758956	0.0304646	Abcb10	56199	TRUE
[truncated: 6,022 more rows]
