# Supplementary material for: The Musashi proteins direct post-transcriptional control of protein expression and alternate exon splicing in vertebrate photoreceptors
Source: Commun Biol. 2022 Sep 24;5:1011. doi: 10.1038/s42003-022-03990-w (PMC9509328; doi:10.1038/s42003-022-03990-w)
Supplement: Supplementary file 11 — Supplementary Data 15 [file 42003_2022_3990_MOESM11_ESM.xlsx]

## Sheet: Data related to Fig 2 and Suppl
	Supplementary Data 15a. Data used in preparing Figure 2A											Supplementary Data 15c. Data used in preparing Figure 2D and Supplement Figure 2B. Numbers represent an average of four technical replicates for each position.
		Normalized scotopic A wave											Day0								Day7
	Days post tamoxifen injection	MSI1+/+,MSI2+/+				MSI1-/-,MSI2-/-							Position relative to the optic nerve	MSI1+/+,MSI2+/+			MSI1-/-,MSI2-/-					Position relative to the optic nerve	MSI1+/+,MSI2+/+			MSI1-/-,MSI2-/-
	7	0.935274	1.06473	1.1517	0.861154	0.987077	0.99311	1.0218	1.02794			Superior	5	5.5	4	8	5.75	5.5	3.25		Superior	5	5	6.2	5.5	6.5	7	6.25
	14	1.0188	0.991793	0.811396	1.00821	0.736442	0.902846	0.971162	0.889508				4	9.25	10.25	9.5	8.5	9.75	10			4	7.5	8.25	10	9.5	7.5	8.75
	21	1.00235	0.93935	1.00833	0.997648	0.918469	0.873934	0.814834	0.872248				3	10.75	11.25	10	10	10.5	11			3	9.75	9.75	11.25	11.5	10	11.5
	28	0.894123	0.988486	1.23829	1.01151	0.97771	1.01341	0.76803	0.789368				2	11	11.75	10.25	9.25	11.75	10.75			2	11	9.5	10.5	10.5	10.75	11.5
	35	1.01766	0.982341	1.04444	0.958948	0.837433	0.75321	0.673228	0.482035				1	12	11	11	10.75	11	11.25			1	10.25	11	11	12	11	12
	42	1.023	0.991538	1.00846	0.931645	0.547743	0.472448	0.459087	0.221235				0	0	0	0	0	0	0			0	0	0	0	0	0	0
	49	1.0799	1.01251	0.952395	0.987495	0.736804	0.603009	0.502864	0.529933			Inferior	-1	10.5	13	11	10	11.25	9.5		Inferior	-1	11.5	12	11.25	12	11.25	11.5
	56	1.09003	1.2815	0.909971	0.907104	0.459895	0.435467	0.318077	0.384108				-2	10.75	9.75	10.25	10.75	10.5	9.5			-2	10.5	9.75	10	10.5	12.25	9.75
	63	0.981338	0.9613	1.03643	1.01866	0.69913	0.396669	0.270154	0.324826				-3	10.25	8	9.25	10.5	9.25	9			-3	10.25	9	9.25	11.5	9.25	9.5
	70	1.10249	0.796831	1.09106	0.90894	0.504658	0.259417	0.139837	0.152087				-4	8.5	9.25	9.5	9	8.5	9.25			-4	8	8.25	8.75	9.5	8.5	7.75
	77	1.03075	0.969253	0.854662	1.07978	0.310017	0.171229	0.053073	0.0322475				-5	8	7	8	5	6.75	5.25			-5	6.25	6.25	6	6.5	6.75	6
	91	0.997904	0.664577	1.10048	1.0021	0.143278	0.0042707	0.0210949	0.0278044
	105	1.23181	0.989954	1.01005	0.828961	0.0287056	0.0272917	0.00994368	0.0692834				Day14									Day21
													Position relative to the optic nerve	MSI1+/+,MSI2+/+			MSI1-/-,MSI2-/-					Position relative to the optic nerve	MSI1+/+,MSI2+/+			MSI1-/-,MSI2-/-
												Superior	5	5.5	6	6.5	5.5	8	7		Superior	5	6.5	5.5	6	5.5	6.25	6.25
	Supplementary Data 15b. Data used in preparing Figure 2B												4	9	8.75	10.5	8	8	9.75			4	8.25	8.75	7.75	9.75	9	8.5
													3	10	8.75	11.25	8.75	9.25	10			3	9	8.5	8.75	10.75	9.5	8.75
		Normalized photopic B wave											2	10.5	9.25	11.5	10	8.5	10			2	10.25	9.25	10	9.75	9.25	9.5
	Days post tamoxifen injection	MSI1+/+,MSI2+/+				MSI1-/-,MSI2-/-							1	11.75	11.5	11.25	10.75	10.25	10.5			1	10.5	10.75	9.25	10.5	9.75	9.75
	7	0.815272	0.687028	1.40885	1.18473	0.790447	0.933764	1.04857	1.2315				0	0	0	0	0	0	0			0	0	0	0	0	0	0
	14	0.997231	0.926877	1.00277	1.41412	1.36193	1.30539	1.49363	1.17815			Inferior	-1	11.5	10.75	10.5	11.5	10.75	12.25		Inferior	-1	10.5	10	9.25	11.25	9.5	11
	21	1.07663	1.73478	0.89553	0.923366	1.18735	0.969099	1.39771	1.17445				-2	11.75	9.75	11	10.5	9.5	10			-2	10.25	10.25	8.75	9.5	9.75	10.25
	28	0.818909	0.756742	1.18109	1.46593	0.992435	0.909779	1.00333	0.780263				-3	11	10	9.75	9	9.5	9			-3	10.25	10	7.5	9.25	8.75	10
	35	0.959727	1.03736	0.962639	1.33301	0.71165	0.72156	0.721025	0.516675				-4	9.75	8.25	9.75	8.5	9.25	8.5			-4	9.25	9.25	7.75	8.75	8.25	9.5
	42	0.99566	0.931602	1.00434	1.24718	0.385447	0.573467	0.459968	0.451951				-5	6.25	6.25	6	6.25	7	6.75			-5	5	5	4.75	6	7.5	8
	49	1.03134	0.968663	0.878559	1.12468	0.458805	0.392799	0.355634	0.269755
	56	1.09013	0.888893	0.909872	1.10095	0.209449	0.297564	0.307587	0.239286				Day28									Day42
	63	0.963452	0.897302	1.03655	1.50387	0.34553	0.338823	0.248	0.206391				Position relative to the optic nerve	MSI1+/+,MSI2+/+			MSI1-/-,MSI2-/-					Position relative to the optic nerve	MSI1+/+,MSI2+/+			MSI1-/-,MSI2-/-
	70	0.734768	0.820584	1.3025	1.17942	0.440051	0.232373	0.13385	0.160597			Superior	5	4.75	4.25	8	4.5	4.5	5			5	4	5.25	5.75	3.25	4.75	4.25
	77	1.0464	0.78588	0.974404	1.0256	0.224525	0.17043	0.152806	0.170929				4	9.5	9	10	8	7.75	7.75		Superior	4	10.5	8.25	8.75	6.25	5.75	6
	91	0.712147	0.921619	1.07838	1.25797	0.364677	0.143527	0.0747686	0.0830923				3	10.25	9.5	10.5	8	9	9.75			3	10.25	9.5	8.25	8.25	6.75	7.5
	105	1.03255	0.588138	0.967446	1.10975	0.132857	0.128263	0.0665095	0.0734446				2	10.5	11.25	10.5	9.5	9.5	10			2	11.5	8.75	9.75	7.5	7.75	7.5
													1	10.75	10.25	10.25	9.25	10.25	10			1	12.75	10.5	10.75	8.5	7.25	7.75
													0	0	0	0	0	0	0			0	0	0	0	0	0	0
												Inferior	-1	11	11	10.75	9.75	8.25	10.25			-1	11.75	9.75	10	7.25	7.25	7.5
													-2	9.25	9.33333	10	9	9.25	9.75		Inferior	-2	10.75	9.25	9.75	8	7.25	7
													-3	9	9.75	9.75	9.5	7.75	9			-3	9.5	9	9	6.75	6.75	6.25
													-4	9	9.25	8.5	8.75	8.5	7.5			-4	8	8.25	8	5	5.25	5.5
													-5	5	5.75	6.25	4.75	4.75	6.25			-5	5.25	6.25	5.5	3.5	4	3.75
													Day70									Day113
													Position relative to the optic nerve	MSI1+/+,MSI2+/+			MSI1-/-,MSI2-/-					Position relative to the optic nerve	MSI1+/+,MSI2+/+			MSI1-/-,MSI2-/-
												Superior	5	5	5	6.5	1	1	3.5		Superior	5	3.25	8	6.75	0	0	0
													4	9.25	8	8.25	3.75	3	4.5			4	9	9	9.25	0	1.25	1
													3	9.75	9.25	10.75	4.5	3.75	5.5			3	9	10	11	2	2	1
													2	10.5	10	10.25	4.75	4	5.75			2	10.25	10	10.3333	1.25	2.5	1
													1	10.5	10.25	10.5	5.75	4.75	6.25			1	11.5	9.5	10.25	1	2.25	2
													0	0	0	0	0	0	0			0	0	0	0	0	0	0
												Inferior	-1	10	11.5	10.25	5	4.25	5.75		Inferior	-1	10.25	9.75	11	0.75	3	1.25
													-2	10	10	10.25	4.75	4	6.75			-2	9.5	10.5	10.25	1.5	2	2
													-3	10.25	9.25	9.5	4.5	3.75	5.5			-3	9.5	10	10	1	2	2
													-4	9.5	7.75	8.75	3	2.75	3.75			-4	7.5	7.25	9.5	0	1	1
													-5	6	6.75	5.5	0	1	1.75			-5	3.5	5	7.25	0	0	0

## Sheet: Data Related to Figure 4
	Supplementary Data 15d. Data used in preparing Figure 4A											Supplementary Data 15e. Data used in preparing Figure 4C. Numbers represent an average of four technical replicates for each position.
		Normalized scotopic A wave											Day230
	Days post tamoxifen injection	MSI1+/+,MSI2+/+				MSI1-/-,MSI2+/+							Position relative to the optic nerve	MSI1+/+			MSI1-/-
	7	1.02966	0.970339	0.895493	1.13097	1.10754	1.16888	1.0807	0.948383			Superior	5	5	6.25	5	5.75	5.75	6
	21	1.00559	0.936777	0.994413	1.13426	0.831914	1.21364	1.13456	1.30563				4	7.25	8	8.25	7	8.5	9
	28	0.968106	1.02435	1.08123	0.975654	1.00141	1.51791	1.14775	0.823191				3	9.25	9	9	9.25	9	9.25
	35	0.812623	1.00063	0.999374	1.17409	0.851685	1.24144	1.13128	1.10163				2	9.5	9.5	8.75	9.75	9.5	9
	42	0.908655	0.904386	1.16346	1.09135	1.00867	1.05361	1.14378	0.942022				1	9.75	9.5	8.6	9.5	9	9.75
	49	0.989568	1.07825	0.98731	1.01043	1.12842	1.01184	1.20706	1.24416				0	0	0	0	0	0	0
	56	1.22499	0.647816	1.02228	0.977722	0.957938	0.990114	0.873324	0.74108			Inferior	-1	12	9.25	9.25	9.75	11.25	9.5
	63	1.08514	0.965557	0.963891	1.03444	0.907102	1.11856	0.971748	1.04811				-2	9.5	10	9.25	10.5	10	10
	77	0.744811	0.986508	1.01349	1.03515	0.872091	1.29296	0.992501	0.85343				-3	10	8.33	9	9.75	9	8.75
	91	0.947028	0.864816	1.05297	1.20331	1.01466	1.14895	1.03296	1.41198				-4	9.25	8.5	8	9	8.5	8.25
	105	0.957442	0.830885	1.04256	1.10923	1.02353	0.965484	1.00739	1.16765				-5	6	7.75	6	6.5	8.5	5.25
	189	1.058	0.941996	1.07579	0.927259	1.00495	1.20083	1.24954	0.992196
	230	0.896208	1.00777	1.01288	0.992229	0.954621	0.931847	0.73784	0.706641
		Normalized scotopic A wave											Day230
	Days post tamoxifen injection	MSI2+/+				MSI2-/-							Position relative to the optic nerve	MSI2+/+			MSI2-/-
	7	1.14805	0.987432	1.01257	0.906188	1.25298	0.853254	1.13722	1.22765			Superior	5	7	7.5	5.75	4.75	5	6.3
	14	0.987187	1.4256	1.01281	0.89889	0.959182	1.17427	1.01003	0.863086				4	9.75	9.33333	7.5	6.5	7.5	9
	21	1.06167	1.01984	0.599874	0.98016	0.882149	0.885912	0.73517	1.10114				3	10	9.25	8	7.5	9.25	8.5
	28	0.801431	0.732325	1.19857	1.33404	1.31046	1.08398	1.02659	0.834257				2	10	9.75	9.75	8.25	9.75	10
	35	0.919979	0.968517	1.14675	1.03148	1.13814	0.889426	0.932454	0.855851				1	10	10.4	10.25	8.4	8.8	9.5
	42	0.980871	0.959914	1.01913	1.21112	0.989784	1.0143	1.11014	0.897753				0	0	0	0	0	0	0
	49	1.1376	0.915209	0.805462	1.08479	1.10439	0.990573	1.07893	0.888893			Inferior	-1	9.66667	9.75	10.75	9	9.75	9.25
	56	1.00864	0.919736	1.05593	0.991364	1.13775	0.975339	1.01593	1.03946				-2	10	9.75	9.75	9.25	8.5	9.5
	63	1.07186	0.830744	1.06019	0.939805	1.00897	0.73859	0.908556	1.24716				-3	9.5	9.25	8.25	7.75	9.5	9.25
	70	0.915847	1.08415	0.852875	1.11882	1.13161	0.955659	0.996151	0.898125				-4	8.25	9	7.75	6.25	9	8.5
	77	0.933866	1.06613	0.90966	1.13582	0.975125	0.905592	0.966747	1.03679				-5	6.75	6.25	6	5.67	7.5	7
	91	1.22829	0.965289	0.963892	1.03471	1.03331	0.908986	0.943387	1.36551
	105	1.04896	0.802012	0.95161	1.04839	1.22989	1.23759	1.04131	1.20421
	161	0.983876	0.953651	1.1684	1.01612	1.01683	0.924641	1.04011	1.15511
	189	1.35625	0.914331	0.950209	1.04979	1.01631	1.11066	1.36012	1.13822
	230	1.04205	0.957953	1.15968	0.900065	1.10691	0.862407	1.01149	1.18816

## Sheet: Data related to suppl. fig. 4 
	Supplementary Data 15f. Data used in preparing Supplement Figure 4
		Normalized photopic B wave
	Days post tamoxifen injection	MSI1+/+,MSI2+/+				MSI1-/-,MSI2+/+
	7	1.22733	0.916836	0.748753	1.08316	0.797288	1.20891	1.18791	1.00225
	21	0.969695	0.594792	1.0938	1.0303	1.19564	0.881798	0.880465	0.987375
	28	0.924135	1.05566	1.12286	0.944344	0.669518	0.78064	1.23089	1.07648
	35	0.860853	1.02192	1.11492	0.978076	0.893046	1.11514	0.859784	1.08819
	42	0.746088	0.986464	1.01354	1.04029	0.730326	1.03811	0.705886	0.976243
	49	0.797857	1.10943	0.969768	1.03023	0.696782	1.00338	0.519307	1.08009
	56	0.899235	1.11907	1.10077	0.854332	0.881106	0.944273	0.802749	0.865676
	63	0.847974	1.05541	1.07619	0.944594	1.19759	0.943325	0.95263	1.06035
	77	0.756127	0.939173	1.36065	1.06083	0.907409	0.980069	0.852721	1.12082
	91	1.13363	0.651358	0.985987	1.01401	0.598902	0.927607	0.824929	0.886746
	105	1.25396	0.639743	0.84879	1.15121	0.653575	0.787036	0.706751	1.03409
	189	0.961159	1.03884	1.16104	0.895308	1.12285	0.938618	1.30514	1.208
	230	1.02346	0.976539	1.11354	0.876247	0.959058	0.7608	1.7109	1.20466
		Normalized photopic B wave
	Days post tamoxifen injection	MSI2+/+				MSI2-/-
	7	1.06453	1.32281	0.871515	0.93547	1.50504	0.999944	1.5625	0.729089
	21	1.0044	1.05748	0.596009	0.995598	1.31815	1.18643	0.990821	0.913621
	28	0.970646	1.02935	1.04366	0.760696	1.39332	1.46663	1.43842	0.981708
	35	1.25005	0.814912	0.984524	1.01548	1.08187	1.01072	0.997492	0.626437
	42	1.00366	0.996337	0.955524	1.37951	1.20311	1.11193	1.58804	0.90134
	49	1.31162	0.909561	0.752677	1.09044	0.966899	1.12449	1.31444	0.836034
	63	1.01924	0.98693	1.01307	0.675594	1.07108	1.00231	0.985575	1.39032
	70	1.1245	1.06392	0.936081	0.811068	0.987209	0.667972	1.22543	1.54006
	77	1.27406	1.09898	0.743152	0.90102	1.04627	1.28931	1.02949	1.15521
	105	1.28421	0.960248	0.995424	1.00458	1.68523	1.32512	1.01064	1.36595
	161	1.08842	1.07991	0.839934	0.920092	1.19281	1.06096	1.07675	1.25474
	189	1.17941	0.891053	1.10895	0.844533	1.50374	1.35401	1.08338	1.14108
	230	1.16187	0.966199	1.0338	0.906672	1.41694	1.18558	0.923467	1.04145

## Sheet: Data related to suppl fig. 6
	Supplementary Data 15e. Data used in preparing Supplement Figure 6
	TTC8
	Brain	Muscle	Eye	Brain	Muscle	Eye	Brain	Muscle	Eye	Brain	Muscle	Eye	Brain	Muscle	Eye
	Volume	Volume	Volume	Volume	Volume	Volume	Volume	Volume	Volume	Volume	Volume	Volume	Volume	Volume	Volume
Exon skipped (-)	0	0	8.43295e+06		0	6349408	0	0	2.09281e+06	0	0	4077295	0	0	2.84906e+06
Exon included(+)	1.81148e+07	1.11769e+07	1502899		4.0903e+06	569204	9.64277e+06	4.39006e+06	629849	9.62931e+06	5237203	2404319	8.15034e+06	3.41699e+06	584937
																		Brain	Muscle	Eye
Inclusion (%)	0	0	84.874		0	91.7729	0	0	76.8664	0	0	62.9056	0	0	82.9663		Average inclusion	0	0	79.877
																	Standard error	0	0	5.43782
	Cc2d2a
	Brain	Muscle	Eye	Brain	Muscle	Eye	Brain	Muscle	Eye	Brain	Muscle	Eye	Brain	Muscle	Eye
	Volume	Volume	Volume	Volume	Volume	Volume	Volume	Volume	Volume	Volume	Volume	Volume	Volume	Volume	Volume
Exon skipped (-)	7.42664e+06	0	7231784	1086052	0	1493647	1.7999e+06	0	1.06458e+06	571708	0	1.58516e+06	2.15984e+06	0	2780605
Exon included(+)	5.93824e+06	11005973	671502	969130	1996555	76834	1539171	993361	22757.2	520784	669358	52744	1.49809e+06	2912070	720658
																		Brain	Muscle	Eye
Inclusion (%)	55.5683	0	91.5035		0	95.1076	53.9042	0	97.9071	52.3306	0	96.7798	59.0455	0	79.4172		Average inclusion	55.2122	0	92.143
																	Standard error	1.66118	0	3.75723
	CEP290
	Brain	Muscle	Eye	Brain	Muscle	Eye	Brain	Muscle	Eye	Brain	Muscle	Eye	Brain	Muscle	Eye
	Volume	Volume	Volume	Volume	Volume	Volume	Volume	Volume	Volume	Volume	Volume	Volume	Volume	Volume	Volume
Exon skipped (-)	0	0	8.67653e+06	0	0	3111137	0	0	1.90423e+06	0	0	2847928	0	0	3689561
Exon included(+)	1.48778e+07	7.87562e+06	1233169	8802035	5.77907e+06	1.03499e+06	9.28339e+06	3885615	347576	3726449	2845489	950816	5958132	6767672	926933
																		Brain	Muscle	Eye
Inclusion (%)	0	0	87.5559		0	75.0371	0	0	84.5646	0	0	74.9703	0	0	79.9213		Average inclusion	0	0	80.4098
																	Standard error	0	0	2.8176
	Cacna2d4
	Brain	Muscle	Eye	Brain	Muscle	Eye	Brain	Muscle	Eye	Brain	Muscle	Eye	Brain	Muscle	Eye
	Volume	Volume	Volume	Volume	Volume	Volume	Volume	Volume	Volume	Volume	Volume	Volume	Volume	Volume	Volume
Exon skipped (-)	0	3.35762e+06	4.62557e+06	0	1123024	2589763	0		809087	0	299993	4571004	0	443293	4843053
Exon included(+)	4.45534e+06	0	755742	1.63254e+06	0	1203163	3310426		1207359	2108140	0	1468329	5.88573e+06	933861	2210275
																		Brain	Muscle	Eye
Inclusion (%)	0	100	85.9562		100	68.2788	0		40.1244	0	100	75.6872	0	32.1891	68.6634		Average inclusion	0	83.0473	67.742
																	Standard error	0	19.5753	8.51011

## Sheet: Data related to Figure 8D
	Supplementary Data 15f. Data used in preparing Figure 8D
	Individual replicates					Average data
	Name	Sample	Gnat1 Ratio (HA/T7)			Name	Sample	Gnat1 Ratio (HA/T7)	Standard Error
	GFP	Protein	1			GFP	mRNA	1.28	0.0479
	Pcbp2	Protein	0.926391			Msi1	mRNA	1.52	0.051
	Msi1	Protein	2.01229			Pcbp2	mRNA	1.39	0.0412
	GFP	Protein	0.822909			GFP	Protein	0.807	0.0487
	Pcbp2	Protein	1.09552			Msi1	Protein	1.83	0.126
	Msi1	Protein	2.11342			Pcbp2	Protein	0.809	0.0791
	GFP	Protein	0.668072
	Pcbp2	Protein	0.601335
	Msi1	Protein	1.5882
	GFP	Protein	0.784757
	Pcbp2	Protein	0.734601
	Msi1	Protein	2.08276
	GFP	Protein	0.761624
	Pcbp2	Protein	0.700311
	Msi1	Protein	1.43351
	GFP	Protein	0.802357
	Pcbp2	Protein	0.795574
	Msi1	Protein	1.747
	GFP	mRNA	1.33793
	Pcbp2	mRNA	1.26576
	Msi1	mRNA	1.65864
	GFP	mRNA	1.39474
	Pcbp2	mRNA	1.50525
	Msi1	mRNA	1.37554
	GFP	mRNA	1.37554
	Pcbp2	mRNA	1.44393
	Msi1	mRNA	1.53688
	GFP	mRNA	1.22264
	Pcbp2	mRNA	1.42405
	Msi1	mRNA	1.41421
	GFP	mRNA	1.12506
	Pcbp2	mRNA	1.40444
	Msi1	mRNA	1.6358
	GFP	mRNA	1.21419
	Pcbp2	mRNA	1.29235
	Msi1	mRNA	1.51572
