# Supplementary material for: The Musashi proteins direct post-transcriptional control of protein expression and alternate exon splicing in vertebrate photoreceptors
Source: Commun Biol. 2022 Sep 24;5:1011. doi: 10.1038/s42003-022-03990-w (PMC9509328; doi:10.1038/s42003-022-03990-w)
Supplement: Supplementary file 12 — Supplementary Data 16 [file 42003_2022_3990_MOESM12_ESM.xlsx]

## Sheet: Supplementary Data 16
Supplementary Data 16. ERG data used in preparing Figure 6B. Scotopic (rod) and photopic (cone) A-wave recordings.
Experiment	Age (Days)	AnimalID	Eye	Type	Light Intensity (cd*s/m2)	Genotype	A-wave (µV)
5297	30	2160	Right	cone	4.9	Cacna2d4KO	-31.2035
5298	30	2160	Left	cone	4.9	Cacna2d4KO	-30.9688
5293	30	2160	Right	rod	0.16	Cacna2d4KO	-217.833
5294	30	2160	Left	rod	0.16	Cacna2d4KO	-204.69
5377	30	2161	Right	cone	4.9	Cacna2d4KO	-22.6341
5378	30	2161	Left	cone	4.9	Cacna2d4KO	-27.5092
5373	30	2161	Right	rod	0.16	Cacna2d4KO	-233.178
5374	30	2161	Left	rod	0.16	Cacna2d4KO	-233.33
5459	30	2252	Right	cone	4.9	Cacna2d4KO	-26.1851
5460	30	2252	Left	cone	4.9	Cacna2d4KO	-28.2322
5455	30	2252	Right	rod	0.16	Cacna2d4KO	-203.712
5456	30	2252	Left	rod	0.16	Cacna2d4KO	-211.068
5541	30	2308	Right	cone	4.9	Cacna2d4KO	-23.8707
5542	30	2308	Left	cone	4.9	Cacna2d4KO	-21.7079
5537	30	2308	Right	rod	0.16	Cacna2d4KO	-168.327
5538	30	2308	Left	rod	0.16	Cacna2d4KO	-163.455
5581	30	2354	Right	cone	4.9	Cacna2d4KO	-26.579
5582	30	2354	Left	cone	4.9	Cacna2d4KO	-25.9849
5577	30	2354	Right	rod	0.16	Cacna2d4KO	-202.298
5578	30	2354	Left	rod	0.16	Cacna2d4KO	-239.661
4051	30	1205	Right	cone	4.9	Cc2d2aKO	-12.1463
4052	30	1205	Left	cone	4.9	Cc2d2aKO	-8.04938
4043	30	1205	Right	rod	0.16	Cc2d2aKO	-145.532
4044	30	1205	Left	rod	0.16	Cc2d2aKO	-72.8665
4071	30	1207	Right	cone	4.9	Cc2d2aKO	-29.645
4072	30	1207	Left	cone	4.9	Cc2d2aKO	-27.9847
4063	30	1207	Right	rod	0.16	Cc2d2aKO	-269.672
4064	30	1207	Left	rod	0.16	Cc2d2aKO	-291.579
4091	30	1210	Right	cone	4.9	Cc2d2aKO	-24.4253
4092	30	1210	Left	cone	4.9	Cc2d2aKO	-23.5217
4083	30	1210	Right	rod	0.16	Cc2d2aKO	-242.24
4084	30	1210	Left	rod	0.16	Cc2d2aKO	-293.18
1363	30	558	Right	rod	0.16	Cc2d2aKO	-230.065
1364	30	558	Left	rod	0.16	Cc2d2aKO	-239.96
1399	30	561	Right	rod	0.16	Cc2d2aKO	-263.378
1400	30	561	Left	rod	0.16	Cc2d2aKO	-201.383
1345	30	564	Right	rod	0.16	Cc2d2aKO	-267.022
1346	30	564	Left	rod	0.16	Cc2d2aKO	-204.829
825	30	440	Right	cone	4.9	Cep290KO	-18.0955
826	30	440	Left	cone	4.9	Cep290KO	-19.2938
2773	30	803	Right	cone	4.9	Cep290KO	-24.2711
2774	30	803	Left	cone	4.9	Cep290KO	-21.0711
2769	30	803	Right	rod	0.16	Cep290KO	-277.482
2770	30	803	Left	rod	0.16	Cep290KO	-302.15
2701	30	807	Right	cone	4.9	Cep290KO	-19.653
2702	30	807	Left	cone	4.9	Cep290KO	-16.6149
2697	30	807	Right	rod	0.16	Cep290KO	-269.999
2698	30	807	Left	rod	0.16	Cep290KO	-252.535
2681	30	808	Right	cone	4.9	Cep290KO	-22.0643
2682	30	808	Left	cone	4.9	Cep290KO	-24.4195
2677	30	808	Right	rod	0.16	Cep290KO	-247.82
2678	30	808	Left	rod	0.16	Cep290KO	-243.218
5387	30	2140	Right	cone	4.9	Slc17a7KO	-19.7787
5388	30	2140	Left	cone	4.9	Slc17a7KO	-24.4499
5383	30	2140	Right	rod	0.16	Slc17a7KO	-211.536
5384	30	2140	Left	rod	0.16	Slc17a7KO	-208.968
5643	30	2316	Right	cone	4.9	Slc17a7KO	-21.138
5644	30	2316	Left	cone	4.9	Slc17a7KO	-28.1709
5639	30	2316	Right	rod	0.16	Slc17a7KO	-163.428
5640	30	2316	Left	rod	0.16	Slc17a7KO	-211.818
5633	30	2317	Right	cone	4.9	Slc17a7KO	-24.7845
5634	30	2317	Left	cone	4.9	Slc17a7KO	-28.3384
5629	30	2317	Right	rod	0.16	Slc17a7KO	-222.294
5630	30	2317	Left	rod	0.16	Slc17a7KO	-208.597
5611	30	2345	Right	cone	4.9	Slc17a7KO	-23.5903
5612	30	2345	Left	cone	4.9	Slc17a7KO	-23.203
5607	30	2345	Right	rod	0.16	Slc17a7KO	-201.556
5608	30	2345	Left	rod	0.16	Slc17a7KO	-165.947
5601	30	2350	Right	cone	4.9	Slc17a7KO	-21.5803
5602	30	2350	Left	cone	4.9	Slc17a7KO	-28.2278
5597	30	2350	Right	rod	0.16	Slc17a7KO	-166.983
5598	30	2350	Left	rod	0.16	Slc17a7KO	-222.517
5693	30	2368	Right	cone	4.9	Slc17a7KO	-28.4349
5694	30	2368	Left	cone	4.9	Slc17a7KO	-27.9031
5689	30	2368	Right	rod	0.16	Slc17a7KO	-227.466
5690	30	2368	Left	rod	0.16	Slc17a7KO	-194.086
5683	30	2371	Right	cone	4.9	Slc17a7KO	-29.2801
5684	30	2371	Left	cone	4.9	Slc17a7KO	-27.079
5679	30	2371	Right	rod	0.16	Slc17a7KO	-203.199
5680	30	2371	Left	rod	0.16	Slc17a7KO	-179.105
5327	30	2147	Right	cone	4.9	Ttc_Cep290_Cc2d2aKO	-27.1285
5328	30	2147	Left	cone	4.9	Ttc_Cep290_Cc2d2aKO	-29.144
5323	30	2147	Right	rod	0.16	Ttc_Cep290_Cc2d2aKO	-248.257
5324	30	2147	Left	rod	0.16	Ttc_Cep290_Cc2d2aKO	-230.299
5337	30	2155	Right	cone	4.9	Ttc_Cep290_Cc2d2aKO	-28.0756
5338	30	2155	Left	cone	4.9	Ttc_Cep290_Cc2d2aKO	-23.7038
5333	30	2155	Right	rod	0.16	Ttc_Cep290_Cc2d2aKO	-261.863
5334	30	2155	Left	rod	0.16	Ttc_Cep290_Cc2d2aKO	-232.063
5439	30	2236	Right	cone	4.9	Ttc_Cep290_Cc2d2aKO	-15.2331
5440	30	2236	Left	cone	4.9	Ttc_Cep290_Cc2d2aKO	-22.9579
5435	30	2236	Right	rod	0.16	Ttc_Cep290_Cc2d2aKO	-190.516
5436	30	2236	Left	rod	0.16	Ttc_Cep290_Cc2d2aKO	-221.567
5429	30	2240	Right	cone	4.9	Ttc_Cep290_Cc2d2aKO	-23.7608
5430	30	2240	Left	cone	4.9	Ttc_Cep290_Cc2d2aKO	-22.1411
5425	30	2240	Right	rod	0.16	Ttc_Cep290_Cc2d2aKO	-240.542
5426	30	2240	Left	rod	0.16	Ttc_Cep290_Cc2d2aKO	-261.03
137	30	3376	Right	cone	4.9	Ttc_Cep290_Cc2d2aKO	-23.4485
138	30	3376	Left	cone	4.9	Ttc_Cep290_Cc2d2aKO	-20.234
127	30	3376	Right	rod	0.16	Ttc_Cep290_Cc2d2aKO	-341.766
128	30	3376	Left	rod	0.16	Ttc_Cep290_Cc2d2aKO	-326.214
117	30	3377	Right	cone	4.9	Ttc_Cep290_Cc2d2aKO	-24.3563
118	30	3377	Left	cone	4.9	Ttc_Cep290_Cc2d2aKO	-26.4255
107	30	3377	Right	rod	0.16	Ttc_Cep290_Cc2d2aKO	-291.532
108	30	3377	Left	rod	0.16	Ttc_Cep290_Cc2d2aKO	-292.292
157	30	3379	Right	cone	4.9	Ttc_Cep290_Cc2d2aKO	-29.6807
158	30	3379	Left	cone	4.9	Ttc_Cep290_Cc2d2aKO	-28.8279
147	30	3379	Right	rod	0.16	Ttc_Cep290_Cc2d2aKO	-346.946
148	30	3379	Left	rod	0.16	Ttc_Cep290_Cc2d2aKO	-306.77
97	30	3381	Right	cone	4.9	Ttc_Cep290_Cc2d2aKO	-25.593
98	30	3381	Left	cone	4.9	Ttc_Cep290_Cc2d2aKO	-24.0232
87	30	3381	Right	rod	0.16	Ttc_Cep290_Cc2d2aKO	-283.442
88	30	3381	Left	rod	0.16	Ttc_Cep290_Cc2d2aKO	-263.033
197	30	3483	Right	cone	4.9	Ttc_Cep290_Cc2d2aKO	-18.9495
198	30	3483	Left	cone	4.9	Ttc_Cep290_Cc2d2aKO	-20.0642
187	30	3483	Right	rod	0.16	Ttc_Cep290_Cc2d2aKO	-303.115
188	30	3483	Left	rod	0.16	Ttc_Cep290_Cc2d2aKO	-321.498
177	30	3484	Right	cone	4.9	Ttc_Cep290_Cc2d2aKO	-33.5555
178	30	3484	Left	cone	4.9	Ttc_Cep290_Cc2d2aKO	-26.4031
167	30	3484	Right	rod	0.16	Ttc_Cep290_Cc2d2aKO	-291.538
168	30	3484	Left	rod	0.16	Ttc_Cep290_Cc2d2aKO	-316.878
651	30	443	Right	cone	4.9	Ttc8KO	-38.2183
652	30	443	Left	cone	4.9	Ttc8KO	-27.1255
579	30	443	Right	rod	0.16	Ttc8KO	-300.075
580	30	443	Left	rod	0.16	Ttc8KO	-297.115
667	30	444	Right	cone	4.9	Ttc8KO	-18.5353
668	30	444	Left	cone	4.9	Ttc8KO	-15.5705
543	30	444	Right	rod	0.16	Ttc8KO	-284.824
544	30	444	Left	rod	0.16	Ttc8KO	-295.038
683	30	445	Right	cone	4.9	Ttc8KO	-21.2779
684	30	445	Left	cone	4.9	Ttc8KO	-20.6455
615	30	445	Right	rod	0.16	Ttc8KO	-329.224
616	30	445	Left	rod	0.16	Ttc8KO	-311.532
849	30	496	Right	cone	4.9	Ttc8KO	-20.2463
850	30	496	Left	cone	4.9	Ttc8KO	-18.969
717	30	496	Right	rod	0.16	Ttc8KO	-271.579
718	30	496	Left	rod	0.16	Ttc8KO	-305.332
4437	30	1425	Right	cone	4.9	WT	-31.0312
4438	30	1425	Left	cone	4.9	WT	-29.1983
4433	30	1425	Right	rod	0.16	WT	-265.584
4434	30	1425	Left	rod	0.16	WT	-204.593
4417	30	1427	Right	cone	4.9	WT	-18.2629
4418	30	1427	Left	cone	4.9	WT	-25.3537
4413	30	1427	Right	rod	0.16	WT	-253.332
4414	30	1427	Left	rod	0.16	WT	-251.469
4427	30	1428	Right	cone	4.9	WT	-21.599
4428	30	1428	Left	cone	4.9	WT	-25.1914
4423	30	1428	Right	rod	0.16	WT	-304.988
4424	30	1428	Left	rod	0.16	WT	-218.959
4687	30	1653	Right	cone	4.9	WT	-31.8019
4688	30	1653	Left	cone	4.9	WT	-30.8627
4683	30	1653	Right	rod	0.16	WT	-251.26
4684	30	1653	Left	rod	0.16	WT	-245.288
4707	30	1683	Right	cone	4.9	WT	-25.0234
4708	30	1683	Left	cone	4.9	WT	-24.5355
4703	30	1683	Right	rod	0.16	WT	-254.504
4704	30	1683	Left	rod	0.16	WT	-219.022
4697	30	1688	Right	cone	4.9	WT	-26.5006
4698	30	1688	Left	cone	4.9	WT	-29.668
4693	30	1688	Right	rod	0.16	WT	-233.431
4694	30	1688	Left	rod	0.16	WT	-221.113
4717	30	1695	Right	cone	4.9	WT	-23.5955
4718	30	1695	Left	cone	4.9	WT	-27.7968
4713	30	1695	Right	rod	0.16	WT	-262.605
4714	30	1695	Left	rod	0.16	WT	-258.747
5307	30	2139	Right	cone	4.9	WT	-31.0755
5308	30	2139	Left	cone	4.9	WT	-27.4058
5303	30	2139	Right	rod	0.16	WT	-279.815
5304	30	2139	Left	rod	0.16	WT	-218.033
5357	30	2141	Right	cone	4.9	WT	-32.0392
5358	30	2141	Left	cone	4.9	WT	-28.6917
5353	30	2141	Right	rod	0.16	WT	-312.326
5354	30	2141	Left	rod	0.16	WT	-224.069
5367	30	2143	Right	cone	4.9	WT	-19.2044
5368	30	2143	Left	cone	4.9	WT	-19.6637
5363	30	2143	Right	rod	0.16	WT	-248.269
5364	30	2143	Left	rod	0.16	WT	-219.47
5317	30	2164	Right	cone	4.9	WT	-26.0468
5318	30	2164	Left	cone	4.9	WT	-26.8748
5313	30	2164	Right	rod	0.16	WT	-304.784
5314	30	2164	Left	rod	0.16	WT	-243.129
5347	30	2167	Right	cone	4.9	WT	-24.142
5348	30	2167	Left	cone	4.9	WT	-21.4387
5343	30	2167	Right	rod	0.16	WT	-161.196
5344	30	2167	Left	rod	0.16	WT	-194.578
5397	30	2206	Right	cone	4.9	WT	-27.575
5398	30	2206	Left	cone	4.9	WT	-24.4055
5393	30	2206	Right	rod	0.16	WT	-242.917
5394	30	2206	Left	rod	0.16	WT	-216.037
5449	30	2253	Right	cone	4.9	WT	-29.2047
5450	30	2253	Left	cone	4.9	WT	-23.5117
5445	30	2253	Right	rod	0.16	WT	-233.175
5446	30	2253	Left	rod	0.16	WT	-232.435
5521	30	2324	Right	cone	4.9	WT	-26.1997
5522	30	2324	Left	cone	4.9	WT	-24.2057
5517	30	2324	Right	rod	0.16	WT	-229.029
5518	30	2324	Left	rod	0.16	WT	-172.169
5531	30	2325	Right	cone	4.9	WT	-26.4806
5532	30	2325	Left	cone	4.9	WT	-27.9302
5527	30	2325	Right	rod	0.16	WT	-213.974
5528	30	2325	Left	rod	0.16	WT	-220.187
317	30	3491	Right	cone	4.9	WT	-20.2945
318	30	3491	Left	cone	4.9	WT	-19.8497
307	30	3491	Right	rod	0.16	WT	-355.91
308	30	3491	Left	rod	0.16	WT	-370.088
297	30	3492	Right	cone	4.9	WT	-29.5938
298	30	3492	Left	cone	4.9	WT	-28.1438
287	30	3492	Right	rod	0.16	WT	-301.509
288	30	3492	Left	rod	0.16	WT	-275.323
337	30	3493	Right	cone	4.9	WT	-28.4206
338	30	3493	Left	cone	4.9	WT	-35.4418
327	30	3493	Right	rod	0.16	WT	-344.225
328	30	3493	Left	rod	0.16	WT	-298.676
877	30	3521	Right	cone	4.9	WT	-19.1168
878	30	3521	Left	cone	4.9	WT	-18.7831
867	30	3521	Right	rod	0.16	WT	-291.7
868	30	3521	Left	rod	0.16	WT	-262.712
857	30	3522	Right	cone	4.9	WT	-20.8054
858	30	3522	Left	cone	4.9	WT	-16.0196
847	30	3522	Right	rod	0.16	WT	-257.437
848	30	3522	Left	rod	0.16	WT	-265.224
837	30	3524	Right	cone	4.9	WT	-15.4004
838	30	3524	Left	cone	4.9	WT	-20.4724
827	30	3524	Right	rod	0.16	WT	-230.943
828	30	3524	Left	rod	0.16	WT	-204.879
659	30	448	Right	cone	4.9	WT	-32.0694
660	30	448	Left	cone	4.9	WT	-21.5562
597	30	448	Right	rod	0.16	WT	-264.461
598	30	448	Left	rod	0.16	WT	-247.765
817	30	489	Right	cone	4.9	WT	-25.4025
818	30	489	Left	cone	4.9	WT	-29.3695
699	30	489	Right	rod	0.16	WT	-288.093
700	30	489	Left	rod	0.16	WT	-268.598
735	30	490	Right	rod	0.16	WT	-305.807
736	30	490	Left	rod	0.16	WT	-338.177
841	30	493	Right	cone	4.9	WT	-19.311
842	30	493	Left	cone	4.9	WT	-23.2316
771	30	493	Right	rod	0.16	WT	-284.894
772	30	493	Left	rod	0.16	WT	-309.028
2521	30	692	Right	cone	4.9	WT	-30.8762
2522	30	692	Left	cone	4.9	WT	-21.7409
2233	30	692	Right	rod	0.16	WT	-300.522
2234	30	692	Left	rod	0.16	WT	-337.513
2425	30	695	Right	cone	4.9	WT	-9.95713
2426	30	695	Left	cone	4.9	WT	-18.4357
2415	30	695	Right	rod	0.16	WT	-151.806
2416	30	695	Left	rod	0.16	WT	-203.128
2513	30	699	Right	cone	4.9	WT	-32.3953
2514	30	699	Left	cone	4.9	WT	-31.9048
2197	30	699	Right	rod	0.16	WT	-314.731
2198	30	699	Left	rod	0.16	WT	-281.844
2505	30	701	Right	cone	4.9	WT	-26.234
2506	30	701	Left	cone	4.9	WT	-24.5346
2215	30	701	Right	rod	0.16	WT	-335.552
2216	30	701	Left	rod	0.16	WT	-318.831
2763	30	795	Right	cone	4.9	WT	-29.3841
2764	30	795	Left	cone	4.9	WT	-23.4554
2759	30	795	Right	rod	0.16	WT	-283.687
2760	30	795	Left	rod	0.16	WT	-246.637
2711	30	800	Right	cone	4.9	WT	-26.6512
2712	30	800	Left	cone	4.9	WT	-25.8336
2707	30	800	Right	rod	0.16	WT	-354.578
2708	30	800	Left	rod	0.16	WT	-308.432
2691	30	801	Right	cone	4.9	WT	-21.8202
2692	30	801	Left	cone	4.9	WT	-19.6755
2687	30	801	Right	rod	0.16	WT	-280.726
2688	30	801	Left	rod	0.16	WT	-300.894
6223	150	2160	Right	cone	4.9	Cacna2d4KO	-20.9864
6224	150	2160	Left	cone	4.9	Cacna2d4KO	-23.0752
6219	150	2160	Right	rod	0.16	Cacna2d4KO	-191.328
6220	150	2160	Left	rod	0.16	Cacna2d4KO	-205.901
6243	150	2161	Right	cone	4.9	Cacna2d4KO	-18.499
6244	150	2161	Left	cone	4.9	Cacna2d4KO	-13.6648
6239	150	2161	Right	rod	0.16	Cacna2d4KO	-217.055
6240	150	2161	Left	rod	0.16	Cacna2d4KO	-130.334
6395	150	2252	Right	cone	4.9	Cacna2d4KO	-15.844
6396	150	2252	Left	cone	4.9	Cacna2d4KO	-20.7871
6391	150	2252	Right	rod	0.16	Cacna2d4KO	-187.82
6392	150	2252	Left	rod	0.16	Cacna2d4KO	-174.554
6635	150	2308	Right	cone	4.9	Cacna2d4KO	-21.9395
6636	150	2308	Left	cone	4.9	Cacna2d4KO	-19.8078
6631	150	2308	Right	rod	0.16	Cacna2d4KO	-174.09
6632	150	2308	Left	rod	0.16	Cacna2d4KO	-170.462
6685	150	2354	Right	cone	4.9	Cacna2d4KO	-21.1396
6686	150	2354	Left	cone	4.9	Cacna2d4KO	-22.5359
6681	150	2354	Right	rod	0.16	Cacna2d4KO	-261.355
6682	150	2354	Left	rod	0.16	Cacna2d4KO	-227.775
3581	150	556	Right	cone	4.9	Cc2d2aKO	-10.9848
3582	150	556	Left	cone	4.9	Cc2d2aKO	-13.3292
3577	150	556	Right	rod	0.16	Cc2d2aKO	-224.133
3578	150	556	Left	rod	0.16	Cc2d2aKO	-223.186
3601	150	559	Right	cone	4.9	Cc2d2aKO	-14.843
3602	150	559	Left	cone	4.9	Cc2d2aKO	-10.6459
3597	150	559	Right	rod	0.16	Cc2d2aKO	-204.318
3598	150	559	Left	rod	0.16	Cc2d2aKO	-257.933
4407	150	823	Right	cone	4.9	Cc2d2aKO	-15.9999
4408	150	823	Left	cone	4.9	Cc2d2aKO	-15.6861
4403	150	823	Right	rod	0.16	Cc2d2aKO	-290.038
4404	150	823	Left	rod	0.16	Cc2d2aKO	-232.303
5511	150	1823	Right	cone	4.9	Cep290KO	-15.1793
5512	150	1823	Left	cone	4.9	Cep290KO	-9.66761
5507	150	1823	Right	rod	0.16	Cep290KO	-156.391
5508	150	1823	Left	rod	0.16	Cep290KO	-159.005
5917	150	1965	Right	cone	4.9	Cep290KO	-12.5267
5918	150	1965	Left	cone	4.9	Cep290KO	-13.5316
5913	150	1965	Right	rod	0.16	Cep290KO	-143.014
5914	150	1965	Left	rod	0.16	Cep290KO	-118.527
5907	150	1970	Right	cone	4.9	Cep290KO	-17.7449
5908	150	1970	Left	cone	4.9	Cep290KO	-16.1509
5903	150	1970	Right	rod	0.16	Cep290KO	-171.438
5904	150	1970	Left	rod	0.16	Cep290KO	-122.2
6203	150	2140	Right	cone	4.9	Slc17a7KO	-15.8719
6204	150	2140	Left	cone	4.9	Slc17a7KO	-16.8761
6199	150	2140	Right	rod	0.16	Slc17a7KO	-127.133
6200	150	2140	Left	rod	0.16	Slc17a7KO	-146.978
6719	150	2316	Right	cone	4.9	Slc17a7KO	-15.4253
6720	150	2316	Left	cone	4.9	Slc17a7KO	-17.5122
6715	150	2316	Right	rod	0.16	Slc17a7KO	-120.614
6716	150	2316	Left	rod	0.16	Slc17a7KO	-141.687
6729	150	2317	Right	cone	4.9	Slc17a7KO	-24.3073
6730	150	2317	Left	cone	4.9	Slc17a7KO	-22.632
6725	150	2317	Right	rod	0.16	Slc17a7KO	-200.428
6726	150	2317	Left	rod	0.16	Slc17a7KO	-182.334
6705	150	2345	Right	cone	4.9	Slc17a7KO	-22.3264
6706	150	2345	Left	cone	4.9	Slc17a7KO	-21.9992
6701	150	2345	Right	rod	0.16	Slc17a7KO	-222.63
6702	150	2345	Left	rod	0.16	Slc17a7KO	-191.41
6695	150	2350	Right	cone	4.9	Slc17a7KO	-21.0594
6696	150	2350	Left	cone	4.9	Slc17a7KO	-20.19
6691	150	2350	Right	rod	0.16	Slc17a7KO	-217.08
6692	150	2350	Left	rod	0.16	Slc17a7KO	-159.485
6779	150	2368	Right	cone	4.9	Slc17a7KO	-19.4579
6780	150	2368	Left	cone	4.9	Slc17a7KO	-16.5201
6775	150	2368	Right	rod	0.16	Slc17a7KO	-222.314
6776	150	2368	Left	rod	0.16	Slc17a7KO	-144.294
6769	150	2371	Right	cone	4.9	Slc17a7KO	-18.2134
6770	150	2371	Left	cone	4.9	Slc17a7KO	-13.9456
6765	150	2371	Right	rod	0.16	Slc17a7KO	-178.984
6766	150	2371	Left	rod	0.16	Slc17a7KO	-130.387
6253	150	2147	Right	cone	4.9	Ttc_Cep290_Cc2d2aKO	-21.0222
6254	150	2147	Left	cone	4.9	Ttc_Cep290_Cc2d2aKO	-22.042
6249	150	2147	Right	rod	0.16	Ttc_Cep290_Cc2d2aKO	-273.777
6250	150	2147	Left	rod	0.16	Ttc_Cep290_Cc2d2aKO	-219.857
6263	150	2155	Right	cone	4.9	Ttc_Cep290_Cc2d2aKO	-22.8722
6264	150	2155	Left	cone	4.9	Ttc_Cep290_Cc2d2aKO	-23.8681
6259	150	2155	Right	rod	0.16	Ttc_Cep290_Cc2d2aKO	-191.941
6260	150	2155	Left	rod	0.16	Ttc_Cep290_Cc2d2aKO	-227.593
6375	150	2236	Right	cone	4.9	Ttc_Cep290_Cc2d2aKO	-6.92404
6376	150	2236	Left	cone	4.9	Ttc_Cep290_Cc2d2aKO	-6.19576
6371	150	2236	Right	rod	0.16	Ttc_Cep290_Cc2d2aKO	-134.13
6372	150	2236	Left	rod	0.16	Ttc_Cep290_Cc2d2aKO	-136.711
6385	150	2240	Right	cone	4.9	Ttc_Cep290_Cc2d2aKO	-19.2017
6386	150	2240	Left	cone	4.9	Ttc_Cep290_Cc2d2aKO	-17.9931
6381	150	2240	Right	rod	0.16	Ttc_Cep290_Cc2d2aKO	-237.803
6382	150	2240	Left	rod	0.16	Ttc_Cep290_Cc2d2aKO	-202.933
577	150	3376	Right	cone	4.9	Ttc_Cep290_Cc2d2aKO	-11.6926
578	150	3376	Left	cone	4.9	Ttc_Cep290_Cc2d2aKO	-10.8939
567	150	3376	Right	rod	0.16	Ttc_Cep290_Cc2d2aKO	-129.06
568	150	3376	Left	rod	0.16	Ttc_Cep290_Cc2d2aKO	-163.71
597	150	3377	Right	cone	4.9	Ttc_Cep290_Cc2d2aKO	-16.7234
598	150	3377	Left	cone	4.9	Ttc_Cep290_Cc2d2aKO	-16.4766
587	150	3377	Right	rod	0.16	Ttc_Cep290_Cc2d2aKO	-108.815
588	150	3377	Left	rod	0.16	Ttc_Cep290_Cc2d2aKO	-153.498
557	150	3379	Right	cone	4.9	Ttc_Cep290_Cc2d2aKO	-14.7269
558	150	3379	Left	cone	4.9	Ttc_Cep290_Cc2d2aKO	-18.736
547	150	3379	Right	rod	0.16	Ttc_Cep290_Cc2d2aKO	-141.576
548	150	3379	Left	rod	0.16	Ttc_Cep290_Cc2d2aKO	-183.754
537	150	3381	Right	cone	4.9	Ttc_Cep290_Cc2d2aKO	-13.712
538	150	3381	Left	cone	4.9	Ttc_Cep290_Cc2d2aKO	-14.0367
527	150	3381	Right	rod	0.16	Ttc_Cep290_Cc2d2aKO	-202.082
528	150	3381	Left	rod	0.16	Ttc_Cep290_Cc2d2aKO	-224.748
617	150	3482	Right	cone	4.9	Ttc_Cep290_Cc2d2aKO	-17.4519
618	150	3482	Left	cone	4.9	Ttc_Cep290_Cc2d2aKO	-17.2185
607	150	3482	Right	rod	0.16	Ttc_Cep290_Cc2d2aKO	-211.51
608	150	3482	Left	rod	0.16	Ttc_Cep290_Cc2d2aKO	-153.451
657	150	3483	Right	cone	4.9	Ttc_Cep290_Cc2d2aKO	-19.4584
658	150	3483	Left	cone	4.9	Ttc_Cep290_Cc2d2aKO	-16.7239
647	150	3483	Right	rod	0.16	Ttc_Cep290_Cc2d2aKO	-210.775
648	150	3483	Left	rod	0.16	Ttc_Cep290_Cc2d2aKO	-230.492
637	150	3484	Right	cone	4.9	Ttc_Cep290_Cc2d2aKO	-12.8539
638	150	3484	Left	cone	4.9	Ttc_Cep290_Cc2d2aKO	-13.7554
627	150	3484	Right	rod	0.16	Ttc_Cep290_Cc2d2aKO	-188.888
628	150	3484	Left	rod	0.16	Ttc_Cep290_Cc2d2aKO	-154.407
3235	150	443	Right	cone	4.9	Ttc8KO	-28.1648
3236	150	443	Left	cone	4.9	Ttc8KO	-23.3707
3227	150	443	Right	rod	0.16	Ttc8KO	-225.049
3228	150	443	Left	rod	0.16	Ttc8KO	-311.134
3255	150	444	Right	cone	4.9	Ttc8KO	-15.3165
3256	150	444	Left	cone	4.9	Ttc8KO	-14.2089
3247	150	444	Right	rod	0.16	Ttc8KO	-241.459
3248	150	444	Left	rod	0.16	Ttc8KO	-191.828
3275	150	445	Right	cone	4.9	Ttc8KO	-13.1724
3276	150	445	Left	cone	4.9	Ttc8KO	-24.0484
3267	150	445	Right	rod	0.16	Ttc8KO	-206.067
3268	150	445	Left	rod	0.16	Ttc8KO	-176.787
3407	150	496	Right	cone	4.9	Ttc8KO	-11.2492
3408	150	496	Left	cone	4.9	Ttc8KO	-16.2862
3399	150	496	Right	rod	0.16	Ttc8KO	-219.368
3400	150	496	Left	rod	0.16	Ttc8KO	-303.025
6173	150	2139	Right	cone	4.9	WT	-12.7501
6174	150	2139	Left	cone	4.9	WT	-15.6364
6169	150	2139	Right	rod	0.16	WT	-120.087
6170	150	2139	Left	rod	0.16	WT	-122.765
6183	150	2141	Right	cone	4.9	WT	-17.5272
6184	150	2141	Left	cone	4.9	WT	-10.9422
6179	150	2141	Right	rod	0.16	WT	-146.596
6180	150	2141	Left	rod	0.16	WT	-113.535
6193	150	2143	Right	cone	4.9	WT	-18.0693
6194	150	2143	Left	cone	4.9	WT	-13.3413
6189	150	2143	Right	rod	0.16	WT	-179.619
6190	150	2143	Left	rod	0.16	WT	-116.07
6213	150	2164	Right	cone	4.9	WT	-16.8199
6214	150	2164	Left	cone	4.9	WT	-16.2347
6209	150	2164	Right	rod	0.16	WT	-192.28
6210	150	2164	Left	rod	0.16	WT	-174.606
6233	150	2167	Right	cone	4.9	WT	-16.1743
6234	150	2167	Left	cone	4.9	WT	-13.1342
6229	150	2167	Right	rod	0.16	WT	-171.065
6230	150	2167	Left	rod	0.16	WT	-162.41
6405	150	2253	Right	cone	4.9	WT	-9.80384
6406	150	2253	Left	cone	4.9	WT	-7.42745
6401	150	2253	Right	rod	0.16	WT	-210.028
6402	150	2253	Left	rod	0.16	WT	-223.488
6615	150	2324	Right	cone	4.9	WT	-15.2155
6616	150	2324	Left	cone	4.9	WT	-20.5973
6611	150	2324	Right	rod	0.16	WT	-221.522
6612	150	2324	Left	rod	0.16	WT	-251.605
6605	150	2325	Right	cone	4.9	WT	-21.7017
6606	150	2325	Left	cone	4.9	WT	-20.2972
6601	150	2325	Right	rod	0.16	WT	-256.564
6602	150	2325	Left	rod	0.16	WT	-258.82
6655	150	2326	Right	cone	4.9	WT	-20.6193
6656	150	2326	Left	cone	4.9	WT	-22.3908
6651	150	2326	Right	rod	0.16	WT	-214.733
6652	150	2326	Left	rod	0.16	WT	-191.376
737	150	3491	Right	cone	4.9	WT	-15.39
738	150	3491	Left	cone	4.9	WT	-13.8975
727	150	3491	Right	rod	0.16	WT	-198.097
728	150	3491	Left	rod	0.16	WT	-172.63
697	150	3492	Right	cone	4.9	WT	-14.8306
698	150	3492	Left	cone	4.9	WT	-14.8217
687	150	3492	Right	rod	0.16	WT	-161.983
688	150	3492	Left	rod	0.16	WT	-168.329
717	150	3493	Right	cone	4.9	WT	-15.7438
718	150	3493	Left	cone	4.9	WT	-17.3807
707	150	3493	Right	rod	0.16	WT	-233.863
708	150	3493	Left	rod	0.16	WT	-233.28
1277	150	3521	Right	cone	4.9	WT	-12.4415
1278	150	3521	Left	cone	4.9	WT	-13.4077
1297	150	3522	Right	cone	4.9	WT	-14.4935
1298	150	3522	Left	cone	4.9	WT	-10.9292
1257	150	3524	Right	cone	4.9	WT	-15.7657
1258	150	3524	Left	cone	4.9	WT	-16.7732
3215	150	448	Right	cone	4.9	WT	-14.4374
3216	150	448	Left	cone	4.9	WT	-12.8746
3207	150	448	Right	rod	0.16	WT	-227.325
3208	150	448	Left	rod	0.16	WT	-160.201
3387	150	489	Right	cone	4.9	WT	-6.1844
3388	150	489	Left	cone	4.9	WT	-10.2622
3379	150	489	Right	rod	0.16	WT	-190.213
3380	150	489	Left	rod	0.16	WT	-243.656
3367	150	490	Right	cone	4.9	WT	-15.5252
3368	150	490	Left	cone	4.9	WT	-13.5657
3359	150	490	Right	rod	0.16	WT	-264.764
3360	150	490	Left	rod	0.16	WT	-256.401
3467	150	493	Right	cone	4.9	WT	-14.457
3468	150	493	Left	cone	4.9	WT	-16.0535
3459	150	493	Right	rod	0.16	WT	-233.164
3460	150	493	Left	rod	0.16	WT	-240.453
3961	150	692	Right	cone	4.9	WT	-19.5847
3962	150	692	Left	cone	4.9	WT	-21.1742
3957	150	692	Right	rod	0.16	WT	-251.676
3958	150	692	Left	rod	0.16	WT	-256.742
3921	150	695	Right	cone	4.9	WT	0
3922	150	695	Left	cone	4.9	WT	-16.5291
3917	150	695	Right	rod	0.16	WT	-259.92
3918	150	695	Left	rod	0.16	WT	-175.814
3951	150	699	Right	cone	4.9	WT	0
3952	150	699	Left	cone	4.9	WT	-17.4969
3947	150	699	Right	rod	0.16	WT	-234.236
3948	150	699	Left	rod	0.16	WT	-236.595
3971	150	701	Right	cone	4.9	WT	0
3972	150	701	Left	cone	4.9	WT	-17.4576
3967	150	701	Right	rod	0.16	WT	-285.42
3968	150	701	Left	rod	0.16	WT	-213.604
677	150	WT2	Right	cone	4.9	WT	-9.86291
678	150	WT2	Left	cone	4.9	WT	-15.782
667	150	WT2	Right	rod	0.16	WT	-121.79
668	150	WT2	Left	rod	0.16	WT	-152.276
7243	365	2160	Right	cone	4.9	Cacna2d4KO	-16.6003
7244	365	2160	Left	cone	4.9	Cacna2d4KO	-14.7072
7239	365	2160	Right	rod	0.16	Cacna2d4KO	-168.203
7240	365	2160	Left	rod	0.16	Cacna2d4KO	-141.757
7263	365	2161	Right	cone	4.9	Cacna2d4KO	-11.4059
7264	365	2161	Left	cone	4.9	Cacna2d4KO	-7.01625
7259	365	2161	Right	rod	0.16	Cacna2d4KO	-183.351
7260	365	2161	Left	rod	0.16	Cacna2d4KO	-148.317
2557	365	2252	Right	cone	4.9	Cacna2d4KO	-17.3333
2558	365	2252	Left	cone	4.9	Cacna2d4KO	-17.1335
2553	365	2252	Right	rod	0.16	Cacna2d4KO	-150.846
2554	365	2252	Left	rod	0.16	Cacna2d4KO	-144.696
2697	365	2308	Right	cone	4.9	Cacna2d4KO	-21.4271
2698	365	2308	Left	cone	4.9	Cacna2d4KO	-19.0128
2693	365	2308	Right	rod	0.16	Cacna2d4KO	-241.296
2694	365	2308	Left	rod	0.16	Cacna2d4KO	-220.795
2687	365	2354	Right	cone	4.9	Cacna2d4KO	-19.9586
2688	365	2354	Left	cone	4.9	Cacna2d4KO	-18.6282
2683	365	2354	Right	rod	0.16	Cacna2d4KO	-159.615
2684	365	2354	Left	rod	0.16	Cacna2d4KO	-154.698
151	365	2551	Right	cone	4.9	Cc2d2aKO	-12.3185
152	365	2551	Left	cone	4.9	Cc2d2aKO	-12.0702
147	365	2551	Right	rod	0.16	Cc2d2aKO	-187.71
148	365	2551	Left	rod	0.16	Cc2d2aKO	-189.073
121	365	2552	Right	cone	4.9	Cc2d2aKO	-11.2534
122	365	2552	Left	cone	4.9	Cc2d2aKO	-9.46352
117	365	2552	Right	rod	0.16	Cc2d2aKO	-207.104
118	365	2552	Left	rod	0.16	Cc2d2aKO	-229.731
131	365	2553	Right	cone	4.9	Cc2d2aKO	-15.4685
132	365	2553	Left	cone	4.9	Cc2d2aKO	-13.7589
127	365	2553	Right	rod	0.16	Cc2d2aKO	-185.185
128	365	2553	Left	rod	0.16	Cc2d2aKO	-157.335
7051	365	1823	Right	cone	4.9	Cep290KO	-18.3023
7052	365	1823	Left	cone	4.9	Cep290KO	-17.7779
7047	365	1823	Right	rod	0.16	Cep290KO	-91.443
7048	365	1823	Left	rod	0.16	Cep290KO	-112.875
7173	365	1965	Right	cone	4.9	Cep290KO	-12.7307
7174	365	1965	Left	cone	4.9	Cep290KO	-13.3069
7169	365	1965	Right	rod	0.16	Cep290KO	-139.775
7170	365	1965	Left	rod	0.16	Cep290KO	-118.297
7163	365	1970	Right	cone	4.9	Cep290KO	-9.87427
7164	365	1970	Left	cone	4.9	Cep290KO	-15.7765
7159	365	1970	Right	rod	0.16	Cep290KO	-98.7576
7160	365	1970	Left	rod	0.16	Cep290KO	-152.878
7213	365	2140	Right	cone	4.9	Slc17a7KO	-16.6486
7214	365	2140	Left	cone	4.9	Slc17a7KO	-16.0244
7209	365	2140	Right	rod	0.16	Slc17a7KO	-178.847
7210	365	2140	Left	rod	0.16	Slc17a7KO	-116.111
2747	365	2316	Right	cone	4.9	Slc17a7KO	-17.1156
2748	365	2316	Left	cone	4.9	Slc17a7KO	-16.5744
2743	365	2316	Right	rod	0.16	Slc17a7KO	-233.392
2744	365	2316	Left	rod	0.16	Slc17a7KO	-192.026
2757	365	2317	Right	cone	4.9	Slc17a7KO	-15.6668
2758	365	2317	Left	cone	4.9	Slc17a7KO	-14.6854
2753	365	2317	Right	rod	0.16	Slc17a7KO	-218.514
2754	365	2317	Left	rod	0.16	Slc17a7KO	-206.752
2717	365	2345	Right	cone	4.9	Slc17a7KO	-14.0795
2718	365	2345	Left	cone	4.9	Slc17a7KO	-12.6489
2713	365	2345	Right	rod	0.16	Slc17a7KO	-155.19
2714	365	2345	Left	rod	0.16	Slc17a7KO	-148.045
2707	365	2350	Right	cone	4.9	Slc17a7KO	-14.7995
2708	365	2350	Left	cone	4.9	Slc17a7KO	-16.9673
2703	365	2350	Right	rod	0.16	Slc17a7KO	-153.643
2704	365	2350	Left	rod	0.16	Slc17a7KO	-158.012
2767	365	2368	Right	cone	4.9	Slc17a7KO	-21.7484
2768	365	2368	Left	cone	4.9	Slc17a7KO	-20.0943
2763	365	2368	Right	rod	0.16	Slc17a7KO	-235.941
2764	365	2368	Left	rod	0.16	Slc17a7KO	-204.576
2777	365	2371	Right	cone	4.9	Slc17a7KO	-15.6514
2778	365	2371	Left	cone	4.9	Slc17a7KO	-13.0872
2773	365	2371	Right	rod	0.16	Slc17a7KO	-196.33
2774	365	2371	Left	rod	0.16	Slc17a7KO	-196.532
7233	365	2155	Right	cone	4.9	Ttc_Cep290_Cc2d2aKO	-16.9466
7234	365	2155	Left	cone	4.9	Ttc_Cep290_Cc2d2aKO	-18.3523
7229	365	2155	Right	rod	0.16	Ttc_Cep290_Cc2d2aKO	-138.654
7230	365	2155	Left	rod	0.16	Ttc_Cep290_Cc2d2aKO	-132.135
2493	365	2236	Right	cone	4.9	Ttc_Cep290_Cc2d2aKO	-6.08569
2494	365	2236	Left	cone	4.9	Ttc_Cep290_Cc2d2aKO	-2.89071
2513	365	2236	Right	cone	4.9	Ttc_Cep290_Cc2d2aKO	-3.87348
2514	365	2236	Left	cone	4.9	Ttc_Cep290_Cc2d2aKO	-4.15519
2489	365	2236	Right	rod	0.16	Ttc_Cep290_Cc2d2aKO	-85.6382
2490	365	2236	Left	rod	0.16	Ttc_Cep290_Cc2d2aKO	-52.2998
2509	365	2236	Right	rod	0.16	Ttc_Cep290_Cc2d2aKO	-117.658
2510	365	2236	Left	rod	0.16	Ttc_Cep290_Cc2d2aKO	-106.497
2483	365	2240	Right	cone	4.9	Ttc_Cep290_Cc2d2aKO	-10.4346
2484	365	2240	Left	cone	4.9	Ttc_Cep290_Cc2d2aKO	-6.56219
2527	365	2240	Right	cone	4.9	Ttc_Cep290_Cc2d2aKO	-3.76232
2528	365	2240	Left	cone	4.9	Ttc_Cep290_Cc2d2aKO	-6.38574
2479	365	2240	Right	rod	0.16	Ttc_Cep290_Cc2d2aKO	-166.928
2480	365	2240	Left	rod	0.16	Ttc_Cep290_Cc2d2aKO	-124.449
2523	365	2240	Right	rod	0.16	Ttc_Cep290_Cc2d2aKO	-70.6542
2524	365	2240	Left	rod	0.16	Ttc_Cep290_Cc2d2aKO	-95.7049
2021-07-15_3376_Left_12	365	3376	Left	cone	4.9	Ttc_Cep290_Cc2d2aKO	-10.9669
2021-07-15_3376_Right_12	365	3376	Right	cone	4.9	Ttc_Cep290_Cc2d2aKO	-10.6045
2021-07-15_3376_Left_6	365	3376	Left	rod	0.16	Ttc_Cep290_Cc2d2aKO	-162.309
2021-07-15_3376_Right_6	365	3376	Right	rod	0.16	Ttc_Cep290_Cc2d2aKO	-170.611
2021-07-15_3377_Left_12	365	3377	Left	cone	4.9	Ttc_Cep290_Cc2d2aKO	-10.0527
2021-07-15_3377_Right_12	365	3377	Right	cone	4.9	Ttc_Cep290_Cc2d2aKO	-15.6278
2021-07-15_3377_Left_6	365	3377	Left	rod	0.16	Ttc_Cep290_Cc2d2aKO	-107.966
2021-07-15_3377_Right_6	365	3377	Right	rod	0.16	Ttc_Cep290_Cc2d2aKO	-176.874
2021-07-15_3379_Left_12	365	3379	Left	cone	4.9	Ttc_Cep290_Cc2d2aKO	-13.7733
2021-07-15_3379_Right_12	365	3379	Right	cone	4.9	Ttc_Cep290_Cc2d2aKO	-12.7477
2021-07-15_3379_Left_6	365	3379	Left	rod	0.16	Ttc_Cep290_Cc2d2aKO	-231.994
2021-07-15_3379_Right_6	365	3379	Right	rod	0.16	Ttc_Cep290_Cc2d2aKO	-233.598
2021-07-15_3381_Left_12	365	3381	Left	cone	4.9	Ttc_Cep290_Cc2d2aKO	-13.6859
2021-07-15_3381_Right_12	365	3381	Right	cone	4.9	Ttc_Cep290_Cc2d2aKO	-14.8213
2021-07-15_3381_Left_6	365	3381	Left	rod	0.16	Ttc_Cep290_Cc2d2aKO	-136.378
2021-07-15_3381_Right_6	365	3381	Right	rod	0.16	Ttc_Cep290_Cc2d2aKO	-181.639
2021-07-21_3482_Left_12	365	3482	Left	cone	4.9	Ttc_Cep290_Cc2d2aKO	-14.0031
2021-07-21_3482_Right_12	365	3482	Right	cone	4.9	Ttc_Cep290_Cc2d2aKO	-13.7185
2021-07-21_3482_Left_6	365	3482	Left	rod	0.16	Ttc_Cep290_Cc2d2aKO	-189.153
2021-07-21_3482_Right_6	365	3482	Right	rod	0.16	Ttc_Cep290_Cc2d2aKO	-137.435
2021-08-20_3483_Left_12	365	3483	Left	cone	4.9	Ttc_Cep290_Cc2d2aKO	-9.16018
2021-08-20_3483_Right_12	365	3483	Right	cone	4.9	Ttc_Cep290_Cc2d2aKO	-9.99067
2021-08-20_3483_Left_6	365	3483	Left	rod	0.16	Ttc_Cep290_Cc2d2aKO	-117.723
2021-08-20_3483_Right_6	365	3483	Right	rod	0.16	Ttc_Cep290_Cc2d2aKO	-104.732
2021-08-20_3484_Left_12	365	3484	Left	cone	4.9	Ttc_Cep290_Cc2d2aKO	-11.8405
2021-08-20_3484_Right_12	365	3484	Right	cone	4.9	Ttc_Cep290_Cc2d2aKO	-12.5292
2021-08-20_3484_Left_6	365	3484	Left	rod	0.16	Ttc_Cep290_Cc2d2aKO	-150.647
2021-08-20_3484_Right_6	365	3484	Right	rod	0.16	Ttc_Cep290_Cc2d2aKO	-132.607
2021-10-15_3698_Left_12	365	3698	Left	cone	4.9	Ttc_Cep290_Cc2d2aKO	-7.14493
2021-10-15_3698_Right_12	365	3698	Right	cone	4.9	Ttc_Cep290_Cc2d2aKO	-9.29036
2021-10-15_3698_Left_6	365	3698	Left	rod	0.16	Ttc_Cep290_Cc2d2aKO	-48.0286
2021-10-15_3698_Right_6	365	3698	Right	rod	0.16	Ttc_Cep290_Cc2d2aKO	-126.429
61	365	2483	Right	cone	4.9	Ttc8KO	-18.7387
62	365	2483	Left	cone	4.9	Ttc8KO	-13.6969
57	365	2483	Right	rod	0.16	Ttc8KO	-209.772
58	365	2483	Left	rod	0.16	Ttc8KO	-143.991
51	365	2485	Right	cone	4.9	Ttc8KO	-11.3179
52	365	2485	Left	cone	4.9	Ttc8KO	-24.9533
47	365	2485	Right	rod	0.16	Ttc8KO	-192.24
48	365	2485	Left	rod	0.16	Ttc8KO	-49.2429
41	365	2488	Right	cone	4.9	Ttc8KO	-11.2979
42	365	2488	Left	cone	4.9	Ttc8KO	-8.66493
35	365	2488	Right	rod	0.16	Ttc8KO	-150.761
36	365	2488	Left	rod	0.16	Ttc8KO	-135.838
7193	365	2139	Right	cone	4.9	WT	-13.0117
7194	365	2139	Left	cone	4.9	WT	-9.4093
7189	365	2139	Right	rod	0.16	WT	-134.288
7190	365	2139	Left	rod	0.16	WT	-108.088
7203	365	2141	Right	cone	4.9	WT	-11.9891
7204	365	2141	Left	cone	4.9	WT	-13.4635
7199	365	2141	Right	rod	0.16	WT	-174.506
7200	365	2141	Left	rod	0.16	WT	-137.482
7223	365	2143	Right	cone	4.9	WT	-22.7327
7224	365	2143	Left	cone	4.9	WT	-19.8235
7219	365	2143	Right	rod	0.16	WT	-153.203
7220	365	2143	Left	rod	0.16	WT	-117.348
7253	365	2164	Right	cone	4.9	WT	-16.4758
7254	365	2164	Left	cone	4.9	WT	-16.4981
7249	365	2164	Right	rod	0.16	WT	-181.306
7250	365	2164	Left	rod	0.16	WT	-138.604
7273	365	2167	Right	cone	4.9	WT	-12.3662
7274	365	2167	Left	cone	4.9	WT	-11.1706
7269	365	2167	Right	rod	0.16	WT	-159.17
7270	365	2167	Left	rod	0.16	WT	-87.516
2503	365	2206	Right	cone	4.9	WT	-13.4328
2504	365	2206	Left	cone	4.9	WT	-17.9188
2499	365	2206	Right	rod	0.16	WT	-209.898
2500	365	2206	Left	rod	0.16	WT	-154.246
2547	365	2253	Right	cone	4.9	WT	-10.7038
2548	365	2253	Left	cone	4.9	WT	-11.405
2543	365	2253	Right	rod	0.16	WT	-157.382
2544	365	2253	Left	rod	0.16	WT	-121.262
141	365	2324	Right	cone	4.9	WT	-16.4809
142	365	2324	Left	cone	4.9	WT	-13.9289
2537	365	2324	Right	cone	4.9	WT	-10.8279
2538	365	2324	Left	cone	4.9	WT	-12.0471
2727	365	2324	Right	cone	4.9	WT	-19.5547
2728	365	2324	Left	cone	4.9	WT	-22.4005
137	365	2324	Right	rod	0.16	WT	-236.983
138	365	2324	Left	rod	0.16	WT	-184.085
2533	365	2324	Right	rod	0.16	WT	-149.377
2534	365	2324	Left	rod	0.16	WT	-122.006
2723	365	2324	Right	rod	0.16	WT	-145.111
2724	365	2324	Left	rod	0.16	WT	-134.043
2737	365	2325	Right	cone	4.9	WT	-13.942
2738	365	2325	Left	cone	4.9	WT	-15.7349
2733	365	2325	Right	rod	0.16	WT	-233.016
2734	365	2325	Left	rod	0.16	WT	-214.263
2021-09-03_3491_Left_12	365	3491	Left	cone	4.9	WT	-10.5877
2021-09-03_3491_Right_12	365	3491	Right	cone	4.9	WT	-12.2991
2021-09-03_3491_Left_6	365	3491	Left	rod	0.16	WT	-165.791
2021-09-03_3491_Right_6	365	3491	Right	rod	0.16	WT	-177.589
2021-09-03_3492_Left_12	365	3492	Left	cone	4.9	WT	-17.2694
2021-09-03_3492_Right_12	365	3492	Right	cone	4.9	WT	-15.4623
2021-09-03_3492_Left_6	365	3492	Left	rod	0.16	WT	-182.496
2021-09-03_3492_Right_6	365	3492	Right	rod	0.16	WT	-177.906
2021-09-03_3493_Left_12	365	3493	Left	cone	4.9	WT	-18.6061
2021-09-03_3493_Right_12	365	3493	Right	cone	4.9	WT	-19.7472
2021-09-03_3493_Left_6	365	3493	Left	rod	0.16	WT	-204.997
2021-09-03_3493_Right_6	365	3493	Right	rod	0.16	WT	-207.181
2021-09-18_WT1_Left_12	365	WT1	Left	cone	4.9	WT	-9.27792
2021-09-18_WT1_Right_12	365	WT1	Right	cone	4.9	WT	-8.4945
2021-09-18_WT1_Left_6	365	WT1	Left	rod	0.16	WT	-177.649
2021-09-18_WT1_Right_6	365	WT1	Right	rod	0.16	WT	-165.583
2021-09-18_WT2_Left_12	365	WT2	Left	cone	4.9	WT	-11.0045
2021-09-18_WT2_Right_12	365	WT2	Right	cone	4.9	WT	-10.362
2021-09-18_WT2_Left_6	365	WT2	Left	rod	0.16	WT	-149.907
2021-09-18_WT2_Right_6	365	WT2	Right	rod	0.16	WT	-170.987
2021-09-18_WT3_Left_12	365	WT3	Left	cone	4.9	WT	-13.7033
2021-09-18_WT3_Right_12	365	WT3	Right	cone	4.9	WT	-13.3504
2021-09-18_WT3_Left_6	365	WT3	Left	rod	0.16	WT	-161.768
2021-09-18_WT3_Right_6	365	WT3	Right	rod	0.16	WT	-181.253
