# Supplementary material for: The Musashi proteins direct post-transcriptional control of protein expression and alternate exon splicing in vertebrate photoreceptors
Source: Commun Biol. 2022 Sep 24;5:1011. doi: 10.1038/s42003-022-03990-w (PMC9509328; doi:10.1038/s42003-022-03990-w)
Supplement: Supplementary file 13 — Supplementary Data 17 [file 42003_2022_3990_MOESM13_ESM.xlsx]

## Sheet: Supplementary Data 17
Supplementary Data 17. Peptide log2 signal intensities.
sequence	gene_id	symbol	modPeptideRef	WT	WT	WT	WT	WT	KO	KO	KO	KO	KO
AAAAAAAAAAAAAAAGAAGK	ENSMUSG00000024597	Slc12a2	Pep_AAAAAAAAAAAAAAAGAAGK	18.6421	18.7289	18.8711	18.9481	18.7612	18.8034	18.8384	18.7766	19.0586	19.0286
AAAAAAPAGGPAAAAPSGENEAESR	ENSMUSG00000029833	Trim24	Pep_AAAAAAPAGGPAAAAPSGENEAESR	14.9961	14.7467	14.6443	15.0616	14.9082	14.6697	14.8783	15.2622	15.0933	14.688
AAAAADLANR	ENSMUSG00000015357	Clpx	Pep_AAAAADLANR	17.9989	17.8314	17.7588	17.9492	17.6021	17.8029	17.9046	17.7233	18.0922	18.0554
AAAAAGAGLK	ENSMUSG00000072812	Ahnak2	Pep_AAAAAGAGLK	16.2309	16.5597	16.6816	16.4284	16.6034	16.5285	16.946	16.523	16.5427	16.7927
AAAAASAK	ENSMUSG00000044927	H1fx	Pep_AAAAASAK	16.05	16.17	16.1264	15.8905	16.7536	16.0396	15.8544	16.2506	15.9779	16.0439
AAAADGEPLHNEEER	ENSMUSG00000068290	Ddrgk1	Pep_AAAADGEPLHNEEER	18.1485	18.065	17.9391	18.0301	17.98	17.9474	17.8678	17.8786	17.9051	17.9586
AAAAPAGGNPEQR	ENSMUSG00000052915	Msl1	Pep_AAAAPAGGNPEQR	15.7271	15.8542	15.9468	15.8191	15.5359	15.4702	15.8222	15.3313	15.5645	15.7433
AAAAPTPPAR	ENSMUSG00000039860	Srrm3	Pep_AAAAPTPPAR	15.6427	15.8093	15.8414	15.7872	15.6617	15.6948	15.861	15.6613	15.8076	15.7291
AAAASAAEAGIATPGTEDSDDALLK	ENSMUSG00000005625	Psmd4	Pep_AAAASAAEAGIATPGTEDSDDALLK	14.8227	14.6145	14.8434	14.756	14.8987	14.9473	14.5873	14.8483	14.7312	14.9673
AAAASAAEAGIATPGTEGER	ENSMUSG00000005625	Psmd4	Pep_AAAASAAEAGIATPGTEGER	17.0681	17.0007	16.9936	16.8504	16.7452	17.1177	17.0657	16.8386	17.3698	17.4218
AAAASAAEAGIATPGTEGERDSDDALLK	ENSMUSG00000005625	Psmd4	Pep_AAAASAAEAGIATPGTEGERDSDDALLK	16.3376	16.262	16.3082	16.324	15.5999	15.5743	15.3437	15.6375	15.5972	15.3814
AAAATETSSVFADPVISK	ENSMUSG00000046756	Mrps7	Pep_AAAATETSSVFADPVISK	13.9089	14.0463	13.9995	14.0838	13.773	14.0742	13.8498	14.0849	13.8838	14.0386
AAADDGEEPK	ENSMUSG00000035960	Apex1	Pep_AAADDGEEPK	20.6725	20.4249	20.6503	20.5143	20.433	20.5439	20.5542	20.4766	20.4942	20.422
AAADDGEEPKSEPETK	ENSMUSG00000035960	Apex1	Pep_AAADDGEEPKSEPETK	21.0434	21.1901	21.1148	20.9049	21.207	20.8775	21.0308	20.8859	21.0906	20.9376
AAADDGEEPKSEPETKK	ENSMUSG00000035960	Apex1	Pep_AAADDGEEPKSEPETKK	17.0684	17.3742	17.1558	17.0031	17.8936	16.6414	16.7442	16.5238	16.9103	16.4436
AAADLMAYCEAHAK	ENSMUSG00000043004	Gng2	Pep_AAADLMAYCEAHAK	20.9053	20.9267	21.1771	20.7767	20.9435	21.1746	20.7932	21.4894	20.6342	20.7951
AAADLMTYCDAHACEDPLITPVPTSENPFR	ENSMUSG00000071658	Gng3	Pep_AAADLMTYCDAHACEDPLITPVPTSENPFR	18.2864	18.1731	18.2536	18.1714	18.4105	18.2765	17.7695	18.3659	17.9305	18.022
AAADSAGK	ENSMUSG00000032826	Ank2	Pep_AAADSAGK	14.1302	14.0248	14.2412	14.1536	14.5142	13.8942	14.435	14.0268	14.2078	14.4006
AAADSDPNLDPLMNPHIR	ENSMUSG00000024792	Zfpl1	Pep_AAADSDPNLDPLMNPHIR	17.1415	17.4509	17.5438	17.2406	18.0367	17.8558	17.729	17.738	17.941	17.9414
AAADTLQGPMQAAYR	ENSMUSG00000036270	Edc4	Pep_AAADTLQGPMQAAYR	15.0782	15.3911	14.9885	14.9644	15.502	15.668	15.201	15.5071	15.1455	15.4418
AAAEAAAEAK	ENSMUSG00000025268	Maged2	Pep_AAAEAAAEAK	17.1324	17.2581	16.9458	17.277	17.2613	17.3241	17.3055	17.0838	17.5064	17.5603
AAAEDVNVTFEDQQK	ENSMUSG00000052033	Pfdn4	Pep_AAAEDVNVTFEDQQK	18.9706	19.0309	19.1004	19.1861	19.0137	18.9632	18.9895	19.1966	19.2135	19.1265
AAAEGLMSLLREMGK	ENSMUSG00000020687	Cdc27	Pep_AAAEGLMSLLREMGK	17.2064	17.2915	17.2766	17.1672	17.0486	17.0072	17.0105	17.0903	17.3843	17.1237
AAAELLQSQGSQAGGSQTLK	ENSMUSG00000050379	Sept6	Pep_AAAELLQSQGSQAGGSQTLK	18.1273	18.2137	18.3204	18.2416	18.2422	18.2389	18.2098	18.0531	18.4831	18.492
AAAEQLR	ENSMUSG00000071649	B3gat3	Pep_AAAEQLR	17.9121	17.893	17.7823	17.7211	17.9095	18.1393	18.0005	18.0555	18.1665	18.0769
AAAETVVPR	ENSMUSG00000032598	Nckipsd	Pep_AAAETVVPR	17.3669	17.3488	16.9573	17.0783	17.1832	17.2955	17.296	17.3625	17.2433	17.1557
AAAEVNQEYGLDPK	ENSMUSG00000026526	Fh1	Pep_AAAEVNQEYGLDPK	21.3365	21.3816	21.2643	21.4081	21.4389	21.4356	21.3567	21.5177	21.2219	21.3166
AAAEWLAK	ENSMUSG00000044934	Zfp367	Pep_AAAEWLAK	16.951	16.8127	16.9201	16.8875	16.704	16.8359	16.9821	16.9093	16.8931	16.8942
AAAFAGGGEGATDGVR	ENSMUSG00000096606	Gm4980	Pep_AAAFAGGGEGATDGVR	13.275	13.4555	13.2276	13.4014	13.3041	13.0979	13.2072	13.4333	13.3826	13.1651
AAAFEDQENETVVVK	ENSMUSG00000028465	Tln1	Pep_AAAFEDQENETVVVK	14.5937	14.605	14.3975	14.5272	14.6141	14.5345	14.8889	14.6878	14.6509	14.8077
AAAFEQLQK	ENSMUSG00000022752	Tomm70a	Pep_AAAFEQLQK	22.2004	22.2851	22.1508	22.3122	22.2094	22.1891	22.135	22.2152	22.2584	22.2474
AAAGAAAAAGGFQR	ENSMUSG00000069729	Arid1b	Pep_AAAGAAAAAGGFQR	15.6815	15.6515	15.5605	15.7899	15.4795	15.3488	15.6168	15.7513	15.7908	15.7016
AAAGLGDGGGGGER	ENSMUSG00000020375	Rufy1	Pep_AAAGLGDGGGGGER	15.6118	15.6988	15.83	15.3977	15.7035	15.756	15.8535	15.6215	15.7796	16.2263
AAAGPLPPISADTR	ENSMUSG00000061601	Pclo	Pep_AAAGPLPPISADTR	15.4149	15.3868	14.9315	15.2955	15.1749	14.9907	15.6733	14.5204	15.2935	15.6898
AAAHEPPTQNQEK	ENSMUSG00000030515	Tarsl2	Pep_AAAHEPPTQNQEK	19.8501	19.7568	19.8655	19.7652	19.7575	20.2854	20.2829	20.1484	20.4019	20.2563
AAAHGQWEQQR	ENSMUSG00000062961	Ccdc177	Pep_AAAHGQWEQQR	19.5803	19.4821	19.2273	19.3964	18.4724	19.3322	19.414	19.3389	19.2409	19.2096
AAAHHYGAQCDK	ENSMUSG00000026895	Ndufa8	Pep_AAAHHYGAQCDK	16.5146	16.7487	16.7535	16.5399	16.7869	16.8777	16.4484	16.935	16.74	16.4744
AAAIGWMPVANCPMPLAPADK	ENSMUSG00000040896	Kcnd3	Pep_AAAIGWMPVANCPMPLAPADK	18.8899	18.9607	19.0072	18.9803	19.0089	18.9253	18.9788	19.0698	18.6173	18.6966
AAAILHGGSPDFVGNGK	ENSMUSG00000005102	Eif2ak4	Pep_AAAILHGGSPDFVGNGK	16.7746	16.7612	16.4777	16.5838	16.9018	16.8094	16.635	16.4844	16.8364	16.7464
AAAIPPIVTK	ENSMUSG00000029478	Ncor2	Pep_AAAIPPIVTK	17.4293	17.4892	17.49	17.2907	17.316	17.5708	17.4592	17.4225	18.024	17.8029
AAALATVNAWAEQTGMK	ENSMUSG00000040549	Ckap5	Pep_AAALATVNAWAEQTGMK	18.7741	18.6085	18.88	18.8615	18.5963	18.6914	18.7075	18.6449	18.79	18.7642
AAALDAGNIK	ENSMUSG00000023007	Prpf40b	Pep_AAALDAGNIK	18.0269	18.1977	17.9923	18.1379	18.0475	18.2574	18.2736	18.4532	18.3019	18.3095
AAALEAMK	ENSMUSG00000024966	Stip1	Pep_AAALEAMK	21.2083	21.0057	21.1766	21.167	21.1116	21.0885	21.1344	21.1033	21.2427	21.1175
AAALEFLNR	ENSMUSG00000024966	Stip1	Pep_AAALEFLNR	20.4998	20.3568	20.5441	20.5022	20.3383	20.4538	20.3813	20.4206	20.6076	20.5081
AAALEQFK	ENSMUSG00000025453	Nnt	Pep_AAALEQFK	19.2773	19.3404	19.2618	19.4755	19.1065	19.033	19.1864	19.1045	19.1814	19.1601
AAALFIAK	ENSMUSG00000020308	Tpgs1	Pep_AAALFIAK	17.0612	16.884	17.078	17.1223	16.6851	17.0646	17.2231	17.2733	17.4125	17.2485
AAALLLQNDTNADVESK	ENSMUSG00000069601	Ank3	Pep_AAALLLQNDTNADVESK	16.0626	16.1286	16.1313	16.1028	16.1251	16.4252	16.7047	16.3945	16.4467	16.5785
AAALLTK	ENSMUSG00000026353	Ubxn4	Pep_AAALLTK	19.6712	19.7345	19.6015	19.7381	19.8671	19.7972	19.7656	19.7234	19.8728	19.89
AAALSLSTLASPK	ENSMUSG00000031217	Efnb1	Pep_AAALSLSTLASPK	18.8474	18.8839	18.7124	19.0405	18.6699	18.8769	18.8563	18.8278	18.852	18.8726
AAAMANNLQK	ENSMUSG00000027620	Rbm39	Pep_AAAMANNLQK	19.5738	19.5042	19.54	19.6565	19.6753	19.4615	19.5563	19.4769	19.6167	19.4694
AAANAVLQDK	ENSMUSG00000071064	Zfp827	Pep_AAANAVLQDK	14.4432	14.556	14.425	14.5626	14.4634	14.2974	14.6751	14.5066	14.678	14.5522
AAANEELR	ENSMUSG00000069814	E130309D14Rik	Pep_AAANEELR	15.5308	15.3989	15.608	15.3197	15.4819	15.4859	15.5471	15.5056	15.6428	15.5288
AAANEQLTR	ENSMUSG00000053768	Chchd3	Pep_AAANEQLTR	17.1067	17.0439	17.0726	17.236	16.9254	16.6087	17.0408	16.9825	16.7257	16.992
AAANFSDR	ENSMUSG00000036550	Cnot1	Pep_AAANFSDR	17.8662	17.8342	17.8999	17.8071	17.6975	17.917	17.9109	17.8964	18.1159	18.0495
AAAPADVGEER	ENSMUSG00000029726	Mepce	Pep_AAAPADVGEER	17.1218	17.2519	17.0601	17.105	17.1913	17.2678	17.2488	17.05	17.0652	17.4204
AAAPAPEEEMDECEQALAAEPK	ENSMUSG00000071644	Eef1g	Pep_AAAPAPEEEMDECEQALAAEPK	20.3614	20.3806	20.5141	20.4733	20.4562	20.6267	20.5281	20.6212	20.504	20.566
AAAPPK	ENSMUSG00000015176	Nolc1	Pep_AAAPPK	17.9127	17.8341	17.9574	17.629	17.4419	17.4555	17.5651	17.6168	17.569	17.8336
AAAPVQAVEPTPASPWTQR	ENSMUSG00000027905	Ddx20	Pep_AAAPVQAVEPTPASPWTQR	16.7789	16.7492	16.7772	16.7691	16.7164	16.7658	16.7499	16.8066	16.8319	16.7992
AAAQCYIDLIIK	ENSMUSG00000030754	Copb1	Pep_AAAQCYIDLIIK	18.9183	19.1182	19.2948	19.2126	18.9962	19.3157	18.8256	19.6848	19.0569	19.1506
AAAQEADGAGSAVVAAGGGSSGQVTSNGSIGR	ENSMUSG00000002981	Clptm1	Pep_AAAQEADGAGSAVVAAGGGSSGQVTSNGSIGR	11.7113	12.2613	11.5046	11.8288	11.5858	10.7855	11.6442	12.1258	11.6117	11.9927
AAAQFLTSTWGAQK	ENSMUSG00000063200	Nol7	Pep_AAAQFLTSTWGAQK	18.7574	18.7329	18.7237	18.7642	18.6457	18.7287	18.6307	18.7665	18.5883	18.7834
AAAQLLQSQAQQSGAQQTK	ENSMUSG00000058013	Sept11	Pep_AAAQLLQSQAQQSGAQQTK	21.5349	21.6279	21.4645	21.6568	21.6224	21.7289	21.7231	21.5971	21.5613	21.6812
AAAQSDPYREEGGGK	ENSMUSG00000040478	Prdm13	Pep_AAAQSDPYREEGGGK	14.677	14.8632	14.9385	14.4979	14.4882	14.8404	14.8387	14.5244	13.8686	14.0399
AAAQTLER	ENSMUSG00000021871	Pnp	Pep_AAAQTLER	19.1165	19.033	19.2601	19.0275	19.1095	18.9867	19.1111	18.8642	19.0884	19.0623
AAAQVLNTLWQYR	ENSMUSG00000026991	Pkp4	Pep_AAAQVLNTLWQYR	16.8108	16.6233	16.53	16.7819	17.0176	16.7206	16.9605	16.6355	16.4866	16.8283
AAAQYSSQK	ENSMUSG00000041957	Pkp2	Pep_AAAQYSSQK	16.6871	16.5992	16.5833	16.7577	16.664	16.7927	16.7001	16.6041	16.5284	16.8262
AAASAQTSSAVETLPMMPPQSAPIQPK	ENSMUSG00000024613	Tcof1	Pep_AAASAQTSSAVETLPMMPPQSAPIQPK	16.4027	16.3926	16.4004	16.4521	16.4421	16.5185	16.4751	16.7078	16.6703	16.6656
AAASEGVQVK	ENSMUSG00000031393	Mecp2	Pep_AAASEGVQVK	21.9063	21.5761	21.7405	21.4502	22.0174	21.4113	21.7849	21.7728	21.5509	21.5496
AAASKLQSAEK	ENSMUSG00000035133	Arhgap5	Pep_AAASKLQSAEK	17.1332	17.1005	16.9192	16.8235	16.786	16.5445	16.5591	16.7988	16.4822	16.8648
AAASLGDTLSEQQLGDSDIPVIVYR	ENSMUSG00000032812	Arap1	Pep_AAASLGDTLSEQQLGDSDIPVIVYR	15.5045	15.2871	15.2624	15.3133	15.3263	15.1407	15.3094	15.0327	15.4777	15.404
AAASSQPQASTASTQR	ENSMUSG00000048481	Mypop	Pep_AAASSQPQASTASTQR	14.9282	14.5196	14.5004	14.9904	14.7395	13.6109	14.6325	14.5516	14.1064	14.3076
AAASTDYYK	ENSMUSG00000031299	Pdha1	Pep_AAASTDYYK	18.781	18.9455	18.7596	18.8916	18.9931	18.9782	18.8683	18.9066	18.37	18.5365
AAASVVSGPPVASDCASPGDSAR	ENSMUSG00000033597	Caskin1	Pep_AAASVVSGPPVASDCASPGDSAR	18.2234	18.1026	18.0892	18.1169	18.0642	18.0469	17.9002	18.1999	17.9386	17.9209
AAATFNPELITHILDGSPENTR	ENSMUSG00000020777	Acox1	Pep_AAATFNPELITHILDGSPENTR	16.546	16.8512	16.3964	16.3313	16.9383	17.2515	16.8058	16.4506	17.459	17.4124
AAATPEPAVAQPDSTALEGATGQAPPSSK	ENSMUSG00000032936	Camkv	Pep_AAATPEPAVAQPDSTALEGATGQAPPSSK	19.4496	19.3884	19.4091	19.4793	19.4596	19.5555	19.4866	19.5353	19.5341	19.3901
AAATPEPAVAQPDSTALEGATGQAPPSSKGEEATGCAQESQR	ENSMUSG00000032936	Camkv	Pep_AAATPEPAVAQPDSTALEGATGQAPPSSKGEEATGCAQESQR	11.7869	12.3432	10.9297	11.6543	12.0641	10.848	11.2069	11.6981	11.2229	11.8376
AAATPESQEPQAK	ENSMUSG00000047945	Marcksl1	Pep_AAATPESQEPQAK	20.843	20.8594	20.7297	20.8239	20.92	21.0812	21.0847	21.0403	20.9328	21.0617
AAATQPDGK	ENSMUSG00000001424	Snd1	Pep_AAATQPDGK	18.8609	18.5618	18.8084	18.74	18.4569	18.7504	18.7402	18.4541	18.5708	18.8197
AAATQPDGKDTPDEPWAFPAR	ENSMUSG00000001424	Snd1	Pep_AAATQPDGKDTPDEPWAFPAR	16.7272	16.9867	16.84	16.7256	17.0371	16.8827	16.9206	16.7568	17.1025	16.832
AAATSAAVGESADSEAR	ENSMUSG00000037514	Pank2	Pep_AAATSAAVGESADSEAR	15.2281	15.0468	14.9768	15.1904	14.9088	15.2105	15.1902	15.2531	15.2926	15.0652
AAATTSQPVLTSQQIETIFFK	ENSMUSG00000009681	Bcr	Pep_AAATTSQPVLTSQQIETIFFK	18.2111	18.2518	18.3492	18.3429	18.2628	18.4413	18.4147	18.3505	18.4778	18.4605
AAAVDFTAR	ENSMUSG00000069601	Ank3	Pep_AAAVDFTAR	18.4035	18.3637	18.4204	18.1343	18.2404	18.5219	18.7457	18.3385	18.6251	18.5937
AAAVGTANK	ENSMUSG00000021823	Vcl	Pep_AAAVGTANK	19.0587	18.9545	18.729	18.8512	18.7165	18.8058	19.0254	18.7109	18.718	19.0639
AAAVLGMDK	ENSMUSG00000029104	Htt	Pep_AAAVLGMDK	17.8034	18.024	17.8809	17.8948	17.9919	17.986	17.9951	18.0027	17.876	17.9764
AAAVPVEFK	ENSMUSG00000027406	Idh3b	Pep_AAAVPVEFK	23.803	23.7794	23.8206	23.8414	23.6957	23.715	23.6869	23.672	23.7708	23.5537
AAAVQADDVEVLK	ENSMUSG00000029547	Ints1	Pep_AAAVQADDVEVLK	16.1631	15.9341	16.0921	16.0097	15.9262	16.0508	16.2126	15.9184	16.0809	16.0966
AAAVSALAK	ENSMUSG00000025607	Copg2	Pep_AAAVSALAK	18.8474	18.8	18.7461	18.6949	18.4442	18.7318	18.8264	18.7944	18.5946	18.6694
AAAVSDIQDLMR	ENSMUSG00000029440	Psmd9	Pep_AAAVSDIQDLMR	18.3985	18.406	18.2708	18.3425	18.3933	18.2109	18.2811	18.181	18.0901	18.2871
AAAVSLENVLLDVK	ENSMUSG00000036053	Fmnl2	Pep_AAAVSLENVLLDVK	16.8207	16.9121	16.9422	16.9907	16.7676	16.9025	17.1567	16.9119	17.1491	17.1326
AAAVSTEGK	ENSMUSG00000070462	Mesdc1	Pep_AAAVSTEGK	16.0836	16.1036	16.0909	16.0123	15.9951	16.1776	16.1174	16.1249	16.2417	15.9818
AAAVTLK	ENSMUSG00000010914	Pdhx	Pep_AAAVTLK	19.5785	19.69	19.619	19.6498	19.4479	19.4418	19.4008	19.414	19.4054	19.534
AAAYSK	ENSMUSG00000004937	Sgta	Pep_AAAYSK	18.2429	18.3746	18.3069	18.2208	18.4521	18.3664	18.3107	18.293	18.137	18.2898
AACANDVGLLR	ENSMUSG00000022237	Ankrd33b	Pep_AACANDVGLLR	16.9864	16.6623	17.0688	17.0604	16.6579	15.8103	14.9721	16.1131	16.2442	15.7217
AACDLVR	ENSMUSG00000002718	Cse1l	Pep_AACDLVR	19.7681	19.7873	19.8076	19.6899	19.562	19.7065	19.6179	19.7776	19.8952	19.8285
AACHSCCICGK	ENSMUSG00000058881	Zfp516	Pep_AACHSCCICGK	15.371	15.2913	15.5649	15.1767	15.9071	15.7712	15.1123	15.7957	15.9444	15.644
AACIRIQK	ENSMUSG00000034593	Myo5a	Pep_AACIRIQK	15.4509	15.4149	15.3575	15.272	15.3675	15.2955	15.4681	15.2577	15.4338	15.3645
AACLESAQEPAGAWSNK	ENSMUSG00000034088	Hdlbp	Pep_AACLESAQEPAGAWSNK	14.4304	14.6078	14.7188	14.7667	15.1558	14.8444	14.9164	14.8647	14.9409	15.0259
AACLVQQK	ENSMUSG00000040351	Ankib1	Pep_AACLVQQK	17.087	16.9845	16.8837	16.8395	16.7397	16.977	16.7939	16.8261	17.0205	16.8791
AACNGPYDGK	ENSMUSG00000017286	Glod4	Pep_AACNGPYDGK	14.8749	14.3728	15.2129	15.2759	15.5807	15.5281	14.9712	15.6003	14.908	15.0692
AACNICTVDSDQLAK	ENSMUSG00000019726	Lyst	Pep_AACNICTVDSDQLAK	12.7988	12.9768	12.7074	12.759	12.5881	12.6008	12.8262	12.7493	12.6624	12.4718
AACNLAR	ENSMUSG00000021196	Pfkp	Pep_AACNLAR	17.0957	17.0681	17.1229	16.9546	16.895	17.017	16.9179	17.1514	17.0308	16.8249
AACQEAQVFGNQLIPPNAQVK	ENSMUSG00000029916	Agk	Pep_AACQEAQVFGNQLIPPNAQVK	18.3251	18.1815	18.3926	18.4904	18.3243	18.3557	18.2904	18.4847	18.4834	18.3247
AACQQQAVTVSLQEDR	ENSMUSG00000047617	BC029214	Pep_AACQQQAVTVSLQEDR	14.7703	14.8805	14.9621	14.9776	14.8961	14.9238	14.947	15.1851	15.0947	14.9069
AACQVVAVLLEEDR	ENSMUSG00000042050	Wdr60	Pep_AACQVVAVLLEEDR	14.6978	14.5456	14.9651	14.6268	14.447	14.5373	14.3264	14.7038	14.6732	14.5366
AACSAAAMEEDSEASSSR	ENSMUSG00000025326	Ube3a	Pep_AACSAAAMEEDSEASSSR	15.6408	15.7898	15.8579	15.5336	15.6591	15.6408	15.8497	15.6801	15.9112	15.8142
AACTIQTAFR	ENSMUSG00000040797	Iqsec3	Pep_AACTIQTAFR	16.9334	16.9718	17.3405	16.9209	16.5734	16.9982	16.8407	17.0479	16.9781	16.7569
AACVLTTQTLMR	ENSMUSG00000023026	Dip2b	Pep_AACVLTTQTLMR	15.1498	15.5514	15.7986	15.0982	14.7968	15.5672	14.7782	15.6984	15.3475	15.0762
AACYTK	ENSMUSG00000024966	Stip1	Pep_AACYTK	19.2941	19.2409	19.4067	19.1524	19.3338	19.1965	18.9411	19.4415	18.9025	19.1081
AADAAAEPYPEDK	ENSMUSG00000020111	Micu1	Pep_AADAAAEPYPEDK	18.2963	18.3009	18.322	18.3034	18.5196	18.3457	18.1673	18.2722	18.077	18.1933
AADAEAEVASLNR	ENSMUSG00000027940	Tpm3	Pep_AADAEAEVASLNR	19.0682	19.0657	19.0985	19.1421	18.9952	19.2627	19.3781	19.2155	19.321	19.332
AADAVEDLR	ENSMUSG00000016664	Pacsin2	Pep_AADAVEDLR	21.6397	21.6109	21.5941	21.62	21.5054	21.2734	21.2101	21.3134	21.4798	21.3247
AADDFDDDEGEEEDEAAAAAAAAAIGYR	ENSMUSG00000020063	Sirt1	Pep_AADDFDDDEGEEEDEAAAAAAAAAIGYR	12.7767	12.9076	12.4439	13.1161	12.1244	13.2155	11.8495	13.0961	12.8493	12.396
AADEAK	ENSMUSG00000029169	Dhx15	Pep_AADEAK	13.4572	13.4263	13.3404	13.2414	13.2328	13.3127	13.287	13.5689	13.303	13.4377
AADEEAFEDNSEEYIR	ENSMUSG00000002718	Cse1l	Pep_AADEEAFEDNSEEYIR	20.5145	20.5554	20.5404	20.6104	20.7269	20.638	20.5243	20.5555	20.3982	20.4766
AADELEAFLGGGAPGSR	ENSMUSG00000015087	Rabl6	Pep_AADELEAFLGGGAPGSR	18.6734	18.6567	18.777	18.6661	18.7801	18.7277	18.7996	18.7705	18.8678	18.8431
AADELMCIDGIPVK	ENSMUSG00000052539	Magi3	Pep_AADELMCIDGIPVK	18.1389	18.2365	18.2703	18.0345	18.1829	18.3557	18.2152	18.3552	18.1778	18.3831
AADEPEDSELER	ENSMUSG00000062044	Lmtk3	Pep_AADEPEDSELER	14.6963	14.8016	14.9728	14.7542	15.0165	14.5469	14.6832	14.7756	14.7431	14.7446
AADEVAEGK	ENSMUSG00000026526	Fh1	Pep_AADEVAEGK	22.5342	22.4474	22.4757	22.397	22.4971	22.4871	22.5025	22.4801	22.6574	22.5126
AADEVLAEAK	ENSMUSG00000026361	Cdc73	Pep_AADEVLAEAK	17.119	17.1599	17.1364	17.0404	17.4352	17.1441	17.0488	17.0122	17.3838	17.1887
AADFEDLLSSQGFNAHK	ENSMUSG00000028528	Dnajc6	Pep_AADFEDLLSSQGFNAHK	20.7508	20.8611	20.9174	20.8129	21.1842	21.2274	20.7917	20.7893	21.3881	21.2385
AADGTTVVPPEEEEEEEGGK	ENSMUSG00000025555	Farp1	Pep_AADGTTVVPPEEEEEEEGGK	15.7777	15.5735	15.3913	15.8528	15.3741	15.7248	15.8459	15.4351	15.5589	15.8285
AADGYVKPQIK	ENSMUSG00000020919	Stat5b	Pep_AADGYVKPQIK	19.2904	19.3244	19.1708	19.3379	19.6489	19.3703	19.4013	19.3931	19.2106	19.2742
AADHLKPFLDDSTLR	ENSMUSG00000015748	Prpf3	Pep_AADHLKPFLDDSTLR	18.9074	18.9466	19.0048	18.8168	19.0378	18.6985	18.6768	18.8598	18.7972	18.8382
AADIDQEVK	ENSMUSG00000020114	Cand1	Pep_AADIDQEVK	21.6411	21.6694	21.5878	21.5225	21.5867	21.5198	21.4756	21.512	21.7084	21.5981
AADIGVAMGQTGTDVCK	ENSMUSG00000032570	Atp2c1	Pep_AADIGVAMGQTGTDVCK	17.2688	17.2601	17.4533	17.224	17.3494	17.1794	17.2078	17.4652	17.4299	17.066
AADIHTFSSVLEK	ENSMUSG00000040543	Pitpnm3	Pep_AADIHTFSSVLEK	18.8082	18.8403	19.1174	18.8014	19.3338	19.0109	18.4422	18.4353	19.1487	19.0494
AADISLDNLVEGK	ENSMUSG00000043909	Trp53bp1	Pep_AADISLDNLVEGK	19.1797	19.2343	19.2009	19.2597	19.3415	19.4082	19.4787	19.4993	19.3073	19.4797
AADLDHHWVAK	ENSMUSG00000040606	Kazn	Pep_AADLDHHWVAK	17.2975	17.3835	17.4296	17.1391	17.0808	17.5821	17.3891	16.9664	18.0867	17.9378
AADLEDTTEEETAK	ENSMUSG00000062604	Srpk2	Pep_AADLEDTTEEETAK	13.9334	13.8741	14.0767	14.0599	14.1787	14.0581	13.9925	14.2376	14.1747	13.9605
AADLLVNPLDPR	ENSMUSG00000062604	Srpk2	Pep_AADLLVNPLDPR	19.3345	19.2782	19.2555	19.3548	19.2937	19.4386	19.4046	19.4314	19.6157	19.4454
AADLLYAMCDR	ENSMUSG00000060279	Ap2a1	Pep_AADLLYAMCDR	20.0161	20.1571	20.1687	20.0463	20.2043	20.2229	19.9602	20.365	19.9543	20.0467
AADLVSENCETYEAHMR	ENSMUSG00000026307	Scly	Pep_AADLVSENCETYEAHMR	15.0888	14.8951	15.0421	14.7446	15.2402	15.1408	15.1343	15.3582	14.8557	15.0627
AADMLSGPR	ENSMUSG00000028737	Aldh4a1	Pep_AADMLSGPR	18.6194	18.6206	18.6305	18.619	18.6528	18.5207	18.5078	18.5475	18.4908	18.4755
AADNYECNR	ENSMUSG00000050447	Lypd6	Pep_AADNYECNR	14.474	14.4651	14.2461	14.2158	14.2963	14.4198	14.1486	14.442	14.2328	14.375
AADPPAENSSAPEAEQGGAE	ENSMUSG00000028639	Ybx1	Pep_AADPPAENSSAPEAEQGGAE	19.5684	19.5959	19.6579	19.6756	19.3353	19.6117	19.6603	19.6809	19.689	19.6155
AADQFDLYSSQQNK	ENSMUSG00000045767	B230219D22Rik	Pep_AADQFDLYSSQQNK	12.7758	12.7694	12.7209	12.3108	12.7431	12.1405	12.1702	12.0775	11.8834	12.3133
AADQYKPK	ENSMUSG00000025153	Fasn	Pep_AADQYKPK	20.8276	20.8681	20.7827	20.8578	20.8585	20.8309	20.7773	20.752	20.4639	20.7637
AADSDLQITNAQTK	ENSMUSG00000030779	Rbbp6	Pep_AADSDLQITNAQTK	18.698	18.5103	18.8347	18.7542	18.7481	18.7369	18.7703	18.8776	18.7159	18.8758
AADSGERPLATSPPGTVK	ENSMUSG00000024050	Wiz	Pep_AADSGERPLATSPPGTVK	14.65	14.5847	14.2398	14.6254	14.2699	14.9547	14.6295	14.9306	14.199	14.7869
AADSICDGDLVDNQIR	ENSMUSG00000029191	Rfc1	Pep_AADSICDGDLVDNQIR	14.0368	13.8139	13.992	14.0291	13.852	13.3793	13.6352	13.5706	13.5577	13.453
AADSQNSGEGNTSAAESSFSQEVAR	ENSMUSG00000006005	Tpr	Pep_AADSQNSGEGNTSAAESSFSQEVAR	15.5898	15.6461	15.8173	15.6119	16.0477	15.5796	15.8477	15.4927	15.2131	15.7711
AADTNEVVK	ENSMUSG00000025477	Inpp5a	Pep_AADTNEVVK	18.5601	18.6083	18.3938	18.4807	18.5264	18.4514	18.5332	18.4897	18.4949	18.53
AADVASFVK	ENSMUSG00000020623	Map2k6	Pep_AADVASFVK	17.7942	17.6396	17.7186	17.8847	17.8628	17.5095	17.6125	17.7094	17.8335	17.727
AADVHEVR	ENSMUSG00000032294	Pkm	Pep_AADVHEVR	18.1144	18.0199	17.9955	18.0097	17.8758	17.7745	17.6544	17.8422	17.6114	17.4901
AADYVR	ENSMUSG00000023861	Mpc1	Pep_AADYVR	21.7012	21.6462	21.6169	21.721	21.8764	21.7474	21.7359	21.7088	21.2729	21.5686
AAEAAINILK	ENSMUSG00000002731	Prkra	Pep_AAEAAINILK	19.5958	19.7696	19.7494	19.7212	19.5375	19.553	19.7392	19.7596	19.8178	19.664
AAEAFSELSK	ENSMUSG00000015766	Eps8	Pep_AAEAFSELSK	15.9408	15.9864	16.1199	15.9771	15.7056	15.7895	16.0021	15.6441	16.1913	16.1134
AAEAGVTEEQYGYLGTSAK	ENSMUSG00000052727	Map1b	Pep_AAEAGVTEEQYGYLGTSAK	17.1039	17.2405	17.2417	17.2694	17.2602	17.4698	17.2724	17.448	17.3452	17.267
AAEAILK	ENSMUSG00000020790	Ankfy1	Pep_AAEAILK	18.6675	18.6793	18.6162	18.6843	18.5539	18.8755	18.7619	18.8872	18.8817	18.7917
AAEAISFSR	ENSMUSG00000000738	Spg7	Pep_AAEAISFSR	17.1042	17.2466	17.3643	17.3377	17.2742	17.0983	17.1532	17.1702	17.3089	17.0141
AAECNIVVTQPR	ENSMUSG00000042699	Dhx9	Pep_AAECNIVVTQPR	20.1204	20.0898	20.4343	20.0307	20.2445	20.1074	19.8889	20.3286	20.1873	20.1279
AAEDDELEEEADWIYR	ENSMUSG00000002052	Supt6	Pep_AAEDDELEEEADWIYR	15.908	15.9492	16.0116	16.1662	16.297	15.7067	15.9952	15.8544	15.8948	15.9012
AAEDLFVNIR	ENSMUSG00000027002	Nckap1	Pep_AAEDLFVNIR	18.2951	18.3131	18.3057	18.3017	18.0954	18.1658	18.1987	18.2582	18.2848	18.2187
AAEDSNLISGFGVAEGSEK	ENSMUSG00000057230	Aak1	Pep_AAEDSNLISGFGVAEGSEK	20.8291	20.9271	20.8314	20.9677	21.066	20.9793	20.8727	20.8967	21.0402	20.922
AAEEAFVNDIDESSPGTEWER	ENSMUSG00000028478	Clta	Pep_AAEEAFVNDIDESSPGTEWER	16.9536	16.9485	16.8723	16.9724	16.804	17.0524	17.2715	16.9043	17.0361	17.2374
AAEEANMERKKNNPESLPQHFR	ENSMUSG00000023022	Lima1	Pep_AAEEANMERKKNNPESLPQHFR	12.3797	11.982	11.4917	12.1775	11.9886	11.83	12.1191	12.3603	12.0855	11.9532
AAEEAR	ENSMUSG00000030307	Slc6a11	Pep_AAEEAR	11.5332	11.4356	10.9701	11.4713	10.3636	10.701	11.4868	11.6092	11.2028	11.7466
AAEEFRMRLKSK	ENSMUSG00000050668	Gpatch11	Pep_AAEEFRMRLKSK	15.4204	15.3659	15.3395	15.7941	15.563	15.7668	15.4976	15.6135	15.1891	15.4455
AAEEFVNIYYETMDK	ENSMUSG00000042271	Nxt2	Pep_AAEEFVNIYYETMDK	13.6661	13.3642	13.3778	13.6965	13.5181	13.4524	13.6323	13.4356	13.0211	13.4122
AAEELDMENEFLLPPVFGEEYEEQPRPR	ENSMUSG00000021945	Zmym2	Pep_AAEELDMENEFLLPPVFGEEYEEQPRPR	15.3059	15.6524	15.411	15.3303	15.7065	15.296	15.2884	15.2677	15.0803	15.3892
AAEELSK	ENSMUSG00000032504	Pdcd6ip	Pep_AAEELSK	18.9338	18.944	18.7991	18.9039	18.9424	18.8866	18.8672	18.9351	18.894	18.8952
AAEEPEAGAWLGSR	ENSMUSG00000044982	Sft2d3	Pep_AAEEPEAGAWLGSR	15.902	15.9099	15.84	16.0834	15.8804	15.9451	15.7612	15.9313	15.8123	15.951
AAEEVEAK	ENSMUSG00000053768	Chchd3	Pep_AAEEVEAK	21.2993	21.1709	21.3592	21.2629	21.0039	21.1025	21.1484	20.9728	21.0439	21.0429
AAEEVK	ENSMUSG00000026385	Dbi	Pep_AAEEVK	18.008	17.5865	17.5138	17.4536	17.3243	17.6283	17.7644	17.7399	17.7363	18.1488
AAEEVKR	ENSMUSG00000026385	Dbi	Pep_AAEEVKR	17.5444	17.3809	17.228	17.228	17.1194	17.5756	17.4013	17.2966	17.6359	17.5044
AAEEVPPPSEGLASTATVPETTPAAK	ENSMUSG00000078676	Casc3	Pep_AAEEVPPPSEGLASTATVPETTPAAK	15.0222	14.5253	14.7818	14.4451	14.9432	14.4529	14.6642	14.7602	14.6862	14.7391
AAEFHPGLTEGK	ENSMUSG00000032479	Map4	Pep_AAEFHPGLTEGK	22.7024	22.6883	22.7528	22.7249	22.6576	22.763	22.688	22.8171	22.7714	22.8305
AAEFIR	ENSMUSG00000022635	Zcrb1	Pep_AAEFIR	18.2515	18.2441	18.2647	18.3675	18.3935	18.0898	18.0206	18.105	18.2471	18.3786
AAEFNSNLNR	ENSMUSG00000023883	Phf10	Pep_AAEFNSNLNR	15.8492	15.614	15.7858	15.9583	16.0176	15.9274	15.7004	15.9198	15.8999	16.0304
AAEFQLNDSASYYLNQLDR	ENSMUSG00000009108	Gnat2	Pep_AAEFQLNDSASYYLNQLDR	18.9894	18.964	18.8832	19.1477	18.8214	18.2304	17.8133	17.9033	17.7477	17.7226
AAEFRFGIK	ENSMUSG00000041840	Haus1	Pep_AAEFRFGIK	17.576	17.5302	17.6618	17.7096	17.4212	17.7593	17.7322	17.7928	17.8631	17.797
AAEGAAAQNEYEVK	ENSMUSG00000041645	Ddx24	Pep_AAEGAAAQNEYEVK	17.5283	17.5721	17.6642	17.5696	17.6927	17.7595	17.6991	17.7534	17.6032	17.8177
AAEGFK	ENSMUSG00000025130	P4hb	Pep_AAEGFK	19.4796	19.3088	19.3048	19.3405	19.2327	19.2901	19.3058	19.1679	19.2233	19.1833
AAEGISSDSLLSVPGQK	ENSMUSG00000041268	Dmxl2	Pep_AAEGISSDSLLSVPGQK	21.1991	21.2941	21.2883	21.291	21.3757	21.3547	21.3886	21.2852	21.2882	21.276
AAEHEVPLQER	ENSMUSG00000026319	2310035C23Rik	Pep_AAEHEVPLQER	18.605	18.7609	18.7554	18.798	18.4114	18.4616	18.4069	18.3798	18.3409	18.8593
AAEHNPMKPEVAGEGSQGETGK	ENSMUSG00000071645	Tut1	Pep_AAEHNPMKPEVAGEGSQGETGK	14.6897	14.7903	14.6829	14.9499	14.7382	14.8386	14.7098	14.936	14.7814	14.918
AAEICPWEVGTEVGEER	ENSMUSG00000070337	Gpr179	Pep_AAEICPWEVGTEVGEER	13.9109	13.7922	13.6148	13.743	13.6267	12.9076	13.2484	13.2384	13.1745	13.391
AAEIDCQDIEER	ENSMUSG00000021061	Sptb	Pep_AAEIDCQDIEER	17.4463	17.3559	17.7718	17.443	17.712	17.5499	17.3108	17.3398	17.723	17.7969
AAEILAR	ENSMUSG00000033161	Atp1a1	Pep_AAEILAR	22.8437	22.8391	22.7645	22.6987	22.8097	22.717	22.8862	22.6156	22.8666	22.8044
AAEIYGVTHTR	ENSMUSG00000019470	Xab2	Pep_AAEIYGVTHTR	17.86	17.6824	17.6302	17.851	18.0708	17.9698	17.6724	17.9268	17.6004	17.8479
AAEKQEVEDEESAGQLK	ENSMUSG00000063450	Syne2	Pep_AAEKQEVEDEESAGQLK	14.0115	13.6476	13.6165	13.9273	13.6576	13.6865	13.9037	13.7668	14.0763	14.0555
AAELEEKLSK	ENSMUSG00000063450	Syne2	Pep_AAELEEKLSK	18.1811	18.3035	18.3604	18.3444	18.426	18.2504	18.285	18.3778	18.1669	18.0373
AAELEMELNEHSLVIDTLK	ENSMUSG00000006412	Pfdn2	Pep_AAELEMELNEHSLVIDTLK	18.1231	18.1014	18.3482	18.3187	18.3555	18.3543	18.3859	18.4042	18.4666	18.3225
AAELETDIR	ENSMUSG00000002455	Prpf6	Pep_AAELETDIR	19.2934	19.2714	19.2805	19.3514	19.4078	19.1457	19.4197	19.1912	19.2045	19.3734
AAELGAR	ENSMUSG00000031584	Gsr	Pep_AAELGAR	19.1569	19.1853	19.1305	19.0461	19.1691	19.377	19.1716	19.1778	19.1983	19.1344
AAELGHSLK	ENSMUSG00000063362	Alg11	Pep_AAELGHSLK	19.1104	19.1636	19.2421	19.1266	19.1442	18.9391	19.0205	18.7735	19.235	19.0844
AAELIANSLATAGDGLIELR	ENSMUSG00000038845	Phb	Pep_AAELIANSLATAGDGLIELR	19.6451	19.8079	19.7932	19.7116	19.8146	19.6717	19.6881	19.6223	19.8434	19.6645
AAELLLPAAAAWR	ENSMUSG00000021550	2210016F16Rik	Pep_AAELLLPAAAAWR	19.1914	19.1681	19.12	19.1143	18.9667	19.2357	19.2593	19.2473	19.157	19.2023
AAELPK	ENSMUSG00000029491	Pde6b	Pep_AAELPK	17.2148	16.8256	17.1169	16.7316	16.4772	16.4434	16.5394	16.3265	16.708	16.4964
AAELQAQWER	ENSMUSG00000067889	Sptbn2	Pep_AAELQAQWER	17.7873	17.8788	17.8361	17.6336	18.0936	17.5728	17.8377	17.6318	17.8131	18.1368
AAELQEQLSSEK	ENSMUSG00000040407	Akap9	Pep_AAELQEQLSSEK	14.7555	14.8401	14.8157	14.8745	14.5232	15.0878	15.0656	15.0358	15.2984	15.2733
AAELSSGR	ENSMUSG00000034007	Scaper	Pep_AAELSSGR	16.4951	16.5093	16.2825	16.3308	16.4622	16.5057	16.1654	16.4287	16.2009	16.0321
AAEMEHLLER	ENSMUSG00000024807	Syvn1	Pep_AAEMEHLLER	19.802	19.7772	19.8297	19.805	19.6642	19.6197	19.7031	19.6665	19.7408	19.6854
AAEMLLFGK	ENSMUSG00000021417	Eci2	Pep_AAEMLLFGK	19.2214	19.3242	19.1897	19.3039	19.2651	19.2336	19.3061	19.2463	19.3903	19.3141
AAEMMASLLK	ENSMUSG00000006740	Kif5b	Pep_AAEMMASLLK	19.6934	19.6926	19.6727	19.633	19.6693	19.6012	19.7481	19.6241	19.6575	19.5703
AAENGAQSAPLPLEGVDISPK	ENSMUSG00000030357	Fkbp4	Pep_AAENGAQSAPLPLEGVDISPK	21.6866	21.6218	21.7114	21.6152	21.7261	21.733	21.7481	21.7061	21.8705	21.7365
AAENIK	ENSMUSG00000028670	Lypla2	Pep_AAENIK	20.182	20.1047	20.0519	19.9587	20.0919	20.2028	20.3228	20.1538	20.2452	20.1453
AAEPEPQAR	ENSMUSG00000027424	Mgme1	Pep_AAEPEPQAR	15.0841	15.0617	15.0964	15.0546	15.3595	15.1377	15.0882	15.1595	15.3512	15.0655
AAEPGLVK	ENSMUSG00000039860	Srrm3	Pep_AAEPGLVK	17.868	17.8571	17.7964	17.7904	17.773	17.8522	17.7094	17.7898	18.021	18.0689
AAEPHFGTLPK	ENSMUSG00000018334	Ksr1	Pep_AAEPHFGTLPK	19.6364	19.5991	19.5754	19.6063	19.3192	19.6301	19.6289	19.5059	19.8294	19.7816
AAEPQEPVEPK	ENSMUSG00000034674	Tdg	Pep_AAEPQEPVEPK	18.9543	19.0706	18.9586	19.0106	18.8672	19.0392	18.9199	19.052	19.1285	19.0225
AAEQAASDLR	ENSMUSG00000030739	Myh14	Pep_AAEQAASDLR	16.6228	16.5572	16.6642	16.6258	16.5903	16.5048	16.544	16.69	16.5299	16.4054
AAEQEPGCPGMCDVQTR	ENSMUSG00000031789	Cngb1	Pep_AAEQEPGCPGMCDVQTR	18.4616	18.2845	18.4723	18.0682	17.6125	17.494	17.3819	17.8161	17.5572	17.3697
AAEQMSTLPIDAPSPLENLEQK	ENSMUSG00000032479	Map4	Pep_AAEQMSTLPIDAPSPLENLEQK	20.6613	20.6369	20.6951	20.7233	20.6278	20.7935	20.8327	20.7958	20.7576	20.77
AAESIDQK	ENSMUSG00000075415	Fnbp1	Pep_AAESIDQK	17.8907	17.9729	17.92	17.8522	18.0621	18.173	17.9536	18.0462	18.0924	18.075
AAESLADPTEYENLFPGLK	ENSMUSG00000032458	Copb2	Pep_AAESLADPTEYENLFPGLK	19.6856	19.6766	19.718	19.8179	19.8477	19.8837	19.94	19.8321	19.7891	19.7758
AAESSAMAATEK	ENSMUSG00000041881	Ndufa7	Pep_AAESSAMAATEK	22.0063	21.8936	21.8688	21.8821	21.9245	21.9374	21.8778	21.9848	21.7291	21.8556
AAESSVAPSR	ENSMUSG00000040112	Mrps35	Pep_AAESSVAPSR	14.6149	14.5227	15.0713	14.4968	14.7941	14.5067	14.3386	14.7641	14.3166	14.6451
AAESYSK	ENSMUSG00000041303	Gtf3c3	Pep_AAESYSK	16.6959	16.7414	16.8919	16.44	16.9578	16.6025	16.7342	16.4445	16.4576	16.6391
AAETQQLK	ENSMUSG00000038963	Slco4a1	Pep_AAETQQLK	16.6221	16.857	16.5997	17.0442	16.4965	16.266	15.8301	16.1147	15.8795	16.3249
AAETQTLAK	ENSMUSG00000056458	Mok	Pep_AAETQTLAK	12.4944	12.595	11.8279	12.2678	13.0723	13.157	12.9183	14.4934	12.7477	15.3512
AAETVCPLEGTMSSGLFTQEDVVDTDLPK	ENSMUSG00000070337	Gpr179	Pep_AAETVCPLEGTMSSGLFTQEDVVDTDLPK	15.2406	15.1584	15.3811	15.3543	15.2665	14.8614	14.9212	15.012	14.9305	14.64
AAETVLK	ENSMUSG00000040354	Mars	Pep_AAETVLK	18.6234	18.5474	18.7217	18.5472	18.4467	18.8533	18.909	18.7502	18.8719	18.7985
AAETVPDLPSPPTEAPAPASNTSTR	ENSMUSG00000000538	Tom1l2	Pep_AAETVPDLPSPPTEAPAPASNTSTR	15.9494	15.9994	16.1927	15.9094	15.8071	16.1517	15.8672	15.7995	15.9854	15.7778
AAEVANAAEFIR	ENSMUSG00000031974	Abcb10	Pep_AAEVANAAEFIR	15.7754	15.8261	15.7622	15.9098	15.7233	15.7109	15.9457	15.9486	15.8992	15.9465
AAEVESVK	ENSMUSG00000032479	Map4	Pep_AAEVESVK	20.2515	20.2592	20.153	20.2782	20.1361	20.4004	20.4209	20.3939	20.5069	20.4975
AAEVGDDFLGDFVVGER	ENSMUSG00000063146	Clip2	Pep_AAEVGDDFLGDFVVGER	17.6428	17.6872	17.8547	17.7192	17.8496	17.7362	17.5092	17.7025	17.7831	17.6503
AAEVLNK	ENSMUSG00000059208	Hnrnpm	Pep_AAEVLNK	22.4257	22.4011	22.3667	22.3714	22.4225	22.3951	22.5192	22.3865	22.4722	22.5232
AAEVPNEELVSLLLK	ENSMUSG00000035284	Vps13c	Pep_AAEVPNEELVSLLLK	16.7818	16.8973	16.9557	16.8571	16.9359	17.0755	17.0963	16.8968	17.0472	16.8528
AAEVYGVR	ENSMUSG00000022658	Tagln3	Pep_AAEVYGVR	18.5269	18.5202	18.6498	18.6229	18.9667	18.7158	18.7169	18.7228	18.2495	18.4095
AAEVYTR	ENSMUSG00000002833	Hdgfrp2	Pep_AAEVYTR	19.714	19.6802	19.646	19.5645	20.0625	19.7815	19.8373	19.8249	19.543	19.7067
AAFDDAIAELDTLSEESYK	ENSMUSG00000020849	Ywhae	Pep_AAFDDAIAELDTLSEESYK	24.503	24.5206	24.4104	24.755	24.4523	25.2854	23.6683	24.962	24.1683	24.6522
AAFDQR	ENSMUSG00000032382	Snx1	Pep_AAFDQR	17.3267	17.2738	17.1885	17.1814	17.2026	17.2748	17.2406	16.9874	17.3907	17.4633
AAFDQRMK	ENSMUSG00000032382	Snx1	Pep_AAFDQRMK	15.5654	15.9436	15.5732	15.5598	14.8752	15.3997	15.4777	14.7348	16.5004	16.3372
AAFDVNNK	ENSMUSG00000009681	Bcr	Pep_AAFDVNNK	16.2822	16.173	16.0143	16.1043	15.9947	16.2601	16.2659	16.1536	16.2687	16.3379
AAFEALQVK	ENSMUSG00000026792	Lrsam1	Pep_AAFEALQVK	16.8244	16.8855	16.8876	16.9139	16.9458	16.7735	16.7958	16.8267	16.7672	16.6597
AAFEGVVR	ENSMUSG00000023192	Grm2	Pep_AAFEGVVR	18.3859	18.1596	18.6411	18.255	18.319	18.3858	18.4544	18.2487	18.2483	18.271
AAFENWEVEVTFR	ENSMUSG00000041891	Lman1	Pep_AAFENWEVEVTFR	14.0959	14.2933	14.2319	14.2621	14.3283	13.9493	14.3572	14.1285	14.4388	14.3108
AAFFVTLDESEQGYREEDPEASIDSYAK	ENSMUSG00000024900	Cpt1a	Pep_AAFFVTLDESEQGYREEDPEASIDSYAK	17.7956	17.6305	17.8299	17.8615	17.8502	17.9377	17.7214	17.7739	17.8283	17.6542
AAFGISDSYVDGSSFDPQR	ENSMUSG00000039218	Srrm2	Pep_AAFGISDSYVDGSSFDPQR	17.9399	18.0152	18.0339	18.059	18.1814	18.2152	18.3475	18.3963	18.0108	18.2189
AAFGLSEAGFNTACLTK	ENSMUSG00000021577	Sdha	Pep_AAFGLSEAGFNTACLTK	22.0902	22.105	22.2393	22.1199	22.0907	22.0146	21.8713	22.2289	22.1498	21.9554
AAFLEAK	ENSMUSG00000025578	Cbx8	Pep_AAFLEAK	19.0576	18.9455	18.8779	18.917	18.9024	18.8772	18.7498	18.8124	18.7602	18.8149
AAFLQSLVEDR	ENSMUSG00000036391	Sec24a	Pep_AAFLQSLVEDR	16.2465	16.4286	16.3784	15.9843	16.2305	16.5007	16.5309	16.3022	16.2247	16.5618
AAFLSPDDPAVWAGLMAACHADDK	ENSMUSG00000033991	Ttc37	Pep_AAFLSPDDPAVWAGLMAACHADDK	16.5641	16.1001	16.4399	16.5069	16.1107	16.495	15.9527	16.8502	16.3914	16.3347
AAFLSSLTDVR	ENSMUSG00000024797	Vps51	Pep_AAFLSSLTDVR	18.1016	18.0066	17.9481	18.0555	18.0062	17.9855	17.9428	17.9327	18.1111	17.9762
AAFPLHDCR	ENSMUSG00000064210	Ano6	Pep_AAFPLHDCR	17.3433	17.2048	17.2162	17.4584	17.4109	17.181	17.3238	17.3889	17.2029	17.2129
AAFQLGSPWR	ENSMUSG00000029455	Aldh2	Pep_AAFQLGSPWR	18.228	18.1673	18.1501	18.2075	18.3063	17.6818	18.1149	17.8268	18.2509	18.0795
AAFQSQYK	ENSMUSG00000020705	Ddx42	Pep_AAFQSQYK	18.087	17.9257	17.968	18.0143	18.1275	17.8369	17.8507	17.9502	17.4255	17.5838
AAFSKDESK	ENSMUSG00000039542	Ncam1	Pep_AAFSKDESK	18.5821	18.6023	18.665	18.5466	18.5827	18.507	18.5897	18.5325	18.7	18.5935
AAFSKDESKEPIVEVR	ENSMUSG00000039542	Ncam1	Pep_AAFSKDESKEPIVEVR	22.5342	22.8944	22.4636	22.3593	23.1573	22.4142	22.3586	22.246	22.6746	22.4349
AAFTAFEEVQLPR	ENSMUSG00000007721	Ccdc124	Pep_AAFTAFEEVQLPR	18.5077	18.5305	18.5356	18.4207	18.5199	18.3684	18.3781	18.3699	18.5655	18.3622
AAFTAGR	ENSMUSG00000029326	Enoph1	Pep_AAFTAGR	20.5851	20.5047	20.503	20.365	20.3881	20.3898	20.2051	20.1773	20.265	19.9877
AAFTCIK	ENSMUSG00000025261	Huwe1	Pep_AAFTCIK	17.9084	18.0207	18.0721	17.9587	17.7072	18.3071	17.9653	18.2596	18.2645	18.2789
AAFVLPEFTR	ENSMUSG00000006442	Srm	Pep_AAFVLPEFTR	17.3308	17.6458	17.1141	17.3514	17.3301	17.4649	17.5363	17.3598	17.5183	17.4351
AAFYHQPWAQEAVGR	ENSMUSG00000078619	Smarcd2	Pep_AAFYHQPWAQEAVGR	17.3578	17.4492	17.4736	17.4484	17.524	16.615	16.4137	16.5559	16.4933	16.4877
AAGAAAIITEPEHTK	ENSMUSG00000040945	Rcc2	Pep_AAGAAAIITEPEHTK	19.5945	19.3898	19.555	19.3685	19.7168	19.4345	19.634	19.374	19.7501	19.4835
AAGAAPLK	ENSMUSG00000032589	Bsn	Pep_AAGAAPLK	18.5224	18.6579	18.4663	18.521	18.606	18.5711	18.5532	18.5281	18.5811	18.5069
AAGAAQLTVNSEK	ENSMUSG00000062444	Ap3b2	Pep_AAGAAQLTVNSEK	17.146	17.0982	17.2941	17.2186	17.0875	17.1625	17.2498	17.1439	17.322	17.0369
AAGAEEYAQQEVVK	ENSMUSG00000006782	Cnp	Pep_AAGAEEYAQQEVVK	19.2585	19.1461	19.4623	19.3784	19.1824	19.3884	19.388	19.5034	19.4457	19.448
AAGAEGAESTASR	ENSMUSG00000050390	C77080	Pep_AAGAEGAESTASR	14.8426	14.7153	14.5256	14.5253	14.4064	14.7997	14.667	14.7725	14.7835	14.5111
AAGAEPAK	ENSMUSG00000019578	Ubxn6	Pep_AAGAEPAK	17.2825	17.1631	16.9295	16.9441	17.0417	17.0364	16.8353	17.0229	16.8248	17.2753
AAGAGTAGPASGPGVVR	ENSMUSG00000031921	Terf2	Pep_AAGAGTAGPASGPGVVR	14.2469	14.1425	14.2057	14.0368	14.1086	14.0137	14.3264	14.0239	14.1874	14.016
AAGALLAR	ENSMUSG00000028124	Gclm	Pep_AAGALLAR	18.6894	18.6607	18.7437	18.6901	18.5658	18.6623	18.7328	18.5778	18.8842	18.8978
AAGAPQVNSK	ENSMUSG00000038976	Ppp1r9b	Pep_AAGAPQVNSK	19.223	19.3849	19.2364	19.1986	19.4202	19.6461	19.6918	19.477	19.8142	19.4891
AAGASWQAK	ENSMUSG00000028125	Abca4	Pep_AAGASWQAK	20.1733	20.025	20.122	20.1097	19.6466	19.5135	19.2815	19.4297	19.726	19.4117
AAGATELLVR	ENSMUSG00000047067	Dusp28	Pep_AAGATELLVR	17.3704	17.2049	17.3439	17.2903	17.3201	17.137	17.1528	17.218	17.1233	17.1729
AAGCDFNNVVK	ENSMUSG00000022323	Hrsp12	Pep_AAGCDFNNVVK	20.0772	20.0317	20.1179	20.6735	20.2571	20.6651	20.4708	20.9295	20.139	20.1439
AAGDEFETR	ENSMUSG00000089682	Bcl2l2	Pep_AAGDEFETR	16.7828	16.9785	16.6922	16.6916	16.5403	16.5729	16.5422	16.5826	16.498	16.5357
AAGDETGAK	ENSMUSG00000028081	Rps3a1	Pep_AAGDETGAK	19.1005	19.1519	19.1181	19.0597	18.7279	18.9779	18.9683	19.1571	18.697	19.3949
AAGDGGSGPPEKK	ENSMUSG00000030816	Rnf40	Pep_AAGDGGSGPPEKK	15.9583	15.7887	15.853	15.9345	15.8635	15.7412	15.6263	15.9218	15.999	15.8158
AAGDTVVIENSDISPEMESPEK	ENSMUSG00000021843	Ktn1	Pep_AAGDTVVIENSDISPEMESPEK	14.0218	14.0435	14.0769	14.1292	13.9291	13.8371	13.7223	13.8651	13.7627	14.0295
AAGDTVVIENSDISPEMSEVIGK	ENSMUSG00000021843	Ktn1	Pep_AAGDTVVIENSDISPEMSEVIGK	17.6013	17.6261	17.6805	17.8321	17.5903	17.6849	17.375	17.5279	17.5749	17.5201
AAGDVSQEPK	ENSMUSG00000031245	Hmgn5	Pep_AAGDVSQEPK	18.8168	18.7298	18.8613	18.6772	18.5472	18.3135	18.4318	18.256	18.3508	18.2192
AAGEAGEAGVAR	ENSMUSG00000003527	Dgcr14	Pep_AAGEAGEAGVAR	15.5817	15.2923	15.4179	15.3456	15.1597	15.495	15.4158	15.1761	15.4603	15.3994
AAGEECPMFTPPGGETVEQVK	ENSMUSG00000038028	9630033F20Rik	Pep_AAGEECPMFTPPGGETVEQVK	16.0901	15.7658	16.2111	15.8974	15.8593	16.2136	16.1377	16.194	16.2933	16.2149
AAGEVMEPANLLAEEK	ENSMUSG00000021114	Atp6v1d	Pep_AAGEVMEPANLLAEEK	19.9983	19.9024	19.9316	19.9591	20.093	19.8881	19.9639	19.9696	19.8863	19.741
AAGFSSSPSWEGR	ENSMUSG00000042426	Dhx29	Pep_AAGFSSSPSWEGR	14.5623	13.7456	14.0819	14.5686	14.5773	14.5534	14.4979	13.8283	14.3359	14.2213
AAGGAASPGPGGGAR	ENSMUSG00000033510	Otud7a	Pep_AAGGAASPGPGGGAR	13.4538	13.3659	13.1085	13.2448	13.2624	13.2129	13.3326	13.27	13.0898	13.1602
AAGGAVSTPAPGK	ENSMUSG00000015176	Nolc1	Pep_AAGGAVSTPAPGK	19.2922	19.2869	19.3195	19.28	19.4299	19.1744	19.3534	19.239	19.3449	19.3432
AAGGGGGSGEDEAQSR	ENSMUSG00000022200	Golph3	Pep_AAGGGGGSGEDEAQSR	12.6942	12.4855	12.6969	12.3645	12.8581	12.5726	12.8114	12.9263	12.5841	12.6437
AAGGGNYK	ENSMUSG00000037149	Ddx1	Pep_AAGGGNYK	16.0421	16.0873	15.967	16.0336	15.9629	15.8395	15.8924	15.6663	15.6275	15.9743
AAGHQLSPELFQQQAQEAAATQLGLK	ENSMUSG00000062729	Ppox	Pep_AAGHQLSPELFQQQAQEAAATQLGLK	17.8081	17.7871	17.7354	17.5554	17.5756	17.744	17.7628	17.581	17.7975	17.7694
AAGISLIVPGK	ENSMUSG00000041351	Rap1gap	Pep_AAGISLIVPGK	20.3032	20.3843	20.4107	20.3854	20.4889	20.4199	20.408	20.2342	20.5371	20.3584
AAGKGPLATGGIK	ENSMUSG00000091537	Tma7	Pep_AAGKGPLATGGIK	18.1219	17.025	16.8334	17.5315	18.1669	17.1881	17.0455	16.5224	17.6276	17.3092
AAGKGPLATGGIKK	ENSMUSG00000091537	Tma7	Pep_AAGKGPLATGGIKK	19.0172	18.5934	18.8761	18.7923	18.5563	18.7264	18.7583	18.7474	19.2964	18.9702
AAGLATMISTMRPDIDNMDEYVR	ENSMUSG00000025982	Sf3b1	Pep_AAGLATMISTMRPDIDNMDEYVR	18.2287	18.3907	18.3476	18.3931	18.6117	18.3432	18.3303	18.2924	18.1994	18.0716
AAGLDPGEGEEGK	ENSMUSG00000045374	Wdr81	Pep_AAGLDPGEGEEGK	14.2014	14.4713	14.129	14.2224	14.2605	14.3149	14.2646	14.3679	14.4078	14.4149
AAGMLSQLDLFSR	ENSMUSG00000031221	Igbp1	Pep_AAGMLSQLDLFSR	19.1915	19.2491	19.2594	19.2763	19.2617	19.2366	19.3424	19.2356	19.3999	19.2452
AAGPEPEMEELVTIEPVCVR	ENSMUSG00000037697	Ddhd1	Pep_AAGPEPEMEELVTIEPVCVR	16.9799	17.0079	17.248	17.0618	17.1136	16.9428	16.9312	16.9693	17.0401	16.9407
AAGPETVPGEMGTGSSGSGTVLQFFTR	ENSMUSG00000035640	Dos	Pep_AAGPETVPGEMGTGSSGSGTVLQFFTR	15.5347	15.793	15.7062	15.8844	16.0817	15.8141	15.9953	15.9749	15.7448	15.644
AAGPGLGSVAMGPR	ENSMUSG00000007880	Arid1a	Pep_AAGPGLGSVAMGPR	15.2575	15.3985	15.1037	15.3007	14.9619	15.118	14.9523	15.4196	15.2841	15.0986
AAGPGNLVLPGSLTASLECVK	ENSMUSG00000021986	Amer2	Pep_AAGPGNLVLPGSLTASLECVK	19.2237	19.0792	19.2989	19.0648	19.0516	19.0154	18.9984	19.1394	18.9789	19.0113
AAGPLESSGKEEITQLK	ENSMUSG00000027422	Rrbp1	Pep_AAGPLESSGKEEITQLK	15.6174	15.5846	15.1766	15.3781	15.7444	15.4416	15.3427	15.4695	15.2876	15.6289
AAGPPTPGLGPVPGPGPGPGPGSVPR	ENSMUSG00000032589	Bsn	Pep_AAGPPTPGLGPVPGPGPGPGPGSVPR	18.5465	18.4329	18.5498	18.4597	18.3832	18.5715	18.2562	18.5678	18.5665	18.5723
AAGPQSSGAAVSAAAYPDSPVELPAR	ENSMUSG00000066233	Tmem42	Pep_AAGPQSSGAAVSAAAYPDSPVELPAR	14.1065	14.0327	14.073	14.1652	13.9696	13.7981	14.2065	14.1122	13.9624	14.0088
AAGQSFSQGTTGR	ENSMUSG00000022240	Ctnnd2	Pep_AAGQSFSQGTTGR	16.7044	16.6531	16.5726	16.5074	16.0127	16.4601	16.7644	16.2337	16.6372	16.4644
AAGSIASAQKPPAGK	ENSMUSG00000032479	Map4	Pep_AAGSIASAQKPPAGK	21.7484	21.7718	21.7114	21.7959	21.6741	21.7378	21.7422	21.7427	21.7366	21.7055
AAGSLLTDECR	ENSMUSG00000036278	Macrod1	Pep_AAGSLLTDECR	19.1583	19.0663	19.2798	19.078	19.0034	18.9849	18.6358	19.0559	19.0857	18.8297
AAGSQESLEAGNAK	ENSMUSG00000029202	Pds5a	Pep_AAGSQESLEAGNAK	17.5633	17.6461	17.5761	17.6597	17.6026	17.7475	17.508	17.5443	17.86	17.7068
AAGTATAK	ENSMUSG00000051627	Hist1h1e	Pep_AAGTATAK	17.9907	18.4674	18.3002	17.9789	18.6675	18.5243	18.5122	19.105	18.3725	19.1013
AAGTDGSDFQHR	ENSMUSG00000051256	Jagn1	Pep_AAGTDGSDFQHR	17.5326	17.3558	17.489	17.2247	17.7926	17.286	17.4754	17.0168	17.7529	17.7114
AAGTLLNGPPQFSTTPEIK	ENSMUSG00000035632	Cnot3	Pep_AAGTLLNGPPQFSTTPEIK	17.5781	17.5812	17.4718	17.5302	17.4737	17.6119	17.5007	17.456	17.9804	17.816
AAGTTAPAVTPAADALYVLLR	ENSMUSG00000020890	Gucy2e	Pep_AAGTTAPAVTPAADALYVLLR	21.2572	21.1414	21.2208	21.356	20.4465	20.4626	20.1433	20.5044	20.0061	19.9566
AAGVVLEMIR	ENSMUSG00000003868	Ruvbl2	Pep_AAGVVLEMIR	19.0137	18.9387	19.2329	19.0266	18.8063	18.8718	18.9526	19.0105	18.5972	18.8387
AAGWSELSER	ENSMUSG00000021496	Pcbd2	Pep_AAGWSELSER	17.7182	17.7361	17.6857	17.6901	17.7919	17.6877	17.6709	17.7958	17.7181	17.7259
AAGYTSTDK	ENSMUSG00000027624	Epb4.1l1	Pep_AAGYTSTDK	17.6608	17.7368	17.5822	17.6434	17.8439	17.8912	17.7355	17.6581	17.3735	17.4429
AAHANPPTLLLPVVHMLEGHDPDDLAFLR	ENSMUSG00000030036	Mogs	Pep_AAHANPPTLLLPVVHMLEGHDPDDLAFLR	16.5551	16.6527	16.5815	16.7206	16.4069	16.4789	16.4222	16.4415	16.5793	16.4807
AAHAPPVATEPAK	ENSMUSG00000074405	Zfp865	Pep_AAHAPPVATEPAK	15.7354	15.6428	15.6056	15.4845	15.493	15.5657	15.6677	15.6979	15.6563	15.715
AAHAQNPLEPSTPQLSLMDIK	ENSMUSG00000019850	Tnfaip3	Pep_AAHAQNPLEPSTPQLSLMDIK	15.5763	15.6544	15.2245	15.3547	15.5109	15.1458	14.9475	14.8488	15.0607	14.989
AAHEEDLQR	ENSMUSG00000040860	Crocc	Pep_AAHEEDLQR	17.218	16.9043	17.1009	16.7599	16.7399	16.7989	17.0133	16.923	16.7961	16.745
AAHFVFR	ENSMUSG00000039542	Ncam1	Pep_AAHFVFR	16.2101	16.2233	16.1532	16.2731	16.2406	15.9231	15.5844	15.9511	16.0431	16.2606
AAHIFFTDTCPEPLFSELGR	ENSMUSG00000004626	Stxbp2	Pep_AAHIFFTDTCPEPLFSELGR	17.3787	17.4043	17.5161	17.5553	17.4104	17.6259	17.5115	17.5413	17.7334	17.6701
AAHLCAEAALR	ENSMUSG00000025364	Pa2g4	Pep_AAHLCAEAALR	18.5968	18.6265	18.8413	18.516	18.5258	18.5627	18.502	18.8411	18.7627	18.7002
AAHLPLLTIEPPSDSSVDLSDR	ENSMUSG00000041115	Iqsec2	Pep_AAHLPLLTIEPPSDSSVDLSDR	15.3626	15.4257	15.3635	15.4357	15.0146	15.2752	15.4827	15.2352	15.3662	15.3489
AAHNLVK	ENSMUSG00000033065	Pfkm	Pep_AAHNLVK	21.1546	21.1774	21.166	21.0693	21.2406	21.0904	21.2036	21.1004	21.0735	21.1256
AAHNPMIQK	ENSMUSG00000098134	Rnf113a2	Pep_AAHNPMIQK	17.6527	17.6716	17.7365	17.8358	17.5669	17.4255	17.6463	17.6605	17.5195	17.5993
AAHPDCEDVAK	ENSMUSG00000002343	Armc6	Pep_AAHPDCEDVAK	17.7977	17.6827	17.8935	17.7527	17.8106	17.872	17.8752	17.6486	17.8844	17.8688
AAHSYNPK	ENSMUSG00000038848	Ythdf1	Pep_AAHSYNPK	18.5404	18.6308	18.5485	18.369	18.7776	18.7525	18.6024	18.5725	18.6135	18.4953
AAHVFFTDSCPDALFNELVK	ENSMUSG00000026797	Stxbp1	Pep_AAHVFFTDSCPDALFNELVK	22.3884	22.4301	22.521	22.3875	22.5727	22.4811	22.3078	22.3188	22.6861	22.4412
AAHVFFTDSCPDALFNELVKSR	ENSMUSG00000026797	Stxbp1	Pep_AAHVFFTDSCPDALFNELVKSR	15.0308	15.707	16.0964	15.6642	17.4161	15.9037	15.6942	15.2538	16.0923	14.9968
AAIAAAAAAAAAK	ENSMUSG00000025794	Rpl14	Pep_AAIAAAAAAAAAK	22.2957	22.2528	22.2949	22.2964	22.183	22.3103	22.3673	22.2658	22.3922	22.3983
AAIAFLHALWQDR	ENSMUSG00000052533	Nup188	Pep_AAIAFLHALWQDR	15.4329	15.4857	15.4748	15.2883	15.399	15.3293	15.5184	15.5614	15.519	15.4093
AAIAHLQQK	ENSMUSG00000030126	Tmcc1	Pep_AAIAHLQQK	18.8407	18.8386	18.8667	18.9374	18.9197	18.9431	18.8422	18.9584	19.0162	19.0256
AAIAQALAGEVSVVPPSR	ENSMUSG00000028409	Smu1	Pep_AAIAQALAGEVSVVPPSR	20.0987	20.0631	20.1602	20.0362	20.0981	19.9467	20.0973	20.0385	20.1222	20.0788
AAIDWFDGKEFSGNPIK	ENSMUSG00000030795	Fus	Pep_AAIDWFDGKEFSGNPIK	17.7471	18.0977	17.6436	17.9307	18.804	17.891	17.8311	17.6395	17.7998	17.8621
AAIDYQK	ENSMUSG00000053907	Mat2a	Pep_AAIDYQK	19.3712	19.4351	19.3312	19.4654	19.3813	19.4172	19.3	19.3537	18.9658	19.2097
AAIEHLHQK	ENSMUSG00000042066	Tmcc2	Pep_AAIEHLHQK	16.5476	16.669	16.5031	16.4786	16.9125	16.3112	16.4843	16.4018	16.5259	16.4402
AAIENYVLTYK	ENSMUSG00000015829	Tnr	Pep_AAIENYVLTYK	19.943	20.013	20.0047	20.085	20.4107	20.1092	19.9691	19.9761	19.5762	19.7533
AAIGIVQFPWQSDNK	ENSMUSG00000029263	Pigg	Pep_AAIGIVQFPWQSDNK	16.6363	16.5223	16.5904	16.4547	15.9113	16.4465	16.3691	16.8722	16.1583	16.4804
AAIGLVPEVPK	ENSMUSG00000030982	9030624J02Rik	Pep_AAIGLVPEVPK	19.0061	19.0739	19.0963	19.0468	18.8833	19.1326	19.4202	19.1551	19.3283	19.3006
AAIHQILTENTPVFEQLSVPQR	ENSMUSG00000041912	Tdrkh	Pep_AAIHQILTENTPVFEQLSVPQR	17.7639	17.6989	17.9424	17.8714	17.5875	17.8082	17.516	17.6112	17.7209	17.7021
AAIISAEGDSK	ENSMUSG00000038845	Phb	Pep_AAIISAEGDSK	22.2483	22.2894	22.2695	22.2592	22.1986	22.1951	22.2844	22.1574	22.2141	22.3078
AAILPTSIFLTNK	ENSMUSG00000023110	Prmt5	Pep_AAILPTSIFLTNK	20.8419	20.8654	20.8595	20.9183	20.7063	20.8683	20.8519	20.8799	20.9812	20.9096
AAILSMLPEEEVAATK	ENSMUSG00000038172	Ttc39b	Pep_AAILSMLPEEEVAATK	17.1138	17.0106	17.2436	17.1468	17.1112	17.0819	17.1149	17.2199	17.026	16.7472
AAINLAK	ENSMUSG00000000194	Gpr107	Pep_AAINLAK	18.6383	18.5026	18.5273	18.5538	18.3358	18.6015	18.5913	18.5955	18.6036	18.6801
AAINQK	ENSMUSG00000022338	Eny2	Pep_AAINQK	18.3277	17.5536	18.7367	17.389	17.401	17.942	18.2484	18.3923	17.9675	18.0573
AAIPAGEQAR	ENSMUSG00000022412	Mief1	Pep_AAIPAGEQAR	17.3418	17.2856	17.3602	17.3439	17.2618	17.305	17.1326	17.0605	17.4062	17.3437
AAIPVDLR	ENSMUSG00000026816	Gtf3c5	Pep_AAIPVDLR	18.6759	18.7533	18.7202	18.8228	18.7839	18.7971	18.7551	18.7625	18.8451	18.8483
AAIQSQLDGVR	ENSMUSG00000034152	Exoc3	Pep_AAIQSQLDGVR	16.252	16.3086	16.2855	16.3303	16.3143	16.4344	16.3286	16.1688	16.6545	16.3949
AAISQPGISEDLEK	ENSMUSG00000028093	Acp6	Pep_AAISQPGISEDLEK	18.6125	18.5374	18.5391	18.6758	18.6224	18.5652	18.5505	18.5814	18.5697	18.5143
AAITFSTESLSTPAPQVFLQATR	ENSMUSG00000045967	Gpr158	Pep_AAITFSTESLSTPAPQVFLQATR	16.3449	16.4874	16.4071	16.4705	16.7887	16.5664	16.4824	16.4184	16.5585	16.4005
AAITVEHLAIK	ENSMUSG00000020075	Ddx21	Pep_AAITVEHLAIK	20.5676	20.5855	20.5452	20.5048	20.4257	20.7203	20.7027	20.8119	20.6591	20.794
AAIYDK	ENSMUSG00000024181	Mrpl28	Pep_AAIYDK	17.8927	17.8872	17.9959	18.0034	18.0596	17.9024	18.0076	17.8674	17.8168	17.8174
AAKDEVSESR	ENSMUSG00000022055	Nefl	Pep_AAKDEVSESR	20.1367	20.1407	20.0924	19.9385	20.4972	20.141	20.4797	20.4508	20.3959	20.1747
AAKEEAERPEK	ENSMUSG00000003402	Prkcsh	Pep_AAKEEAERPEK	20.2714	20.6133	20.234	20.3125	20.7041	20.1467	20.2074	20.237	20.4067	20.5518
AAKPEQIQK	ENSMUSG00000021115	Vrk1	Pep_AAKPEQIQK	18.361	18.4354	18.3695	18.2804	18.613	18.2939	18.2243	18.4245	18.4261	18.5008
AAKPLLMGK	ENSMUSG00000028125	Abca4	Pep_AAKPLLMGK	20.5216	20.4206	20.43	20.4119	20.1544	19.8541	19.5931	19.9627	19.9313	19.7682
AAKPSVPK	ENSMUSG00000044927	H1fx	Pep_AAKPSVPK	19.3782	19.3585	19.216	19.2637	19.6814	19.1217	19.0852	19.1307	18.9252	19.1374
AALAAAGGAGGGGGGAGSR	ENSMUSG00000084883	Ccdc85c	Pep_AALAAAGGAGGGGGGAGSR	17.7746	17.6968	17.9714	17.8669	17.703	18.019	18.1363	18.1073	18.2633	18.1527
AALAALTK	ENSMUSG00000055319	Sec23ip	Pep_AALAALTK	18.7131	18.7427	18.6862	18.8093	18.8501	18.7528	18.7091	18.7354	18.9099	18.7418
AALADYK	ENSMUSG00000025825	Iscu	Pep_AALADYK	20.0091	19.9192	20.0856	19.8373	19.5982	19.4814	19.4272	19.3936	19.8173	19.6481
AALAGGTTMIIDHVVPEPESSLTEAYEK	ENSMUSG00000024501	Dpysl3	Pep_AALAGGTTMIIDHVVPEPESSLTEAYEK	21.5617	21.5413	21.4791	21.6621	21.7193	21.6835	21.561	21.6161	21.3617	21.425
AALAGGTTMIIDHVVPEPGSSLLTSFEK	ENSMUSG00000029121	Crmp1	Pep_AALAGGTTMIIDHVVPEPGSSLLTSFEK	20.8386	20.8926	20.9087	20.9847	21.1882	21.0566	21.015	20.9663	21.0887	20.9959
AALAGGTTMIIDHVVPEPGTSLLAAFDQWR	ENSMUSG00000022048	Dpysl2	Pep_AALAGGTTMIIDHVVPEPGTSLLAAFDQWR	19.7058	19.7082	19.931	19.77	19.909	19.9348	19.7891	19.7352	20.0467	19.7764
AALAGYPR	ENSMUSG00000005447	Pafah1b3	Pep_AALAGYPR	19.4546	19.447	19.3072	19.4506	19.5432	19.3412	19.2941	19.288	19.0743	19.2767
AALAHSEIATTQAASTK	ENSMUSG00000022565	Plec	Pep_AALAHSEIATTQAASTK	18.7042	18.4086	18.299	18.2587	18.9269	18.6084	18.9728	18.4805	18.6597	19.3551
AALAIQGK	ENSMUSG00000038370	Pcp4l1	Pep_AALAIQGK	20.5386	19.9801	19.9095	20.159	20.1721	19.9408	19.9522	20.1974	19.8371	19.955
AALANEDCPHIDQALTPDEGLPFTR	ENSMUSG00000058975	Kcnc1	Pep_AALANEDCPHIDQALTPDEGLPFTR	16.5473	16.511	16.714	16.488	16.6917	16.6566	16.6936	16.4045	16.5869	16.7321
AALAQAADCEVEQWNSDDPIPR	ENSMUSG00000035637	Grhpr	Pep_AALAQAADCEVEQWNSDDPIPR	18.5572	18.4668	18.7552	18.5892	18.4382	18.7059	18.4622	18.8278	18.8625	18.647
AALAQCQ	ENSMUSG00000041571	Sepw1	Pep_AALAQCQ	18.0897	18.0299	18.1526	17.723	17.9489	18.186	17.8486	18.2961	18.0843	18.004
AALCAGCGGK	ENSMUSG00000000247	Lhx2	Pep_AALCAGCGGK	15.0845	14.9716	15.0243	14.9882	15.0561	14.7969	14.7855	15.1234	14.9434	14.7642
AALCAVHVIR	ENSMUSG00000031731	Ap1g1	Pep_AALCAVHVIR	19.3176	19.1124	19.4968	19.089	19.0787	19.4705	19.175	19.6304	19.6012	19.3897
AALCHFCIDMLNAK	ENSMUSG00000006024	Napa	Pep_AALCHFCIDMLNAK	16.2959	16.3127	16.3788	16.2436	16.0669	16.1509	15.6492	16.7089	16.4127	16.1544
AALCHFIVDELNAK	ENSMUSG00000027438	Napb	Pep_AALCHFIVDELNAK	21.2435	21.3995	21.7466	21.25	21.1213	21.447	21.0775	21.8071	21.4423	21.3126
AALDEAQGVGLDSTGYYDQEIYGGSDSR	ENSMUSG00000025982	Sf3b1	Pep_AALDEAQGVGLDSTGYYDQEIYGGSDSR	14.149	14.158	14.1336	14.2137	14.7223	14.2929	14.4207	14.1497	13.7402	13.824
AALDECLR	ENSMUSG00000058392	Rrp1b	Pep_AALDECLR	16.0999	16.1264	16.1171	16.0864	16.1908	16.0369	15.9515	15.8435	16.1161	15.953
AALDEQFEPQK	ENSMUSG00000031613	Hpgd	Pep_AALDEQFEPQK	19.9556	20.4062	19.7625	19.8036	19.8064	19.0078	18.7933	18.936	19.484	19.1451
AALDGLAPGHLLAAR	ENSMUSG00000021239	Vsx2	Pep_AALDGLAPGHLLAAR	19.2271	19.1696	19.2104	19.2802	19.3269	19.3207	19.2599	19.2506	19.3374	19.2653
AALDGPLDTALDHLR	ENSMUSG00000014602	Kif1a	Pep_AALDGPLDTALDHLR	18.0483	17.9273	18.0552	17.9009	17.9485	18.0565	17.9586	17.8655	18.1828	18.0691
AALDGTPGMIGYGMAK	ENSMUSG00000015806	Qdpr	Pep_AALDGTPGMIGYGMAK	21.9813	22.0016	21.8828	21.9554	22.3152	21.963	22.0026	21.9503	21.5232	21.5802
AALEAIDELDLFGAHGGR	ENSMUSG00000031295	Phka2	Pep_AALEAIDELDLFGAHGGR	16.2207	16.0884	15.9015	16.1979	16.1033	16.0161	16.264	16.2352	16.1276	16.1246
AALEALGSCLNNK	ENSMUSG00000025403	Shmt2	Pep_AALEALGSCLNNK	19.8343	19.8112	20.0488	19.8688	19.8634	19.8264	19.7734	19.9228	19.9897	19.8696
AALEAQNALHNIK	ENSMUSG00000002107	Celf2	Pep_AALEAQNALHNIK	20.8614	20.792	20.8125	20.9339	20.9565	20.9609	20.8556	20.9682	20.8087	20.8988
AALEAQNALHNMK	ENSMUSG00000005506	Celf1	Pep_AALEAQNALHNMK	11.884	11.7163	11.0819	11.9325	11.281	11.201	11.4848	12.0784	11.496	11.7024
AALEAWPALQIAVENGFGGVHSQEK	ENSMUSG00000025264	Tsr2	Pep_AALEAWPALQIAVENGFGGVHSQEK	20.0523	20.1457	20.1886	20.2038	20.1887	20.0163	20.0227	19.9197	20.1086	19.9167
AALEELVR	ENSMUSG00000001380	Hars	Pep_AALEELVR	18.8403	18.8658	18.9225	18.7713	18.8515	18.8246	18.8378	18.9394	18.9852	18.794
AALEEVYPDLTPEENRR	ENSMUSG00000027433	Xrn2	Pep_AALEEVYPDLTPEENRR	18.8834	18.9118	18.8455	18.7833	19.0611	18.916	18.933	18.8084	18.7009	18.8568
AALEGVSR	ENSMUSG00000051675	Trim32	Pep_AALEGVSR	16.9294	17.2287	17.1426	17.0898	16.8319	17.1697	17.1202	17.1056	17.2184	17.1737
AALELLSLDLK	ENSMUSG00000038241	Cep250	Pep_AALELLSLDLK	15.6537	15.706	15.4701	15.8661	14.9807	15.5239	15.2962	15.1756	15.4019	15.4294
AALEQEK	ENSMUSG00000036499	Eea1	Pep_AALEQEK	16.8487	16.8509	17.1141	16.9321	16.7939	16.7223	16.8806	16.6907	17.1503	16.7805
AALEQPCEGSLTR	ENSMUSG00000025867	Cplx2	Pep_AALEQPCEGSLTR	16.6924	16.8111	16.6544	16.5665	16.7658	16.7409	16.8861	16.7817	16.4938	16.5907
AALEQPCEGSLTRPK	ENSMUSG00000025867	Cplx2	Pep_AALEQPCEGSLTRPK	19.501	19.3483	19.3458	19.328	19.3097	19.3335	19.3426	19.4185	19.1409	19.0659
AALEQR	ENSMUSG00000022185	Acin1	Pep_AALEQR	15.1085	15.6396	15.2694	15.2479	15.9222	15.3021	15.3212	15.4651	15.4014	15.5845
AALESGVSTK	ENSMUSG00000017314	Mpp2	Pep_AALESGVSTK	20.1155	20.0542	20.0134	20.2485	20.1833	20.0755	20.1897	20.1954	20.1305	20.0227
AALETDENLLLCAPTGAGK	ENSMUSG00000003660	Snrnp200	Pep_AALETDENLLLCAPTGAGK	20.0157	19.9989	20.2583	19.9675	19.9594	20.0965	19.7857	20.2684	20.199	20.0914
AALEYLEDIDLK	ENSMUSG00000021792	Fam213a	Pep_AALEYLEDIDLK	19.1153	19.1298	19.1748	19.2737	19.1504	19.0064	18.9485	19.0522	18.8526	18.9613
AALGQGVAPVHTQK	ENSMUSG00000024613	Tcof1	Pep_AALGQGVAPVHTQK	19.6182	19.6605	19.6883	19.6459	19.7638	19.8439	19.8737	19.8665	19.8948	19.8594
AALHPPALAILSHTPDGATQTIAWVGK	ENSMUSG00000039263	Npepl1	Pep_AALHPPALAILSHTPDGATQTIAWVGK	17.7592	17.7503	17.8385	18.0237	18.1055	18.1151	17.9564	17.8973	18.4253	18.2871
AALIYTCTVCR	ENSMUSG00000062397	Zfp706	Pep_AALIYTCTVCR	15.9031	15.7268	16.0015	15.5524	16.0032	15.9784	15.3089	16.051	15.1358	15.4234
AALLGEELASAAGAR	ENSMUSG00000023055	Calcoco1	Pep_AALLGEELASAAGAR	20.4345	20.4301	20.4079	20.5987	20.7056	20.5012	20.3856	20.5348	20.4549	20.4214
AALLTER	ENSMUSG00000035726	Supt16	Pep_AALLTER	17.1786	16.5472	16.8937	16.4726	17.3181	16.6965	17.318	16.8477	16.9181	17.1516
AALLTQQADSPEDREPQQK	ENSMUSG00000020549	Elac2	Pep_AALLTQQADSPEDREPQQK	15.5201	15.46	15.6956	15.5498	15.7056	15.4831	15.5424	15.4179	15.7036	15.4479
AALNALQPPEFR	ENSMUSG00000073131	Vma21	Pep_AALNALQPPEFR	20.7605	20.8031	20.7853	20.7567	20.7313	20.6809	20.7225	20.7262	20.7139	20.7083
AALNAVR	ENSMUSG00000020733	Slc9a3r1	Pep_AALNAVR	18.3131	18.0141	18.1533	18.179	18.2524	18.4474	18.2493	18.3611	18.3632	18.4022
AALNGADIYAGCCTLK	ENSMUSG00000024095	Hnrnpll	Pep_AALNGADIYAGCCTLK	18.942	18.826	19.2367	18.9114	19.1154	19.1725	18.4618	19.4853	18.8954	18.8361
AALNQQILK	ENSMUSG00000030494	Rhpn2	Pep_AALNQQILK	17.0141	17.0227	17.0692	17.0652	16.8584	17.0247	16.835	17.0987	17.2792	17.1831
AALPAGEGGSPEGAK	ENSMUSG00000021314	Amph	Pep_AALPAGEGGSPEGAK	22.5099	22.5637	22.5197	22.5224	22.5212	22.6591	22.615	22.6647	22.7063	22.6085
AALPLTTSDTK	ENSMUSG00000025261	Huwe1	Pep_AALPLTTSDTK	17.678	17.8062	17.7056	17.8535	17.593	17.9508	17.8099	18.0166	18.0993	18.105
AALPSLTNPPSLSPIR	ENSMUSG00000029104	Htt	Pep_AALPSLTNPPSLSPIR	17.4926	17.5501	17.5145	17.5295	17.6587	17.5983	17.4638	17.5577	17.5805	17.5324
AALPTPALTPEDK	ENSMUSG00000036057	Ptpn23	Pep_AALPTPALTPEDK	16.8162	16.7093	16.6773	16.73	16.6544	16.7716	16.9081	16.766	16.9538	16.9582
AALQALK	ENSMUSG00000038467	Chmp4b	Pep_AALQALK	20.6298	20.6216	20.5639	20.6369	20.4325	20.6559	20.6753	20.6832	20.805	20.6859
AALQAR	ENSMUSG00000007815	Rhoa	Pep_AALQAR	16.8774	17.0331	17.2012	16.9716	17.0553	16.9357	17.0724	16.9375	16.8498	17.0268
AALQEEEQASK	ENSMUSG00000021693	Kif2a	Pep_AALQEEEQASK	20.1177	20.1576	20.0652	20.1811	20.1756	20.0295	19.8763	20.0345	20.0248	20.0359
AALQELLSK	ENSMUSG00000009927	Rps25	Pep_AALQELLSK	20.8727	20.8815	20.897	20.9113	20.8222	20.9048	20.9251	20.8904	20.9118	20.9514
AALQENECLLASSTFAQAEVK	ENSMUSG00000024120	Lrpprc	Pep_AALQENECLLASSTFAQAEVK	16.4033	16.3389	16.4623	16.3228	16.0873	16.4204	16.0844	16.5313	16.5871	16.3691
AALQNTTLQSLGLTGGSATIR	ENSMUSG00000025142	Aspscr1	Pep_AALQNTTLQSLGLTGGSATIR	17.101	17.2498	17.2048	17.2501	17.2525	17.2576	17.3391	17.3735	17.2652	17.1738
AALQVEEESWNAYPYTR	ENSMUSG00000024851	Pitpnm1	Pep_AALQVEEESWNAYPYTR	15.162	15.0294	15.0271	14.9915	15.8254	15.5172	14.9999	15.2465	14.1894	14.612
AALQYRGLR	ENSMUSG00000048661	Lemd3	Pep_AALQYRGLR	19.5896	19.6213	19.5326	19.4191	19.1269	19.478	19.5266	19.4468	19.8084	19.6491
AALRPLVK	ENSMUSG00000057841	Rpl32	Pep_AALRPLVK	19.5325	19.2978	19.5271	19.591	19.065	19.2029	19.2475	19.001	19.2684	19.2292
AALSAGK	ENSMUSG00000036880	Acaa2	Pep_AALSAGK	17.9799	17.729	18.0913	17.6396	17.849	17.7314	17.7905	17.555	18.0176	17.779
AALSEELDAVDTGVGR	ENSMUSG00000028974	Dffa	Pep_AALSEELDAVDTGVGR	18.9028	18.9235	18.8671	18.8282	18.7573	18.4897	18.4481	18.4848	18.4194	18.5654
AALSEMVEYITHNR	ENSMUSG00000017843	Ppp2r5c	Pep_AALSEMVEYITHNR	18.0946	18.0283	18.07	17.9785	18.3919	18.4485	18.3766	18.2878	18.3187	18.3048
AALSGANVLTLIEK	ENSMUSG00000040249	Lrp1	Pep_AALSGANVLTLIEK	20.5677	20.5463	20.5611	20.5284	20.5473	20.7346	20.8689	20.7243	20.8329	20.7446
AALSSFQK	ENSMUSG00000027206	Cops2	Pep_AALSSFQK	20.1608	20.243	20.1711	20.2578	20.2013	20.1158	20.1692	20.1752	20.2461	20.2943
AALSSVR	ENSMUSG00000102976	Zc3h11a	Pep_AALSSVR	18.4211	18.4444	18.4645	18.5038	18.5356	18.3327	18.3816	18.1765	18.2897	18.2978
AALSVDEVEK	ENSMUSG00000045983	Eif4g1	Pep_AALSVDEVEK	18.3189	18.1056	18.182	18.1455	17.9625	18.1615	18.2329	18.2438	18.3538	18.4042
AALTQQHPPVTNGDTVK	ENSMUSG00000027104	Atf2	Pep_AALTQQHPPVTNGDTVK	16.3921	16.4016	16.4116	16.2752	16.3671	16.4055	16.3389	16.3172	16.4333	16.2178
AALTQYSAK	ENSMUSG00000038453	Srcin1	Pep_AALTQYSAK	15.2297	15.8608	15.4505	15.6995	15.6574	15.7593	15.5402	15.9747	15.3733	15.4872
AALVER	ENSMUSG00000046785	Epm2aip1	Pep_AALVER	19.6177	19.6053	19.4349	19.5224	19.6294	19.4951	19.6433	19.4762	19.6698	19.5239
AALVGGTTMIIGHVLPDKETSLVEAYEK	ENSMUSG00000029168	Dpysl5	Pep_AALVGGTTMIIGHVLPDKETSLVEAYEK	18.4269	18.6549	18.5962	18.6405	19.0425	18.812	18.7407	18.5269	18.7152	18.5944
AALYIIGDK	ENSMUSG00000036529	Sbf1	Pep_AALYIIGDK	17.8578	17.9667	17.7276	17.9366	17.9451	17.8653	17.9119	17.8367	17.7996	17.8435
AAMEALVVEVSK	ENSMUSG00000042699	Dhx9	Pep_AAMEALVVEVSK	21.4089	21.4496	21.4948	21.4	21.4842	21.3969	21.4173	21.5213	21.3902	21.4217
AAMEPIVISAK	ENSMUSG00000028465	Tln1	Pep_AAMEPIVISAK	17.4197	17.3585	17.1691	17.379	17.3172	17.4721	17.6863	17.526	17.7018	17.716
AAMEVEAPSK	ENSMUSG00000071653	1810009A15Rik	Pep_AAMEVEAPSK	19.0639	18.934	18.928	18.9259	19.0137	18.8221	18.9046	18.9287	18.8212	18.8353
AAMGEEYK	ENSMUSG00000021266	Wars	Pep_AAMGEEYK	20.2241	20.076	20.164	20.1866	20.3002	20.1664	20.1877	20.2443	19.8596	19.9234
AAMGLGAQGLILSR	ENSMUSG00000032763	Ilvbl	Pep_AAMGLGAQGLILSR	16.6651	16.7777	16.4826	16.492	16.5951	16.3964	16.6111	16.6491	16.8704	16.6915
AAMLAER	ENSMUSG00000040265	Dnm3	Pep_AAMLAER	18.932	18.828	18.8777	18.8801	18.8512	18.8564	18.7254	18.9088	18.774	18.6264
AAMLGQEDPPQHGLPR	ENSMUSG00000025153	Fasn	Pep_AAMLGQEDPPQHGLPR	18.3728	18.2711	18.2487	18.3915	18.2876	18.1463	18.1496	18.2441	18.2641	18.229
AAMLPGAR	ENSMUSG00000027433	Xrn2	Pep_AAMLPGAR	17.9074	18.0445	17.908	17.9079	17.8789	17.909	18.0509	18.143	17.9548	17.9926
AAMPPQIIQFPEDQK	ENSMUSG00000022836	Mylk	Pep_AAMPPQIIQFPEDQK	16.483	16.663	16.67	16.5042	16.4014	16.1111	16.2554	16.3836	16.7186	16.2417
AAMQGRTECVRALMMAGADVQAR	ENSMUSG00000022237	Ankrd33b	Pep_AAMQGRTECVRALMMAGADVQAR	19.2212	19.1873	19.4107	19.2292	18.4669	19.1433	19.3272	19.2607	19.5761	19.4498
AANAAENDFSVSQAEVSSR	ENSMUSG00000038762	Abcf1	Pep_AANAAENDFSVSQAEVSSR	17.2449	17.0352	17.3495	17.4217	17.3808	17.4753	17.3692	17.3332	17.5868	17.4945
AANAASGAGGSSAAAGSR	ENSMUSG00000032803	Cdv3	Pep_AANAASGAGGSSAAAGSR	19.3808	19.2233	19.3346	19.3678	19.2118	19.2913	19.3908	19.3524	19.339	19.3983
AANAASGAGGSSAAAGSRPGDGGSLGSGAR	ENSMUSG00000032803	Cdv3	Pep_AANAASGAGGSSAAAGSRPGDGGSLGSGAR	14.8656	14.965	14.918	14.8554	15.5995	14.8111	14.9908	14.6416	15.0211	14.8891
AANAITK	ENSMUSG00000058587	Tmod3	Pep_AANAITK	17.7842	17.7551	17.7196	17.7745	17.6742	17.8539	17.8792	17.8801	17.8456	17.9616
AANDITSQLEINFGNLPR	ENSMUSG00000021476	Habp4	Pep_AANDITSQLEINFGNLPR	16.3589	16.2505	16.6185	16.544	16.6658	16.553	16.4416	16.5643	16.6766	16.3754
AANEAGYFNEEMAPIEVK	ENSMUSG00000036880	Acaa2	Pep_AANEAGYFNEEMAPIEVK	20.1563	20.0878	20.128	20.1444	20.278	19.971	20.0574	20.1904	19.597	19.7572
AANEVSSADVK	ENSMUSG00000061080	Lsamp	Pep_AANEVSSADVK	22.6989	23.1015	23.0261	23.3613	22.7234	22.7108	22.7058	22.39	22.7657	23.0904
AANFENHSGR	ENSMUSG00000021823	Vcl	Pep_AANFENHSGR	18.6303	18.4005	18.4164	18.4398	18.6518	18.6807	18.7309	18.5281	18.7407	18.9123
AANFVHMDTAQK	ENSMUSG00000038128	Camk4	Pep_AANFVHMDTAQK	18.8602	18.9049	18.6681	18.8365	19.0316	18.95	18.9412	18.87	18.7626	18.8503
AANGMASLPPAAEPCPDQPK	ENSMUSG00000038683	Pak1ip1	Pep_AANGMASLPPAAEPCPDQPK	16.2762	16.5475	16.1762	16.1761	16.4025	15.9994	16.1026	15.9779	15.8325	15.9063
AANGVVLATEK	ENSMUSG00000015671	Psma2	Pep_AANGVVLATEK	19.0231	18.8972	19.0466	19.102	18.3539	18.7846	18.9579	18.8153	18.6585	18.7457
AANILVGENLICK	ENSMUSG00000014932	Yes1	Pep_AANILVGENLICK	16.0188	16.0723	16.4551	16.2669	16.3419	16.5211	16.5182	16.2971	16.3551	16.389
AANIPEQNTIGFMFACVGR	ENSMUSG00000032309	Fbxo22	Pep_AANIPEQNTIGFMFACVGR	17.3	17.5202	17.9477	17.4594	17.3079	17.5219	17.4813	18.0434	17.7292	17.2751
AANNGALPPDLSYIVR	ENSMUSG00000022551	Cyc1	Pep_AANNGALPPDLSYIVR	21.5563	21.6329	21.6679	21.7421	21.7706	21.6409	21.583	21.6	21.3755	21.4649
AANPGCFLEDFVR	ENSMUSG00000036104	Rab3gap1	Pep_AANPGCFLEDFVR	17.3709	17.5869	17.4897	17.4878	17.5348	17.7697	17.634	17.5497	17.7033	17.6151
AANSLEAFIFETQDK	ENSMUSG00000032115	Hyou1	Pep_AANSLEAFIFETQDK	20.6904	20.7415	20.7121	20.8675	20.7584	20.7792	20.8594	20.9039	21.0088	20.9705
AANSLLR	ENSMUSG00000024429	Gnl1	Pep_AANSLLR	18.7171	18.6727	18.7418	18.6637	18.6772	18.9645	19.0015	18.974	19.035	19.039
AANVVASTK	ENSMUSG00000000915	Hip1r	Pep_AANVVASTK	17.4304	17.6916	17.5165	17.549	17.4233	17.769	17.5933	17.5247	17.8554	17.8275
AAPAAAAAMAPPGPR	ENSMUSG00000000168	Dlat	Pep_AAPAAAAAMAPPGPR	19.3157	19.3482	19.3652	19.344	19.312	19.2274	19.0725	19.1642	19.2571	19.0592
AAPASSSNATTPR	ENSMUSG00000029651	Mtus2	Pep_AAPASSSNATTPR	11.9841	12.0667	11.6988	12.3019	11.4992	11.3705	11.7102	11.9106	11.6594	11.3916
AAPCIYWLPLTESQIVQK	ENSMUSG00000022185	Acin1	Pep_AAPCIYWLPLTESQIVQK	19.7365	19.6747	19.8379	19.8344	20.2971	19.7589	19.8309	19.8451	19.4644	19.6679
AAPDITGHK	ENSMUSG00000032336	Nptn	Pep_AAPDITGHK	22.4805	22.551	22.5464	22.4605	22.584	22.4863	22.5702	22.402	22.5576	22.5596
AAPEDFLGK	ENSMUSG00000024287	Thoc1	Pep_AAPEDFLGK	17.9267	17.9669	18.0276	17.8742	17.9947	18.0025	17.9566	17.9164	17.9365	17.9726
AAPEESEAQAEGCSEER	ENSMUSG00000001056	Nhp2	Pep_AAPEESEAQAEGCSEER	18.2748	18.0075	18.2279	17.8914	18.6004	17.9348	17.9793	17.9489	17.8722	17.7928
AAPEHSGPQDTSGGR	ENSMUSG00000033323	Ctdp1	Pep_AAPEHSGPQDTSGGR	18.0468	18.0298	18.053	18.0986	18.3005	18.4546	18.3831	18.1784	18.658	18.4724
AAPEINNIIEEATDFIK	ENSMUSG00000025040	Fundc1	Pep_AAPEINNIIEEATDFIK	20.1171	20.0636	20.157	19.9788	19.988	20.0827	19.9763	19.969	19.7649	19.9431
AAPFTLEYR	ENSMUSG00000020089	Ppa1	Pep_AAPFTLEYR	20.0879	20.061	20.0215	20.0189	20.0864	19.5242	19.4605	19.4525	19.4117	19.3625
AAPGGASPTIFSR	ENSMUSG00000028470	Hint2	Pep_AAPGGASPTIFSR	19.1714	19.0921	19.0183	18.9792	18.8915	19.0859	19.1702	19.1006	19.3302	19.1232
AAPGGGFQNIACLR	ENSMUSG00000006732	Mettl1	Pep_AAPGGGFQNIACLR	17.3083	17.3872	17.5456	17.3667	17.6142	17.5929	17.5036	17.4207	17.6653	17.3472
AAPGSGTSTFSFAPPSK	ENSMUSG00000001855	Nup214	Pep_AAPGSGTSTFSFAPPSK	13.3064	13.535	13.1618	13.3367	13.6799	13.415	13.315	13.105	13.2371	13.7649
AAPGSQTK	ENSMUSG00000031954	Cfdp1	Pep_AAPGSQTK	17.6595	17.4685	17.6203	17.2442	17.3329	17.2152	17.4531	17.4999	17.3301	17.5429
AAPGTGGPTPGR	ENSMUSG00000033510	Otud7a	Pep_AAPGTGGPTPGR	12.9858	12.8388	13.01	13.068	13.1434	12.8585	12.97	12.9093	13.0304	13.0019
AAPLIVEVFNK	ENSMUSG00000005621	Zfp592	Pep_AAPLIVEVFNK	16.1143	16.2976	16.2963	16.1619	16.3514	16.2194	16.1859	16.2439	16.3707	16.3453
AAPLPAFSGCPAVNGAPAQPNTGTR	ENSMUSG00000048696	Mex3d	Pep_AAPLPAFSGCPAVNGAPAQPNTGTR	15.1251	14.3628	14.8123	14.7453	14.2944	13.9595	14.2881	14.3641	13.9726	13.483
AAPLPGPTAAGIVGENAQPILESNIGNR	ENSMUSG00000039210	Gpatch2	Pep_AAPLPGPTAAGIVGENAQPILESNIGNR	13.7262	13.566	13.8268	13.9256	13.3325	13.5181	13.55	13.6279	13.6698	13.5521
AAPLTSK	ENSMUSG00000039652	Cpeb3	Pep_AAPLTSK	17.7286	17.6568	17.6256	17.578	17.4212	17.596	17.4595	17.4723	17.4823	17.4216
AAPNPAK	ENSMUSG00000039536	Stau1	Pep_AAPNPAK	16.1269	16.0376	16.118	16.1523	15.8427	15.8608	15.9547	15.7346	15.812	15.9248
AAPPALLEPLQQPADVSQDPR	ENSMUSG00000002968	Med25	Pep_AAPPALLEPLQQPADVSQDPR	15.8959	15.7277	15.872	16.1035	15.8577	15.6964	15.9042	15.8819	16.199	15.8455
AAPPNPQVSK	ENSMUSG00000024943	Smc5	Pep_AAPPNPQVSK	14.9337	15.0905	15.0137	14.9169	15.0432	15.134	15.1864	14.9908	15.2891	15.0024
AAPPPPPPPPPPLGADR	ENSMUSG00000021816	Ppp3cb	Pep_AAPPPPPPPPPPLGADR	16.8722	16.9216	16.9139	16.9381	16.7914	16.7782	16.6305	16.5035	16.762	16.775
AAPQAGSGSVCGETASVPGLPTEGSVPLPADFFSK	ENSMUSG00000018411	Mapt	Pep_AAPQAGSGSVCGETASVPGLPTEGSVPLPADFFSK	17.1108	17.2814	17.041	17.2668	17.3111	17.176	17.1384	17.1125	17.1165	17.0864
AAPQSPSVPK	ENSMUSG00000022142	Nup155	Pep_AAPQSPSVPK	18.8864	18.8337	18.8036	18.8152	18.9433	18.7394	18.8916	18.7248	18.8164	18.8653
AAPQVPVPR	ENSMUSG00000025474	Tubgcp2	Pep_AAPQVPVPR	15.6003	15.6551	15.5445	15.2766	15.2399	15.4236	15.5053	15.2185	15.5589	15.4067
AAPQWCQGK	ENSMUSG00000024381	Bin1	Pep_AAPQWCQGK	21.3859	21.3615	21.488	21.3924	21.3811	21.612	21.4843	21.6196	21.6659	21.6256
AAPSAEFSVDR	ENSMUSG00000038156	Spon1	Pep_AAPSAEFSVDR	16.3657	16.3283	15.9791	16.2728	16.3305	16.2243	16.6434	16.4748	16.5152	17.2137
AAPSKPGLGLLPDYDDEEEEEEEGGGEER	ENSMUSG00000046010	Zfp830	Pep_AAPSKPGLGLLPDYDDEEEEEEEGGGEER	15.06	14.9594	14.9335	14.904	15.1575	15.1592	15.0883	15.1766	14.897	14.9172
AAPSPAPAEPAAPK	ENSMUSG00000030847	Bag3	Pep_AAPSPAPAEPAAPK	13.7761	13.6061	13.62	13.9935	13.807	14.322	14.3068	14.3059	14.3972	14.2474
AAPSSSSGAGDAR	ENSMUSG00000021608	Lpcat1	Pep_AAPSSSSGAGDAR	16.6175	16.5782	16.4333	16.3959	16.6246	16.2969	16.2661	16.2185	16.0673	16.0639
AAPSTADEGWDNQNW	ENSMUSG00000027575	Arfgap1	Pep_AAPSTADEGWDNQNW	18.562	18.5349	18.6037	18.5417	18.4434	18.6872	18.7463	18.7392	18.8014	18.6859
AAPTEPPEAPEATAAGGVTSK	ENSMUSG00000034371	Dak	Pep_AAPTEPPEAPEATAAGGVTSK	16.5136	16.4134	16.6802	16.4212	16.4901	15.9826	16.3112	16.0269	16.6108	16.4526
AAPTSAPPSK	ENSMUSG00000024474	Ik	Pep_AAPTSAPPSK	20.6728	20.6398	20.7375	20.6405	20.8713	20.5439	20.6511	20.6332	20.6468	20.5964
AAPTTPPPPVK	ENSMUSG00000032598	Nckipsd	Pep_AAPTTPPPPVK	17.7651	17.7184	17.8596	17.6863	17.7744	17.9082	17.9971	17.8409	17.9325	17.8728
AAPVLLR	ENSMUSG00000066735	Vkorc1l1	Pep_AAPVLLR	18.6553	18.6409	18.587	18.6509	18.72	18.6468	18.6229	18.4535	18.6922	18.6904
AAPVPCPER	ENSMUSG00000047710	Champ1	Pep_AAPVPCPER	16.6986	16.7265	16.8748	16.6509	16.5714	16.8999	16.7493	16.7135	16.63	16.7216
AAPVSLAGLATVR	ENSMUSG00000026883	Dab2ip	Pep_AAPVSLAGLATVR	16.617	16.3917	16.5639	16.6367	16.2341	16.4004	16.4602	16.5136	16.5363	16.2736
AAPWNSQDTQDLDIVAHTLTGR	ENSMUSG00000022799	Arhgap31	Pep_AAPWNSQDTQDLDIVAHTLTGR	12.7328	12.1675	11.8234	12.6325	12.3322	12.1285	12.7239	12.4647	12.3056	12.8007
AAPYWLDEPK	ENSMUSG00000026442	Nfasc	Pep_AAPYWLDEPK	19.4831	19.5349	19.6009	19.5336	20.0021	19.5856	19.776	19.4852	19.4646	19.4317
AAQAGRPGPAK	ENSMUSG00000021115	Vrk1	Pep_AAQAGRPGPAK	18.9666	19.0127	18.8984	18.6781	19.5807	18.6659	18.759	18.5883	18.7528	18.8348
AAQAPPLPAAPPNTDAVASTQTALLQK	ENSMUSG00000079478	Sssca1	Pep_AAQAPPLPAAPPNTDAVASTQTALLQK	15.3988	15.3632	15.0572	15.0547	15.5683	15.4234	15.096	15.6391	15.4088	15.7854
AAQDFFSTCR	ENSMUSG00000028684	Urod	Pep_AAQDFFSTCR	18.5353	18.3433	18.6058	18.3133	18.29	18.5158	18.3949	18.7156	18.6292	18.5413
AAQDRDQIYR	ENSMUSG00000022858	Tra2b	Pep_AAQDRDQIYR	21.1808	21.3312	21.1794	21.3048	21.3251	21.105	21.222	21.1121	20.8471	21.0797
AAQDSDLVK	ENSMUSG00000026466	Tor1aip1	Pep_AAQDSDLVK	19.0016	18.7571	18.7834	18.9729	18.7099	18.8025	18.8992	18.8366	18.6661	18.9285
AAQDYLQEK	ENSMUSG00000039414	Heatr5b	Pep_AAQDYLQEK	18.0081	17.9582	17.8819	18.1119	17.857	17.9351	17.8604	17.9124	17.776	17.8632
AAQEEYIK	ENSMUSG00000030695	Aldoa	Pep_AAQEEYIK	23.7807	23.7299	23.5408	23.6858	23.5153	23.4797	23.4141	23.4612	23.2412	23.3031
AAQEEYIKR	ENSMUSG00000030695	Aldoa	Pep_AAQEEYIKR	22.4892	22.8826	22.4479	22.5381	23.3956	22.3266	22.0802	22.1136	22.1936	22.1105
AAQFVTK	ENSMUSG00000049313	Sorl1	Pep_AAQFVTK	17.7227	17.5333	17.586	17.415	17.4489	17.7244	17.8859	17.647	17.703	17.6717
AAQGPAGSPDK	ENSMUSG00000038453	Srcin1	Pep_AAQGPAGSPDK	18.1474	18.1416	18.115	18.0392	18.0239	18.3092	18.2997	18.1782	18.1796	18.3652
AAQGPAGSPDKGK	ENSMUSG00000038453	Srcin1	Pep_AAQGPAGSPDKGK	14.8254	15.3741	14.7661	14.7625	15.5127	14.6828	14.8576	14.6155	15.0041	14.6707
AAQHQANQAAVAAQAAAAAATVMTQSTAK	ENSMUSG00000022139	Mbnl2	Pep_AAQHQANQAAVAAQAAAAAATVMTQSTAK	18.6738	18.6022	18.673	18.7454	18.7145	18.1362	18.0644	18.2692	18.1961	18.1297
AAQIFITELTLR	ENSMUSG00000032897	Nfyc	Pep_AAQIFITELTLR	18.5738	18.827	18.9729	18.8109	18.779	18.6322	18.5071	18.6743	18.6687	18.5555
AAQLAESK	ENSMUSG00000041408	Wapal	Pep_AAQLAESK	17.573	17.4507	17.4788	17.4001	17.6769	17.5736	17.303	17.4477	17.6139	17.6359
AAQLAIR	ENSMUSG00000057841	Rpl32	Pep_AAQLAIR	21.6389	21.7094	21.6752	21.6549	21.2724	21.6833	21.5901	21.5629	21.6141	21.6382
AAQLALVYVSQDPTEEQQDLFLR	ENSMUSG00000034829	Nxnl1	Pep_AAQLALVYVSQDPTEEQQDLFLR	18.1942	18.2267	18.2594	18.3354	17.5563	17.4663	17.2914	17.5627	17.3656	17.213
AAQLATEIADIK	ENSMUSG00000036499	Eea1	Pep_AAQLATEIADIK	20.1193	20.1744	20.1199	20.1337	20.1792	20.1876	20.2256	20.0825	20.2013	20.1877
AAQLCGAGMAAVVDK	ENSMUSG00000000628	Hk2	Pep_AAQLCGAGMAAVVDK	21.7138	21.5342	21.9466	21.6948	21.1552	21.4378	20.862	21.6056	21.2812	21.2871
AAQLCGAGMAAVVEK	ENSMUSG00000037012	Hk1	Pep_AAQLCGAGMAAVVEK	23.0244	23.1556	23.3367	23.2769	22.9275	23.3891	23.1873	23.4786	23.252	23.2403
AAQLGFGGVYVR	ENSMUSG00000031969	Acad8	Pep_AAQLGFGGVYVR	18.1136	18.0221	17.8476	18.1307	17.9236	17.8114	17.7954	17.7928	17.3923	17.6749
AAQLLDK	ENSMUSG00000020238	Ncln	Pep_AAQLLDK	18.2666	18.3002	18.2368	18.2136	18.003	18.163	17.8664	18.0382	18.2071	18.128
AAQLPSLCETDR	ENSMUSG00000020647	Ncoa1	Pep_AAQLPSLCETDR	15.215	14.9414	15.4275	14.9337	15.2166	15.2643	14.9396	15.6033	15.3671	15.6775
AAQLQGDEEPSGPPLSAQAQQK	ENSMUSG00000024422	Dhx16	Pep_AAQLQGDEEPSGPPLSAQAQQK	15.3263	15.2536	15.2575	15.2833	15.4381	15.0993	15.2778	15.178	15.1247	15.2217
AAQLQHSEK	ENSMUSG00000048701	Ccdc6	Pep_AAQLQHSEK	18.5681	18.6271	18.6809	18.5815	18.7868	18.8502	18.946	18.6803	19.0006	18.9331
AAQLTSFPK	ENSMUSG00000038902	Pogz	Pep_AAQLTSFPK	18.2236	18.1853	18.1121	18.2022	18.2624	18.3254	18.3801	18.1426	18.4014	18.214
AAQMCGAGMAAIVEK	ENSMUSG00000020080	Hkdc1	Pep_AAQMCGAGMAAIVEK	17.8745	17.961	17.9515	17.8243	17.9046	18.1757	18.2386	18.32	17.9509	18.0994
AAQMHSGYQR	ENSMUSG00000006456	Rbm14	Pep_AAQMHSGYQR	13.544	13.5463	13.1129	13.3342	13.2634	13.4331	13.6389	13.4148	13.2544	13.4058
AAQNISK	ENSMUSG00000004264	Phb2	Pep_AAQNISK	20.345	20.2206	20.2999	20.1592	20.0065	19.9916	20.0825	20.0476	19.7731	20.0791
AAQPPDGAAEPR	ENSMUSG00000009681	Bcr	Pep_AAQPPDGAAEPR	17.0787	17.2171	17.0785	17.2287	16.937	17.2155	17.2169	17.2014	17.2052	17.0621
AAQPPTETAESSQAEEEKDAVDEAKPK	ENSMUSG00000047261	Gap43	Pep_AAQPPTETAESSQAEEEKDAVDEAKPK	18.5841	18.6908	18.4363	18.661	18.563	18.792	18.7178	18.8359	18.5904	18.8354
AAQPTPVKPPR	ENSMUSG00000037060	Prkcdbp	Pep_AAQPTPVKPPR	15.6562	15.5442	15.9411	15.7208	15.6713	15.6958	15.7427	15.964	16.1143	15.7899
AAQQAASSSGQGQQAQTPTGF	ENSMUSG00000024576	Csnk1a1	Pep_AAQQAASSSGQGQQAQTPTGF	18.0013	18.0422	18.1036	18.0798	18.0052	17.9157	18.0018	17.8247	18.0153	17.966
AAQQAASSSGQGQQAQTPTGK	ENSMUSG00000024576	Csnk1a1	Pep_AAQQAASSSGQGQQAQTPTGK	13.5289	13.2606	13.3079	13.3462	13.0487	13.0024	13.1756	13.0547	13.233	13.0657
AAQQEELER	ENSMUSG00000040661	Rad54l2	Pep_AAQQEELER	14.0538	14.0053	14.1725	14.1537	13.9549	14.0037	13.9407	13.8803	14.3087	14.0985
AAQQFSK	ENSMUSG00000000631	Myo18a	Pep_AAQQFSK	16.9618	17.0481	16.6418	16.6214	16.7197	16.8775	17.0127	16.5759	16.6853	16.8884
AAQQRPEEVR	ENSMUSG00000063904	Dpp3	Pep_AAQQRPEEVR	16.2929	16.2382	16.3204	16.1344	16.3434	16.3045	16.3285	16.1789	16.3357	16.2307
AAQSGEGDEALAPTQTLAEKPTEGPEAGGAEEEPPGGER	ENSMUSG00000025060	Slk	Pep_AAQSGEGDEALAPTQTLAEKPTEGPEAGGAEEEPPGGER	14.234	14.4155	14.7239	14.6954	14.8793	14.0818	14.4006	14.3028	14.662	14.6912
AAQSNENLSDSQQEPTK	ENSMUSG00000021244	Ylpm1	Pep_AAQSNENLSDSQQEPTK	15.6822	15.7251	15.548	15.7446	15.7731	15.8044	15.6475	15.7609	15.6863	15.7582
AAQSSVTASPQTEEFFDLIASSQSR	ENSMUSG00000026930	Gpsm1	Pep_AAQSSVTASPQTEEFFDLIASSQSR	15.7419	15.96	15.701	15.7823	15.7071	15.6508	15.8017	15.8445	15.7169	15.6561
AAQSTAMNR	ENSMUSG00000034187	Nsf	Pep_AAQSTAMNR	17.4468	17.3725	17.5324	17.5023	17.3283	17.5702	17.7557	17.3692	17.3891	17.3822
AAQTSDSEK	ENSMUSG00000025503	Taldo1	Pep_AAQTSDSEK	17.9059	18.145	18.0994	18.0166	18.0374	17.971	17.9528	18.605	18.1226	18.4227
AAQTSVAYGCIK	ENSMUSG00000018848	Rars	Pep_AAQTSVAYGCIK	18.5329	18.6045	18.7546	18.5226	18.554	18.8537	18.5518	19.0706	18.5018	18.6207
AAQTTIETAIHSLIETLK	ENSMUSG00000070733	Fryl	Pep_AAQTTIETAIHSLIETLK	16.6089	16.8394	17.0723	17.0457	16.62	16.7966	16.6871	16.8128	17.2923	16.9472
AAQTVYAK	ENSMUSG00000037446	Tulp1	Pep_AAQTVYAK	20.6435	20.6585	20.649	20.6691	20.7428	20.2526	20.198	20.1294	19.9214	19.8674
AAQYQVNQAAAAQAAATAAAMTQSAVK	ENSMUSG00000027763	Mbnl1	Pep_AAQYQVNQAAAAQAAATAAAMTQSAVK	18.1533	18.2826	18.2942	18.2914	18.6888	17.9152	17.8481	17.7322	17.5289	17.7298
AASAAAATTSPAPR	ENSMUSG00000075595	Zfp652	Pep_AASAAAATTSPAPR	14.1366	13.8737	13.9939	14.0056	13.7737	14.2088	14.3678	14.333	14.1815	14.2027
AASAAFQENVGR	ENSMUSG00000039230	Tbcd	Pep_AASAAFQENVGR	16.4287	16.1324	16.3249	16.3401	16.3899	16.3004	16.4815	16.4956	16.2341	16.5117
AASAAGASPAATPAAPESGTIPK	ENSMUSG00000042410	Agps	Pep_AASAAGASPAATPAAPESGTIPK	15.0925	14.5345	14.8047	14.9248	15.0597	14.6889	14.8596	14.8815	14.9271	15.0208
AASAAMYVPAR	ENSMUSG00000038738	Shank1	Pep_AASAAMYVPAR	15.34	15.3483	15.1796	15.0704	15.1192	15.0268	15.0815	15.0297	14.8864	17.7386
AASACEAQGTEGPLGQAK	ENSMUSG00000039585	Myo9a	Pep_AASACEAQGTEGPLGQAK	14.4281	14.3356	14.2178	14.1576	14.2781	14.3728	14.2986	14.6621	14.405	14.44
AASACQEIQAIFTQK	ENSMUSG00000028756	Pink1	Pep_AASACQEIQAIFTQK	14.9795	15.7856	15.2985	14.5599	15.7783	15.9589	15.1768	18.1511	14.4109	17.6297
AASADSTTEGTPTDGFTVLSTK	ENSMUSG00000015937	H2afy	Pep_AASADSTTEGTPTDGFTVLSTK	20.1572	20.3348	19.5184	19.0422	19.7742	19.671	19.7159	20.1183	19.334	19.8317
AASAFFTYVSLNQEGK	ENSMUSG00000028937	Acot7	Pep_AASAFFTYVSLNQEGK	20.5442	20.4751	20.5298	20.6643	20.5604	20.8905	20.8861	20.8756	20.4414	20.6577
AASAFFTYVSLNQEGKPMPVPQLVPETEDEK	ENSMUSG00000028937	Acot7	Pep_AASAFFTYVSLNQEGKPMPVPQLVPETEDEK	17.8712	18.0817	17.9667	18.1442	18.264	18.1006	18.0604	18.0133	17.6152	17.7188
AASAPEAAQAEEDR	ENSMUSG00000035958	Tdp2	Pep_AASAPEAAQAEEDR	14.4103	14.1757	14.3767	14.2793	14.1357	14.2127	14.0325	14.1698	14.3617	14.0229
AASAQAPSSSPGNIR	ENSMUSG00000019996	Map7	Pep_AASAQAPSSSPGNIR	13.8484	13.7688	13.7439	13.8312	13.2268	13.4608	13.6335	13.6743	13.8262	13.5444
AASAQAPSSSPGNIRPVK	ENSMUSG00000019996	Map7	Pep_AASAQAPSSSPGNIRPVK	18.7177	18.6315	18.6206	18.7475	18.194	18.6214	18.7026	18.5828	18.7185	18.6922
AASAYAVGDVK	ENSMUSG00000032601	Prkar2a	Pep_AASAYAVGDVK	22.4011	22.3607	22.3731	22.4469	22.4621	22.2318	22.086	22.1224	21.877	22.0129
AASCCLSPGAR	ENSMUSG00000042292	Mkl1	Pep_AASCCLSPGAR	13.5143	13.1019	13.451	13.2862	13.3797	13.6812	13.5941	13.6585	13.7544	13.7026
AASCLEGDR	ENSMUSG00000031807	Pgls	Pep_AASCLEGDR	18.8028	18.8293	18.8668	18.798	18.5868	18.9474	18.852	19.0669	18.8598	18.9807
AASCPAAK	ENSMUSG00000052812	Atad2b	Pep_AASCPAAK	13.5775	13.0602	13.0646	12.8767	12.8202	12.8947	12.9867	12.8118	13.0511	13.2391
AASDELSK	ENSMUSG00000021823	Vcl	Pep_AASDELSK	18.6153	18.6194	18.5165	18.5207	18.4896	18.5725	18.7124	18.5276	18.5916	18.6714
AASDIAMTELPPTHPIR	ENSMUSG00000020849	Ywhae	Pep_AASDIAMTELPPTHPIR	23.3969	23.435	23.4563	23.2082	23.1228	23.4043	23.4001	23.3742	22.9796	23.2571
AASDLQIAASTFTSFGK	ENSMUSG00000003623	Crot	Pep_AASDLQIAASTFTSFGK	19.3121	19.3127	19.4016	19.4577	19.4075	19.5299	19.6878	19.6507	19.8054	19.6919
AASELYIETEK	ENSMUSG00000022957	Itsn1	Pep_AASELYIETEK	19.3168	19.3759	19.3713	19.3783	19.317	19.5442	19.4511	19.4232	19.2926	19.378
AASEWLLR	ENSMUSG00000054894	Atp5s	Pep_AASEWLLR	17.8602	17.9058	17.5855	17.7728	17.8957	17.5127	17.3693	17.4974	17.4688	17.6169
AASEYENEIR	ENSMUSG00000021870	Slmap	Pep_AASEYENEIR	20.8547	20.783	20.6991	20.7496	20.9027	20.492	20.7189	20.7106	20.1149	20.4651
AASFGK	ENSMUSG00000027411	Vps16	Pep_AASFGK	18.4125	18.4262	18.5395	18.4823	18.177	18.3944	18.2922	18.3746	18.9208	18.492
AASGACMTCNR	ENSMUSG00000038437	Mllt6	Pep_AASGACMTCNR	15.3223	14.9394	14.7855	15.1218	15.351	14.8117	14.8765	15.1243	15.1445	15.1424
AASGAPLRPATVLGTMEMGR	ENSMUSG00000028743	Akr7a5	Pep_AASGAPLRPATVLGTMEMGR	17.8133	17.7017	17.7571	17.8254	17.9375	17.7493	17.9201	17.7667	17.4641	17.4926
AASGEAKPQAK	ENSMUSG00000036181	Hist1h1c	Pep_AASGEAKPQAK	23.5107	23.2482	23.0897	22.8948	22.9985	22.7427	22.8	22.6344	22.5586	22.8206
AASGEIK	ENSMUSG00000058258	Idi1	Pep_AASGEIK	18.3992	18.3188	18.5019	18.2137	18.1638	18.2048	17.9806	18.0258	18.1357	18.2751
AASGGSSGENVGPPAAVPGPLSR	ENSMUSG00000059981	Taok2	Pep_AASGGSSGENVGPPAAVPGPLSR	13.7643	13.7218	13.7426	13.6684	13.7533	13.5662	13.5947	13.3681	13.1563	13.6926
AASHEQAAAALK	ENSMUSG00000022770	Dlg1	Pep_AASHEQAAAALK	17.5934	17.818	17.4725	17.641	17.6484	17.6455	17.6379	17.6045	17.6444	17.737
AASIFGGAK	ENSMUSG00000058655	Eif4b	Pep_AASIFGGAK	19.7418	19.5152	19.5166	19.5984	19.0435	19.5892	19.7329	19.5251	19.4728	19.5136
AASIFGGAKPVDTAAR	ENSMUSG00000058655	Eif4b	Pep_AASIFGGAKPVDTAAR	13.3313	13.0686	12.6302	12.9152	12.7488	12.6779	12.8681	12.7851	12.5178	12.889
AASIQNTVQNLR	ENSMUSG00000052917	Senp7	Pep_AASIQNTVQNLR	15.9174	16.077	15.8879	16.0605	16.2641	16.1586	16.0057	16.1661	15.8574	16.2241
AASITSEVFNK	ENSMUSG00000035726	Supt16	Pep_AASITSEVFNK	17.4862	16.6175	17.0338	16.5109	17.6571	17.0069	17.5869	17.0626	17.0748	17.3988
AASIYSSWAEEQR	ENSMUSG00000025224	Gbf1	Pep_AASIYSSWAEEQR	15.4227	15.2576	14.8737	15.3175	15.0844	14.9066	15.2569	15.1719	15.0078	14.988
AASLEAVSYAIDSLK	ENSMUSG00000015536	Mocs2	Pep_AASLEAVSYAIDSLK	16.5528	16.8481	16.8956	16.757	16.456	16.6108	16.7265	16.7972	16.6188	16.5913
AASLNYLNQPNAAPLQVSR	ENSMUSG00000003546	Klc4	Pep_AASLNYLNQPNAAPLQVSR	16.0743	15.9794	16.0454	16.269	15.964	15.7715	16.0507	16.0391	15.883	15.8668
AASLTEDR	ENSMUSG00000045983	Eif4g1	Pep_AASLTEDR	17.787	17.7698	17.7328	17.7625	17.4886	17.6774	17.8965	17.6156	17.6896	17.6903
AASNCGIVESILNWVK	ENSMUSG00000017485	Top2b	Pep_AASNCGIVESILNWVK	19.0803	18.7947	19.2043	19.0499	18.4909	18.6458	18.6109	18.9973	19.043	18.7561
AASNMALGK	ENSMUSG00000003099	Ppp5c	Pep_AASNMALGK	20.1129	19.9929	19.9038	19.902	19.9535	19.8532	19.7428	19.8065	19.7399	19.7387
AASPCNYSER	ENSMUSG00000040867	Begain	Pep_AASPCNYSER	13.9303	13.7016	13.5232	13.9154	13.7179	13.4242	13.4567	13.5435	13.164	13.3631
AASPQPTK	ENSMUSG00000037363	Letm2	Pep_AASPQPTK	17.8195	17.6753	17.713	17.6719	17.6877	17.5149	17.562	17.4322	17.5187	17.5043
AASPSPQSVR	ENSMUSG00000028809	Srrm1	Pep_AASPSPQSVR	16.1673	16.456	16.4955	16.6142	16.5122	16.3232	16.5789	16.557	16.675	16.693
AASQGTQVPTVTEGVAAALLLSK	ENSMUSG00000041638	Gcn1l1	Pep_AASQGTQVPTVTEGVAAALLLSK	17.3178	17.3166	17.3273	17.2823	17.55	17.462	17.5882	17.4604	17.5614	17.3984
AASQGYTVAR	ENSMUSG00000020964	Sel1l	Pep_AASQGYTVAR	16.3436	16.1906	15.9633	15.944	16.2352	15.7885	15.9716	15.7618	15.6809	15.5219
AASQPGELK	ENSMUSG00000037852	Cpe	Pep_AASQPGELK	19.1671	19.0948	19.1561	19.1388	19.1262	19.2199	19.3145	19.4641	19.2569	19.6582
AASQTDKPADR	ENSMUSG00000021262	Evl	Pep_AASQTDKPADR	16.9521	16.8681	16.7035	16.6717	16.7471	17.1268	17.1893	16.6629	16.9756	17.0059
AASQVLNSMWQYR	ENSMUSG00000022240	Ctnnd2	Pep_AASQVLNSMWQYR	16.2171	16.272	16.0209	16.221	16.6398	16.1871	16.4047	16.2929	16.0376	16.2399
AASSANLLLR	ENSMUSG00000071647	Eml3	Pep_AASSANLLLR	16.8677	16.5556	16.7795	17.0014	16.5933	16.4423	16.4635	16.734	16.501	16.2769
AASSCFLMACEKPGK	ENSMUSG00000048351	Coa7	Pep_AASSCFLMACEKPGK	16.5471	16.2877	16.5941	16.3997	16.4493	16.068	15.8445	16.5449	16.235	16.0123
AASSESSGDREK	ENSMUSG00000024853	Sf3b2	Pep_AASSESSGDREK	15.4051	15.6	15.296	14.924	15.2452	14.7581	15.0614	14.7451	14.5274	15.1276
AASSIDQFSIR	ENSMUSG00000021192	Golga5	Pep_AASSIDQFSIR	16.8026	16.695	16.6401	16.4656	16.579	16.6992	16.8588	16.6904	16.4516	16.7478
AASSVPETPTAVPAASSSSWDTYYQPR	ENSMUSG00000007036	Abhd16a	Pep_AASSVPETPTAVPAASSSSWDTYYQPR	15.1151	14.7872	14.7385	14.7759	15.3784	15.095	14.9645	13.9028	14.5539	14.5415
AASSVTAGVASSLSEK	ENSMUSG00000019988	Nedd1	Pep_AASSVTAGVASSLSEK	19.8291	20.0642	19.0746	18.55	18.5885	18.4068	21.3566	19.5148	17.9965	19.3598
AASSYSAK	ENSMUSG00000007029	Vars	Pep_AASSYSAK	17.8419	17.8935	17.7502	17.8555	18.1529	17.8558	17.8373	17.854	17.3698	17.5781
AASTAPSSTSTPAASSAGLIYIDPSNLR	ENSMUSG00000037487	Ubr5	Pep_AASTAPSSTSTPAASSAGLIYIDPSNLR	14.5971	14.7134	14.6308	14.6781	14.742	14.7665	14.8107	14.641	14.2803	14.5308
AASTASQNSAIINDR	ENSMUSG00000031789	Cngb1	Pep_AASTASQNSAIINDR	20.9083	20.6901	20.9657	20.9772	20.2658	19.9806	19.7016	20.1136	20.1829	19.7452
AASTEADKK	ENSMUSG00000004929	Thop1	Pep_AASTEADKK	14.087	14.544	14.4358	14.3675	14.8106	14.5938	14.6312	15.0609	14.77	14.8927
AASTLGSPLEAQVAPGFAR	ENSMUSG00000040867	Begain	Pep_AASTLGSPLEAQVAPGFAR	18.3055	18.2357	18.337	18.342	18.1223	18.1289	18.257	17.9726	18.3153	18.12
AASVDLELKK	ENSMUSG00000024346	Pfdn1	Pep_AASVDLELKK	17.5376	17.3592	17.4534	17.3735	17.4217	17.4644	17.5698	17.281	17.7073	17.629
AASVECISPVTPR	ENSMUSG00000021448	Shc3	Pep_AASVECISPVTPR	14.7104	14.2814	14.6709	14.2278	13.9997	13.8725	14.109	14.0985	13.6863	13.8546
AASVIPGSASR	ENSMUSG00000020785	Camkk1	Pep_AASVIPGSASR	16.1359	16.2961	16.2289	16.2136	15.9339	16.2995	16.0537	16.1041	16.0652	16.3014
AASVISR	ENSMUSG00000029136	Rbks	Pep_AASVISR	15.4791	15.3354	15.2499	15.283	15.3154	16.0624	15.8217	15.7115	15.7515	15.7617
AASVPALADLVK	ENSMUSG00000037541	Shank2	Pep_AASVPALADLVK	17.1279	17.169	17.1782	17.2088	17.3259	17.2509	17.3146	17.2167	17.3369	17.1448
AASVQPATASK	ENSMUSG00000061601	Pclo	Pep_AASVQPATASK	18.7873	18.7811	18.6396	18.788	19.0226	18.757	18.7094	18.6806	18.8642	18.7191
AASYQLCLK	ENSMUSG00000031636	Pdlim3	Pep_AASYQLCLK	15.8336	15.696	15.4873	15.4408	16.0377	16.6916	16.3178	16.4772	15.9968	16.4889
AATAAADFTAK	ENSMUSG00000030224	Strap	Pep_AATAAADFTAK	20.4001	20.4825	20.3227	20.4834	20.4501	20.4019	20.4552	20.5391	20.6034	20.5441
AATAAGAAGLAGGHHR	ENSMUSG00000022828	Gtf2e1	Pep_AATAAGAAGLAGGHHR	18.8903	18.7555	18.8246	18.787	18.8823	18.8658	18.8582	18.5285	19.1808	18.9517
AATACFGFPK	ENSMUSG00000037376	Trmt6	Pep_AATACFGFPK	16.9192	17.0357	17.1667	17.1952	17.1528	17.0843	16.9669	17.3134	17.3345	17.0772
AATADLEQYDR	ENSMUSG00000030659	Nucb2	Pep_AATADLEQYDR	17.3984	17.2384	17.3102	17.2517	18.3167	17.7836	16.6158	16.9876	16.7433	16.8003
AATAGSQAGPGGLVAGK	ENSMUSG00000046562	Unc119b	Pep_AATAGSQAGPGGLVAGK	13.2088	13.3232	13.3152	13.3199	12.8899	13.1272	13.4917	13.191	13.5493	13.5868
AATAGSQAGPGGLVAGKEEK	ENSMUSG00000046562	Unc119b	Pep_AATAGSQAGPGGLVAGKEEK	15.8853	16.0083	15.966	15.8516	16.3285	15.9227	16.0749	15.9234	16.2696	16.3038
AATAIYR	ENSMUSG00000027593	Raly	Pep_AATAIYR	19.41	19.1493	19.371	19.2334	19.3347	18.95	18.9014	18.8292	19.1225	18.8978
AATASDIK	ENSMUSG00000021986	Amer2	Pep_AATASDIK	20.1018	20.0075	19.961	19.8361	20.1161	19.8586	19.917	19.7905	19.9001	19.8321
AATDLGGSAEDK	ENSMUSG00000024992	Pde6c	Pep_AATDLGGSAEDK	14.3231	13.6901	13.7042	14.5304	13.3348	13.2097	13.9027	13.7569	13.0966	14.5326
AATDLGGSAEDKK	ENSMUSG00000024992	Pde6c	Pep_AATDLGGSAEDKK	19.0919	18.9663	19.0088	19.225	18.4488	18.6674	19.296	19.3487	18.506	19.2302
AATEGYK	ENSMUSG00000024654	Asrgl1	Pep_AATEGYK	19.256	19.0666	19.1873	19.0238	19.3128	19.0438	19.0085	18.9131	18.9037	18.78
AATELAENKR	ENSMUSG00000028649	Macf1	Pep_AATELAENKR	18.5993	18.4291	18.4799	18.5226	18.6293	18.5738	18.6638	18.4534	18.6793	18.7494
AATENIPVVR	ENSMUSG00000026361	Cdc73	Pep_AATENIPVVR	17.1335	17.2863	16.9407	17.0161	17.1906	16.9254	16.9197	17.0905	17.004	16.9783
AATEVYNEAAK	ENSMUSG00000025235	Bbs4	Pep_AATEVYNEAAK	20.0431	19.9215	20.1291	19.9087	19.5242	19.4415	19.279	19.5935	19.1921	19.0809
AATFFGCIGIDK	ENSMUSG00000039197	Adk	Pep_AATFFGCIGIDK	19.4247	19.4865	19.6907	19.3926	19.2196	19.6324	19.3277	19.8396	19.7801	19.618
AATFVK	ENSMUSG00000029621	Arpc1a	Pep_AATFVK	20.6966	20.8213	20.6431	20.5459	20.5168	20.662	20.5851	20.601	20.4466	20.658
AATGAISAVFGR	ENSMUSG00000045482	Trrap	Pep_AATGAISAVFGR	15.6946	16.0787	16.1565	15.7766	15.8164	15.9034	16.0345	15.8923	16.0011	15.8271
AATGEEVPR	ENSMUSG00000034160	Ogt	Pep_AATGEEVPR	19.1076	19.0752	19.073	19.1613	19.2854	19.2564	19.2736	19.1081	19.3153	19.2693
AATGEPSVK	ENSMUSG00000033326	Kdm4a	Pep_AATGEPSVK	15.1155	15.093	15.0552	14.9711	15.1218	15.1651	15.2183	15.2054	15.1142	15.1221
AATGGADDLSAVR	ENSMUSG00000044465	Fam160a2	Pep_AATGGADDLSAVR	14.6696	14.6116	14.6079	15.0305	14.8311	14.8204	14.1405	14.8635	14.5627	14.8188
AATGPFDR	ENSMUSG00000032186	Tmod2	Pep_AATGPFDR	17.2625	17.0243	17.3098	17.1232	17.0786	17.1691	17.3021	17.109	17.1572	17.301
AATHGLILGALQEDGPLPGELAQLR	ENSMUSG00000030780	BC017158	Pep_AATHGLILGALQEDGPLPGELAQLR	17.016	17.1535	17.0054	16.9878	17.0212	16.935	17.135	17.2574	17.1057	17.1834
AATIIATSEGSLWGLDR	ENSMUSG00000032601	Prkar2a	Pep_AATIIATSEGSLWGLDR	21.8887	21.9196	21.9986	21.9924	21.7942	21.6742	21.6161	21.6511	21.7958	21.6452
AATITATSPGALWGLDR	ENSMUSG00000002997	Prkar2b	Pep_AATITATSPGALWGLDR	20.426	20.3312	20.3362	20.4102	20.5342	20.3111	20.3309	20.3802	20.3964	20.3373
AATKPTTNEEGESCAR	ENSMUSG00000030051	Aplf	Pep_AATKPTTNEEGESCAR	14.9021	14.9722	15.0899	14.8988	15.1469	15.1835	15.1532	15.2396	15.278	15.1107
AATLAQELEK	ENSMUSG00000041133	Smc1a	Pep_AATLAQELEK	20.609	20.5591	20.5569	20.608	20.7696	20.4364	20.6186	20.5547	20.6563	20.601
AATLDFR	ENSMUSG00000033703	Fuk	Pep_AATLDFR	17.7844	17.9673	17.774	17.8355	17.6203	17.8754	17.7643	17.6039	18.0491	17.9632
AATLEGWK	ENSMUSG00000052798	Nup107	Pep_AATLEGWK	17.8779	17.9344	17.8808	17.7729	17.8363	17.6198	18.0691	17.663	18.0348	17.7662
AATLPHEQR	ENSMUSG00000037257	Aagab	Pep_AATLPHEQR	18.8503	18.8566	18.7995	18.8422	18.7872	18.653	18.6921	18.7199	18.9167	18.84
AATLPNTEGEQPGPSVGPVGK	ENSMUSG00000003421	Nosip	Pep_AATLPNTEGEQPGPSVGPVGK	18.2327	18.2602	18.2753	18.453	18.4	18.1885	18.0824	18.2543	18.1841	18.1391
AATMSAVEAATCR	ENSMUSG00000022571	Pycrl	Pep_AATMSAVEAATCR	19.1378	19.0834	19.1269	19.1027	19.07	19.2808	19.0632	19.3602	19.2308	19.261
AATPSPSGAIGGLLEQFAR	ENSMUSG00000030269	Mtmr14	Pep_AATPSPSGAIGGLLEQFAR	16.4787	16.5568	16.6775	16.5111	16.6629	16.6304	16.6961	16.6162	16.5524	16.559
AATQASSTESCDK	ENSMUSG00000019961	Tmpo	Pep_AATQASSTESCDK	19.5371	19.541	19.4499	19.5012	19.2543	19.4657	19.3451	19.516	19.326	19.3301
AATQFWR	ENSMUSG00000025823	Pdia4	Pep_AATQFWR	18.1176	18.1438	18.3058	18.0721	17.9463	18.0314	18.0591	18.0876	18.4483	18.2178
AATSAPAASAAAASAAVAAEYK	ENSMUSG00000041624	Gucy1a2	Pep_AATSAPAASAAAASAAVAAEYK	16.7577	16.4295	16.8037	16.1293	16.2324	16.4751	16.0605	16.2021	16.1657	16.3361
AATSAVTAYEPLDSLDR	ENSMUSG00000048109	Rbm15	Pep_AATSAVTAYEPLDSLDR	18.1806	18.166	18.0147	18.0633	18.034	18.0723	17.9165	17.9031	17.5261	17.7555
AATSEPHPRPEHPK	ENSMUSG00000061589	Dot1l	Pep_AATSEPHPRPEHPK	14.5418	14.5101	14.7542	14.4707	15.0299	14.7106	14.6577	14.5953	14.8982	14.8933
AATSPALFNR	ENSMUSG00000018707	Dync1h1	Pep_AATSPALFNR	20.7846	20.7893	20.8411	20.8349	20.7436	20.7873	20.6662	20.7315	20.6138	20.6662
AATTGHVIDIYACALDQTGLLEMK	ENSMUSG00000020986	Sec23a	Pep_AATTGHVIDIYACALDQTGLLEMK	16.6328	16.796	17.4067	16.9499	17.2958	17.4893	17.0502	17.3261	17.6461	17.3542
AATTIQK	ENSMUSG00000034593	Myo5a	Pep_AATTIQK	19.3229	19.2963	18.8793	18.8451	18.8669	19.017	18.7473	19.0632	18.4165	18.8068
AATTLDEK	ENSMUSG00000017999	Ddx27	Pep_AATTLDEK	15.0809	15.3618	15.3121	15.3409	15.3114	15.4505	15.5523	15.3197	15.4974	15.4918
AATTNPSQGEDLK	ENSMUSG00000039542	Ncam1	Pep_AATTNPSQGEDLK	22.3166	22.2402	22.2039	22.2372	21.9073	22.2219	22.326	22.1215	22.2708	22.2097
AATTNPSQGEDLKMDEGNFK	ENSMUSG00000039542	Ncam1	Pep_AATTNPSQGEDLKMDEGNFK	17.3719	17.9088	17.3204	17.4318	17.6853	17.3187	17.2009	16.9984	17.2839	17.0068
AATTPTATYNSDR	ENSMUSG00000019146	Cacng2	Pep_AATTPTATYNSDR	13.7807	13.4846	13.5585	13.8662	13.5437	13.567	13.8172	13.8037	13.6158	13.6345
AAVAASSSS	ENSMUSG00000041841	Rpl37	Pep_AAVAASSSS	19.1376	19.1277	19.0492	19.0547	18.4899	19.1473	19.1723	19.0108	19.063	19.2385
AAVAAVHGAVHELLEFAR	ENSMUSG00000031955	Bcar1	Pep_AAVAAVHGAVHELLEFAR	15.2459	15.4704	15.6253	15.5375	15.3465	15.5864	15.5586	15.529	15.7141	15.6039
AAVAGEDGR	ENSMUSG00000060373	Hnrnpc	Pep_AAVAGEDGR	18.3414	18.2053	18.4056	18.2294	18.5411	18.311	18.3864	18.2534	18.4416	18.3989
AAVAGLDR	ENSMUSG00000022962	Gart	Pep_AAVAGLDR	18.546	18.638	18.4816	18.4115	18.5325	18.7128	18.6704	18.698	18.8129	18.6985
AAVAIQSQFR	ENSMUSG00000090223	Pcp4	Pep_AAVAIQSQFR	19.8875	19.513	19.439	19.6234	18.99	19.4576	19.7432	19.5205	19.4541	19.4738
AAVANLMESTK	ENSMUSG00000025900	Rp1	Pep_AAVANLMESTK	17.886	17.6637	17.8803	17.8206	17.1201	17.1612	17.0576	17.0488	17.2477	17.1878
AAVASLLQSVQVPEFTPK	ENSMUSG00000001924	Uba1	Pep_AAVASLLQSVQVPEFTPK	23.5672	23.5667	23.6331	23.6323	23.5616	23.7376	23.6918	23.6488	23.8179	23.6675
AAVASVTPEK	ENSMUSG00000028059	Arhgef2	Pep_AAVASVTPEK	16.2756	16.3238	16.2514	15.9463	16.0419	16.7195	16.5133	16.4941	16.5481	16.5417
AAVATTQGEQEAAETCR	ENSMUSG00000095567	Noc2l	Pep_AAVATTQGEQEAAETCR	11.4363	11.5217	10.9581	11.3657	10.8553	10.7729	10.7381	11.2943	10.5364	11.5481
AAVAVPNRPPDAVLR	ENSMUSG00000024507	Hsd17b4	Pep_AAVAVPNRPPDAVLR	18.092	18.0877	18.2557	18.1104	18.1077	18.2971	18.4725	18.2719	18.3502	18.2997
AAVAVVPLLSEDKPVTMSETENPK	ENSMUSG00000102976	Zc3h11a	Pep_AAVAVVPLLSEDKPVTMSETENPK	18.4111	18.3454	18.4072	18.5059	18.404	18.5085	18.3836	18.4961	18.6705	18.4822
AAVAWEAGKPLSIEEIEVAPPK	ENSMUSG00000028138	Adh5	Pep_AAVAWEAGKPLSIEEIEVAPPK	22.7145	22.6767	22.6316	22.6506	22.5414	22.6241	22.5755	22.6044	22.6843	22.6055
AAVDAGFVPNDMQVGQTGK	ENSMUSG00000032314	Etfa	Pep_AAVDAGFVPNDMQVGQTGK	20.8566	20.793	20.8909	20.8414	20.8024	20.6783	20.7851	20.7718	20.8411	20.7747
AAVDGLSK	ENSMUSG00000029610	Aimp2	Pep_AAVDGLSK	20.6872	20.6457	20.7785	20.6704	20.6847	20.9521	21.034	20.8142	21.1701	20.9855
AAVDYDR	ENSMUSG00000060244	Alyref2	Pep_AAVDYDR	18.3005	18.2363	18.1295	18.202	18.2795	18.1859	18.1022	18.1128	17.8587	17.859
AAVEDPR	ENSMUSG00000004789	Dlst	Pep_AAVEDPR	18.6976	18.6709	18.7249	18.6033	18.5618	18.455	18.4984	18.4517	18.6078	18.4852
AAVEEGIVLGGGCALLR	ENSMUSG00000025980	Hspd1	Pep_AAVEEGIVLGGGCALLR	21.6059	21.7082	21.8293	21.7509	21.6472	21.7135	21.516	21.7071	21.7208	21.6146
AAVEELLR	ENSMUSG00000036430	Tbcc	Pep_AAVEELLR	19.746	19.6656	19.573	19.6398	19.6086	19.4358	19.4839	19.5859	19.6075	19.4544
AAVELEEPEDAR	ENSMUSG00000002455	Prpf6	Pep_AAVELEEPEDAR	18.2504	18.1941	18.244	18.0906	18.226	18.095	18.0965	18.062	18.1383	18.1483
AAVELVEK	ENSMUSG00000040675	Mthfd1l	Pep_AAVELVEK	18.5898	18.6978	18.4371	18.6004	18.5576	18.6277	18.4963	18.6372	18.7008	18.7585
AAVENLPTFLVELSR	ENSMUSG00000001440	Kpnb1	Pep_AAVENLPTFLVELSR	22.1395	22.2726	22.1363	22.2666	22.279	22.2025	22.1109	22.2475	22.2694	22.2725
AAVEQVPVEPYK	ENSMUSG00000032263	Bckdhb	Pep_AAVEQVPVEPYK	16.8832	16.9334	16.8939	16.8072	16.87	16.8871	16.8797	16.6851	16.6845	16.7241
AAVESDTEFWDK	ENSMUSG00000027674	Pex5l	Pep_AAVESDTEFWDK	19.6546	19.6811	19.5793	19.6796	19.5625	19.4557	19.1999	19.3777	19.5754	19.4448
AAVESLGFILFR	ENSMUSG00000026229	Psmd1	Pep_AAVESLGFILFR	18.3656	18.4631	18.4527	18.4444	18.363	18.3729	18.3477	18.3953	18.4685	18.4279
AAVETLGVPCFLGGMSR	ENSMUSG00000032763	Ilvbl	Pep_AAVETLGVPCFLGGMSR	17.8498	17.9054	17.9935	17.836	17.8839	18.0907	17.6808	18.0701	18.0804	17.7805
AAVEWFDGK	ENSMUSG00000009079	Ewsr1	Pep_AAVEWFDGK	22.8849	22.8474	22.8644	22.8935	22.8111	22.8256	22.8557	22.9566	22.79	22.8069
AAVEWFDGKDFQGSK	ENSMUSG00000009079	Ewsr1	Pep_AAVEWFDGKDFQGSK	21.1379	21.5634	21.2526	21.237	21.7143	21.2164	21.0952	21.1157	21.4264	21.1978
AAVGEGCSGPLLATLDK	ENSMUSG00000033703	Fuk	Pep_AAVGEGCSGPLLATLDK	13.5575	13.3065	13.3665	13.2852	13.3921	13.1683	13.1987	13.0529	13.5069	13.3809
AAVGVTGNDITTPPNK	ENSMUSG00000032479	Map4	Pep_AAVGVTGNDITTPPNK	18.4979	18.2521	18.5291	18.6326	18.4045	18.7898	18.7528	18.649	18.7986	18.7081
AAVGVTGNDITTPPNKEPPPSPEK	ENSMUSG00000032479	Map4	Pep_AAVGVTGNDITTPPNKEPPPSPEK	18.3793	18.4334	18.4148	18.3351	18.3886	18.7006	18.7279	18.5219	18.7573	18.7825
AAVGVTGNDITTPPNKEPPPSPEKK	ENSMUSG00000032479	Map4	Pep_AAVGVTGNDITTPPNKEPPPSPEKK	15.8025	16.1247	15.9527	15.602	15.8634	16.132	16.0444	15.7171	15.8091	15.7907
AAVHLEGK	ENSMUSG00000021823	Vcl	Pep_AAVHLEGK	20.3575	20.4775	20.2252	20.5101	20.232	20.597	20.6365	20.543	20.5214	20.8536
AAVIGDVIR	ENSMUSG00000020075	Ddx21	Pep_AAVIGDVIR	19.0722	19.0265	19.0791	18.8919	19.0075	19.0705	19.2127	19.1256	19.2715	19.101
AAVKDVEEEKFPTQLSR	ENSMUSG00000028409	Smu1	Pep_AAVKDVEEEKFPTQLSR	14.3495	14.3422	14.3673	14.3558	14.556	14.4761	14.4174	14.3846	14.466	14.4255
AAVLASEK	ENSMUSG00000021919	Chat	Pep_AAVLASEK	17.3408	17.4843	17.3422	17.1926	17.3727	17.3291	17.3887	17.3441	17.2853	17.1771
AAVLFQQVK	ENSMUSG00000040560	Wdr7	Pep_AAVLFQQVK	21.428	21.4199	21.4839	21.5213	21.4781	21.2911	21.3469	21.4366	21.401	21.4901
AAVMATLLFPGQEFK	ENSMUSG00000010911	Apip	Pep_AAVMATLLFPGQEFK	20.4574	20.5268	20.5467	20.537	20.4186	20.5468	20.6451	20.5946	20.7033	20.5817
AAVMHDILDMMPEGIK	ENSMUSG00000020850	Prpf8	Pep_AAVMHDILDMMPEGIK	19.2723	19.2823	19.3299	19.3915	19.3493	19.1226	19.2339	19.2308	19.0762	19.1189
AAVMVHQLSK	ENSMUSG00000006932	Ctnnb1	Pep_AAVMVHQLSK	15.9003	15.9773	15.8959	15.6981	16.0979	15.9831	16.158	15.8001	16.1528	16.2872
AAVMVYDDANKK	ENSMUSG00000022995	Enah	Pep_AAVMVYDDANKK	17.232	17.3927	17.2785	17.2592	17.3877	17.0702	17.2966	17.3207	17.1837	17.223
AAVPILK	ENSMUSG00000039354	Smarcal1	Pep_AAVPILK	18.6087	18.6928	18.5171	18.5861	18.5734	18.6704	18.8459	18.7162	18.837	18.6709
AAVPSGASTGIYEALELRDGDKQR	ENSMUSG00000004267	Eno2	Pep_AAVPSGASTGIYEALELRDGDKQR	15.5178	17.1683	18.3383	16.8648	18.7683	17.4037	16.7311	16.6033	16.7219	15.6495
AAVPTPAK	ENSMUSG00000026234	Ncl	Pep_AAVPTPAK	23.1047	23.0307	23.0811	23.024	23.0883	22.988	23.1138	23.1207	23.1448	23.1607
AAVPTPAKK	ENSMUSG00000026234	Ncl	Pep_AAVPTPAKK	18.2801	18.2799	18.2767	18.3378	19.0345	18.2937	18.4518	18.3556	18.3481	18.348
AAVPTVSDQAAAMQLSQCAK	ENSMUSG00000052698	Tln2	Pep_AAVPTVSDQAAAMQLSQCAK	17.3838	17.3096	17.5289	17.2917	17.5802	17.2844	17.1677	17.3876	17.3149	17.2803
AAVQELSGSILTSEDPEER	ENSMUSG00000019969	Psen1	Pep_AAVQELSGSILTSEDPEER	18.0476	17.9801	18.0531	18.0278	17.6743	18.0259	18.1175	18.0234	18.068	18.0672
AAVQVLDDIEK	ENSMUSG00000023921	Mut	Pep_AAVQVLDDIEK	20.5144	20.487	20.5212	20.48	20.5117	20.2552	20.2918	20.3237	20.4437	20.2798
AAVRPDGDSAPGPVPR	ENSMUSG00000032977	Fam207a	Pep_AAVRPDGDSAPGPVPR	15.8028	16.0597	15.6611	15.7922	15.7077	15.6522	16.0408	15.9593	15.9566	15.5462
AAVSDAMVPK	ENSMUSG00000022246	Rai14	Pep_AAVSDAMVPK	15.5586	15.5689	15.5537	15.4915	15.5626	15.3914	15.7547	15.2986	15.51	15.9964
AAVSGDEK	ENSMUSG00000024169	Ift140	Pep_AAVSGDEK	14.6449	14.6261	14.677	14.5188	14.3745	14.4384	14.6607	14.5025	14.8525	14.914
AAVSGLDKLLDDFEQNPDK	ENSMUSG00000021706	Zfyve16	Pep_AAVSGLDKLLDDFEQNPDK	18.598	18.6616	18.7347	18.9175	18.6868	18.5144	18.8067	18.7447	18.6733	18.5763
AAVSPPSERPR	ENSMUSG00000034570	Inpp5j	Pep_AAVSPPSERPR	15.1228	15.1634	15.1708	15.0696	15.0944	15.2108	15.2861	15.2393	15.2345	15.2464
AAVSQYEK	ENSMUSG00000047193	Dync2h1	Pep_AAVSQYEK	16.3142	16.4998	16.116	16.3518	16.4538	16.0856	15.7333	16.2212	15.7229	15.9275
AAVTPGK	ENSMUSG00000026234	Ncl	Pep_AAVTPGK	21.3978	21.2448	21.3328	21.2119	21.2868	21.1381	21.3612	21.3275	21.2023	21.3196
AAVTPGKK	ENSMUSG00000026234	Ncl	Pep_AAVTPGKK	20.1625	20.0496	20.1105	20.0159	20.0236	19.626	19.9536	19.7758	19.5039	19.7663
AAVVASPLLDQQR	ENSMUSG00000022000	Zc3h13	Pep_AAVVASPLLDQQR	15.9732	15.796	15.8264	15.7642	15.0501	15.7829	16.0495	16.038	15.9405	15.9667
AAVVHGGTGPPAVR	ENSMUSG00000039982	Dtx4	Pep_AAVVHGGTGPPAVR	15.2398	15.092	15.0931	14.9733	15.1833	15.145	15.2725	15.1281	14.9949	15.1584
AAVVTSPPPTTAPHK	ENSMUSG00000029106	Add1	Pep_AAVVTSPPPTTAPHK	20.7091	20.6496	20.6247	20.6475	20.6534	20.7922	20.8961	20.5026	21.0556	21.0745
AAVWEITGAEFSR	ENSMUSG00000020697	Lig3	Pep_AAVWEITGAEFSR	17.9088	17.56	18.4516	17.9	18.1174	18.033	17.7242	17.7879	18.2808	18.4213
AAWDVEWAVLK	ENSMUSG00000052105	Mtcl1	Pep_AAWDVEWAVLK	16.3993	16.6113	16.7071	16.4613	16.66	17.4317	17.3986	17.3659	17.5242	17.3576
AAWEVDSGR	ENSMUSG00000062908	Acadm	Pep_AAWEVDSGR	18.1558	18.0147	17.962	17.9545	17.585	17.9094	18.0097	18.1953	18.0721	17.9769
AAWGEADSR	ENSMUSG00000022840	Adcy5	Pep_AAWGEADSR	15.1691	15.0486	15.1224	15.0791	14.906	14.8805	14.8669	15.0197	15.1115	14.8062
AAWGEETDYTPVWCMR	ENSMUSG00000028684	Urod	Pep_AAWGEETDYTPVWCMR	17.4865	17.4508	17.4647	17.4754	17.4757	17.5627	17.6558	17.6518	17.2549	17.3688
AAWNALQDEVGR	ENSMUSG00000052214	Opa3	Pep_AAWNALQDEVGR	18.8684	18.6873	18.9041	18.899	18.6851	18.472	18.6226	18.6141	18.7491	18.542
AAWTDTALTSK	ENSMUSG00000057637	Prdm2	Pep_AAWTDTALTSK	15.4724	15.6543	15.5612	15.5562	15.4795	15.2895	15.6709	15.6303	15.4852	15.6566
AAWYTAGIVGGLSTVAMCAPSEK	ENSMUSG00000041028	Ghitm	Pep_AAWYTAGIVGGLSTVAMCAPSEK	15.544	15.8457	15.8799	15.4761	15.3084	15.4326	15.2688	15.5651	15.0048	14.926
AAYADLLTPLISK	ENSMUSG00000040389	Wdr47	Pep_AAYADLLTPLISK	19.865	19.9656	19.9199	20.0045	20.1019	20.104	19.9425	19.8755	19.6664	19.7119
AAYCQSK	ENSMUSG00000008435	Rdh13	Pep_AAYCQSK	15.3931	15.3381	15.5552	15.2765	15.3895	14.9431	14.7142	14.9253	14.5542	14.877
AAYDAFNSWK	ENSMUSG00000035936	Aldh5a1	Pep_AAYDAFNSWK	20.3432	20.4048	20.3144	20.3721	20.7044	20.2909	20.3406	20.3039	20.0418	20.048
AAYDREESPNLEEYEPNTVASLLK	ENSMUSG00000024096	Ralbp1	Pep_AAYDREESPNLEEYEPNTVASLLK	17.1308	17.2829	17.3669	17.3471	17.621	17.4803	17.4544	17.4053	17.2065	17.2367
AAYDVSSFSFFQR	ENSMUSG00000002741	Ykt6	Pep_AAYDVSSFSFFQR	16.7122	16.9127	16.8831	16.7951	17.0099	17.0082	16.7706	16.8757	16.4324	16.6875
AAYEAELGDAR	ENSMUSG00000028063	Lmna	Pep_AAYEAELGDAR	17.8417	17.5491	17.313	16.9222	17.8767	17.2652	17.9601	17.1447	16.5938	17.6266
AAYFEK	ENSMUSG00000002455	Prpf6	Pep_AAYFEK	18.6041	18.7881	18.6041	18.7313	18.8615	18.6924	18.6604	18.6583	18.2986	18.5154
AAYFGIYDTAK	ENSMUSG00000016319	Slc25a5	Pep_AAYFGIYDTAK	22.195	22.2602	22.3046	21.9415	21.8155	22.2042	22.1387	21.9845	20.5564	21.5194
AAYFGVYDTAK	ENSMUSG00000031633	Slc25a4	Pep_AAYFGVYDTAK	23.4574	23.6651	23.7386	23.2661	23.4082	23.6989	23.6772	23.4704	22.0558	22.8999
AAYGNSQAVGER	ENSMUSG00000037876	Jmjd1c	Pep_AAYGNSQAVGER	12.8321	12.671	12.3544	12.6039	12.5768	12.5789	12.783	12.7871	12.7254	12.9366
AAYIYIR	ENSMUSG00000037916	Ndufv1	Pep_AAYIYIR	18.2873	18.5763	18.3157	18.377	18.6775	18.533	18.3764	18.3676	18.1	18.2642
AAYLDDLR	ENSMUSG00000040472	Rabggta	Pep_AAYLDDLR	18.7257	18.8209	18.7515	18.7937	18.854	18.6574	18.6687	18.7044	18.554	18.7192
AAYLLGCSLEELSSAIFK	ENSMUSG00000000631	Myo18a	Pep_AAYLLGCSLEELSSAIFK	13.4616	13.359	13.2416	13.8636	12.0402	13.9202	13.8071	13.876	13.1709	13.774
AAYLQENGKPLDEVLR	ENSMUSG00000024659	Anxa1	Pep_AAYLQENGKPLDEVLR	19.2415	19.0977	19.1889	19.017	19.069	19.4512	19.4039	19.2215	18.7782	20.5417
AAYNLVR	ENSMUSG00000031827	Cotl1	Pep_AAYNLVR	22.0846	22.1088	21.9837	22.0556	22.1933	22.4516	22.419	22.1836	22.3682	22.5001
AAYNPGQAVPWNAVK	ENSMUSG00000033712	Ccar2	Pep_AAYNPGQAVPWNAVK	20.2936	20.4119	20.2952	20.4826	20.6789	20.4864	20.434	20.4305	20.1142	20.324
AAYNVTLLNFMDPQK	ENSMUSG00000055932	Fto	Pep_AAYNVTLLNFMDPQK	18.7899	18.8725	18.7069	18.7564	18.9377	18.8009	18.7025	18.8933	18.3169	18.4668
AAYPDLENPPLIVTPSQQPK	ENSMUSG00000018848	Rars	Pep_AAYPDLENPPLIVTPSQQPK	18.9352	18.8996	18.8257	19.04	19.084	19.0152	18.8541	18.9821	18.7062	18.7943
AAYQVAALPR	ENSMUSG00000022323	Hrsp12	Pep_AAYQVAALPR	20.1557	20.1946	19.9342	20.6609	20.7004	20.6167	20.561	20.6064	19.7775	19.898
ACAAQTK	ENSMUSG00000002102	Psmc3	Pep_ACAAQTK	13.5622	13.9381	14.3141	13.9564	14.3229	14.2491	14.028	15.0629	14.3027	14.5899
ACACAHGMLAEDGASCR	ENSMUSG00000040249	Lrp1	Pep_ACACAHGMLAEDGASCR	15.5894	15.1026	15.4531	15.2475	15.0222	15.4207	15.0264	15.567	15.4591	15.3954
ACADATLSQITNNIDPVGR	ENSMUSG00000029064	Gnb1	Pep_ACADATLSQITNNIDPVGR	24.9563	24.7684	25.0046	24.8854	24.4116	23.9769	23.5227	24.1386	24.1119	23.798
ACADITLAELVSGLEVVGR	ENSMUSG00000023439	Gnb3	Pep_ACADITLAELVSGLEVVGR	22.7916	22.8438	23.2067	23.1578	23.0867	23.3072	23.0768	23.3106	23.4812	23.1455
ACAEEEEEEEEEEEEPEPERV	ENSMUSG00000035478	Mbd3	Pep_ACAEEEEEEEEEEEEPEPERV	14.7739	15.0498	15.0101	14.5521	14.9594	15.3073	15.0939	15.0367	15.2871	15.0212
ACAEFLQPAK	ENSMUSG00000025184	R3hcc1l	Pep_ACAEFLQPAK	14.7023	14.3432	14.5331	14.2323	14.0901	15.2921	15.4933	15.665	15.5425	15.6451
ACAEIAAQR	ENSMUSG00000066036	Ubr4	Pep_ACAEIAAQR	17.0171	16.8951	17.2775	16.7687	16.5628	17.0204	16.6424	17.069	16.671	16.6484
ACAELHQNVNVK	ENSMUSG00000031696	Vps35	Pep_ACAELHQNVNVK	19.9612	20.0526	20.15	20.0349	19.8035	20.0917	19.7706	20.3939	20.1672	20.0798
ACAEQIVTK	ENSMUSG00000059495	Arhgef12	Pep_ACAEQIVTK	17.391	17.4316	17.4957	17.3371	17.1359	17.5432	17.4639	17.5821	17.4117	17.5967
ACAETIDPASLWEY	ENSMUSG00000029581	Fscn1	Pep_ACAETIDPASLWEY	19.6861	19.7351	19.8804	19.7044	19.7364	20.0141	19.814	20.1426	19.6662	19.773
ACALSIAESCRPGDK	ENSMUSG00000021577	Sdha	Pep_ACALSIAESCRPGDK	19.9642	19.7762	20.193	19.9309	19.6773	19.9311	19.4588	20.3003	19.9051	19.7555
ACALSIAESCRPGDKVPSIK	ENSMUSG00000021577	Sdha	Pep_ACALSIAESCRPGDKVPSIK	17.5251	17.5863	17.8056	17.6872	17.7997	17.5485	17.4332	17.855	17.5497	17.4829
ACANDLLIDEFLK	ENSMUSG00000071369	Map3k5	Pep_ACANDLLIDEFLK	17.8995	17.8655	17.8631	17.9433	17.8974	18.2476	18.3032	18.0042	18.4394	18.4025
ACASASAPAGLR	ENSMUSG00000036046	5031439G07Rik	Pep_ACASASAPAGLR	17.1347	16.9674	16.9429	17.0648	17.1	16.9528	17.2932	16.9988	17.0303	16.7363
ACASDSQSSISK	ENSMUSG00000034354	Mtmr3	Pep_ACASDSQSSISK	13.4576	13.4349	13.1019	13.4282	13.029	13.7334	13.5358	13.6399	13.3722	13.667
ACATGGEETGK	ENSMUSG00000046049	Rp1l1	Pep_ACATGGEETGK	16.4834	16.2396	16.5082	16.2038	15.802	16.4354	15.9953	16.2824	16.7409	16.5364
ACAVEVK	ENSMUSG00000013465	Nelfb	Pep_ACAVEVK	17.2279	17.3004	17.589	17.1498	17.1597	17.2737	17.0764	17.429	17.437	17.422
ACCVFIFQPNGK	ENSMUSG00000027993	Trim2	Pep_ACCVFIFQPNGK	16.0001	16.0478	16.2482	15.8834	15.9009	16.2201	15.7714	16.5678	16.3296	16.1418
ACDEGHIIPK	ENSMUSG00000027332	Ivd	Pep_ACDEGHIIPK	19.5397	19.7805	19.3824	19.7497	19.4559	19.6266	19.2297	19.8366	19.5317	19.7958
ACDELELHQR	ENSMUSG00000021156	Zmynd11	Pep_ACDELELHQR	17.5374	17.4224	17.5287	17.212	17.6778	17.2265	17.2555	17.2204	17.3082	17.3049
ACDLGHVWACANASR	ENSMUSG00000048351	Coa7	Pep_ACDLGHVWACANASR	17.0648	16.7033	17.4615	17.1021	17.072	16.9501	16.5233	17.0842	16.9933	16.8963
ACDLPAWVHFPDTER	ENSMUSG00000021171	Esyt2	Pep_ACDLPAWVHFPDTER	16.8403	16.9321	17.128	16.7912	16.9797	16.9178	16.7882	17.0171	17.1523	16.946
ACDQEKPAPSFSCLK	ENSMUSG00000030878	Cdr2	Pep_ACDQEKPAPSFSCLK	16.0623	15.9434	17.446	15.3352	16.3002	16.5909	15.0148	15.1919	15.8779	15.835
ACDYIQELR	ENSMUSG00000026641	Usf1	Pep_ACDYIQELR	17.5632	17.5828	17.5343	17.4446	17.7365	17.6797	17.6082	17.8466	17.6135	17.6058
ACDYIR	ENSMUSG00000058239	Usf2	Pep_ACDYIR	18.3282	18.2219	18.4628	18.3718	18.3479	18.3224	18.1998	18.2658	18.2651	18.301
ACEESGGLDPK	ENSMUSG00000034810	Scn7a	Pep_ACEESGGLDPK	16.5393	16.5248	15.8153	16.5345	16.0504	16.6896	16.6648	16.9388	16.337	16.4687
ACEFAGFQCQIQFGPHNEQK	ENSMUSG00000028465	Tln1	Pep_ACEFAGFQCQIQFGPHNEQK	14.9159	14.8965	15.2318	14.7033	14.8127	15.0741	14.5623	15.7824	15.5379	15.2624
ACEGQENAIK	ENSMUSG00000021587	Pcsk1	Pep_ACEGQENAIK	13.9201	13.8414	13.4338	13.329	13.7643	13.6767	13.8767	14.013	13.7721	13.7998
ACELLAIDK	ENSMUSG00000028974	Dffa	Pep_ACELLAIDK	18.4008	18.4645	18.656	18.3696	18.2859	18.0931	17.8374	18.3977	18.2677	18.0659
ACEQPTHWK	ENSMUSG00000020260	Pofut2	Pep_ACEQPTHWK	19.4154	19.4013	19.3676	19.3595	19.5918	19.5585	19.3519	19.4759	19.6589	19.5689
ACESFLLDNR	ENSMUSG00000034853	Acot11	Pep_ACESFLLDNR	18.1439	17.9985	18.3396	18.0331	17.7516	18.0426	17.6418	18.2145	18.0398	17.9013
ACEVALEEIK	ENSMUSG00000067851	Arfgef1	Pep_ACEVALEEIK	15.5258	15.38	15.8691	15.6543	15.3293	15.6801	15.5803	15.8084	15.8248	15.8229
ACFDCGAK	ENSMUSG00000027255	Arfgap2	Pep_ACFDCGAK	18.1581	18.0576	18.0714	17.9639	18.0729	18.3428	18.1654	18.3809	18.5133	18.3419
ACFGAENLMR	ENSMUSG00000025266	Gnl3l	Pep_ACFGAENLMR	15.7628	15.7168	15.3841	15.5991	15.6575	15.4828	15.4471	15.7725	15.676	15.697
ACFHCETCK	ENSMUSG00000038366	Lasp1	Pep_ACFHCETCK	20.7267	20.7317	20.9982	20.5601	20.2383	20.7451	20.1886	20.9487	20.7843	20.5963
ACFLSETVK	ENSMUSG00000020988	L2hgdh	Pep_ACFLSETVK	17.2821	17.3533	17.5263	17.2646	17.2735	17.2356	16.9386	17.417	17.3496	17.1287
ACFTMDPK	ENSMUSG00000007029	Vars	Pep_ACFTMDPK	17.7113	17.5897	17.6291	17.5757	17.482	17.6374	17.3669	17.9221	17.7081	17.5797
ACFYNLDK	ENSMUSG00000037197	Rbm17	Pep_ACFYNLDK	17.9201	17.666	17.9894	17.6806	17.7127	18.0562	17.918	18.0674	17.8017	17.8273
ACGANLPENFSISQIFSQAMAAR	ENSMUSG00000022040	Ephx2	Pep_ACGANLPENFSISQIFSQAMAAR	18.5871	18.4945	18.5296	18.5142	18.9116	18.7912	18.5818	18.6152	18.8845	18.7037
ACGCDLAEGGFFVR	ENSMUSG00000029095	Ablim2	Pep_ACGCDLAEGGFFVR	16.9359	16.7423	17.1633	16.7373	17.072	17.0158	16.9189	17.2156	17.2163	16.9542
ACGDSTLTQITAGLDPVGR	ENSMUSG00000029713	Gnb2	Pep_ACGDSTLTQITAGLDPVGR	20.2976	20.3052	20.4725	20.3588	20.3767	20.4005	20.3449	20.5292	20.5193	20.4826
ACGEEFACPELEALFR	ENSMUSG00000020431	Adcy1	Pep_ACGEEFACPELEALFR	15.256	15.4263	15.477	15.5702	15.3019	15.4881	15.3921	15.6726	15.7214	15.4864
ACGEFVFLMDR	ENSMUSG00000023186	Vwa5a	Pep_ACGEFVFLMDR	15.8246	16.0794	16.4942	15.9486	15.7084	16.7407	16.8188	16.9156	16.9695	17.0218
ACGEGFCDSCSSK	ENSMUSG00000042628	Zfyve1	Pep_ACGEGFCDSCSSK	14.0959	14.0923	14.2004	13.5893	14.4102	14.1509	13.905	14.4089	13.9554	13.9563
ACGLGEGDTEVFPTLHVVR	ENSMUSG00000028467	Gba2	Pep_ACGLGEGDTEVFPTLHVVR	17.1752	17.2565	17.2552	17.2774	17.3251	17.4047	17.0279	17.5055	17.399	17.3706
ACGLIIFR	ENSMUSG00000028443	Nudt2	Pep_ACGLIIFR	17.9121	17.7469	17.9708	17.7754	17.5494	17.7532	17.2077	17.9873	17.8753	17.6279
ACGLNFADLMGR	ENSMUSG00000034993	Vat1	Pep_ACGLNFADLMGR	19.4154	19.4862	19.6329	19.4066	19.5699	19.7004	19.5303	19.8489	19.4679	19.4866
ACGLNFIDLMVR	ENSMUSG00000046844	Vat1l	Pep_ACGLNFIDLMVR	20.0303	19.8986	20.1943	19.8681	19.8828	20.2228	19.8348	20.3969	20.147	19.9414
ACGNFGIPCELR	ENSMUSG00000029247	Paics	Pep_ACGNFGIPCELR	16.844	16.8982	17.0029	16.9348	16.8716	17.0231	16.9918	17.0633	17.0784	17.2009
ACGQIFCGK	ENSMUSG00000025793	Hgs	Pep_ACGQIFCGK	19.1901	19.0573	19.3752	19.0596	18.9731	19.1183	18.9405	19.2855	19.4916	19.2021
ACGVDYEVK	ENSMUSG00000018909	Arrb1	Pep_ACGVDYEVK	19.4857	19.4115	19.3991	19.4023	19.5962	19.6404	19.4847	19.5626	19.5156	19.4289
ACHDDVTDPK	ENSMUSG00000063142	Kcnma1	Pep_ACHDDVTDPK	15.6754	15.8334	15.7217	15.7422	15.7929	15.8283	15.7284	15.698	15.7138	15.7895
ACHPRCAEHGTCRDGK	ENSMUSG00000048078	Tenm4	Pep_ACHPRCAEHGTCRDGK	14.1171	14.0272	14.0918	13.9642	13.7948	13.9537	14.1818	14.0914	14.285	14.2713
ACHQLHQEGK	ENSMUSG00000028743	Akr7a5	Pep_ACHQLHQEGK	15.197	15.1938	15.2071	15.173	15.2926	15.3623	15.197	15.3456	15.4066	15.0719
ACIENGTSCIDICGEPQFLELMHAK	ENSMUSG00000038936	Sccpdh	Pep_ACIENGTSCIDICGEPQFLELMHAK	18.8022	18.7058	18.9179	18.6261	18.8303	18.8924	18.3133	19.1125	19.1137	18.8266
ACIGNTLCQK	ENSMUSG00000035898	Uba6	Pep_ACIGNTLCQK	15.0501	15.2165	15.3121	14.9709	15.0031	15.2674	14.7496	15.4715	15.1261	15.1626
ACIPQSFTVDSSK	ENSMUSG00000025278	Flnb	Pep_ACIPQSFTVDSSK	14.7684	14.7207	14.9863	15.0153	14.8111	14.5135	14.9349	15.2451	15.3496	15.0777
ACLDDSYASGEGLK	ENSMUSG00000034312	Iqsec1	Pep_ACLDDSYASGEGLK	18.9664	18.9321	18.993	19.1016	18.8797	19.0834	18.9614	19.0191	18.9106	19.0153
ACLGGLPSNAYAAIK	ENSMUSG00000083282	Ctsf	Pep_ACLGGLPSNAYAAIK	14.9103	14.7856	14.8067	15.0078	15.1048	15.5203	15.7272	15.6671	15.1244	15.4418
ACLIFFDEIDAIGGAR	ENSMUSG00000028932	Psmc2	Pep_ACLIFFDEIDAIGGAR	16.8607	16.8914	17.1038	16.9722	16.8925	17.1013	16.8788	17.153	17.2873	17.0772
ACLIHNELLEK	ENSMUSG00000040651	Fam208a	Pep_ACLIHNELLEK	17.8011	17.8395	18.1444	17.9673	17.8313	18.1613	18.0394	18.4901	18.267	18.1871
ACLILR	ENSMUSG00000036323	Srp72	Pep_ACLILR	18.8821	19.0012	18.9939	18.8487	18.9166	19.0211	18.7863	19.1118	19.037	19.0252
ACLISLGYDIGNDPQGEAEFAR	ENSMUSG00000015143	Actn1	Pep_ACLISLGYDIGNDPQGEAEFAR	15.8789	16.2751	16.2611	16.3647	16.2209	15.9775	16.0217	16.2553	16.3834	16.1078
ACLISLGYDVENDR	ENSMUSG00000054808	Actn4	Pep_ACLISLGYDVENDR	19.1252	19.2511	19.4404	19.2626	19.2787	19.4275	19.3981	19.72	19.3205	19.4677
ACLLAAALGTTGER	ENSMUSG00000055675	Kbtbd11	Pep_ACLLAAALGTTGER	16.3988	16.022	16.3644	15.979	16.0777	16.1162	15.8467	16.3495	16.0174	16.2627
ACLLCSLVK	ENSMUSG00000020485	Supt4a	Pep_ACLLCSLVK	17.9364	17.8995	17.9369	17.7101	17.8845	17.9501	17.6723	18.0199	18.0006	17.8946
ACLNFLK	ENSMUSG00000015757	Ppil4	Pep_ACLNFLK	17.9498	17.8457	18.0206	17.7549	17.506	17.7803	17.7481	17.9875	17.7411	17.6865
ACLQVGTSEEMK	ENSMUSG00000001855	Nup214	Pep_ACLQVGTSEEMK	14.9601	15.0316	14.5467	14.9081	14.8335	14.8249	14.3651	15.2388	14.5104	15.0376
ACLSALSEVK	ENSMUSG00000041720	Pi4ka	Pep_ACLSALSEVK	19.6489	19.6857	19.5513	19.6129	19.6126	19.6592	19.4086	19.7683	19.4264	19.5261
ACLYAGVK	ENSMUSG00000026473	Glul	Pep_ACLYAGVK	25.1249	25.1294	25.3262	25.075	25.1067	24.5096	23.9846	24.9063	24.2646	24.1079
ACNLDDTCK	ENSMUSG00000025089	Gfra1	Pep_ACNLDDTCK	15.5967	15.4564	15.6582	15.4294	15.7058	15.6681	15.4671	15.8981	15.4894	15.6112
ACNLDDTCKK	ENSMUSG00000025089	Gfra1	Pep_ACNLDDTCKK	15.663	15.3448	15.7378	15.374	15.892	15.3161	15.6308	15.4787	15.7885	15.482
ACPAACTCSHVER	ENSMUSG00000051228	Nyx	Pep_ACPAACTCSHVER	14.2087	14.106	14.2565	14.0801	14.4401	13.9467	13.7857	14.0326	14.0931	13.8081
ACPCASSSQVLQELLSR	ENSMUSG00000015829	Tnr	Pep_ACPCASSSQVLQELLSR	18.5815	18.2874	18.7417	18.5791	18.5766	18.6807	18.492	18.5584	18.6929	18.6379
ACPDAVEK	ENSMUSG00000032625	Thsd7a	Pep_ACPDAVEK	16.6731	16.4581	16.6247	16.5671	16.5727	16.6248	16.6489	16.5632	16.4683	16.6373
ACPDAVEKEPCSLNK	ENSMUSG00000032625	Thsd7a	Pep_ACPDAVEKEPCSLNK	17.1947	17.264	16.937	17.2453	17.2263	17.0276	17.0322	17.1696	17.0135	17.1294
ACPHYGK	ENSMUSG00000023827	Agpat4	Pep_ACPHYGK	17.5145	17.5805	17.6262	17.6381	17.9006	17.5629	17.5339	17.2991	17.3954	17.4415
ACPRPEGLNFQDLR	ENSMUSG00000028884	Rpa2	Pep_ACPRPEGLNFQDLR	19.1887	19.0055	19.2198	19.0351	18.9004	18.7678	18.8136	18.8832	18.9762	18.7822
ACQAATSDSELLK	ENSMUSG00000052698	Tln2	Pep_ACQAATSDSELLK	19.6249	19.5593	19.7478	19.577	19.473	19.7429	19.3382	19.9689	19.6982	19.6209
ACQEVLEK	ENSMUSG00000038861	Pi4kb	Pep_ACQEVLEK	16.1884	16.1175	16.3862	15.9504	16.2226	16.2095	16.1357	16.2231	16.3523	16.2078
ACQFPVSLLEECSGVTDANFGYSK	ENSMUSG00000032412	Atp1b3	Pep_ACQFPVSLLEECSGVTDANFGYSK	20.7929	20.7727	20.9956	20.8647	21.0174	20.6625	20.5157	20.8284	20.5805	20.6534
ACQIFVR	ENSMUSG00000059208	Hnrnpm	Pep_ACQIFVR	19.4503	19.2658	19.6502	19.3021	19.1817	19.5228	19.345	19.6928	19.5375	19.5113
ACQLSVVVDDKK	ENSMUSG00000004099	Dnmt1	Pep_ACQLSVVVDDKK	17.6927	17.87	17.8911	17.9011	17.8691	18.0548	17.9475	18.0334	18.0732	17.9792
ACQQLDAQK	ENSMUSG00000050668	Gpatch11	Pep_ACQQLDAQK	18.2449	18.3295	18.344	18.1392	18.1694	18.294	18.1047	18.4567	18.3473	18.2391
ACQSIYPLHDVFVR	ENSMUSG00000028081	Rps3a1	Pep_ACQSIYPLHDVFVR	19.7858	19.7147	20.1698	19.8433	20.1907	20.2807	19.9823	20.0026	20.4186	20.4282
ACSAPGGLVPSEKPPTMSQAQPSIPR	ENSMUSG00000032120	C2cd2l	Pep_ACSAPGGLVPSEKPPTMSQAQPSIPR	18.1209	18.1595	18.1866	18.3	18.1197	18.1547	17.9805	18.1957	17.976	18.107
ACSAPGGLVPSEKPPTMSQAQPSIPRPTR	ENSMUSG00000032120	C2cd2l	Pep_ACSAPGGLVPSEKPPTMSQAQPSIPRPTR	20.0111	20.0982	20.1765	20.3768	20.3333	20.0533	19.8089	20.1733	19.8083	19.8512
ACSDELTVYK	ENSMUSG00000049313	Sorl1	Pep_ACSDELTVYK	14.8447	14.559	14.1313	14.3756	14.0739	14.4262	14.7462	14.4458	14.9371	14.5133
ACSDSLESIPAGQVASDDLR	ENSMUSG00000021910	Nisch	Pep_ACSDSLESIPAGQVASDDLR	12.5021	12.5985	12.6428	12.3624	12.6848	12.445	12.4192	12.8564	12.6021	12.5775
ACSLVR	ENSMUSG00000022751	Nit2	Pep_ACSLVR	19.2618	19.1337	19.4035	19.2455	19.3121	19.3622	19.1562	19.4534	19.2597	19.2595
ACSTNDLK	ENSMUSG00000026496	Parp1	Pep_ACSTNDLK	17.7552	17.9503	18.0337	17.7816	17.828	18.1814	18.1543	18.26	18.1249	18.2537
ACTFIK	ENSMUSG00000027642	Rpn2	Pep_ACTFIK	19.8231	19.7358	19.9175	19.7181	19.5957	19.7646	19.5967	19.9464	19.8561	19.8161
ACTGSLNMTLQR	ENSMUSG00000028273	Pdlim5	Pep_ACTGSLNMTLQR	16.5345	16.1138	16.5919	16.5377	16.3337	16.4313	16.5587	16.4005	16.3429	16.6545
ACTILLR	ENSMUSG00000001416	Cct3	Pep_ACTILLR	22.329	21.492	22.3667	21.7902	21.8212	21.6861	21.8384	21.5549	21.3844	22.0123
ACTNPIDQK	ENSMUSG00000026816	Gtf3c5	Pep_ACTNPIDQK	17.6535	17.6698	17.61	17.5928	17.6575	17.3064	17.2134	17.3545	17.5553	17.4259
ACTTEEDQEK	ENSMUSG00000027823	Gmps	Pep_ACTTEEDQEK	20.3718	20.3663	20.4236	20.3283	20.3318	20.414	20.244	20.4736	20.556	20.5111
ACVAGTSDAEAVK	ENSMUSG00000021843	Ktn1	Pep_ACVAGTSDAEAVK	19.5436	19.4022	19.6633	19.5587	19.3856	19.5213	19.2487	19.5275	19.6961	19.5462
ACVDTALENLSTLK	ENSMUSG00000025153	Fasn	Pep_ACVDTALENLSTLK	19.9898	20.1	20.3864	20.0292	19.8971	20.1125	19.7806	20.4667	20.1587	20.1531
ACVIHGTDLK	ENSMUSG00000040907	Atp1a3	Pep_ACVIHGTDLK	21.5765	21.5976	21.9165	21.5699	22.3743	22.9358	21.8725	21.4163	23.6296	23.4707
ACVIHGTDLKDFTSEQIDEILQNHTEIVFAR	ENSMUSG00000040907	Atp1a3	Pep_ACVIHGTDLKDFTSEQIDEILQNHTEIVFAR	16.9458	17.4415	17.3479	17.0701	18.4955	18.1883	17.2758	16.1534	18.9721	18.4016
ACVLQR	ENSMUSG00000066036	Ubr4	Pep_ACVLQR	17.6449	17.7493	17.9077	17.6946	17.4806	17.743	17.5501	17.8628	17.718	17.7384
ACVQGECGVCHYCR	ENSMUSG00000054611	Kdm2a	Pep_ACVQGECGVCHYCR	15.7454	15.8869	15.9376	15.69	16.102	15.8964	15.6266	15.8809	15.9567	15.9013
ACVQVLDPK	ENSMUSG00000025512	Chid1	Pep_ACVQVLDPK	16.6881	16.7623	16.8636	16.6865	16.6326	16.961	16.6068	17.2479	17.0128	16.8831
ACVVAGLR	ENSMUSG00000029059	Fam213b	Pep_ACVVAGLR	18.8375	18.8938	19.0315	18.8666	18.8948	19.0225	18.9419	18.936	19.0553	18.9613
ACYALENFVENLGPK	ENSMUSG00000002319	Ipo4	Pep_ACYALENFVENLGPK	16.9028	16.9087	17.242	17.0848	17.1264	18.218	17.9598	18.2338	17.8166	18.0256
ACYGVLR	ENSMUSG00000030744	Rps3	Pep_ACYGVLR	19.7184	19.7075	19.8257	19.6595	19.5845	19.9053	19.6358	20.0012	19.3889	19.6946
ACYLSINPQKDEALETEK	ENSMUSG00000037351	Actr1b	Pep_ACYLSINPQKDEALETEK	18.0416	18.0844	18.3314	18.1764	18.0325	18.2317	17.7633	18.4313	18.0956	18.1229
ACYLSINPQKDETLETEK	ENSMUSG00000025228	Actr1a	Pep_ACYLSINPQKDETLETEK	19.3942	19.484	19.6727	19.2092	19.45	19.7499	19.4421	19.8853	19.2395	19.2871
ADAATSFLR	ENSMUSG00000031543	Ank1	Pep_ADAATSFLR	16.2386	16.3006	16.4067	16.3609	16.1523	16.1348	16.2011	16.1661	16.0207	16.2379
ADAAWTK	ENSMUSG00000024120	Lrpprc	Pep_ADAAWTK	19.9897	20.0848	20.0056	19.9992	19.9644	20.001	19.8849	19.8846	20.0301	19.9725
ADADLTLLWAEWQGR	ENSMUSG00000021094	Dhrs7	Pep_ADADLTLLWAEWQGR	15.6397	15.8955	15.7949	15.432	15.6003	15.6995	15.5258	15.7362	15.9806	15.6462
ADAECYTALK	ENSMUSG00000031483	Erlin2	Pep_ADAECYTALK	19.5368	19.5517	19.8489	19.5164	19.5983	19.4787	19.2633	19.6496	19.239	19.2452
ADAEEEAATR	ENSMUSG00000027012	Dync1i2	Pep_ADAEEEAATR	19.6279	19.5279	19.6196	19.5566	19.4385	19.5097	19.5135	19.4457	19.582	19.4123
ADAEENLEDVMEEVR	ENSMUSG00000039704	Lmbrd2	Pep_ADAEENLEDVMEEVR	17.472	17.4518	17.5747	17.5093	17.3406	17.5253	17.5738	17.5611	17.518	17.4469
ADAEGESDLENSR	ENSMUSG00000028465	Tln1	Pep_ADAEGESDLENSR	17.4307	17.4761	17.3703	17.4771	17.6439	17.6997	17.7414	17.63	17.6844	17.7485
ADAELDDPESEDMER	ENSMUSG00000010066	Cacna2d2	Pep_ADAELDDPESEDMER	16.6012	16.9445	16.7213	17.1396	16.6223	16.5941	16.6625	16.344	16.3975	16.7753
ADAENAMR	ENSMUSG00000022774	Ncbp2	Pep_ADAENAMR	17.8417	17.7942	17.9003	17.646	17.9536	17.6458	17.695	17.6717	17.4398	17.7646
ADAEVLR	ENSMUSG00000027712	Anxa5	Pep_ADAEVLR	21.7217	21.6697	21.6038	21.5738	21.6122	21.9403	21.9819	21.804	21.953	21.926
ADAEVLRK	ENSMUSG00000027712	Anxa5	Pep_ADAEVLRK	19.8314	20.0573	19.8101	19.9316	20.8364	20.2016	20.2724	20.0179	20.4096	20.2045
ADAGFVYSEAVASHYMR	ENSMUSG00000031012	Cask	Pep_ADAGFVYSEAVASHYMR	16.9801	17.0441	17.0647	16.9874	17.2972	17.3887	17.1262	17.0949	16.9932	17.0881
ADAGGEDAILQTR	ENSMUSG00000022663	Atg3	Pep_ADAGGEDAILQTR	20.2863	20.3172	20.282	20.3073	20.1847	20.3335	20.2849	20.2165	20.4683	20.3586
ADAGGELNLAR	ENSMUSG00000021226	Acot2	Pep_ADAGGELNLAR	17.7127	17.7811	17.6197	17.682	17.8167	17.6186	17.6714	17.6678	17.8256	17.6607
ADAHSMELEEK	ENSMUSG00000027350	Chgb	Pep_ADAHSMELEEK	18.0552	18.1026	18.2048	18.3634	18.272	18.578	18.9257	18.584	18.4342	18.5917
ADAKDPASLPQCLGPGCVR	ENSMUSG00000024560	Cxxc1	Pep_ADAKDPASLPQCLGPGCVR	16.2118	16.3926	16.1806	16.1996	16.1263	16.2866	16.3091	16.2757	16.3369	16.346
ADALQAGASQFESSAAK	ENSMUSG00000030337	Vamp1	Pep_ADALQAGASQFESSAAK	20.775	20.8645	20.6715	20.7181	20.7264	20.6183	20.6231	20.5824	20.6317	20.5698
ADALQLSVK	ENSMUSG00000056962	Jmjd6	Pep_ADALQLSVK	17.4654	17.5157	17.2914	17.5239	17.5118	17.5423	17.4833	17.5547	17.5454	17.5146
ADANLLTDTGTESSPR	ENSMUSG00000061286	Exosc5	Pep_ADANLLTDTGTESSPR	14.9736	14.985	14.9573	15.0562	15.165	15.0368	15.0922	14.9286	15.0179	14.9845
ADAPQIQSSTSLVTSEPVTRPK	ENSMUSG00000070583	Fv1	Pep_ADAPQIQSSTSLVTSEPVTRPK	16.4955	16.5263	16.596	16.412	16.2095	16.6416	16.6978	16.7246	16.6834	16.6566
ADAQPPAR	ENSMUSG00000038538	Ubn2	Pep_ADAQPPAR	16.5356	16.509	16.3928	16.3134	16.3354	16.3194	16.3746	16.2722	16.5477	16.5383
ADAQTPEEVGPSEASLR	ENSMUSG00000042111	Ccdc115	Pep_ADAQTPEEVGPSEASLR	16.9181	17.0619	17.0756	16.8712	17.0986	16.9045	17.0186	16.8304	16.8556	16.8995
ADASLFPPASTPSSLPGLEVSR	ENSMUSG00000026924	Sec16a	Pep_ADASLFPPASTPSSLPGLEVSR	17.2162	17.3245	17.0407	17.0032	17.1528	17.4266	16.9743	17.1586	17.002	16.9904
ADASSLTVDVTSPASK	ENSMUSG00000014959	Gorasp2	Pep_ADASSLTVDVTSPASK	20.367	20.3009	20.3374	20.3919	20.298	20.3228	20.319	20.2884	20.4083	20.2532
ADATNVNNWHWTER	ENSMUSG00000021037	Ahsa1	Pep_ADATNVNNWHWTER	15.7677	15.5416	16.0389	15.8057	16.4709	16.5498	16.341	15.4918	17.2609	17.13
ADCASGIFLAAEK	ENSMUSG00000031731	Ap1g1	Pep_ADCASGIFLAAEK	20.3672	20.387	20.5655	20.4179	20.2278	20.6543	20.3639	20.7851	20.7094	20.6496
ADCGCTYQLR	ENSMUSG00000055401	Fbxo6	Pep_ADCGCTYQLR	13.5592	13.3108	13.2803	13.39	13.4946	13.2109	13.2783	13.2646	13.4626	13.3103
ADCGQGDKADEKDGK	ENSMUSG00000030264	Thumpd3	Pep_ADCGQGDKADEKDGK	14.7101	15.1278	14.8299	14.7609	14.7512	14.532	14.7234	15.0803	15.1659	14.5265
ADCIEVQVQSSDTPVTQTTEAVK	ENSMUSG00000038587	Akap12	Pep_ADCIEVQVQSSDTPVTQTTEAVK	14.3221	13.9099	14.4246	14.3188	14.4114	14.6722	14.5989	14.6334	14.6253	14.7025
ADCKEEHDIPR	ENSMUSG00000028013	Ppa2	Pep_ADCKEEHDIPR	21.0204	21.0205	21.0623	21.003	20.8695	20.6626	20.798	20.9298	20.8762	20.8021
ADCLIAR	ENSMUSG00000040820	Hlcs	Pep_ADCLIAR	17.1048	17.0443	17.202	17.2409	17.1097	17.1385	16.9721	17.0978	17.1243	16.9734
ADCLSTGTELLR	ENSMUSG00000040327	Cul9	Pep_ADCLSTGTELLR	15.1877	15.1514	15.1119	14.8314	15.1732	15.3053	15.3263	15.4042	15.5347	15.2218
ADCLVPSEIR	ENSMUSG00000072214	Sept5	Pep_ADCLVPSEIR	19.0717	19.2234	19.048	19.0778	19.2265	19.1147	19.0255	19.1505	19.1168	19.1633
ADCLVPSEIRK	ENSMUSG00000072214	Sept5	Pep_ADCLVPSEIRK	16.9435	17.1576	17.3467	17.2141	17.9812	17.271	16.9746	17.1632	17.2392	17.3556
ADCPTMEAQTTLTTNDIVISK	ENSMUSG00000024474	Ik	Pep_ADCPTMEAQTTLTTNDIVISK	17.1324	17.2508	17.4925	17.3954	17.2094	17.2096	17.2192	17.3519	17.2493	17.3813
ADCSNIDK	ENSMUSG00000025979	Mob4	Pep_ADCSNIDK	18.2465	18.1297	18.2088	18.0063	18.2105	18.2927	18.2005	18.2579	18.4107	18.4193
ADCTITMADSDLLALMTGK	ENSMUSG00000028603	Scp2	Pep_ADCTITMADSDLLALMTGK	16.2307	16.0999	16.3738	16.2041	16.1453	16.1599	15.8698	16.2997	16.1409	15.9616
ADDADEFGYSR	ENSMUSG00000001424	Snd1	Pep_ADDADEFGYSR	19.0075	18.9349	18.9283	18.99	19.0643	19.1385	19.0467	18.992	18.7787	18.9207
ADDASAATIEK	ENSMUSG00000030216	Wbp11	Pep_ADDASAATIEK	20.3585	20.3457	20.3765	20.3928	20.4762	20.3695	20.3749	20.3995	20.4145	20.4009
ADDDDVVVK	ENSMUSG00000052698	Tln2	Pep_ADDDDVVVK	20.0764	19.9437	19.9596	20.0388	20.0656	20.039	20.0281	20.0007	20.0547	20.0339
ADDGRPFPQVIK	ENSMUSG00000030695	Aldoa	Pep_ADDGRPFPQVIK	25.8996	25.8849	25.7859	25.8852	25.7559	25.5857	25.4943	25.5931	25.6233	25.5438
ADDILANPPR	ENSMUSG00000001435	Col18a1	Pep_ADDILANPPR	16.7575	16.59	16.5974	16.5547	16.2794	16.3247	16.6722	16.1904	16.3959	17.4117
ADDIQK	ENSMUSG00000020315	Sptbn1	Pep_ADDIQK	19.9007	19.7077	19.4892	19.555	19.6011	19.6161	19.7242	19.6215	19.535	19.9452
ADDITSLVADTTLLVHFFGK	ENSMUSG00000039478	Micu3	Pep_ADDITSLVADTTLLVHFFGK	15.7517	15.6176	15.5883	15.9673	15.5803	16.0036	15.7159	16.1247	15.9042	16.0014
ADDLEPIVELGR	ENSMUSG00000020623	Map2k6	Pep_ADDLEPIVELGR	17.7227	18.0305	17.873	17.8267	17.6559	17.7812	17.7705	17.7185	17.7336	17.7517
ADDLLPLGDQTQDGDFGSR	ENSMUSG00000039148	Sart1	Pep_ADDLLPLGDQTQDGDFGSR	20.3164	20.341	20.2232	20.3882	20.1752	20.2873	20.2103	20.2725	20.1684	20.2276
ADDLLPLGDQTQDGDFGSRLR	ENSMUSG00000039148	Sart1	Pep_ADDLLPLGDQTQDGDFGSRLR	14.5431	15.3579	16.0773	15.5915	17.1159	16.0792	15.981	16.2583	16.5401	16.6372
ADDLPSHQK	ENSMUSG00000038970	Lmtk2	Pep_ADDLPSHQK	17.304	17.1399	17.3386	17.5152	17.1867	17.3353	17.2518	17.0939	17.2222	17.3689
ADDPNSIFLIDHAWTCR	ENSMUSG00000016757	Ttll12	Pep_ADDPNSIFLIDHAWTCR	18.7458	18.5675	19.0648	18.758	18.2848	18.9758	18.64	19.2227	19.0654	18.7776
ADDPSSYMEVVQAANASGNWEELVK	ENSMUSG00000047126	Cltc	Pep_ADDPSSYMEVVQAANASGNWEELVK	22.0542	22.2016	22.1254	22.3364	22.3962	22.1779	22.0207	22.1142	21.9949	22.0383
ADDPTMGEGPDK	ENSMUSG00000026797	Stxbp1	Pep_ADDPTMGEGPDK	23.8935	23.9099	23.8649	23.945	23.9293	23.8121	23.759	23.8085	23.5998	23.6207
ADDTFEALR	ENSMUSG00000055839	Tceb2	Pep_ADDTFEALR	20.4131	20.3929	20.3544	20.3393	20.3441	20.2002	20.2815	20.2404	20.3724	20.2425
ADDVVWVR	ENSMUSG00000026356	Dars	Pep_ADDVVWVR	21.2484	21.2123	21.0652	21.1397	20.9917	21.1558	21.2014	21.1784	21.2296	21.2545
ADDYEQVK	ENSMUSG00000013160	Atp6v0d1	Pep_ADDYEQVK	22.3846	22.4858	22.4624	22.4929	22.6225	22.2103	22.4254	22.153	21.9854	22.2387
ADEAALDHPYLK	ENSMUSG00000051154	Commd3	Pep_ADEAALDHPYLK	16.2396	16.6873	16.0284	16.1024	16.3566	16.6912	16.4918	16.47	16.3008	16.4756
ADEAAPVGNYEQR	ENSMUSG00000027378	Nphp1	Pep_ADEAAPVGNYEQR	15.4885	15.4182	15.1824	15.3668	14.9657	15.6338	15.1673	15.1137	14.7554	14.7651
ADEFFFDR	ENSMUSG00000058975	Kcnc1	Pep_ADEFFFDR	18.0369	18.0641	18.1328	18.0662	18.0475	17.9648	18.1318	17.9635	18.1931	18.1477
ADEFKK	ENSMUSG00000028691	Prdx1	Pep_ADEFKK	21.1739	20.9468	21.1311	20.8844	20.9125	20.9456	21.1419	20.7606	21.2623	21.0097
ADEGISFR	ENSMUSG00000028691	Prdx1	Pep_ADEGISFR	22.21	22.1173	22.0658	22.0734	22.1244	22.2255	22.2182	22.1508	22.2388	22.1186
ADEGLASLSEDGR	ENSMUSG00000015750	Aph1a	Pep_ADEGLASLSEDGR	14.6718	14.6972	14.1682	14.312	14.3218	15.0481	15.2604	14.6286	14.358	15.191
ADEIESYLENLK	ENSMUSG00000033808	Tmem87a	Pep_ADEIESYLENLK	19.1101	19.0783	19.2459	19.1217	19.0666	19.2622	19.2641	19.2056	19.1166	19.13
ADELDKPR	ENSMUSG00000031954	Cfdp1	Pep_ADELDKPR	21.5621	21.5817	21.523	21.4677	21.5858	21.5953	21.5702	21.553	21.6435	21.5834
ADELPK	ENSMUSG00000024575	Pde6a	Pep_ADELPK	22.0369	21.8148	21.8861	21.8786	20.722	21.0332	20.7204	21.0362	20.9153	20.758
ADEMYDK	ENSMUSG00000022752	Tomm70a	Pep_ADEMYDK	19.4305	19.3375	19.3811	19.2453	19.4061	19.3447	19.3606	19.1704	19.1137	19.1384
ADEPMEH	ENSMUSG00000030751	Psma1	Pep_ADEPMEH	17.6113	17.3507	17.5114	17.5434	17.5377	17.6595	17.6994	17.6793	17.512	17.511
ADETKDEQFEEYVQNFK	ENSMUSG00000021314	Amph	Pep_ADETKDEQFEEYVQNFK	20.6217	20.6259	20.6258	20.7567	20.844	20.7491	20.7843	20.82	20.6493	20.651
ADETKDEQFEQCVQNFNK	ENSMUSG00000024381	Bin1	Pep_ADETKDEQFEQCVQNFNK	22.2307	22.2918	22.5599	22.307	22.2605	22.5605	22.2781	22.6427	22.5936	22.4829
ADEVAPAK	ENSMUSG00000020917	Acly	Pep_ADEVAPAK	22.1011	22.0896	21.9524	21.9243	21.8109	21.8668	21.7722	21.8814	21.8364	21.8029
ADEVAPAKK	ENSMUSG00000020917	Acly	Pep_ADEVAPAKK	21.5397	21.6158	21.4762	21.5554	21.6693	21.3446	21.2556	21.1697	21.4123	21.3524
ADEVEALTFPPSSGK	ENSMUSG00000024077	Strn	Pep_ADEVEALTFPPSSGK	18.2135	17.8521	18.218	17.9293	17.9303	17.7986	17.9096	17.8878	17.8918	17.8032
ADEVTLSEAGSTAGPAEPR	ENSMUSG00000035863	Palm	Pep_ADEVTLSEAGSTAGPAEPR	20.7247	20.8278	20.8257	20.8032	20.6443	20.8472	20.9569	20.7237	20.945	20.9465
ADFAEYASVDR	ENSMUSG00000027508	Pag1	Pep_ADFAEYASVDR	16.9419	16.9049	17.0036	17.1668	17.0385	17.0148	16.9033	16.7963	16.6886	16.9502
ADFAQACQDAGVR	ENSMUSG00000024892	Pcx	Pep_ADFAQACQDAGVR	18.3265	18.363	18.363	18.1189	18.193	18.3246	17.9918	18.2002	18.3441	18.2491
ADFDNTVAIHPTSSEELVTLR	ENSMUSG00000031584	Gsr	Pep_ADFDNTVAIHPTSSEELVTLR	15.9139	15.8557	15.5563	15.7595	15.8466	16.1738	16.0467	15.5573	16.6205	16.4186
ADFLIFR	ENSMUSG00000028830	AU040320	Pep_ADFLIFR	16.8721	17.0018	16.9427	16.9239	17.2876	17.0342	17.0058	17.0141	16.965	16.9165
ADFNAK	ENSMUSG00000027465	Tbc1d20	Pep_ADFNAK	16.2206	16.4636	16.2977	15.9454	16.4517	16.581	16.3014	16.6137	16.3236	16.3234
ADFPAGIPECGTDALR	ENSMUSG00000007029	Vars	Pep_ADFPAGIPECGTDALR	16.477	16.3253	16.406	16.1904	16.1428	16.3636	16.2168	16.3378	16.4222	16.1725
ADFPTTVGLLAAEEGGGLELEGEKEK	ENSMUSG00000029712	Actl6b	Pep_ADFPTTVGLLAAEEGGGLELEGEKEK	16.2893	16.4103	16.3464	16.0994	16.2693	16.4676	16.4467	16.326	16.4965	16.4696
ADFQGISPER	ENSMUSG00000022174	Dad1	Pep_ADFQGISPER	18.0165	17.8391	18.0334	17.8153	17.6742	17.803	17.8261	17.8223	17.2173	17.7468
ADFQLR	ENSMUSG00000030428	Ttyh1	Pep_ADFQLR	24.7442	24.7449	24.4869	24.5971	24.6181	24.7182	24.7421	24.6538	24.6267	24.9163
ADFQLRPVPSGFAPR	ENSMUSG00000030428	Ttyh1	Pep_ADFQLRPVPSGFAPR	19.7988	19.7436	19.6986	19.7544	19.5525	19.5357	19.4849	19.5032	19.5231	19.5413
ADFSEAYK	ENSMUSG00000006782	Cnp	Pep_ADFSEAYK	18.8358	18.92	18.7383	18.925	18.8987	19.2594	19.3159	19.1592	18.9233	19.097
ADFSNEK	ENSMUSG00000060923	Acyp2	Pep_ADFSNEK	17.0705	17.0965	17.1958	16.9053	16.7643	17.1377	17.0995	16.9634	17.0183	17.0785
ADFVLAANSYDLAIK	ENSMUSG00000019428	Fkbp8	Pep_ADFVLAANSYDLAIK	20.7026	20.7977	20.7467	20.9309	21.0959	21.0278	20.9813	20.9086	20.7222	20.7424
ADFYCAEVAR	ENSMUSG00000002608	Ccdc97	Pep_ADFYCAEVAR	15.9829	15.791	16.2049	15.8605	16.1041	16.0546	16.0196	16.2739	15.8137	16.1499
ADGATSDDLDLHDDR	ENSMUSG00000030516	Tjp1	Pep_ADGATSDDLDLHDDR	18.4421	18.5581	18.3613	18.5031	18.4574	18.775	18.8024	18.7664	18.7846	19.0002
ADGDNAGTAGTPGGTPAADK	ENSMUSG00000078619	Smarcd2	Pep_ADGDNAGTAGTPGGTPAADK	17.4342	17.3543	17.4208	17.3482	17.1362	16.7035	16.7289	16.7853	16.4239	16.7482
ADGDWDDQEVLDYFSDK	ENSMUSG00000037608	Bclaf1	Pep_ADGDWDDQEVLDYFSDK	19.545	19.3402	19.5712	19.5823	19.4891	19.6442	19.6996	19.6315	19.4398	19.5077
ADGEAILK	ENSMUSG00000071708	Sms	Pep_ADGEAILK	20.6691	20.4449	20.6323	20.4989	20.5678	20.4358	20.7318	20.5572	20.899	20.4464
ADGFAGPR	ENSMUSG00000046049	Rp1l1	Pep_ADGFAGPR	18.5256	18.2122	18.4293	18.9141	17.7864	18.4692	18.3357	18.3216	18.8753	18.4075
ADGGGGVYSGTPWK	ENSMUSG00000036779	Papd5	Pep_ADGGGGVYSGTPWK	17.6714	17.7128	17.7244	17.7619	17.7066	17.6672	17.7192	17.6786	17.3073	17.362
ADGGNLNFEFQIVK	ENSMUSG00000003226	Ranbp2	Pep_ADGGNLNFEFQIVK	18.6473	18.5008	18.666	18.5257	18.596	18.5153	18.6233	18.6438	19.0322	18.7476
ADGIVPETWTDGPK	ENSMUSG00000019710	Mrpl24	Pep_ADGIVPETWTDGPK	17.5258	17.5443	17.6215	17.7071	17.5358	17.5464	17.6422	17.6468	17.6981	17.5228
ADGLCLAESETVNK	ENSMUSG00000029501	Ankle2	Pep_ADGLCLAESETVNK	13.9028	13.6591	13.8303	13.7157	13.6346	13.854	13.6133	13.9075	14.0228	13.864
ADGLDIPQLLEAVLR	ENSMUSG00000025466	Fuom	Pep_ADGLDIPQLLEAVLR	20.0277	20.1476	20.2678	20.3756	20.3607	20.4867	20.5222	20.4292	20.8852	20.3532
ADGLGGQADLMAER	ENSMUSG00000053025	Sv2b	Pep_ADGLGGQADLMAER	20.5441	20.6078	20.4684	20.6118	20.5917	19.8074	19.8774	19.8885	19.8571	19.8069
ADGQALGDSHLR	ENSMUSG00000010205	Raver1	Pep_ADGQALGDSHLR	14.8495	14.7052	14.678	14.6989	14.5971	14.5636	14.6683	14.5556	14.8467	14.5113
ADGQMPDDMK	ENSMUSG00000031450	Grk1	Pep_ADGQMPDDMK	22.5482	22.3663	22.4678	22.5298	21.8401	22.1583	22.0425	22.1794	21.8467	21.8041
ADGRFVFFK	ENSMUSG00000027612	Mmp24	Pep_ADGRFVFFK	16.628	16.6899	16.5186	16.541	16.4988	16.5791	16.4887	16.5977	16.5962	16.5723
ADGSGSVVLR	ENSMUSG00000040249	Lrp1	Pep_ADGSGSVVLR	18.431	18.3653	18.3077	18.2615	18.379	18.55	18.569	18.5295	18.4728	18.615
ADGSQMAEER	ENSMUSG00000021555	Naa35	Pep_ADGSQMAEER	18.0061	17.9921	18.061	17.7956	17.5453	17.9697	17.9672	17.7439	18.9475	18.6035
ADGSTQVIDTK	ENSMUSG00000020664	Dld	Pep_ADGSTQVIDTK	23.3707	23.2936	23.3834	23.3961	23.2918	23.2551	23.224	23.2837	23.3505	23.2301
ADGTATAPPPR	ENSMUSG00000025261	Huwe1	Pep_ADGTATAPPPR	18.7284	18.682	18.7375	18.7481	18.6317	18.9876	18.9471	18.9628	19.009	18.962
ADGTVLECSESSNADVFQAAR	ENSMUSG00000034450	Gulo	Pep_ADGTVLECSESSNADVFQAAR	15.6414	15.4181	15.7891	15.6669	15.6113	15.8021	15.7141	15.9202	15.739	15.9796
ADGVKPQTNSTK	ENSMUSG00000057897	Camk2b	Pep_ADGVKPQTNSTK	16.4683	16.566	16.606	16.6537	16.9209	16.9339	16.6928	16.5613	16.7712	16.6882
ADGYEPPVQESV	ENSMUSG00000028081	Rps3a1	Pep_ADGYEPPVQESV	21.5543	21.5232	21.4603	21.5574	21.5029	21.5705	21.5165	21.5259	21.3504	21.5067
ADGYNQPDSK	ENSMUSG00000066037	Hnrnpr	Pep_ADGYNQPDSK	19.4855	19.4543	19.4845	19.4545	19.8299	19.5169	19.5442	19.5632	19.2148	19.4279
ADGYVLEGK	ENSMUSG00000047675	Rps8	Pep_ADGYVLEGK	22.3596	22.3551	22.29	22.3821	22.2631	22.4089	22.3787	22.2668	21.9471	22.1881
ADHDFVVQEDFMK	ENSMUSG00000021832	Psmc6	Pep_ADHDFVVQEDFMK	20.8975	20.853	20.8996	20.9542	20.936	20.8815	20.9279	20.9966	20.8883	20.9506
ADIAIAPLTITLVR	ENSMUSG00000033981	Gria2	Pep_ADIAIAPLTITLVR	15.9661	16.139	16.0832	16.08	15.9457	16.1903	16.1709	16.2443	16.4071	16.2524
ADIAVAPLTITLVR	ENSMUSG00000001986	Gria3	Pep_ADIAVAPLTITLVR	18.4498	18.4722	18.4811	18.4046	18.3034	18.5292	18.5036	18.5359	18.4734	18.551
ADIAVPLVFTK	ENSMUSG00000055407	Map6	Pep_ADIAVPLVFTK	21.5362	21.6134	21.4779	21.5306	21.4331	21.5684	21.5304	21.6225	21.5294	21.4715
ADIDLTK	ENSMUSG00000008668	Rps18	Pep_ADIDLTK	19.963	20.18	19.9531	20.1168	19.8638	20.17	20.1495	20.1039	20.0982	20.2867
ADIDVSGPK	ENSMUSG00000069833	Ahnak	Pep_ADIDVSGPK	18.2785	18.7424	18.0861	18.5274	18.3697	18.4898	18.802	18.5506	18.3958	19.6502
ADIELFVNR	ENSMUSG00000025544	Tm9sf2	Pep_ADIELFVNR	19.9806	19.8972	20.0159	19.9671	19.819	20.2624	20.2047	20.1742	20.3588	20.1378
ADIEMPFDPSK	ENSMUSG00000025278	Flnb	Pep_ADIEMPFDPSK	18.2965	18.3312	18.1823	18.2722	18.4751	18.293	18.5461	18.3028	18.4008	18.6423
ADIEVACYGYEGIDAVK	ENSMUSG00000021116	Eif2s1	Pep_ADIEVACYGYEGIDAVK	16.9259	16.8522	17.3664	16.9282	17.1736	16.9457	16.9213	17.1912	16.7682	16.732
ADIFMFDEPSSYLDVK	ENSMUSG00000058355	Abce1	Pep_ADIFMFDEPSSYLDVK	19.8836	19.8318	19.9667	19.8493	19.6061	19.7186	19.6232	19.6909	19.4867	19.5516
ADIFVDPVLHTACALDIK	ENSMUSG00000003316	Glg1	Pep_ADIFVDPVLHTACALDIK	20.2314	20.3985	20.4094	20.3774	20.3462	20.5982	20.4606	20.6409	20.7258	20.5549
ADIGVAMGIAGSDVSK	ENSMUSG00000040907	Atp1a3	Pep_ADIGVAMGIAGSDVSK	23.4818	23.5287	23.5715	23.6495	23.5828	23.6269	23.695	23.5532	23.6572	23.562
ADIGVAMGIVGSDVSK	ENSMUSG00000033161	Atp1a1	Pep_ADIGVAMGIVGSDVSK	20.5391	20.5876	20.6482	20.6338	20.6827	20.6086	20.6758	20.6662	20.6501	20.5919
ADIHLLICTIDDLIDK	ENSMUSG00000033157	Abhd10	Pep_ADIHLLICTIDDLIDK	19.3547	19.1499	19.5282	19.4329	19.3678	19.2631	18.8822	19.711	19.7553	19.2627
ADIIAALK	ENSMUSG00000036339	Tmem260	Pep_ADIIAALK	16.0298	16.2662	15.8925	16.3211	16.2223	15.9596	16.0453	15.9731	16.0186	15.9357
ADIKAPEDK	ENSMUSG00000025781	Atp5c1	Pep_ADIKAPEDK	19.5645	20.3804	19.6572	19.9566	21.0306	19.5818	19.5319	19.4945	20.2741	19.7359
ADILEDK	ENSMUSG00000059208	Hnrnpm	Pep_ADILEDK	19.6951	19.3399	19.4536	19.4902	19.1789	19.5013	19.495	19.5336	19.0137	19.4801
ADILEDKDGK	ENSMUSG00000059208	Hnrnpm	Pep_ADILEDKDGK	22.8938	23.0427	22.9753	22.8676	22.7999	22.8981	22.933	22.8304	22.933	22.9366
ADILEMTVKHLRNLQR	ENSMUSG00000022528	Hes1	Pep_ADILEMTVKHLRNLQR	18.7239	17.8511	18.9736	18.3722	18.1556	18.1609	18.4355	18.4357	18.0384	18.3237
ADILQVGLR	ENSMUSG00000025451	Paip1	Pep_ADILQVGLR	20.0444	20.0642	20.0731	20.0258	19.7426	19.9231	19.9253	20.0683	20.1334	19.8819
ADILSAIR	ENSMUSG00000024076	Vit	Pep_ADILSAIR	17.9823	17.9791	18.0143	17.9016	17.8727	17.4737	17.5943	17.4364	17.7518	18.5748
ADINQWR	ENSMUSG00000032420	Nt5e	Pep_ADINQWR	19.5264	19.7221	19.8524	19.9146	19.4107	18.8064	18.6712	18.7444	19.0645	19.0274
ADINTK	ENSMUSG00000025794	Rpl14	Pep_ADINTK	20.8319	20.7974	20.758	20.8694	20.6832	20.685	20.8308	20.8052	20.6826	20.9385
ADIPLMVIIGEQER	ENSMUSG00000019143	Hars2	Pep_ADIPLMVIIGEQER	17.5743	17.6321	17.6665	17.7899	17.6404	17.5772	17.2924	17.4571	17.5566	17.3854
ADIPLPEGEASPPAPPLK	ENSMUSG00000038023	Atp6v0a2	Pep_ADIPLPEGEASPPAPPLK	16.1933	16.4891	16.664	16.2171	16.2028	16.4023	16.4698	16.192	16.4527	16.2831
ADIQDIFYQEDQIR	ENSMUSG00000023723	Mrps23	Pep_ADIQDIFYQEDQIR	18.2553	18.1558	18.1152	18.2848	18.1508	18.22	18.0815	18.187	18.0321	18.1583
ADISGNITK	ENSMUSG00000011884	Gltp	Pep_ADISGNITK	18.3189	18.3376	18.1726	18.2467	18.228	18.4937	18.4634	18.4501	18.648	18.4605
ADIVENQVMDTR	ENSMUSG00000058135	Gstm1	Pep_ADIVENQVMDTR	20.7845	20.8177	20.3854	20.6281	20.4647	20.7264	20.8046	20.5343	20.8395	21.8559
ADIVESLCSESTATSPV	ENSMUSG00000000120	Ngfr	Pep_ADIVESLCSESTATSPV	16.0428	15.8018	15.8329	15.8964	15.6674	15.8758	15.8912	16.5217	16.1498	16.209
ADKDYHFK	ENSMUSG00000057113	Npm1	Pep_ADKDYHFK	23.5021	23.8114	23.3541	23.6647	23.7323	23.9034	23.6248	24.0257	23.3958	23.7017
ADKEEMTR	ENSMUSG00000022295	Atp6v1c1	Pep_ADKEEMTR	21.2194	21.0279	21.1303	21.2709	21.0525	21.0485	21.0904	21.0387	20.7699	20.8995
ADKGEEKDPAVMAQSEETAAEEDLLGPNCYYDK	ENSMUSG00000039108	Lsm14b	Pep_ADKGEEKDPAVMAQSEETAAEEDLLGPNCYYDK	12.8216	12.7261	12.8686	12.6355	12.6534	12.5955	12.506	12.6367	12.546	12.3936
ADKLAEEHGS	ENSMUSG00000025393	Atp5b	Pep_ADKLAEEHGS	13.8531	13.7955	13.9866	13.6472	14.4987	14.4423	13.7829	13.6211	15.2332	14.7489
ADKNQVAAEVAK	ENSMUSG00000040354	Mars	Pep_ADKNQVAAEVAK	20.312	20.3046	20.2821	20.3344	20.342	20.5125	20.5304	20.4289	20.6761	20.6209
ADKVPSLTQTVENIGAELK	ENSMUSG00000029221	Slc30a9	Pep_ADKVPSLTQTVENIGAELK	19.3931	19.3976	19.5092	19.624	19.3606	19.3213	19.2787	19.1716	19.5368	19.2474
ADLAAVEAK	ENSMUSG00000018707	Dync1h1	Pep_ADLAAVEAK	22.6358	22.6666	22.6245	22.6369	22.5778	22.5419	22.5319	22.4666	22.6728	22.5777
ADLAEEYSK	ENSMUSG00000038965	Ube2l3	Pep_ADLAEEYSK	22.0285	21.9361	21.8977	22.0295	21.9375	21.8571	21.9405	21.901	21.7539	21.7922
ADLAEEYSKDR	ENSMUSG00000038965	Ube2l3	Pep_ADLAEEYSKDR	18.9633	19.6671	18.9158	18.9895	19.8433	18.9895	18.8834	18.7609	19.0623	18.956
ADLALIDTPDAESIAESR	ENSMUSG00000028402	Mpdz	Pep_ADLALIDTPDAESIAESR	15.935	15.8482	15.9985	15.8289	15.7609	16.0131	15.6758	15.4156	15.952	15.7185
ADLASK	ENSMUSG00000019173	Rab5c	Pep_ADLASK	20.0862	20.1478	20.0938	20.0237	19.9866	20.0342	20.0957	20.0397	19.9569	20.1852
ADLDTLDTK	ENSMUSG00000047710	Champ1	Pep_ADLDTLDTK	19.2112	19.1521	19.1053	19.0875	19.146	19.1783	19.3861	19.2261	19.2956	19.2988
ADLDVSGPK	ENSMUSG00000069833	Ahnak	Pep_ADLDVSGPK	19.8748	20.1657	19.646	19.7322	20.0733	19.7724	20.3018	19.6547	20.0857	21.0326
ADLEAAQR	ENSMUSG00000037126	Psd	Pep_ADLEAAQR	18.148	18.0678	18.028	18.1179	18.0714	18.0363	18.1458	18.1354	18.2067	18.1185
ADLEAQR	ENSMUSG00000026878	Rab14	Pep_ADLEAQR	20.1552	20.1538	20.0771	20.0968	20.0584	20.0864	20.1472	19.9914	20.223	20.1561
ADLENEMR	ENSMUSG00000021149	Gtpbp4	Pep_ADLENEMR	17.8323	17.7678	17.7573	17.6486	17.7929	17.544	17.6487	17.5048	17.4541	17.4452
ADLENQR	ENSMUSG00000038387	Rras	Pep_ADLENQR	15.998	16.194	15.9603	15.9603	15.9502	16.529	16.682	16.5124	16.4666	16.6748
ADLEPESFRPNLSDPSELLLPDQIEK	ENSMUSG00000022307	Oxr1	Pep_ADLEPESFRPNLSDPSELLLPDQIEK	20.3377	20.3477	20.5297	20.5361	20.7254	20.5552	20.656	20.5497	20.5712	20.4803
ADLGALELWR	ENSMUSG00000068747	Sort1	Pep_ADLGALELWR	18.191	18.174	17.9219	18.0463	17.8844	17.9483	18.0554	18.0081	18.1474	17.8633
ADLGLQR	ENSMUSG00000035441	Myo1d	Pep_ADLGLQR	16.4301	16.2784	16.1347	16.0302	16.3187	16.2264	16.3589	16.4337	16.5511	16.463
ADLINKK	ENSMUSG00000026245	Farsb	Pep_ADLINKK	19.7411	19.5091	19.9291	19.5005	19.5006	19.5038	19.5394	19.3595	19.5646	19.6081
ADLLTTEEILTLAR	ENSMUSG00000064120	Mocs1	Pep_ADLLTTEEILTLAR	13.9946	14.0582	13.5668	13.9606	14.0561	13.925	14.3174	14.095	14.1771	13.9537
ADLMDR	ENSMUSG00000039630	Hnrnpu	Pep_ADLMDR	19.0256	18.9628	18.923	18.9776	19.2318	18.7441	18.8431	18.7548	18.7356	18.7348
ADLNKPLYIDTK	ENSMUSG00000037541	Shank2	Pep_ADLNKPLYIDTK	17.799	17.789	17.7533	17.8736	17.9589	17.789	17.7467	17.7471	17.8226	17.7938
ADLNQGIGEPQSPSR	ENSMUSG00000040659	Efhd2	Pep_ADLNQGIGEPQSPSR	18.6357	18.531	18.6846	18.5168	18.6136	18.8612	18.9247	18.7507	18.9169	18.8812
ADLPDQR	ENSMUSG00000024511	Rab27b	Pep_ADLPDQR	18.3725	18.5053	18.4545	18.4834	18.6887	18.4637	18.4194	18.3967	18.4844	18.4773
ADLPEGVAPPGLSPAEFCR	ENSMUSG00000025733	Rhot2	Pep_ADLPEGVAPPGLSPAEFCR	19.5502	19.3846	19.5909	19.4866	19.0153	19.2701	18.8053	19.2952	19.4703	19.1092
ADLPGSSSTFTK	ENSMUSG00000031626	Sorbs2	Pep_ADLPGSSSTFTK	20.2229	20.1867	19.84	20.0817	19.7386	20.4326	20.535	20.1739	20.3821	20.4549
ADLPTLGFTHFQPAQLTTVGK	ENSMUSG00000022407	Adsl	Pep_ADLPTLGFTHFQPAQLTTVGK	20.1538	20.1152	20.1957	19.9559	19.9454	20.2589	20.1353	20.0887	20.4009	20.2302
ADLPVITIDPASPQSPESVDLVNEELK	ENSMUSG00000028854	Slc9a1	Pep_ADLPVITIDPASPQSPESVDLVNEELK	18.9367	18.9172	19.0028	19.116	19.4652	19.1134	19.2014	19.1156	18.2943	18.6959
ADLQASR	ENSMUSG00000028826	Tmem57	Pep_ADLQASR	15.5531	15.5404	15.5073	15.4786	15.7415	15.5848	15.6854	15.6355	16.0634	16.0723
ADLQGSASPSK	ENSMUSG00000024855	Pacs1	Pep_ADLQGSASPSK	18.7691	18.8167	18.802	18.8413	18.7357	18.9105	18.95	18.8944	19.0285	18.981
ADLQTSSQR	ENSMUSG00000021711	Trappc13	Pep_ADLQTSSQR	18.09	18.084	17.9948	18.0638	17.9089	17.976	17.9906	17.888	18.0497	18.1715
ADLSIPDLHEIVTEELEER	ENSMUSG00000027652	Ralgapb	Pep_ADLSIPDLHEIVTEELEER	17.3029	17.3893	17.3155	17.1674	17.5424	17.5171	17.2068	16.9003	17.674	17.5201
ADLSNSIEVLESFK	ENSMUSG00000031864	Ints10	Pep_ADLSNSIEVLESFK	17.7585	17.8562	17.9417	17.8674	18.1378	18.049	18.0204	17.9753	18.2594	17.9509
ADLTAEMISAPLGDFR	ENSMUSG00000041598	Cdc42ep4	Pep_ADLTAEMISAPLGDFR	20.3843	20.3808	20.158	20.3124	19.8677	20.229	20.2035	20.2207	20.0821	19.9657
ADLTAEMISAPLGDFRHTMHVGR	ENSMUSG00000041598	Cdc42ep4	Pep_ADLTAEMISAPLGDFRHTMHVGR	14.9009	15.6821	16.5848	15.9838	17.7333	16.8313	16.3759	16.6535	17.1062	17.2334
ADLVEK	ENSMUSG00000004263	Atn1	Pep_ADLVEK	17.3963	17.4791	17.4926	17.4251	17.3729	17.4664	17.4285	17.3038	17.4851	17.5372
ADLVIVGAEGVVENGGIINK	ENSMUSG00000029388	Eif2b1	Pep_ADLVIVGAEGVVENGGIINK	17.3351	17.3691	17.5783	17.4363	17.1215	17.5069	17.6097	17.4413	17.7203	17.4229
ADLYLEGK	ENSMUSG00000026618	Iars2	Pep_ADLYLEGK	20.543	20.4191	20.4584	20.4146	20.3099	20.2984	20.3858	20.1904	20.0649	20.0215
ADLYTVESK	ENSMUSG00000022751	Nit2	Pep_ADLYTVESK	19.2852	19.2072	19.2794	19.3289	19.5813	19.4439	19.2112	19.4082	19.3293	19.2102
ADMANEDLLSDGTNENESGFWDSFK	ENSMUSG00000037470	Uggt1	Pep_ADMANEDLLSDGTNENESGFWDSFK	16.6707	16.8083	16.7802	16.7539	16.9051	16.8247	16.819	16.7542	16.818	16.6418
ADMEDLMSSK	ENSMUSG00000020900	Myh10	Pep_ADMEDLMSSK	16.4869	16.503	16.3439	16.5029	16.5601	16.4464	16.8185	16.4237	16.586	16.5765
ADMETLQR	ENSMUSG00000022241	Tars	Pep_ADMETLQR	19.4178	19.2232	19.4075	19.3978	19.3171	19.3989	19.5111	19.4604	19.2468	19.3695
ADMGGAATICSAIVSAAK	ENSMUSG00000039682	Lap3	Pep_ADMGGAATICSAIVSAAK	19.8943	19.9856	20.2	19.9358	19.8796	20.1228	19.8653	20.382	20.0524	20.1255
ADMVIEAVFEDLGVK	ENSMUSG00000025745	Hadha	Pep_ADMVIEAVFEDLGVK	18.2	18.1782	18.2765	18.4932	18.4255	18.2567	18.2496	18.1683	18.515	18.291
ADNAVNKKK	ENSMUSG00000021983	Atp8a2	Pep_ADNAVNKKK	22.8312	22.9248	22.9982	22.8761	22.3357	22.4398	22.6884	22.7133	23.4067	22.99
ADNDAGNAAIDSLLNYETVK	ENSMUSG00000031333	Abcb7	Pep_ADNDAGNAAIDSLLNYETVK	18.7649	18.6824	18.7627	18.7437	18.7411	18.8172	18.7309	18.6325	18.3496	18.5327
ADNDKEYLVLTLTK	ENSMUSG00000013663	Pten	Pep_ADNDKEYLVLTLTK	19.2923	19.3267	19.2701	19.2837	19.2482	19.3699	19.3727	19.3825	19.3993	19.2997
ADNEKLEEQPGEQAPR	ENSMUSG00000002833	Hdgfrp2	Pep_ADNEKLEEQPGEQAPR	19.4416	19.4874	19.6142	19.3106	19.6781	19.4732	19.6968	19.625	19.4621	19.5201
ADNFEYSDPVDGSISK	ENSMUSG00000025791	Pgm2	Pep_ADNFEYSDPVDGSISK	22.1052	22.1168	21.9693	21.6146	21.6973	21.6479	22.0111	22.0308	21.4493	21.9411
ADNIEVFAQGHGIIQVDK	ENSMUSG00000041763	Tpp2	Pep_ADNIEVFAQGHGIIQVDK	17.6224	17.8937	17.7159	17.8982	17.7659	18.0159	17.9498	17.8883	18.0401	18.0888
ADNLIPGTR	ENSMUSG00000019139	Isyna1	Pep_ADNLIPGTR	17.7826	17.6396	17.6298	17.679	17.5618	17.669	17.8746	17.8442	18.0584	17.769
ADNLNK	ENSMUSG00000068739	Sars	Pep_ADNLNK	17.4149	17.526	17.3544	17.3751	16.7972	17.295	16.8287	17.2769	16.8621	17.277
ADNLNSANEAK	ENSMUSG00000038535	Zfp280d	Pep_ADNLNSANEAK	15.5069	15.3579	15.535	15.3734	15.6605	15.2866	15.662	15.4799	15.4487	15.4482
ADPAFGLESSGIAGTASDEPERIEESGTEEARPEGQAADEKK	ENSMUSG00000025369	Smarcc2	Pep_ADPAFGLESSGIAGTASDEPERIEESGTEEARPEGQAADEKK	16.3346	16.4144	16.61	16.64	16.6475	16.588	16.6665	16.5255	16.6659	16.4449
ADPALIK	ENSMUSG00000028085	Gatb	Pep_ADPALIK	18.2812	18.0491	18.1744	18.3463	18.0246	18.1964	18.1338	18.2507	18.064	18.2819
ADPDFECGWCQSPGQCTLR	ENSMUSG00000029765	Plxna4	Pep_ADPDFECGWCQSPGQCTLR	14.2615	14.0358	14.624	13.7067	14.3836	13.612	13.4393	14.5656	14.264	14.3685
ADPDGDGVLSLQEFSNMDLR	ENSMUSG00000006675	P4htm	Pep_ADPDGDGVLSLQEFSNMDLR	15.638	15.2184	15.6789	15.6032	15.8378	15.617	15.5273	15.1575	15.9826	15.543
ADPEAAWEPTEAEAR	ENSMUSG00000052997	Uba2	Pep_ADPEAAWEPTEAEAR	20.7552	20.5706	20.6232	20.744	20.4813	20.6251	20.6472	20.6531	20.6743	20.5661
ADPECMLGHLLR	ENSMUSG00000040325	Vprbp	Pep_ADPECMLGHLLR	17.5165	17.4796	17.6588	17.4357	17.2712	17.6464	17.6037	17.5701	17.6582	17.48
ADPEELFTK	ENSMUSG00000063410	Stk24	Pep_ADPEELFTK	19.0286	19.0088	18.9341	19.0522	19.0285	18.9813	18.7816	18.919	19.0524	18.8098
ADPFDQGVVATDEVKEEPPEPFQK	ENSMUSG00000028358	Zfp618	Pep_ADPFDQGVVATDEVKEEPPEPFQK	14.5788	14.2689	14.568	14.4362	14.5889	14.4891	14.5153	14.4402	14.5448	14.738
ADPFSFEGPEIVDCDGCTIDWK	ENSMUSG00000059119	Nap1l4	Pep_ADPFSFEGPEIVDCDGCTIDWK	15.8675	15.5997	16.1042	15.838	15.8111	15.866	15.442	16.0285	16.0515	16.1077
ADPGEDDLGGTVDIVESEPENEHGVELLDPNNSIR	ENSMUSG00000079509	Zfx	Pep_ADPGEDDLGGTVDIVESEPENEHGVELLDPNNSIR	15.8514	15.7378	15.8859	15.6179	14.9921	15.1214	14.9474	15.1669	15.7031	14.8952
ADPLASLK	ENSMUSG00000025900	Rp1	Pep_ADPLASLK	18.5042	18.5614	18.5691	18.8506	18.1488	18.1225	18.0841	18.1014	18.1711	18.1301
ADPLGLEAEK	ENSMUSG00000030088	Aldh1l1	Pep_ADPLGLEAEK	19.3505	19.2645	19.2766	19.3599	19.0395	19.6584	19.6779	19.6658	19.7036	19.6308
ADPLGLEAEKDGVPVFK	ENSMUSG00000030088	Aldh1l1	Pep_ADPLGLEAEKDGVPVFK	19.5876	19.8904	19.4741	19.6996	19.4771	19.9883	19.9906	19.9938	20.0996	19.9772
ADPLSADYQPETR	ENSMUSG00000037260	Hgsnat	Pep_ADPLSADYQPETR	14.7257	14.6728	13.9644	14.4249	14.4348	14.3683	14.0521	14.2615	13.7985	14.2607
ADPPQAMNALMR	ENSMUSG00000032178	Ilf3	Pep_ADPPQAMNALMR	18.6314	18.5573	18.7276	18.447	18.7331	18.5035	18.4741	18.5202	18.5218	18.3167
ADPPYTHTIQK	ENSMUSG00000015766	Eps8	Pep_ADPPYTHTIQK	18.4314	18.264	18.2464	18.0178	18.0048	17.9232	18.0348	18.0355	17.5084	17.7484
ADPQEAINCLMR	ENSMUSG00000006024	Napa	Pep_ADPQEAINCLMR	15.1905	15.2947	15.4805	15.3034	15.4992	15.2899	15.4659	15.5797	15.4124	15.2043
ADPSAQSEGEK	ENSMUSG00000031371	Haus7	Pep_ADPSAQSEGEK	16.9769	16.9404	16.9789	16.8677	16.9726	16.8303	16.9687	16.9942	16.8626	16.8225
ADPSELAAPELEDPPR	ENSMUSG00000039478	Micu3	Pep_ADPSELAAPELEDPPR	18.1009	17.9567	18.1369	18.176	17.88	18.1709	17.8838	18.0614	18.2386	17.9902
ADPSLLGFSVNASSER	ENSMUSG00000048000	Gigyf2	Pep_ADPSLLGFSVNASSER	15.2266	15.2368	15.2208	15.3378	15.1948	15.327	15.399	15.2518	15.4555	15.3036
ADPSLNPEQLK	ENSMUSG00000016664	Pacsin2	Pep_ADPSLNPEQLK	21.2998	21.1895	21.2196	21.3005	21.0874	20.982	20.8517	21.0808	21.0931	21.0099
ADPSLNPEQLKK	ENSMUSG00000016664	Pacsin2	Pep_ADPSLNPEQLKK	18.7712	18.7936	18.9254	18.9259	18.8493	18.4577	18.5056	18.3372	18.6245	18.4721
ADPSMLQNLR	ENSMUSG00000026339	Ccdc93	Pep_ADPSMLQNLR	16.9697	16.9003	16.8299	16.838	16.8773	16.8174	16.9268	16.9943	16.812	16.7971
ADPSPNAAVTEK	ENSMUSG00000020646	Mboat2	Pep_ADPSPNAAVTEK	15.0521	14.8226	15.0441	14.6529	14.7949	14.7456	14.9459	14.9716	14.7208	14.8253
ADPTVESEEAFK	ENSMUSG00000031422	Morf4l2	Pep_ADPTVESEEAFK	14.7121	15.1034	14.6995	14.6458	14.1218	14.6989	14.323	14.3724	14.2284	14.4133
ADPTVQLAPSPPK	ENSMUSG00000061601	Pclo	Pep_ADPTVQLAPSPPK	14.2043	14.4493	14.4248	14.2496	13.9522	13.9778	14.1362	14.2965	14.3156	14.2379
ADPVEDFR	ENSMUSG00000028125	Abca4	Pep_ADPVEDFR	19.7879	19.7912	19.75	19.7274	19.0862	19.0174	18.7409	19.2841	18.9672	18.522
ADPVLLNNHSNLK	ENSMUSG00000060240	Cend1	Pep_ADPVLLNNHSNLK	17.9427	17.7367	17.8762	17.8493	17.8141	18.0866	17.8559	17.9189	18.0661	18.15
ADPVLLNNHSNLKPAPTVPAAPSSPDATSEPK	ENSMUSG00000060240	Cend1	Pep_ADPVLLNNHSNLKPAPTVPAAPSSPDATSEPK	18.7178	18.7706	18.7358	18.8864	18.9642	18.6852	18.7701	18.7616	18.7872	18.7976
ADPVRPIDPAAWLSHTAALTGALPR	ENSMUSG00000029071	Dvl1	Pep_ADPVRPIDPAAWLSHTAALTGALPR	16.1891	16.205	16.3359	16.2812	16.2886	16.1692	16.2177	16.1498	16.2795	16.1236
ADPVSLR	ENSMUSG00000069227	Gprin1	Pep_ADPVSLR	19.3165	19.2917	19.1082	19.2229	19.2889	19.2002	19.2854	19.1927	19.24	19.2216
ADPWAR	ENSMUSG00000036940	Kdm1a	Pep_ADPWAR	18.4762	18.546	18.4548	18.4575	18.5965	18.5605	18.6125	18.5051	18.618	18.5403
ADPYVEITGTAGK	ENSMUSG00000027639	Samhd1	Pep_ADPYVEITGTAGK	18.8022	18.8717	18.7055	18.9563	18.8731	18.9776	19.0475	19.0016	18.8874	18.9576
ADQCYEDVR	ENSMUSG00000030707	Coro1a	Pep_ADQCYEDVR	16.8225	16.7926	16.8439	16.5009	16.7566	16.8701	16.7321	16.7969	16.7966	16.6468
ADQELMTYSHDNIICGITSVSFSK	ENSMUSG00000029064	Gnb1	Pep_ADQELMTYSHDNIICGITSVSFSK	22.3197	22.4049	22.7399	22.3123	22.3493	22.0307	21.0075	22.088	21.93	21.5223
ADQGLDFAATK	ENSMUSG00000015222	Map2	Pep_ADQGLDFAATK	20.3803	20.4041	20.3952	20.3537	20.3369	20.1262	20.1994	20.1233	20.3091	20.1571
ADQLADESLESTR	ENSMUSG00000027273	Snap25	Pep_ADQLADESLESTR	20.9175	20.9957	21.1184	21.0966	21.0982	20.7953	20.8139	20.994	20.8489	20.9055
ADQLADESLESTRR	ENSMUSG00000027273	Snap25	Pep_ADQLADESLESTRR	19.5663	19.8128	19.9462	19.8683	20.5127	19.6355	19.5949	19.4516	19.5997	19.5328
ADQLYK	ENSMUSG00000031299	Pdha1	Pep_ADQLYK	20.0247	19.9727	20.1227	20.0697	20.0406	20.0004	20.0647	20.0432	19.9008	19.9275
ADQQLVEIDKK	ENSMUSG00000022141	Nipbl	Pep_ADQQLVEIDKK	16.8896	16.9221	16.8242	16.6088	16.6728	16.5501	16.7423	16.6638	16.8262	17.0221
ADQSISEEPGWEEEEEELEGIVPSPK	ENSMUSG00000040859	Bsdc1	Pep_ADQSISEEPGWEEEEEELEGIVPSPK	13.9506	14.274	14.0949	14.2676	13.9785	13.9612	14.1101	14.2243	14.1002	14.1597
ADQVDTQQLMR	ENSMUSG00000027293	Ehd4	Pep_ADQVDTQQLMR	16.2432	16.1457	16.088	16.0765	15.8165	16.0155	16.2054	16.3406	15.7608	16.138
ADQWNVNYVETSAK	ENSMUSG00000008859	Rala	Pep_ADQWNVNYVETSAK	19.0398	18.9545	18.8854	18.9913	19.1393	18.9068	18.9729	18.8922	18.4472	18.751
ADRDESSPYAAMLAAQDVAQR	ENSMUSG00000024608	Rps14	Pep_ADRDESSPYAAMLAAQDVAQR	17.9449	18.0513	17.9555	18.019	18.0933	18.1454	18.0676	17.9905	17.3575	17.9187
ADRDQYELLCLDNTR	ENSMUSG00000032554	Trf	Pep_ADRDQYELLCLDNTR	17.4347	17.5751	17.9342	17.338	17.1986	17.5704	17.4144	17.6391	17.7495	17.5037
ADREEHTQPKPR	ENSMUSG00000023022	Lima1	Pep_ADREEHTQPKPR	16.5585	16.7576	16.5887	16.4803	16.7853	16.5275	16.4859	16.5163	16.7061	16.6507
ADREETTGGAVAVSGSGDVLK	ENSMUSG00000040054	Baz2a	Pep_ADREETTGGAVAVSGSGDVLK	15.939	15.7589	16.0253	16.1119	16.2208	16.2593	16.3103	16.1899	16.0995	16.3499
ADRENADIIR	ENSMUSG00000029036	Atad3a	Pep_ADRENADIIR	17.9302	18.0058	17.9623	17.8836	17.8741	17.7183	17.9264	17.7372	18.0899	17.9883
ADREVAIYSK	ENSMUSG00000032192	Gnb5	Pep_ADREVAIYSK	20.2393	20.5597	20.21	20.4235	20.1042	19.9982	19.8715	19.8877	19.9551	19.7116
ADSASPSPR	ENSMUSG00000069227	Gprin1	Pep_ADSASPSPR	12.4611	12.5067	12.3429	12.2635	12.5945	12.2779	12.6333	13.0495	12.1484	12.7913
ADSDGPDFK	ENSMUSG00000035284	Vps13c	Pep_ADSDGPDFK	16.7303	17.0147	16.7283	16.7273	16.5457	16.7168	16.9298	16.8908	16.5249	16.6862
ADSDQDSKMSFKEIK	ENSMUSG00000020937	Plcd3	Pep_ADSDQDSKMSFKEIK	20.6013	20.6017	20.7027	20.557	20.0559	20.3322	20.3888	20.5156	21.0408	20.6924
ADSEASSGPLLDDK	ENSMUSG00000030257	Srgap3	Pep_ADSEASSGPLLDDK	17.8736	17.9649	17.869	17.7543	17.9002	17.877	17.9641	18.0066	17.9657	17.8543
ADSEQLAR	ENSMUSG00000020580	Rock2	Pep_ADSEQLAR	15.0783	14.8253	15.0981	15.3267	15.4815	15.4372	15.2238	15.1871	15.2964	15.6765
ADSEWR	ENSMUSG00000068739	Sars	Pep_ADSEWR	17.9444	17.8411	17.8378	17.8856	17.892	17.9586	17.769	17.8851	17.9887	17.9876
ADSEYPTWLFQVNLGPPK	ENSMUSG00000034932	Mrpl54	Pep_ADSEYPTWLFQVNLGPPK	16.5263	16.5763	16.7366	16.7834	17.0845	16.7472	16.8096	16.7609	16.689	16.5208
ADSEYTDK	ENSMUSG00000028664	Ephb2	Pep_ADSEYTDK	17.2293	17.1789	17.0608	17.0173	17.1981	17.2468	17.222	17.1023	17.2282	17.291
ADSIGSGR	ENSMUSG00000055013	Agap1	Pep_ADSIGSGR	14.1159	14.3975	13.3186	14.3583	14.4698	14.5119	14.2558	13.9513	14.8509	14.1679
ADSLVEGTSSR	ENSMUSG00000024019	Cmtr1	Pep_ADSLVEGTSSR	17.92	18.0385	17.81	18.0047	17.8595	18.0374	17.7729	17.9216	17.8555	17.9276
ADSQFLVEIMEINER	ENSMUSG00000043510	Hscb	Pep_ADSQFLVEIMEINER	17.6489	17.7241	17.7595	17.8694	17.7259	17.6716	17.586	17.6841	17.7818	17.3037
ADSSDETDTSFAER	ENSMUSG00000027624	Epb4.1l1	Pep_ADSSDETDTSFAER	18.9179	18.863	18.9047	18.7147	18.8309	19.0117	19.0691	19.1096	18.8806	19.0805
ADSSMSQEQLR	ENSMUSG00000027257	Pacsin3	Pep_ADSSMSQEQLR	14.5951	14.673	14.4334	14.5496	14.7155	14.7841	14.5816	14.7378	14.5656	14.4062
ADSSSGGGPVFSSTGILEQGLSPGDSSPPKPK	ENSMUSG00000030766	Arhgap17	Pep_ADSSSGGGPVFSSTGILEQGLSPGDSSPPKPK	13.9885	14.1788	14.107	14.2076	14.1795	14.7719	14.9603	14.8911	14.8061	15.0081
ADSVAWNPHK	ENSMUSG00000023044	Csad	Pep_ADSVAWNPHK	18.816	18.6386	18.755	18.4902	18.5308	18.6338	18.6794	18.3832	18.8659	18.8407
ADSVPNLEPSEESLVTK	ENSMUSG00000009207	Lnp	Pep_ADSVPNLEPSEESLVTK	17.7575	18.0614	17.9135	17.9751	17.9098	17.859	17.8814	17.7357	17.8005	17.9897
ADSVSELPAPR	ENSMUSG00000021919	Chat	Pep_ADSVSELPAPR	15.6324	15.7457	15.6856	15.7687	15.8452	15.6768	15.8387	15.9653	15.8175	15.6037
ADSVVVLLCR	ENSMUSG00000058301	Upf1	Pep_ADSVVVLLCR	19.4324	18.5301	19.8369	19.1322	18.9837	18.7003	18.8302	18.7697	18.6313	19.0327
ADSWVEK	ENSMUSG00000033712	Ccar2	Pep_ADSWVEK	17.7338	17.5937	17.6142	17.5929	17.728	17.6455	17.6444	17.6162	17.6579	17.7452
ADSWVEKEEPTPSN	ENSMUSG00000033712	Ccar2	Pep_ADSWVEKEEPTPSN	20.3684	20.5014	20.3803	20.4219	20.5845	20.4907	20.4147	20.3081	20.4753	20.4445
ADTAWNAVLLR	ENSMUSG00000028671	Gale	Pep_ADTAWNAVLLR	18.693	18.5364	18.6507	18.6577	18.3618	18.7906	18.6697	18.8685	18.7268	18.7664
ADTDDAPVPAPAGDQK	ENSMUSG00000030824	Nucb1	Pep_ADTDDAPVPAPAGDQK	19.7626	19.6833	19.6084	19.735	19.7045	19.629	19.7219	19.5856	19.7819	19.6914
ADTDLSEGFSSPSSLMSPSTPSSLGPSLSSTSGIGTSPSQR	ENSMUSG00000039637	Coro7	Pep_ADTDLSEGFSSPSSLMSPSTPSSLGPSLSSTSGIGTSPSQR	12.8877	13.3997	13.4637	13.5827	13.3157	13.2431	13.3179	13.1464	12.9923	13.0548
ADTEVSAAAAR	ENSMUSG00000025151	Maged1	Pep_ADTEVSAAAAR	17.0673	16.8535	16.8405	16.8418	16.438	16.8325	16.7901	16.7737	17.1711	16.8227
ADTEVSAAAARPK	ENSMUSG00000025151	Maged1	Pep_ADTEVSAAAARPK	16.3409	16.3916	16.4574	16.263	16.6036	16.1651	16.1731	16.0011	16.5339	16.1175
ADTIATIEK	ENSMUSG00000032612	Usp4	Pep_ADTIATIEK	18.0971	18.0999	18.1158	18.241	18.1432	18.2784	18.1948	18.2143	18.3737	18.365
ADTIDTIEK	ENSMUSG00000020124	Usp15	Pep_ADTIDTIEK	19.9488	19.9142	20.2772	19.985	19.0867	20.0315	19.9935	19.9851	20.1149	20.3707
ADTIDTIEKEIRK	ENSMUSG00000020124	Usp15	Pep_ADTIDTIEKEIRK	17.6107	17.4073	17.5525	17.5486	17.5058	17.5059	17.5943	17.4733	17.5654	17.5154
ADTLDPALLRPGR	ENSMUSG00000030603	Psmc4	Pep_ADTLDPALLRPGR	19.8155	19.7355	19.8409	19.8737	19.7624	19.833	19.847	19.8172	19.9233	19.8914
ADTLEMELK	ENSMUSG00000029554	Mad1l1	Pep_ADTLEMELK	17.4683	17.47	17.406	17.3547	17.3514	17.244	17.3012	17.2716	17.386	17.1842
ADTLTLEER	ENSMUSG00000059248	Sept9	Pep_ADTLTLEER	18.8492	18.7836	18.7877	18.8787	18.7357	18.627	18.5495	18.6292	18.5477	18.6461
ADTLTLK	ENSMUSG00000026276	Sept2	Pep_ADTLTLK	21.6514	21.9931	21.649	21.8656	21.6777	22.0539	21.976	22.0568	21.8831	22.0353
ADTLTPEECQQFK	ENSMUSG00000001833	Sept7	Pep_ADTLTPEECQQFK	21.2055	21.2534	21.3212	21.224	21.0728	21.2777	21.2135	21.379	21.4765	21.4443
ADTLTPEECQQFKK	ENSMUSG00000001833	Sept7	Pep_ADTLTPEECQQFKK	16.0349	16.1058	16.1473	16.1324	16.3579	15.5421	15.8581	16.0274	15.8583	16.107
ADTLTPPEVDR	ENSMUSG00000020486	Sept4	Pep_ADTLTPPEVDR	19.1766	19.2144	19.2276	19.245	19.3295	19.0107	18.9632	19.144	19.1709	19.1305
ADTLTPPEVDRK	ENSMUSG00000020486	Sept4	Pep_ADTLTPPEVDRK	17.2176	17.1691	17.2406	17.1817	17.5556	17.088	16.8804	17.0087	17.2902	17.2672
ADTMTLEEK	ENSMUSG00000022456	Sept3	Pep_ADTMTLEEK	20.2058	20.2175	20.1189	20.1161	20.2919	20.0865	20.1996	20.0905	20.0528	20.1036
ADTPSLGEGPEK	ENSMUSG00000004626	Stxbp2	Pep_ADTPSLGEGPEK	17.0767	16.8044	17.0393	17.021	17.0198	17.1425	17.0719	17.146	17.2953	17.0694
ADTQAQPQMQGR	ENSMUSG00000032589	Bsn	Pep_ADTQAQPQMQGR	15.4932	15.3172	15.7483	15.4404	15.132	15.3906	15.5481	15.5454	15.2305	15.2476
ADTQTYQPYNK	ENSMUSG00000021131	Erh	Pep_ADTQTYQPYNK	21.5101	21.5355	21.3947	21.6046	21.8922	21.6595	21.6658	21.6232	20.925	21.3203
ADTQTYQPYNKDWIK	ENSMUSG00000021131	Erh	Pep_ADTQTYQPYNKDWIK	15.3277	15.5679	14.7527	15.4144	15.4111	15.3586	15.1456	14.9744	15.1988	14.832
ADTSQPSAR	ENSMUSG00000013787	Ehmt2	Pep_ADTSQPSAR	12.1793	11.9542	11.4796	12.1536	11.8573	11.458	11.3346	12.0511	11.3039	11.6604
ADTSSQGALVFLSK	ENSMUSG00000037857	Nufip2	Pep_ADTSSQGALVFLSK	18.857	19.023	18.958	18.9445	18.8994	18.9484	18.9349	19.0095	19.0067	19.0876
ADTTTGTKPTGVFSR	ENSMUSG00000049643	2310022A10Rik	Pep_ADTTTGTKPTGVFSR	16.4687	16.2196	15.9907	16.399	15.8746	15.9967	16.0659	15.6978	16.047	15.9028
ADTTTPTTSAITASR	ENSMUSG00000026918	Brd3	Pep_ADTTTPTTSAITASR	15.38	15.4555	15.1971	14.8747	15.3566	14.9638	15.4126	15.2509	14.9644	14.9034
ADTVGLACEAINR	ENSMUSG00000032560	Dnajc13	Pep_ADTVGLACEAINR	17.3021	17.2131	17.3081	17.3561	17.1941	17.3856	17.0646	17.3166	17.3531	17.4612
ADTVNQILHAFDDSK	ENSMUSG00000042625	Safb2	Pep_ADTVNQILHAFDDSK	18.9465	18.951	18.9773	19.1641	19.1236	19.1024	18.936	19.1391	19.3527	19.2394
ADVAVESLIPGLEPPVAQR	ENSMUSG00000057230	Aak1	Pep_ADVAVESLIPGLEPPVAQR	20.3527	20.2787	20.3132	20.3903	20.3051	20.4615	20.3348	20.4696	20.4291	20.4034
ADVDLIVQDLK	ENSMUSG00000026307	Scly	Pep_ADVDLIVQDLK	20.2756	20.2759	20.2682	20.3269	20.3899	20.3995	20.4277	20.4144	20.4989	20.3955
ADVDLYQVR	ENSMUSG00000029440	Psmd9	Pep_ADVDLYQVR	19.2725	19.3558	19.3092	19.2758	19.4995	19.2145	19.2798	19.2311	19.1376	19.101
ADVDMVDK	ENSMUSG00000020790	Ankfy1	Pep_ADVDMVDK	16.8824	17.1191	17.1794	17.1886	16.842	17.0934	17.2633	17.1113	17.0127	17.2654
ADVDVQPYAFTTK	ENSMUSG00000021149	Gtpbp4	Pep_ADVDVQPYAFTTK	18.2711	18.535	18.5058	18.4125	18.6506	18.3989	18.3121	18.3325	18.1341	18.1288
ADVEIPFEEVLEK	ENSMUSG00000039474	Wfs1	Pep_ADVEIPFEEVLEK	19.9338	19.996	19.9619	20.0768	20.1068	20.3831	20.52	20.3285	20.464	20.4917
ADVFHAYLSLLK	ENSMUSG00000020114	Cand1	Pep_ADVFHAYLSLLK	21.702	21.7355	21.7947	21.7541	21.8332	21.8342	21.7304	21.7678	21.6878	21.6947
ADVFSR	ENSMUSG00000036054	Sugp2	Pep_ADVFSR	19.1372	18.9982	18.9107	19.0366	18.8108	18.9576	18.9413	18.9537	18.9748	18.9354
ADVGYK	ENSMUSG00000033557	Fam20b	Pep_ADVGYK	18.1002	17.9022	18.0661	17.9072	17.9642	18.0401	18.0363	17.9493	17.9507	17.9176
ADVIAGR	ENSMUSG00000037747	Phyhipl	Pep_ADVIAGR	21.1629	21.2481	21.0467	21.1016	20.911	21.1623	21.0881	21.0563	21.1568	21.0582
ADVIITSGGVSMGEK	ENSMUSG00000047454	Gphn	Pep_ADVIITSGGVSMGEK	20.9608	20.8757	20.9246	20.9925	20.7993	21.0959	21.1155	21.1283	20.9375	21.0859
ADVIITSGGVSMGEKDYLK	ENSMUSG00000047454	Gphn	Pep_ADVIITSGGVSMGEKDYLK	16.3737	17.0379	16.4625	16.6287	17.4298	16.7823	16.5824	16.5142	16.5988	16.6141
ADVIQATGDAICIFR	ENSMUSG00000027067	Ssrp1	Pep_ADVIQATGDAICIFR	19.3527	18.6557	19.2724	18.5184	19.6087	18.9797	19.2385	19.137	19.3343	19.2997
ADVLDNALMR	ENSMUSG00000000738	Spg7	Pep_ADVLDNALMR	18.0131	17.8585	17.9471	17.8177	17.5123	17.2864	17.0697	17.4899	17.424	17.2547
ADVLDVVVASTVQK	ENSMUSG00000042207	Kdm5b	Pep_ADVLDVVVASTVQK	17.3216	17.4729	17.4824	17.5226	17.4965	17.4244	17.3882	17.473	17.6622	17.5154
ADVLFIHGLMGAAFK	ENSMUSG00000015659	Serac1	Pep_ADVLFIHGLMGAAFK	15.615	15.7349	15.7551	15.7477	15.7623	15.781	15.8742	15.8034	15.7765	15.5882
ADVLLEPFR	ENSMUSG00000022244	Amacr	Pep_ADVLLEPFR	17.5853	17.5982	17.8335	17.6929	17.3538	18.0623	17.9042	17.9559	17.986	17.912
ADVLNDAYDSANR	ENSMUSG00000063450	Syne2	Pep_ADVLNDAYDSANR	15.7533	15.6928	15.5761	15.5088	15.431	15.7004	15.7974	15.6854	15.4331	15.5047
ADVLSEEAILK	ENSMUSG00000020547	Bzw2	Pep_ADVLSEEAILK	19.5126	19.5001	19.6121	19.4139	19.0245	19.4295	19.3246	19.3865	19.2336	19.1991
ADVPLSVQSLR	ENSMUSG00000006464	Bbs1	Pep_ADVPLSVQSLR	19.7991	19.627	19.7146	19.6288	19.0276	19.0291	19.0543	19.2126	19.2943	19.0453
ADVQSIIGLQR	ENSMUSG00000005566	Trim28	Pep_ADVQSIIGLQR	20.8892	20.8354	20.9408	20.9201	20.8884	21.0625	21.1659	21.0235	21.1182	21.1248
ADVSCEPLEEVEK	ENSMUSG00000043909	Trp53bp1	Pep_ADVSCEPLEEVEK	14.4945	14.6253	14.6258	14.6857	14.9251	14.5951	14.6063	14.8019	14.4901	14.7365
ADVSHLK	ENSMUSG00000066438	Plekhd1	Pep_ADVSHLK	19.4471	19.465	19.3494	19.3967	19.3303	19.5165	19.5189	19.3877	19.5016	19.3847
ADVSVEK	ENSMUSG00000041570	Camsap2	Pep_ADVSVEK	18.1121	17.9365	17.9451	17.9298	17.8091	18.0418	18.2142	17.987	18.2158	18.0397
ADVTQETDPLCAECR	ENSMUSG00000027324	Rpusd2	Pep_ADVTQETDPLCAECR	16.0957	16.137	16.0035	16.0009	16.2088	15.9614	16.0867	16.0595	15.9671	16.1819
ADVTSYDYDAILTEAGDYTAK	ENSMUSG00000036395	Glb1l2	Pep_ADVTSYDYDAILTEAGDYTAK	17.8687	17.8443	18.0113	18.1246	17.7138	16.9679	16.5329	17.0861	16.2801	16.5791
ADVVANDAGDR	ENSMUSG00000051396	Hspa14	Pep_ADVVANDAGDR	16.4697	16.6143	16.6102	16.473	16.3139	16.6305	16.5207	16.4509	16.7018	16.5456
ADVVESWIGEK	ENSMUSG00000057738	Sptan1	Pep_ADVVESWIGEK	22.282	22.108	22.0761	22.0077	22.297	22.0977	22.3044	22.1117	22.146	22.3199
ADVVMSMATDDFVK	ENSMUSG00000028383	Hsdl2	Pep_ADVVMSMATDDFVK	19.1597	19.2602	19.2726	19.3266	19.2618	19.0443	19.2001	18.9779	19.3535	19.1965
ADVVPK	ENSMUSG00000021868	Ppif	Pep_ADVVPK	18.8862	18.5955	18.8347	18.4805	18.7942	18.5581	18.8442	18.4812	19.091	18.7263
ADWLDSIRPQK	ENSMUSG00000033918	Parl	Pep_ADWLDSIRPQK	18.6999	18.8051	18.8661	18.9224	18.7504	18.5863	18.7063	18.6498	18.5049	18.7053
ADWLTHYWMPK	ENSMUSG00000029752	Asns	Pep_ADWLTHYWMPK	18.0754	18.0762	18.1869	18.0946	18.3421	18.5172	18.4636	18.3602	18.2008	18.088
ADWRQCQTSK	ENSMUSG00000025200	Cwf19l1	Pep_ADWRQCQTSK	16.5943	16.6699	16.6591	16.6854	16.5075	16.7347	16.7875	16.7402	16.9076	16.7083
ADWWTNTAHYNR	ENSMUSG00000020850	Prpf8	Pep_ADWWTNTAHYNR	17.2036	17.2787	17.1057	17.1769	17.4955	17.4532	16.9459	17.1944	17.1018	17.2845
ADYAQLLEDMQNAFR	ENSMUSG00000052459	Atp6v1a	Pep_ADYAQLLEDMQNAFR	23.9738	24.0072	24.0062	24.1922	24.2988	23.9567	23.931	23.9766	23.634	23.7355
ADYLNPLFR	ENSMUSG00000039431	Mtmr7	Pep_ADYLNPLFR	17.1164	17.0452	17.197	17.1027	17.3437	17.1093	17.1615	17.0401	17.1107	16.9734
ADYLQVGVTSQK	ENSMUSG00000037325	Bbs7	Pep_ADYLQVGVTSQK	20.6213	20.6317	20.6049	20.7345	20.2914	20.3095	20.0397	20.2191	19.9645	19.9926
ADYNLTR	ENSMUSG00000007029	Vars	Pep_ADYNLTR	17.6967	17.7706	17.6088	17.7389	17.7461	17.7098	17.9054	17.6466	17.4129	17.4024
ADYSLILQR	ENSMUSG00000075415	Fnbp1	Pep_ADYSLILQR	19.7705	19.6303	19.6462	19.6292	19.3838	19.4601	19.4274	19.5745	19.4142	19.176
ADYSYSGTP	ENSMUSG00000002058	Unc119	Pep_ADYSYSGTP	20.1472	20.1003	20.0206	20.2904	20.5386	19.6442	19.4802	19.6639	18.9715	19.1466
ADYYLEEFK	ENSMUSG00000027589	Pcmtd2	Pep_ADYYLEEFK	17.5711	17.447	17.5818	17.7279	17.3763	17.2652	17.1635	17.3093	16.8163	16.8546
ADYYLEEFKENAYK	ENSMUSG00000027589	Pcmtd2	Pep_ADYYLEEFKENAYK	19.6592	19.8459	19.6174	19.8868	19.8661	19.2491	19.0096	19.3415	18.5814	18.7933
AEAAAAAAAGGGEGLQR	ENSMUSG00000021536	Adcy2	Pep_AEAAAAAAAGGGEGLQR	15.4595	15.4141	15.4053	15.5426	15.6621	15.5882	15.5101	15.5739	15.7424	15.439
AEAADLMSLKPK	ENSMUSG00000021792	Fam213a	Pep_AEAADLMSLKPK	21.7967	21.7199	21.6467	21.7903	21.7224	21.5698	21.624	21.7045	21.6136	21.5551
AEAALEEESR	ENSMUSG00000037935	Smarce1	Pep_AEAALEEESR	19.0572	19.1362	19.121	18.9899	18.981	19.0278	19.0355	19.261	19.0765	19.0721
AEAALEK	ENSMUSG00000040860	Crocc	Pep_AEAALEK	21.0218	20.6962	20.8095	20.3889	20.2395	20.6217	20.6203	20.554	20.4273	20.526
AEACIK	ENSMUSG00000033577	Myo6	Pep_AEACIK	18.5388	18.4241	18.5473	17.9959	18.1509	18.2165	17.988	18.0857	17.8599	18.1679
AEADALHHK	ENSMUSG00000049339	Fam134a	Pep_AEADALHHK	17.4669	17.4567	17.5581	17.9122	17.2695	17.4153	17.3486	17.6774	17.5391	17.0802
AEADASGNLTK	ENSMUSG00000038587	Akap12	Pep_AEADASGNLTK	18.6371	18.5977	18.6372	18.6443	18.493	19.2893	19.508	18.9868	19.3698	19.3003
AEADPQAIPK	ENSMUSG00000031393	Mecp2	Pep_AEADPQAIPK	18.6003	18.2531	18.5712	18.1574	18.8074	18.1297	18.4666	18.3185	18.4133	18.3265
AEADVHLK	ENSMUSG00000052727	Map1b	Pep_AEADVHLK	20.2837	20.1249	20.3077	20.3837	20.0265	20.589	20.6575	20.6781	20.6446	20.6473
AEAEAAAIHGAR	ENSMUSG00000022119	Rbm26	Pep_AEAEAAAIHGAR	19.3399	19.3279	19.3696	19.391	19.352	19.2248	19.3425	19.1536	19.3256	19.2835
AEAEAASEVWCR	ENSMUSG00000029722	Agfg2	Pep_AEAEAASEVWCR	17.2597	17.2948	17.3823	17.1878	17.1573	17.1626	17.2492	17.4241	17.5044	17.3525
AEAEALAR	ENSMUSG00000051098	Mblac2	Pep_AEAEALAR	16.8248	16.687	16.7629	16.5638	16.8193	16.5744	16.5571	16.5242	16.8493	17.1604
AEAEAQAEELSFPR	ENSMUSG00000024892	Pcx	Pep_AEAEAQAEELSFPR	19.1874	19.1869	19.0948	19.1673	19.191	19.0099	18.9764	18.9465	19.0134	18.9411
AEAEKAEEELEEDDDDELDETLSER	ENSMUSG00000022427	Tomm22	Pep_AEAEKAEEELEEDDDDELDETLSER	19.5644	19.3093	19.6589	19.3897	19.4551	19.037	19.1052	19.0382	19.3585	19.0734
AEAELCSEAEETR	ENSMUSG00000030739	Myh14	Pep_AEAELCSEAEETR	17.1851	17.1611	16.985	16.701	16.8643	17.1354	17.0088	17.1305	16.9474	17.1236
AEAENNSGVESSGYGSPGPTWDR	ENSMUSG00000042699	Dhx9	Pep_AEAENNSGVESSGYGSPGPTWDR	18.1325	18.3087	18.1556	18.3059	18.7032	18.3508	18.1681	18.1477	17.7917	18.1954
AEAEQMAK	ENSMUSG00000059714	Flot1	Pep_AEAEQMAK	18.1953	18.1759	18.0649	18.1385	18.162	18.4537	18.5768	18.1806	18.3838	18.5276
AEAESGLGSPTSTPVAPEALSSEMSELGAR	ENSMUSG00000044433	Camsap3	Pep_AEAESGLGSPTSTPVAPEALSSEMSELGAR	13.5624	13.8324	13.1924	13.7616	13.7572	13.5833	13.664	13.3121	13.5949	13.6012
AEAFASAWSAMGQETVEK	ENSMUSG00000042705	Commd10	Pep_AEAFASAWSAMGQETVEK	16.3885	16.3676	16.499	16.4084	16.3355	16.5452	16.6236	16.4638	16.582	16.5455
AEAGAGSATEFQFR	ENSMUSG00000052146	Rps10	Pep_AEAGAGSATEFQFR	19.129	19.0981	19.0897	19.1385	19.0362	19.0998	19.061	19.1098	19.2155	19.2517
AEAGEGQK	ENSMUSG00000032788	Pdxk	Pep_AEAGEGQK	13.511	13.7723	13.5651	13.4372	13.6472	13.7791	14.0466	14.2275	13.9002	14.0584
AEAGEGQKPSPAQLELR	ENSMUSG00000032788	Pdxk	Pep_AEAGEGQKPSPAQLELR	19.9935	19.9331	19.9432	19.9681	20.0141	20.0182	19.9907	20.0026	20.1427	19.8803
AEAGGGWEGSASYK	ENSMUSG00000034341	Wbp2	Pep_AEAGGGWEGSASYK	21.5058	21.5783	21.4555	21.5594	21.6691	21.6947	21.6961	21.686	21.2759	21.5231
AEAKPGTPAK	ENSMUSG00000015176	Nolc1	Pep_AEAKPGTPAK	19.2024	19.2025	19.1617	19.1035	19.5245	19.11	19.1764	18.9333	19.4238	19.2226
AEALASAIASTK	ENSMUSG00000027599	Armc1	Pep_AEALASAIASTK	20.2943	20.2125	20.1975	20.12	20.0459	20.1084	20.1813	20.137	20.1159	20.1624
AEALLSHAPR	ENSMUSG00000031065	Cdk16	Pep_AEALLSHAPR	17.6849	17.688	17.6946	17.5327	17.633	17.6892	17.7725	17.7735	17.849	17.84
AEAMEILLSR	ENSMUSG00000051934	Spats2	Pep_AEAMEILLSR	17.3558	17.2651	17.3434	17.351	17.112	17.3609	17.4537	17.409	17.0267	17.336
AEAMQEASEAVPSGMLSVLGQR	ENSMUSG00000048755	Mcat	Pep_AEAMQEASEAVPSGMLSVLGQR	17.6156	17.6028	17.6602	17.6392	17.8487	17.71	17.8374	17.6381	17.6727	17.5984
AEAPAGPALGLPSPEVESGLER	ENSMUSG00000020783	1200014J11Rik	Pep_AEAPAGPALGLPSPEVESGLER	16.9381	16.9659	16.8182	17.0467	16.8391	16.8042	16.7783	16.8806	16.798	16.9666
AEAPGTVSSAAEGPK	ENSMUSG00000053838	Nudcd3	Pep_AEAPGTVSSAAEGPK	15.1543	14.9344	15.0272	15.099	15.0492	15.0255	15.225	15.0927	15.1254	15.0188
AEAPGTVSSAAEGPKDPPVLPR	ENSMUSG00000053838	Nudcd3	Pep_AEAPGTVSSAAEGPKDPPVLPR	16.5958	16.7636	16.5921	16.5918	16.7604	16.5989	16.7578	16.6903	16.7158	16.6274
AEAPPLQR	ENSMUSG00000002731	Prkra	Pep_AEAPPLQR	19.0009	19.015	18.8377	18.9922	18.763	18.8981	19.0092	18.9867	18.9018	18.9146
AEAPSDVITEK	ENSMUSG00000031174	Rpgr	Pep_AEAPSDVITEK	15.0286	14.8415	14.7834	15.1964	15.2512	14.4792	14.3365	14.7756	14.2479	14.7736
AEAQANQISLPR	ENSMUSG00000027163	Commd9	Pep_AEAQANQISLPR	14.4198	14.6094	14.6341	14.6651	14.9992	14.8802	14.8466	14.732	14.8191	14.8514
AEAQEAEDQQAR	ENSMUSG00000039278	Pcsk1n	Pep_AEAQEAEDQQAR	18.7639	18.7407	18.5677	18.724	18.613	19.1608	19.4499	19.0818	19.1918	19.1067
AEAQIAAK	ENSMUSG00000031672	Got2	Pep_AEAQIAAK	20.7445	20.5767	20.7652	20.6179	20.568	20.6021	20.3951	20.5461	20.5577	20.4389
AEAQPVGGTGESMEALLSSNSSLKEELEK	ENSMUSG00000034243	Golgb1	Pep_AEAQPVGGTGESMEALLSSNSSLKEELEK	16.1366	16.5281	16.2393	16.3379	16.2967	16.5646	16.4438	16.0492	16.0459	16.2705
AEAQQLR	ENSMUSG00000019471	Cdc37	Pep_AEAQQLR	18.029	17.907	17.8669	17.7599	17.9324	18.0938	18.0137	17.8116	18.0721	17.949
AEAQSR	ENSMUSG00000063146	Clip2	Pep_AEAQSR	19.3451	19.301	19.3355	19.2458	19.5459	19.1984	19.1844	19.3802	19.0008	19.3821
AEASFAVSSVCEGETSTSNSK	ENSMUSG00000026491	Ahctf1	Pep_AEASFAVSSVCEGETSTSNSK	13.1146	13.2068	13.319	13.0136	13.4293	13.3325	13.562	13.3394	13.2849	13.4945
AEASGSLGGLTR	ENSMUSG00000028107	Tars2	Pep_AEASGSLGGLTR	13.8719	14.0645	14.3464	13.9253	13.9416	14.0337	14.0984	14.4815	14.0563	14.4015
AEASPIIQPAPATK	ENSMUSG00000027363	Usp8	Pep_AEASPIIQPAPATK	17.1413	17.2657	17.3026	17.2956	17.1708	17.0831	17.1392	17.1313	17.2056	17.1926
AEATASALADADADLEER	ENSMUSG00000033916	Chmp2a	Pep_AEATASALADADADLEER	18.8468	18.7983	18.9351	19.0074	18.8658	18.8215	18.8232	18.8774	19.0441	18.8763
AEATEPLK	ENSMUSG00000036980	Taf6	Pep_AEATEPLK	18.4875	18.6069	18.3732	18.4016	18.3863	18.1263	17.9634	18.12	17.9984	18.1257
AEAVAAVQR	ENSMUSG00000030727	Rabep2	Pep_AEAVAAVQR	18.4203	18.3782	18.3364	18.1591	18.1272	18.4906	18.4291	18.757	18.4109	19.009
AEAVGEQAR	ENSMUSG00000056076	Eif3b	Pep_AEAVGEQAR	14.0172	14.0956	14.27	13.8027	13.8394	13.7504	13.9439	13.8372	14.2048	13.8305
AEAVPEEEAAASVATLER	ENSMUSG00000038976	Ppp1r9b	Pep_AEAVPEEEAAASVATLER	18.3285	18.1979	18.4622	18.2993	18.3655	18.3173	18.4586	18.3442	18.3169	18.3814
AECEILMMVGLPAAGK	ENSMUSG00000040725	Hnrnpul1	Pep_AECEILMMVGLPAAGK	19.9082	19.7833	20.299	19.932	19.9745	20.0755	19.8453	20.382	20.0846	19.9597
AECLEDLVSFIIEEPPQDMDEK	ENSMUSG00000024908	Ppp6r3	Pep_AECLEDLVSFIIEEPPQDMDEK	12.6247	13.4067	13.1608	12.0988	13.4578	13.6681	13.2821	13.8172	12.5371	13.1192
AECLEK	ENSMUSG00000039515	Ppp2r4	Pep_AECLEK	17.8266	17.7828	17.8599	17.66	17.5401	17.8025	17.7108	18.0667	17.701	17.6688
AECLTSLLDGHNDTPAQMSTLK	ENSMUSG00000047298	Kcnv2	Pep_AECLTSLLDGHNDTPAQMSTLK	14.5155	14.6051	14.8018	14.5017	14.5789	14.861	14.247	14.2865	15.1609	14.9683
AECPDSTVLAPACPAPSEVTISPAVATIAPSK	ENSMUSG00000036561	Ppp6r2	Pep_AECPDSTVLAPACPAPSEVTISPAVATIAPSK	15.3423	15.2899	15.0698	15.078	14.496	15.194	15.1755	15.3705	14.3852	15.2117
AECPMHLEDFPMDAHACPLK	ENSMUSG00000010803	Gabra1	Pep_AECPMHLEDFPMDAHACPLK	18.3616	18.4658	18.302	18.2316	18.1721	18.3147	18.1536	18.4389	18.0967	18.17
AECRPAASENYMK	ENSMUSG00000067995	Gtf2f2	Pep_AECRPAASENYMK	16.5861	16.5489	16.5983	16.731	16.6156	16.831	16.845	16.9079	16.4631	16.5823
AECSAEQCYK	ENSMUSG00000032418	Me1	Pep_AECSAEQCYK	20.7446	20.7871	20.9489	20.6889	20.7755	20.5402	19.9675	20.7054	20.3245	20.1536
AECTEESIVEQTYTPAECVSQAIDINEPIGNLKK	ENSMUSG00000008976	Gabpa	Pep_AECTEESIVEQTYTPAECVSQAIDINEPIGNLKK	13.8944	14.0391	14.1931	14.0223	14.0852	13.7572	13.5936	14.0132	13.833	13.8349
AEDASGEAAAMLNNMR	ENSMUSG00000017740	Slc12a5	Pep_AEDASGEAAAMLNNMR	21.0085	20.9003	21.062	20.9265	20.9112	21.2199	21.2478	21.2256	20.6859	20.8285
AEDDETLQAK	ENSMUSG00000024613	Tcof1	Pep_AEDDETLQAK	15.1978	15.1068	15.3892	15.3267	15.5523	15.7513	15.5758	15.4784	15.5555	15.7832
AEDDQPLPGVLLSLSGGVFR	ENSMUSG00000030835	Nomo1	Pep_AEDDQPLPGVLLSLSGGVFR	18.9159	18.852	18.9555	18.9467	18.848	18.6183	18.5511	18.512	18.6438	18.5366
AEDEEDIRAATQAK	ENSMUSG00000053877	Srcap	Pep_AEDEEDIRAATQAK	16.7012	16.7383	16.8361	16.5781	16.3286	16.7302	16.6264	16.3816	17.5269	17.2631
AEDEGSTEEGGK	ENSMUSG00000054034	Tceal5	Pep_AEDEGSTEEGGK	20.0451	19.675	19.9889	19.8571	20.1003	20.056	20.1354	20.1746	19.946	19.9875
AEDEGSTEEGGKADEDKSDAEGKPAR	ENSMUSG00000054034	Tceal5	Pep_AEDEGSTEEGGKADEDKSDAEGKPAR	19.4828	19.5406	19.5875	19.5114	19.6926	19.5579	19.4575	19.4494	19.5536	19.3308
AEDEHLGILGPPIHANVGDK	ENSMUSG00000003617	Cp	Pep_AEDEHLGILGPPIHANVGDK	20.5328	20.7562	20.5504	20.842	20.2214	20.7206	20.5832	20.6341	20.7941	20.9117
AEDELLDLQDK	ENSMUSG00000001089	Luzp1	Pep_AEDELLDLQDK	14.724	15.2566	14.725	14.739	14.7653	14.9395	14.6736	15.0669	15.0425	15.0413
AEDGAAPSPSSETPK	ENSMUSG00000069662	Marcks	Pep_AEDGAAPSPSSETPK	22.8989	22.9214	22.8618	22.8778	22.8155	22.7939	22.8047	22.7845	22.748	22.8091
AEDGAAPSPSSETPKK	ENSMUSG00000069662	Marcks	Pep_AEDGAAPSPSSETPKK	19.1446	19.1355	19.2077	19.0373	19.4622	19.0443	19.1798	18.9542	19.1933	18.9891
AEDGENYAIK	ENSMUSG00000042043	Tbca	Pep_AEDGENYAIK	18.0197	17.6483	17.9359	17.8308	17.8244	17.9999	18.3587	18.0621	17.8762	17.997
AEDGHAVAK	ENSMUSG00000062075	Lmnb2	Pep_AEDGHAVAK	19.6232	19.2176	19.5086	18.9422	19.7066	18.6983	19.5395	18.8244	18.8973	19.401
AEDGPAKEEPK	ENSMUSG00000047261	Gap43	Pep_AEDGPAKEEPK	21.2874	21.1522	21.1432	21.0721	21.2817	21.2146	21.3252	21.1996	21.2984	21.2337
AEDGSVIDYELIDQDAR	ENSMUSG00000032231	Anxa2	Pep_AEDGSVIDYELIDQDAR	16.0302	16.6833	15.9724	15.892	16.268	16.165	16.7905	16.1154	16.1768	16.9834
AEDIEHHAGQVDCALSLVR	ENSMUSG00000020576	Nbas	Pep_AEDIEHHAGQVDCALSLVR	15.5699	15.521	15.4384	15.6113	15.6455	15.8628	15.689	15.9745	15.8082	16.2427
AEDIPANK	ENSMUSG00000022899	Slc15a2	Pep_AEDIPANK	19.074	18.8962	18.9309	18.9829	18.4755	18.7557	18.687	18.6415	18.5025	18.5394
AEDIPSLK	ENSMUSG00000046574	Prr12	Pep_AEDIPSLK	17.9691	17.5647	17.8332	17.5627	17.7295	17.5542	17.4368	17.5894	17.938	17.69
AEDLNTR	ENSMUSG00000033184	Tmed7	Pep_AEDLNTR	18.6884	18.5833	18.7785	18.6204	18.4603	18.914	18.8572	18.7485	18.7412	18.9312
AEDNFNLEK	ENSMUSG00000042323	Pbrm1	Pep_AEDNFNLEK	14.3676	14.2369	14.8654	14.771	14.4545	14.6174	14.6668	14.3229	14.7626	14.9445
AEDPQDEQER	ENSMUSG00000032826	Ank2	Pep_AEDPQDEQER	14.9685	14.6378	14.6075	15.0869	14.8982	14.4284	13.7887	13.6467	13.8871	14.3178
AEDPVK	ENSMUSG00000031360	Ctps2	Pep_AEDPVK	19.4036	19.7927	19.392	19.718	19.4048	19.863	19.3512	19.7878	19.3	19.8239
AEDSDAIPEWK	ENSMUSG00000031543	Ank1	Pep_AEDSDAIPEWK	17.8749	17.7453	17.9027	17.7325	17.6696	17.6534	17.7889	17.8114	17.8182	17.7415
AEDSGAEQLASEIEPSREESWVSIK	ENSMUSG00000038587	Akap12	Pep_AEDSGAEQLASEIEPSREESWVSIK	18.2733	18.1958	18.3541	18.377	18.1338	18.6304	18.7391	18.6229	18.5456	18.6813
AEDSLLAADETAAK	ENSMUSG00000032366	Tpm1	Pep_AEDSLLAADETAAK	17.9255	18.144	18.2038	18.0457	18.12	17.7395	17.9325	17.8372	17.9133	18.0651
AEDTEHVVIPVCLR	ENSMUSG00000020124	Usp15	Pep_AEDTEHVVIPVCLR	18.4568	18.57	18.6263	18.3262	18.2827	18.8764	18.6909	18.9608	18.9037	18.8429
AEDTSEKVEFTAEK	ENSMUSG00000016619	Nup50	Pep_AEDTSEKVEFTAEK	15.296	15.0473	15.3748	15.0068	15.3516	15.1446	15.2269	14.9478	15.4439	15.2468
AEDTTMPIR	ENSMUSG00000028759	Hp1bp3	Pep_AEDTTMPIR	19.451	19.426	19.4578	19.4831	19.5298	19.3256	19.4026	19.3841	19.2952	19.0617
AEDVGTAQR	ENSMUSG00000033597	Caskin1	Pep_AEDVGTAQR	19.0386	19.1165	18.9028	19.0877	19.1795	19.0625	19.1059	18.9979	19.1354	18.9533
AEDVSAIEIVGGATR	ENSMUSG00000029657	Hsph1	Pep_AEDVSAIEIVGGATR	18.2681	18.2886	18.345	18.1821	18.1966	18.1988	18.2976	17.9087	18.3545	18.269
AEDVVLEHR	ENSMUSG00000025512	Chid1	Pep_AEDVVLEHR	19.3036	19.2761	19.2307	19.3289	19.3205	19.4134	19.4812	19.3546	19.5345	19.6018
AEDYDVVK	ENSMUSG00000020580	Rock2	Pep_AEDYDVVK	17.409	17.6479	17.263	17.6055	17.3354	18.0196	18.0259	17.6234	17.8622	17.8366
AEEAAGQLR	ENSMUSG00000020621	Rdh14	Pep_AEEAAGQLR	19.1108	19.1272	19.1969	19.1627	18.8453	18.8806	19.0495	18.8443	19.0011	18.9414
AEEAEPITFPSGGGK	ENSMUSG00000020954	Strn3	Pep_AEEAEPITFPSGGGK	15.6305	15.8127	15.4942	15.6041	15.9177	15.7929	15.7054	16.0003	15.7486	15.759
AEEAGIGDTPNQEDQAAGHVTQAR	ENSMUSG00000018411	Mapt	Pep_AEEAGIGDTPNQEDQAAGHVTQAR	14.8312	14.7927	14.9577	14.9584	15.8013	15.9348	15.5191	14.7156	16.6324	16.4807
AEEAQQPK	ENSMUSG00000033721	Vav3	Pep_AEEAQQPK	14.5509	14.5022	14.3689	14.2942	14.2819	14.2043	14.6356	14.5168	14.5076	14.43
AEEASLR	ENSMUSG00000040860	Crocc	Pep_AEEASLR	20.9496	20.5938	20.6928	20.4708	20.3179	20.5936	20.5409	20.5854	20.4791	20.5686
AEEATPVTALR	ENSMUSG00000024044	Epb4.1l3	Pep_AEEATPVTALR	18.6621	18.4565	18.6366	18.6245	18.4496	18.5047	18.4926	18.4642	18.5666	18.567
AEEDEENNPALANASSALEDK	ENSMUSG00000039262	Prrc2b	Pep_AEEDEENNPALANASSALEDK	14.1199	14.4803	14.8679	14.672	14.7923	14.6763	14.4735	14.6297	14.5786	14.2146
AEEDEILNR	ENSMUSG00000020368	Canx	Pep_AEEDEILNR	22.1578	22.1755	22.1673	22.048	22.1204	21.977	21.9962	22.0474	22.1239	22.0428
AEEDPAK	ENSMUSG00000017781	Pitpna	Pep_AEEDPAK	19.4108	19.2164	19.301	19.2808	19.188	19.1606	19.2464	19.2479	19.0493	19.1733
AEEDQACPVPQEEEEEVR	ENSMUSG00000026457	Adipor1	Pep_AEEDQACPVPQEEEEEVR	14.0807	13.92	13.7537	14.0854	13.789	13.8024	13.8575	13.8343	13.8775	13.9854
AEEDSEEAR	ENSMUSG00000019471	Cdc37	Pep_AEEDSEEAR	16.6776	16.4449	16.6982	16.6007	16.5825	16.6895	16.7174	16.7567	16.7803	16.6662
AEEDSEEAREQK	ENSMUSG00000019471	Cdc37	Pep_AEEDSEEAREQK	18.4589	18.2322	18.1531	18.1323	18.4096	18.2392	18.4358	18.3699	18.376	18.2979
AEEDTQFNYHR	ENSMUSG00000041133	Smc1a	Pep_AEEDTQFNYHR	18.3082	18.3599	18.0887	18.2236	18.5915	18.3047	18.1751	18.134	18.2726	18.2513
AEEDVEPECIMEK	ENSMUSG00000020476	Dbnl	Pep_AEEDVEPECIMEK	18.5319	18.6764	18.4913	18.6606	18.6982	18.6799	18.6492	18.6338	18.6039	18.7106
AEEEAGTPGGGVER	ENSMUSG00000049532	Sall2	Pep_AEEEAGTPGGGVER	13.3315	12.92	13.2027	13.2076	12.8644	13.4328	13.3974	13.358	13.3515	13.3337
AEEEFNIEK	ENSMUSG00000019210	Atp6v1e1	Pep_AEEEFNIEK	23.103	23.0475	23.1715	23.1131	23	22.8982	22.9859	23.0044	22.9783	22.9705
AEEEFQK	ENSMUSG00000021314	Amph	Pep_AEEEFQK	20.61	20.5484	20.6886	20.6157	20.5606	20.6734	20.7934	20.7919	20.7602	20.7397
AEEEGGSEEEGSDR	ENSMUSG00000022054	Nefm	Pep_AEEEGGSEEEGSDR	13.2305	13.004	13.05	13.096	13.2649	13.0187	13.6014	13.7378	13.2871	13.2011
AEEELEEDDDDELDETLSER	ENSMUSG00000022427	Tomm22	Pep_AEEELEEDDDDELDETLSER	17.418	17.3412	17.5519	17.3912	17.4283	17.3927	17.4471	17.8	17.4659	17.4279
AEEELIK	ENSMUSG00000024381	Bin1	Pep_AEEELIK	16.4726	16.5941	16.5258	16.4752	16.4976	16.9192	16.8618	16.763	17.0036	16.9847
AEEERVEEEDR	ENSMUSG00000024044	Epb4.1l3	Pep_AEEERVEEEDR	19.1415	19.269	19.1953	19.2801	19.2203	19.2869	19.2902	19.1496	19.2634	19.2084
AEEERVEEEDRR	ENSMUSG00000024044	Epb4.1l3	Pep_AEEERVEEEDRR	19.6946	19.9835	19.6443	19.6442	19.8971	19.6283	19.7253	19.5579	19.8447	19.6918
AEEEWK	ENSMUSG00000066306	Numa1	Pep_AEEEWK	18.2364	18.133	18.1191	18.3524	18.1668	18.2344	18.2574	18.0716	18.4239	18.3223
AEEFAQK	ENSMUSG00000011382	Dhdh	Pep_AEEFAQK	21.118	21.112	21.0209	20.9474	20.9029	21.2882	21.1938	21.1158	21.203	21.1972
AEEFLTASQEAL	ENSMUSG00000059409	Ppp2r5d	Pep_AEEFLTASQEAL	20.0409	20.0222	20.1368	20.0412	20.0968	20.2483	20.2153	20.1344	20.3495	20.16
AEEFSEAQDMYYLETSAK	ENSMUSG00000030643	Rab30	Pep_AEEFSEAQDMYYLETSAK	16.5134	16.7764	16.5619	16.6606	16.7217	16.3649	16.5807	16.6153	16.0231	16.5481
AEEGGESEGDASEK	ENSMUSG00000067873	Htatsf1	Pep_AEEGGESEGDASEK	11.4754	11.8625	10.9475	10.9011	11.2917	10.9619	11.365	11.2272	11.2642	11.8183
AEEIDAK	ENSMUSG00000019210	Atp6v1e1	Pep_AEEIDAK	22.7398	22.4649	22.7544	22.7165	22.5949	22.6275	22.5864	22.442	22.4874	22.6216
AEEIDAKAEEEFNIEK	ENSMUSG00000019210	Atp6v1e1	Pep_AEEIDAKAEEEFNIEK	18.6843	19.2663	18.9743	18.9423	19.1741	18.7095	18.7152	18.6895	18.9674	18.7083
AEEIDVAK	ENSMUSG00000052727	Map1b	Pep_AEEIDVAK	20.4258	20.1185	20.3767	20.4219	20.0504	20.6902	20.6778	20.5956	20.5885	20.7389
AEEITIPADVTPEK	ENSMUSG00000025733	Rhot2	Pep_AEEITIPADVTPEK	21.313	21.0997	21.308	21.3283	20.5357	20.9562	20.9153	20.9584	21.0493	20.9166
AEEITIPADVTPEKVPTHIVDYSEAEQTEEELQEEIHK	ENSMUSG00000025733	Rhot2	Pep_AEEITIPADVTPEKVPTHIVDYSEAEQTEEELQEEIHK	15.6234	16.3064	15.8455	15.7861	16.2308	15.5633	15.4605	15.3372	15.6965	15.3177
AEEITIPADVTPER	ENSMUSG00000017686	Rhot1	Pep_AEEITIPADVTPER	18.4383	18.0905	18.3676	18.376	17.6407	17.8905	17.7412	17.9316	17.81	17.6764
AEEIVNGMIEAAKPVYTQDCPLAAAK	ENSMUSG00000031960	Aars	Pep_AEEIVNGMIEAAKPVYTQDCPLAAAK	15.2103	15.1847	15.2909	15.2634	15.4767	15.2722	15.3672	15.2481	15.2374	15.3633
AEEIWQQSVIGDYLAR	ENSMUSG00000020923	Ubtf	Pep_AEEIWQQSVIGDYLAR	16.9658	16.9025	17.1386	17.1056	17.242	17.0907	17.0491	17.085	17.0193	16.9874
AEEKPSQPVCQK	ENSMUSG00000005374	Tbl2	Pep_AEEKPSQPVCQK	18.9741	18.7659	19.0154	18.9055	18.7462	18.6881	18.9053	18.6281	18.7937	18.6966
AEELAAR	ENSMUSG00000071655	Ubxn1	Pep_AEELAAR	17.9667	18.0417	17.9991	17.9764	17.9571	18.1515	18.1172	18.0894	18.1171	18.1548
AEELFLWVPR	ENSMUSG00000056770	Setd3	Pep_AEELFLWVPR	17.8965	17.914	17.7978	17.9265	17.7598	17.9334	17.9896	17.8504	18.015	17.9368
AEELGLPILGVLR	ENSMUSG00000036138	Acaa1a	Pep_AEELGLPILGVLR	19.5685	19.4575	19.3384	19.4459	19.3685	19.3484	19.3873	19.3159	19.2544	19.1615
AEELGQELK	ENSMUSG00000066306	Numa1	Pep_AEELGQELK	17.4771	17.3841	17.1218	17.4302	17.2499	17.3209	17.3701	17.4036	17.4822	17.262
AEELLAEEK	ENSMUSG00000022789	Dnm1l	Pep_AEELLAEEK	20.86	20.8872	20.7983	20.9272	20.7889	20.8401	20.8041	20.8897	20.9474	20.9115
AEELLAQLGR	ENSMUSG00000030739	Myh14	Pep_AEELLAQLGR	18.4979	18.408	18.457	18.1396	18.1669	18.5324	18.5672	18.4234	18.3674	18.3769
AEELQK	ENSMUSG00000030659	Nucb2	Pep_AEELQK	18.0134	17.9132	17.9897	17.7698	17.9598	17.6349	17.6794	17.692	17.8267	17.7614
AEELQPGFSK	ENSMUSG00000070730	Rmdn3	Pep_AEELQPGFSK	20.7517	20.4335	20.6992	20.4901	20.3116	20.406	20.5112	20.2789	20.6463	20.332
AEEMLSK	ENSMUSG00000059923	Grb2	Pep_AEEMLSK	18.296	18.2242	18.2322	18.1657	18.1861	18.2339	18.2721	18.248	17.8528	18.0315
AEEPGGQAYETPR	ENSMUSG00000041757	Plekha6	Pep_AEEPGGQAYETPR	14.0475	13.7631	13.9516	13.8465	13.7326	13.7488	13.9858	14.0598	13.4875	13.7445
AEEQEPELTSTPNFVVEVTK	ENSMUSG00000018446	C1qbp	Pep_AEEQEPELTSTPNFVVEVTK	21.5902	21.6459	21.7622	21.7493	21.7499	21.5255	21.6019	21.5642	21.5429	21.4951
AEEQGAPRPLHPPPPPPVQPPPHPR	ENSMUSG00000022185	Acin1	Pep_AEEQGAPRPLHPPPPPPVQPPPHPR	19.246	19.4094	19.2422	19.2129	19.5848	19.4399	19.3793	19.2289	19.5363	19.4522
AEESIR	ENSMUSG00000017740	Slc12a5	Pep_AEESIR	17.4254	17.3804	17.3305	17.4091	17.2263	17.4414	17.4868	17.3218	17.3892	17.5036
AEESLTVESTDLNDER	ENSMUSG00000033228	Scaf11	Pep_AEESLTVESTDLNDER	16.1353	15.9775	16.1037	16.1316	15.9056	15.9638	15.9895	16.0451	15.8569	16.159
AEETEQMIEK	ENSMUSG00000046844	Vat1l	Pep_AEETEQMIEK	21.9285	21.8379	21.8814	21.9615	21.7754	22.0504	22.0393	22.0262	21.9308	21.9708
AEETETAAPPPDKDR	ENSMUSG00000052144	Ppp4r2	Pep_AEETETAAPPPDKDR	16.8199	16.8983	16.8514	16.9916	16.7334	16.6004	16.7681	16.6503	16.9417	16.8235
AEETLAPQPDL	ENSMUSG00000041741	Pde3a	Pep_AEETLAPQPDL	18.7719	18.6888	18.7751	18.7557	18.771	18.6762	18.7557	18.6548	18.7633	18.7688
AEEVATFFAK	ENSMUSG00000070544	Top1	Pep_AEEVATFFAK	21.9011	21.8872	21.869	21.8377	22.0135	21.6583	21.8827	21.7637	21.8082	21.9031
AEEVDPNFYSK	ENSMUSG00000028229	Rmdn1	Pep_AEEVDPNFYSK	18.0985	18.1068	18.006	18.1282	18.2073	18.0843	17.9403	17.9934	17.773	18.0061
AEEVVSFVK	ENSMUSG00000031198	Fundc2	Pep_AEEVVSFVK	18.5416	18.5868	18.5114	18.4334	18.2911	18.5306	18.4979	18.4347	18.2313	18.5054
AEEVYAQLQK	ENSMUSG00000028582	Cc2d1b	Pep_AEEVYAQLQK	16.2673	15.9009	16.0823	16.0618	16.1931	16.1859	16.0901	15.9846	15.8125	15.9604
AEEWGVQYVETSAK	ENSMUSG00000004451	Ralb	Pep_AEEWGVQYVETSAK	18.495	18.4489	18.4529	18.5692	18.4814	18.6452	18.7665	18.6698	18.2576	18.66
AEEWYRRALK	ENSMUSG00000030306	Tmtc1	Pep_AEEWYRRALK	13.7617	14.0314	14.4478	13.6343	15.0758	14.9262	14.689	16.8129	14.4672	17.4601
AEEYEFLTPMEEAPK	ENSMUSG00000025132	Arhgdia	Pep_AEEYEFLTPMEEAPK	21.5248	21.562	21.4472	21.5948	21.6258	21.7202	21.716	21.7113	21.2973	21.5747
AEEYPEEAEER	ENSMUSG00000043962	Thrap3	Pep_AEEYPEEAEER	16.6789	16.503	16.9742	16.8825	16.5634	16.8823	17.071	16.9706	16.1605	16.9161
AEEYPEEAEEREESTSGFDK	ENSMUSG00000043962	Thrap3	Pep_AEEYPEEAEEREESTSGFDK	17.9486	18.0602	18.0513	17.9103	17.9742	18.0299	18.2599	18.0832	17.761	17.9394
AEEYQEK	ENSMUSG00000024941	Scyl1	Pep_AEEYQEK	16.3769	15.9141	16.1856	16.141	16.1037	16.1448	16.3396	16.0095	15.9598	16.2004
AEEYVKLTSLYLFAK	ENSMUSG00000060657	Marf1	Pep_AEEYVKLTSLYLFAK	13.8428	13.3486	13.7214	13.5672	13.3387	13.2149	13.4664	13.1398	13.4843	13.0301
AEFAAPPVDAPDR	ENSMUSG00000027752	Exosc8	Pep_AEFAAPPVDAPDR	16.4668	16.5674	16.5552	16.5477	16.3694	16.4028	16.4569	16.4874	16.5223	16.3467
AEFEEQNVR	ENSMUSG00000054604	Cggbp1	Pep_AEFEEQNVR	16.2103	15.9896	16.2057	16.4094	16.1381	16.1598	16.224	16.3546	15.9786	16.1001
AEFEVHEVYAVDVLVSSGEGK	ENSMUSG00000025364	Pa2g4	Pep_AEFEVHEVYAVDVLVSSGEGK	17.0899	17.1903	17.3591	17.4798	17.5338	17.5793	17.4352	17.5855	17.4007	17.3743
AEFFADVVPAVR	ENSMUSG00000029326	Enoph1	Pep_AEFFADVVPAVR	20.9317	20.8233	20.8723	20.8672	20.5442	20.6573	20.4998	20.7681	20.7345	20.6649
AEFGDFDIK	ENSMUSG00000025626	Phf6	Pep_AEFGDFDIK	18.126	18.0904	17.9211	17.832	18.0366	17.9024	18.1474	17.999	18.1734	18.0637
AEFGFDLSHIPR	ENSMUSG00000011382	Dhdh	Pep_AEFGFDLSHIPR	20.6854	20.7211	20.797	20.6665	20.7084	20.6653	20.5933	20.6586	20.7464	20.544
AEFIVGGK	ENSMUSG00000024576	Csnk1a1	Pep_AEFIVGGK	19.2889	19.2384	19.235	19.1207	19.1304	19.0246	19.2463	19.103	19.1925	19.0838
AEFPDTDPDTLGYFR	ENSMUSG00000053773	Rdh8	Pep_AEFPDTDPDTLGYFR	17.8069	17.5373	16.6798	17.8008	17.2844	17.6119	16.2613	17.3397	16.1185	17.1313
AEFQSR	ENSMUSG00000067220	Cnga1	Pep_AEFQSR	19.7074	19.6001	19.6449	19.6137	18.7229	18.659	18.1456	18.8276	18.6191	18.4395
AEFTSPPSLFK	ENSMUSG00000029227	Fip1l1	Pep_AEFTSPPSLFK	19.374	19.3045	19.3371	19.3598	19.3927	19.3906	19.4132	19.4085	19.4773	19.3825
AEFTVETR	ENSMUSG00000031328	Flna	Pep_AEFTVETR	17.1479	17.1613	16.9027	17.091	16.995	17.0325	17.4983	17.3213	17.367	17.5013
AEFVATR	ENSMUSG00000030982	9030624J02Rik	Pep_AEFVATR	17.0065	17.1166	16.8544	16.8575	16.7912	17.087	16.984	17.0229	16.9895	17.0452
AEFVSSSK	ENSMUSG00000025245	Lztfl1	Pep_AEFVSSSK	19.6425	19.5379	19.6096	19.6621	19.5842	19.5991	19.3857	19.5187	19.6681	19.6892
AEFYFQPWAQEAVCR	ENSMUSG00000023018	Smarcd1	Pep_AEFYFQPWAQEAVCR	16.4767	16.4232	16.8728	16.402	16.5661	17.1288	16.7126	17.3347	16.7652	16.9809
AEGAAQLSEER	ENSMUSG00000009112	Bcl2l13	Pep_AEGAAQLSEER	19.2334	19.047	19.2322	19.0934	19.0185	18.9819	18.9888	18.9499	19.2512	19.2335
AEGAGTEEEGTPK	ENSMUSG00000045763	Basp1	Pep_AEGAGTEEEGTPK	24.1846	24.178	24.1483	24.1992	24.3552	24.2205	24.2259	24.2701	24.1095	24.1685
AEGAPNQGK	ENSMUSG00000027422	Rrbp1	Pep_AEGAPNQGK	14.8392	14.4991	14.5441	14.8444	14.4539	14.1778	14.4566	14.5555	14.9386	15.2729
AEGATLSNATGAVESTSQAGDR	ENSMUSG00000040276	Pacsin1	Pep_AEGATLSNATGAVESTSQAGDR	17.4482	17.5378	17.4839	17.6594	17.6492	17.762	17.537	17.8325	17.6746	17.6466
AEGDAAALNR	ENSMUSG00000031799	Tpm4	Pep_AEGDAAALNR	17.106	17.0394	16.8444	16.9307	17.1973	17.0615	17.1811	17.2703	17.297	17.3655
AEGDTLPENPSGTK	ENSMUSG00000026024	Als2	Pep_AEGDTLPENPSGTK	15.5258	15.3557	15.4904	15.3499	15.3693	15.4155	15.591	15.5293	15.6621	15.3863
AEGEDEEGKEDGR	ENSMUSG00000002625	Akap8l	Pep_AEGEDEEGKEDGR	18.7651	18.6295	18.8945	18.767	18.7482	18.6986	18.6966	18.6036	18.8	18.7322
AEGEDPGCANQALISK	ENSMUSG00000049807	Arhgap23	Pep_AEGEDPGCANQALISK	14.6231	14.5068	14.4246	14.2711	14.6761	14.599	14.6161	14.5276	14.5094	14.5397
AEGEEEQPK	ENSMUSG00000060090	Rp2h	Pep_AEGEEEQPK	18.6395	18.8317	18.7543	18.7316	18.7423	18.7367	18.715	18.5099	18.7982	18.825
AEGESEAPNPEPR	ENSMUSG00000028911	Srsf4	Pep_AEGESEAPNPEPR	21.5291	21.5106	21.512	21.4843	21.7031	21.5315	21.5713	21.5304	21.5583	21.54
AEGFESESEDGATKPK	ENSMUSG00000032826	Ank2	Pep_AEGFESESEDGATKPK	17.6259	17.5894	17.571	17.5215	17.8245	16.8928	16.8791	17.0461	16.9534	16.817
AEGFFRSNK	ENSMUSG00000059263	Usp47	Pep_AEGFFRSNK	17.4245	17.3574	17.3804	17.2615	17.4311	17.3491	17.3	17.2593	17.5768	17.2877
AEGFTVEALWGK	ENSMUSG00000013150	Gfod2	Pep_AEGFTVEALWGK	17.6924	17.9238	17.8306	18.0126	17.6901	17.6984	17.7024	17.7415	17.9959	17.6821
AEGFVDALHR	ENSMUSG00000026843	Fubp3	Pep_AEGFVDALHR	20.1723	20.0778	20.0808	20.1765	20.0464	20.0671	20.1422	20.0202	20.2715	20.2218
AEGILDVFQTVK	ENSMUSG00000027303	Ptpra	Pep_AEGILDVFQTVK	20.6707	20.6803	20.6259	20.6722	20.621	20.6481	20.7805	20.7354	20.8204	20.7373
AEGIPELQASEK	ENSMUSG00000069227	Gprin1	Pep_AEGIPELQASEK	20.5865	20.5835	20.593	20.6164	20.6305	20.7565	20.8084	20.6328	20.7166	20.6605
AEGIWK	ENSMUSG00000006930	Hap1	Pep_AEGIWK	17.8528	17.7924	17.8764	17.7893	17.7669	17.7627	17.7128	17.8735	17.8221	17.7207
AEGLEKPDPTK	ENSMUSG00000028772	Zcchc17	Pep_AEGLEKPDPTK	19.8814	19.6521	19.8237	19.7925	19.5742	19.7503	19.7001	19.6052	19.6923	19.5919
AEGLQVGQDAR	ENSMUSG00000032637	Atxn2l	Pep_AEGLQVGQDAR	16.9125	16.7793	16.6649	16.7522	16.5997	16.818	16.6989	16.8566	16.7611	16.8582
AEGLSLNSK	ENSMUSG00000054199	Gon4l	Pep_AEGLSLNSK	17.3213	17.3524	17.3868	17.3397	17.4547	17.2946	17.5579	17.4731	17.4076	17.4143
AEGLVPLECDPPSSVSDTTQQPSEEQSK	ENSMUSG00000030629	Zfand6	Pep_AEGLVPLECDPPSSVSDTTQQPSEEQSK	12.7974	12.922	12.8518	12.7588	13.0793	12.1925	12.2583	12.9166	12.3806	11.9589
AEGNDHIER	ENSMUSG00000030835	Nomo1	Pep_AEGNDHIER	12.9084	13.171	12.724	12.8528	13.0427	12.4621	12.85	12.7247	12.6896	12.6278
AEGPEVDVNLPK	ENSMUSG00000069833	Ahnak	Pep_AEGPEVDVNLPK	17.2752	17.603	17.2732	17.2988	17.7955	17.3013	17.7953	17.1621	17.7986	18.5666
AEGPQEWVFQECK	ENSMUSG00000056999	Ide	Pep_AEGPQEWVFQECK	19.2111	19.2064	19.3479	19.2937	18.5156	19.2015	18.9172	19.4093	19.4022	19.3039
AEGPSSTSSSVAGPRPPR	ENSMUSG00000055633	Zfp580	Pep_AEGPSSTSSSVAGPRPPR	12.9691	12.7068	12.8032	12.9527	12.8883	12.8654	12.892	13.1715	12.7092	12.8114
AEGQTLVQPSVANR	ENSMUSG00000026991	Pkp4	Pep_AEGQTLVQPSVANR	18.46	18.3561	18.0482	18.3189	17.3476	18.1692	18.2219	18.127	17.8841	18.0573
AEGQVLVLDGR	ENSMUSG00000074129	Rpl13a	Pep_AEGQVLVLDGR	19.6334	19.5245	19.4194	19.5113	19.4056	19.4707	19.6059	19.3313	19.5757	19.6294
AEGSDVANAVLDGADCIMLSGETAK	ENSMUSG00000032294	Pkm	Pep_AEGSDVANAVLDGADCIMLSGETAK	26.2785	26.3288	26.5003	26.3398	26.1904	26.0362	25.7719	26.2336	26.1008	25.8982
AEGSEAAQLAEIYGK	ENSMUSG00000003234	Abcf3	Pep_AEGSEAAQLAEIYGK	19.0727	19.1079	18.9918	19.1623	19.02	19.0359	18.922	19.0417	19.0014	18.9685
AEGSEIR	ENSMUSG00000025130	P4hb	Pep_AEGSEIR	17.0522	17.1631	17.1594	17.1678	17.2016	17.316	17.2296	16.8784	17.2355	17.1362
AEGSEPPAAELK	ENSMUSG00000038079	Tmem237	Pep_AEGSEPPAAELK	14.8573	14.8133	14.8876	14.9284	14.7596	14.5549	14.5468	14.4703	14.9099	14.6691
AEGSEYQVLYIADDNEIR	ENSMUSG00000040249	Lrp1	Pep_AEGSEYQVLYIADDNEIR	13.6135	13.7673	13.4147	13.6999	13.5603	13.6192	13.9163	13.9818	13.6049	13.636
AEGTGVQLLTPDSWNIPLTDAR	ENSMUSG00000038248	Sobp	Pep_AEGTGVQLLTPDSWNIPLTDAR	15.9017	15.8555	15.8723	15.9428	15.9077	15.8493	16.1685	15.9362	15.9963	15.9241
AEGTTYRDELLTK	ENSMUSG00000020198	Ap3d1	Pep_AEGTTYRDELLTK	19.8492	19.7279	19.6938	19.7442	19.7061	19.8871	19.9321	19.7597	19.5719	19.6724
AEGVICK	ENSMUSG00000046402	Rbp1	Pep_AEGVICK	19.1244	18.94	19.1703	18.8786	18.8499	19.5188	19.401	19.5353	19.624	19.4982
AEGVLSFLK	ENSMUSG00000051978	Erich1	Pep_AEGVLSFLK	17.5737	17.5934	17.5651	17.672	17.6438	17.1405	17.2333	17.2478	17.4046	17.1887
AEGVNSKEDEELR	ENSMUSG00000003235	Eif2b5	Pep_AEGVNSKEDEELR	18.6249	18.7264	18.7507	18.6075	18.7846	18.7105	18.7787	18.6093	18.8353	18.7075
AEGVQSQSK	ENSMUSG00000027422	Rrbp1	Pep_AEGVQSQSK	14.5047	14.6147	14.3277	14.4853	14.5351	14.6761	14.8127	14.5994	14.7644	14.8151
AEGVSDTVEK	ENSMUSG00000020212	Mdm1	Pep_AEGVSDTVEK	19.0317	18.7606	18.9041	18.8299	18.206	18.3395	18.2255	18.4672	18.4777	18.3874
AEGVTALPYFLFK	ENSMUSG00000030314	Atg7	Pep_AEGVTALPYFLFK	15.3363	15.3821	15.5524	15.3188	15.339	15.5296	15.2546	15.6047	15.5131	15.3919
AEGYCEELMDTFRPDIVVK	ENSMUSG00000055401	Fbxo6	Pep_AEGYCEELMDTFRPDIVVK	15.5277	15.6798	15.8996	15.6897	15.8231	15.676	15.6412	15.7842	15.3494	15.483
AEGYEVAHGGR	ENSMUSG00000003099	Ppp5c	Pep_AEGYEVAHGGR	20.9447	20.8982	20.9016	20.8977	21.1068	20.9441	20.9191	20.9082	20.8308	20.7128
AEGYNLK	ENSMUSG00000041769	Ppp2r2d	Pep_AEGYNLK	15.7998	15.6461	15.7933	15.8432	15.8857	15.8702	16.1856	15.9339	15.491	15.8639
AEGYNLKDEDGR	ENSMUSG00000041769	Ppp2r2d	Pep_AEGYNLKDEDGR	17.6505	17.7566	17.5544	17.4206	17.8197	17.7111	17.5319	17.6022	17.2902	17.4887
AEGYPK	ENSMUSG00000022453	Naga	Pep_AEGYPK	18.49	18.4579	18.3632	18.5415	18.7088	19.0341	19.0405	18.8683	18.5339	18.8601
AEGYWEELMDTTRPDIEVK	ENSMUSG00000029001	Fbxo44	Pep_AEGYWEELMDTTRPDIEVK	14.9033	15.2518	15.1218	15.2795	15.173	15.0698	15.2203	15.0673	15.2313	14.996
AEHDQLLLNYAK	ENSMUSG00000024590	Lmnb1	Pep_AEHDQLLLNYAK	22.741	22.2757	22.5737	22.1514	23.0509	21.9785	22.5928	21.9545	21.4536	22.2679
AEHFATPAVGDSVQPSLVWSSQK	ENSMUSG00000026319	2310035C23Rik	Pep_AEHFATPAVGDSVQPSLVWSSQK	17.7454	17.6921	17.6954	17.8132	17.8951	17.7722	17.7805	17.5715	17.9752	17.8738
AEHIPAGK	ENSMUSG00000028273	Pdlim5	Pep_AEHIPAGK	18.0608	17.7581	18.166	17.9323	16.7624	16.9292	17.1654	16.6944	17.3324	17.4536
AEHNAPLQAK	ENSMUSG00000047434	Xxylt1	Pep_AEHNAPLQAK	20.0076	20.1309	20.2728	20.0308	20.0292	20.821	20.8107	20.9065	20.7481	20.8644
AEHSAGKPTAGTTDAGEAAK	ENSMUSG00000041020	Map7d2	Pep_AEHSAGKPTAGTTDAGEAAK	19.275	19.3513	19.4028	19.3568	19.4693	19.4853	19.473	19.3239	19.6351	19.5676
AEHSVDIDVDIDWPIAEQR	ENSMUSG00000030282	Cmas	Pep_AEHSVDIDVDIDWPIAEQR	15.9797	16.1474	16.1697	16.1866	16.4662	16.4094	15.969	16.1795	16.2482	16.1065
AEIAEIQSR	ENSMUSG00000024096	Ralbp1	Pep_AEIAEIQSR	17.6272	17.7139	17.5149	17.7181	17.558	17.6254	17.6162	17.6135	17.8929	17.8421
AEIAFEDR	ENSMUSG00000068699	Flnc	Pep_AEIAFEDR	16.7414	16.6971	16.8241	16.6723	16.7854	17.4911	17.6714	17.0494	17.3894	17.6468
AEIAIAPLTITLVR	ENSMUSG00000025892	Gria4	Pep_AEIAIAPLTITLVR	16.6619	16.7575	16.8434	16.793	16.6845	16.8872	16.9232	16.9801	16.8468	16.7019
AEIDLVCELAK	ENSMUSG00000040675	Mthfd1l	Pep_AEIDLVCELAK	17.008	16.8774	17.2405	17.0161	16.7369	16.9513	16.8087	17.2214	16.9238	17.054
AEIDSHSFGEK	ENSMUSG00000078566	Bnip3	Pep_AEIDSHSFGEK	20.1315	20.1571	19.9392	20.1872	19.9956	20.0453	19.8945	20.0019	19.9894	20.1398
AEIEQSQR	ENSMUSG00000029128	Rab28	Pep_AEIEQSQR	17.5982	17.3948	17.5465	17.3555	16.7106	17.2173	16.9908	17.1405	17.2689	17.0539
AEIHDLQEEHIK	ENSMUSG00000027475	Kif3b	Pep_AEIHDLQEEHIK	19.7111	19.6554	19.723	19.8466	19.5127	19.3021	19.1038	19.3153	19.424	19.4285
AEIIADK	ENSMUSG00000007836	Hnrnpa0	Pep_AEIIADK	20.4137	20.3213	20.3698	20.2648	20.3546	20.183	20.4137	20.1601	20.4039	20.1955
AEIIGSQR	ENSMUSG00000048550	Thnsl1	Pep_AEIIGSQR	18.0888	18.1064	18.2609	18.0807	17.898	17.8303	18.0062	17.9259	18.3286	17.9916
AEIINHLADLLTDQR	ENSMUSG00000025007	Aldh18a1	Pep_AEIINHLADLLTDQR	18.7623	18.5529	18.9111	18.9654	18.6446	18.7439	18.903	18.7221	18.8795	18.8749
AEIISLCK	ENSMUSG00000037364	Srrt	Pep_AEIISLCK	20.2664	20.2336	20.4096	20.2246	20.1088	20.215	20.0564	20.4966	20.3551	20.2112
AEILALQQALK	ENSMUSG00000029516	Cit	Pep_AEILALQQALK	16.0304	16.1997	16.3096	16.3899	16.2162	16.2272	16.2476	16.4073	15.9806	15.9771
AEILHEIAVLELAR	ENSMUSG00000026094	Stk17b	Pep_AEILHEIAVLELAR	16.7697	16.7612	16.834	16.8596	16.7651	15.5749	15.6285	15.6867	15.8089	15.5392
AEILSLESR	ENSMUSG00000042790	Rnf214	Pep_AEILSLESR	18.1179	18.0239	18.0305	17.9254	17.7487	17.9026	17.9605	17.8973	18.0811	17.9421
AEIPEQFGPIR	ENSMUSG00000058070	Eml1	Pep_AEIPEQFGPIR	18.0705	18.1599	17.8898	18.0963	17.9794	18.7366	18.6972	18.6153	18.8327	18.7033
AEIQELAMVPR	ENSMUSG00000005198	Polr2a	Pep_AEIQELAMVPR	17.6414	17.4857	17.1499	17.481	17.2567	17.5034	17.2844	17.4468	17.1572	17.4527
AEIQLSK	ENSMUSG00000054263	Lifr	Pep_AEIQLSK	16.6167	16.361	16.5855	16.6794	16.6201	16.7284	16.9729	16.7039	16.7143	16.6924
AEISCTDNQDGTCSVSYLPVLPGDYSILVK	ENSMUSG00000031328	Flna	Pep_AEISCTDNQDGTCSVSYLPVLPGDYSILVK	16.0134	15.8857	16.0253	15.9637	16.6373	16.5104	16.1591	16.4284	15.883	16.4564
AEISFEDR	ENSMUSG00000031328	Flna	Pep_AEISFEDR	17.9535	17.9604	17.5662	18.0783	17.8359	18.1166	18.4805	18.0908	18.3382	18.5398
AEISFEDRK	ENSMUSG00000031328	Flna	Pep_AEISFEDRK	18.0979	18.1089	18.0001	18.0206	18.0763	18.1536	18.1401	17.9838	18.4725	18.3595
AEITDAEGLGLK	ENSMUSG00000031865	Dctn1	Pep_AEITDAEGLGLK	20.6599	20.6681	20.695	20.4271	20.2127	20.7297	20.7866	20.744	20.5908	20.5318
AEITETQR	ENSMUSG00000042302	Ehbp1	Pep_AEITETQR	16.4897	16.3749	16.663	16.3693	16.2782	16.4604	16.5135	16.4426	16.5826	16.5588
AEITFDDHK	ENSMUSG00000025278	Flnb	Pep_AEITFDDHK	18.9355	18.9554	18.7937	18.8606	18.8091	18.8631	19.2749	18.7261	19.2465	19.5275
AEITLLVQGQEPPGFWDVLGGEPSEIK	ENSMUSG00000002812	Flii	Pep_AEITLLVQGQEPPGFWDVLGGEPSEIK	18.3259	17.9364	18.3342	17.9629	16.936	18.276	18.1838	18.1694	18.3969	18.3756
AEITMGDPHQQTLAR	ENSMUSG00000034274	Thoc5	Pep_AEITMGDPHQQTLAR	18.1744	18.2399	18.2433	18.2837	18.4553	18.1824	18.0937	18.2279	18.1637	18.2575
AEITPMYGAQK	ENSMUSG00000041028	Ghitm	Pep_AEITPMYGAQK	19.071	19.1162	19.0412	19.135	19.2217	18.7586	18.9137	18.8769	18.2188	18.4943
AEITSQESQISSYEEELLK	ENSMUSG00000028552	Eps15	Pep_AEITSQESQISSYEEELLK	16.8778	17.0885	17.035	16.9242	17.0478	17.0937	17.1146	17.0177	17.0222	16.8867
AEITSQESQISSYEEELLKAR	ENSMUSG00000028552	Eps15	Pep_AEITSQESQISSYEEELLKAR	14.8803	14.8748	15.1831	15.0249	14.4684	14.8202	15.1329	14.8295	15.6302	15.3719
AEIVPVTTTVLDDK	ENSMUSG00000036138	Acaa1a	Pep_AEIVPVTTTVLDDK	21.2538	20.9886	21.0456	21.0587	20.8379	20.9388	21.1256	21.0467	21.0244	20.8573
AEIYEAFENIYPILK	ENSMUSG00000014767	Tbp	Pep_AEIYEAFENIYPILK	13.1591	12.9646	13.3301	13.322	13.2995	13.3038	13.2304	13.265	12.94	13.0107
AEKDEPGAWEETFK	ENSMUSG00000071650	Ganab	Pep_AEKDEPGAWEETFK	21.0723	21.0259	21.0178	21.1078	21.0491	21.0948	21.0344	21.0655	21.1491	21.1211
AEKDNAEIR	ENSMUSG00000030007	Cct7	Pep_AEKDNAEIR	21.5844	21.7042	21.6415	21.6562	21.4735	21.6249	21.6035	21.406	21.6461	21.6182
AEKENPGLTQDIIMK	ENSMUSG00000027835	Pdcd10	Pep_AEKENPGLTQDIIMK	17.3732	17.7011	17.2765	17.3853	17.8101	17.327	17.1794	17.4671	17.4205	17.266
AEKENTPSEANLQEEEVR	ENSMUSG00000031586	Rbpms	Pep_AEKENTPSEANLQEEEVR	17.0945	17.5872	17.2602	17.2019	17.5911	17.316	17.4054	17.5109	17.5359	17.3023
AEKKWEEKRQNLEHYNGK	ENSMUSG00000036617	Etl4	Pep_AEKKWEEKRQNLEHYNGK	12.2215	12.6143	11.9473	12.3334	12.0396	11.9452	11.9926	12.1703	11.8899	12.1388
AEKTFSVCEIMCK	ENSMUSG00000025909	Sntg1	Pep_AEKTFSVCEIMCK	19.3448	19.0534	19.1806	19.2237	19.0381	19.2775	19.3678	19.2367	18.8502	19.3791
AELAESK	ENSMUSG00000027940	Tpm3	Pep_AELAESK	19.9952	19.8399	19.8411	19.7748	20.0104	19.967	20.0921	20.0116	19.9753	20.1505
AELALALLQETPR	ENSMUSG00000047098	Rnf31	Pep_AELALALLQETPR	16.1749	16.2139	16.2016	16.2546	16.1453	16.5628	16.4132	16.5165	16.4541	16.2551
AELAMSSLAGWQNETPSGSLESPAQAR	ENSMUSG00000069601	Ank3	Pep_AELAMSSLAGWQNETPSGSLESPAQAR	14.4803	14.7315	14.2299	14.7392	14.3172	14.9251	15.4679	15.0599	14.8985	15.0969
AELAQETDPLRR	ENSMUSG00000038644	Pold1	Pep_AELAQETDPLRR	17.4153	17.112	17.6061	17.4105	17.1024	17.142	17.2024	17.0927	17.1856	17.2109
AELARSTRPQAWVPREK	ENSMUSG00000029629	Phf14	Pep_AELARSTRPQAWVPREK	22.5021	22.48	21.756	21.452	22.262	21.753	21.9792	22.0712	21.548	22.1319
AELASCR	ENSMUSG00000030982	9030624J02Rik	Pep_AELASCR	16.4564	16.5607	16.6152	16.4122	16.3027	16.6701	16.3219	16.6031	16.5847	16.5393
AELATEEFLPVTPILEGFVILR	ENSMUSG00000006998	Psmd2	Pep_AELATEEFLPVTPILEGFVILR	18.1598	18.4448	18.5184	18.6567	18.8154	18.6249	18.5424	18.3582	19.0644	18.5725
AELDAAEK	ENSMUSG00000028207	Asph	Pep_AELDAAEK	18.0581	17.9407	17.7781	17.9011	18.096	17.8452	18.0756	17.8238	17.8317	18.1422
AELDDTPMR	ENSMUSG00000028820	Sfpq	Pep_AELDDTPMR	20.2134	20.2284	20.1389	20.2579	20.2462	20.143	20.1678	20.2486	19.8594	20.1665
AELDGTILK	ENSMUSG00000021938	Pspc1	Pep_AELDGTILK	20.4563	20.6225	20.446	20.4278	20.4595	20.6231	20.6447	20.6598	20.6976	20.6552
AELDLEHQGQLLTPEEVVDR	ENSMUSG00000023979	Guca1b	Pep_AELDLEHQGQLLTPEEVVDR	19.4667	19.3513	19.5866	19.4732	18.9998	18.4398	17.6805	18.4489	18.2944	18.0029
AELDNELMEGK	ENSMUSG00000021413	Prpf4b	Pep_AELDNELMEGK	17.8205	17.951	17.7957	17.8538	17.871	17.7373	18.1535	17.9945	17.7459	18.0147
AELDQLPGAQEK	ENSMUSG00000029802	Abcg2	Pep_AELDQLPGAQEK	16.02	15.8943	16.0514	15.9229	15.9103	15.813	16.0723	15.8555	16.0101	15.8152
AELEALLSSK	ENSMUSG00000030739	Myh14	Pep_AELEALLSSK	20.0307	19.9566	19.9178	19.7498	19.6065	19.9508	19.8945	19.9182	19.8806	20.0278
AELEGVAVTAPR	ENSMUSG00000041375	Ccdc9	Pep_AELEGVAVTAPR	17.4254	17.5511	17.5653	17.4038	17.3731	17.5001	17.2638	17.4642	17.5474	17.4868
AELEGWR	ENSMUSG00000021870	Slmap	Pep_AELEGWR	19.4976	19.4274	19.3782	19.4079	19.4785	19.1681	19.2618	19.2261	19.1972	19.2774
AELEIQK	ENSMUSG00000006589	Aprt	Pep_AELEIQK	18.6106	18.5934	18.4504	18.3976	18.3944	18.2965	18.3723	18.1632	18.6166	18.4395
AELELELGR	ENSMUSG00000022565	Plec	Pep_AELELELGR	15.0475	15.1443	15.0125	14.8828	15.1821	14.713	15.0425	14.5897	15.0305	15.3075
AELEQETK	ENSMUSG00000096054	Syne1	Pep_AELEQETK	15.8827	15.5407	15.2085	15.608	15.8717	15.4494	15.8093	15.5946	15.6657	15.7724
AELEQHLEQEQEFQVNK	ENSMUSG00000048701	Ccdc6	Pep_AELEQHLEQEQEFQVNK	17.0437	16.9376	16.9434	16.9267	17.0723	17.1699	17.2635	17.2098	17.3366	17.1028
AELEYGLK	ENSMUSG00000020080	Hkdc1	Pep_AELEYGLK	12.3419	11.8499	10.9988	12.1133	11.5588	11.7051	11.9564	12.1356	11.5133	11.9371
AELFTQSCADLDK	ENSMUSG00000020315	Sptbn1	Pep_AELFTQSCADLDK	22.1858	21.8326	22.181	21.8461	22.0318	22.1586	22.0625	22.2407	22.1668	22.2625
AELGALPDDFIDSLEK	ENSMUSG00000021710	Nln	Pep_AELGALPDDFIDSLEK	17.5311	17.4415	17.5227	17.6875	17.6451	17.7299	17.7649	17.7444	17.8827	17.6966
AELGEYIR	ENSMUSG00000018707	Dync1h1	Pep_AELGEYIR	21.1326	21.2267	21.0342	21.2965	21.2401	21.115	21.0753	21.1049	20.6277	20.9489
AELGFLESCLR	ENSMUSG00000040472	Rabggta	Pep_AELGFLESCLR	18.1189	18.1811	18.5217	18.1698	18.0197	18.2601	18.0689	18.5621	18.4854	18.2565
AELGMNDSPSQSPPVK	ENSMUSG00000027605	Acss2	Pep_AELGMNDSPSQSPPVK	13.9532	13.6574	13.7535	13.7468	14.1662	13.7701	13.5727	13.8298	13.5201	13.5488
AELGTDLLSQLSLEDQK	ENSMUSG00000024974	Smc3	Pep_AELGTDLLSQLSLEDQK	20.5031	20.4486	20.5515	20.5118	20.5556	20.458	20.5425	20.506	20.7039	20.5226
AELILLK	ENSMUSG00000038039	Gcc2	Pep_AELILLK	17.5601	17.5906	17.6537	17.5907	17.5307	17.7159	17.7032	17.4869	17.7676	17.5641
AELINIHHLMVELK	ENSMUSG00000024319	Vps52	Pep_AELINIHHLMVELK	18.7271	18.7465	18.8925	18.9503	18.5933	18.779	18.8756	18.8876	18.9398	18.9794
AELLFQGK	ENSMUSG00000000628	Hk2	Pep_AELLFQGK	22.5653	22.4171	22.5621	22.499	21.9362	22.0463	21.9613	22.0476	22.0982	22.0533
AELLISTVGPEECVVPFLTRPK	ENSMUSG00000040354	Mars	Pep_AELLISTVGPEECVVPFLTRPK	18.6698	18.7135	18.8759	18.744	18.7205	19.1189	18.8474	19.1292	19.2401	18.967
AELLLAEEPGFLVGEDGEDTAK	ENSMUSG00000024312	Wdr46	Pep_AELLLAEEPGFLVGEDGEDTAK	15.8422	15.9092	15.8732	15.8186	16.232	15.9707	16.28	16.0558	16.3554	16.0789
AELLLSQCPWK	ENSMUSG00000023007	Prpf40b	Pep_AELLLSQCPWK	18.7085	18.6766	18.6536	18.6554	18.7283	18.8072	18.9078	18.8271	19.0122	18.8179
AELLPTIK	ENSMUSG00000073678	Pgap1	Pep_AELLPTIK	18.9592	18.907	18.8526	18.9484	18.8783	18.6875	18.6094	18.7113	18.8964	18.7538
AELLQADEK	ENSMUSG00000024891	Slc29a2	Pep_AELLQADEK	17.1739	17.2405	16.9844	17.1127	17.0076	17.1947	17.1239	17.0831	17.2048	17.2269
AELLQGGDSLR	ENSMUSG00000024191	Bnip1	Pep_AELLQGGDSLR	18.192	18.3738	17.9629	18.2517	18.2917	18.226	18.5011	18.255	18.4555	19.2036
AELLYK	ENSMUSG00000001380	Hars	Pep_AELLYK	19.5475	19.6075	19.4924	19.5383	19.5524	19.4966	19.6502	19.5821	19.4254	19.4877
AELNEFLTR	ENSMUSG00000030744	Rps3	Pep_AELNEFLTR	18.714	18.6582	18.5382	18.6099	18.4967	18.7755	18.6996	18.6763	18.7658	18.788
AELNFEDFYR	ENSMUSG00000039478	Micu3	Pep_AELNFEDFYR	18.3962	18.0607	18.3332	17.9333	17.3616	18.341	18.25	18.6589	18.712	19.8638
AELNFGAITLNSMDATSER	ENSMUSG00000025533	Asl	Pep_AELNFGAITLNSMDATSER	17.0354	16.9538	17.1692	16.9901	16.6437	17.3966	17.3643	17.268	17.0124	17.1386
AELNNEK	ENSMUSG00000035152	Ap2b1	Pep_AELNNEK	18.7588	18.7763	18.6041	18.7063	18.6908	18.6074	18.6926	18.6679	18.7006	18.7337
AELNNEKK	ENSMUSG00000035152	Ap2b1	Pep_AELNNEKK	18.3693	18.3078	18.303	18.2602	18.4758	17.9745	17.9644	17.8243	18.0085	17.7704
AELNPWPEYINTR	ENSMUSG00000022241	Tars	Pep_AELNPWPEYINTR	18.7133	18.6157	18.6884	18.7064	18.8796	18.8841	18.8757	18.739	18.61	18.6873
AELPGTHPLASK	ENSMUSG00000022814	Umps	Pep_AELPGTHPLASK	19.0048	18.823	18.94	18.9912	19.0197	18.9904	18.9922	18.9444	19.2063	19.0289
AELPTR	ENSMUSG00000052539	Magi3	Pep_AELPTR	17.668	17.7764	17.5277	17.9502	17.7732	17.6735	17.6586	17.8607	17.5356	17.6436
AELPVTDK	ENSMUSG00000001855	Nup214	Pep_AELPVTDK	18.2479	18.4886	18.4098	18.2953	18.3207	18.4337	18.2686	18.463	18.6271	18.7379
AELQAQIAFLQGER	ENSMUSG00000024077	Strn	Pep_AELQAQIAFLQGER	17.9643	18.0557	18.0432	18.0408	18.2275	18.0836	18.0618	17.9859	18.2635	18.1352
AELQPLPGEK	ENSMUSG00000037161	Mgarp	Pep_AELQPLPGEK	22.6953	22.3801	22.6707	22.7216	22.3954	22.4765	22.4923	22.5216	22.3572	22.5677
AELSEGK	ENSMUSG00000032366	Tpm1	Pep_AELSEGK	20.1199	20.019	19.9518	19.7815	20.1346	20.1334	20.293	20.1336	20.1721	20.2736
AELSEGQVR	ENSMUSG00000032366	Tpm1	Pep_AELSEGQVR	18.4799	18.3592	18.114	18.3219	18.3321	18.1129	18.3832	18.1461	18.1314	18.6844
AELSLLR	ENSMUSG00000046985	Tapt1	Pep_AELSLLR	18.5622	18.5853	18.5066	18.4538	18.468	18.4863	18.4462	18.4724	18.6056	18.6329
AELSQK	ENSMUSG00000066306	Numa1	Pep_AELSQK	17.1653	17.1181	16.9715	17.1939	17.1981	17.2061	17.0459	17.1008	17.0035	17.3541
AELSSLQTSR	ENSMUSG00000030739	Myh14	Pep_AELSSLQTSR	18.3875	18.2644	18.2524	17.7908	18.0985	18.369	18.1366	18.1721	17.9829	18.1927
AELSSPLNEADGQK	ENSMUSG00000031755	Bbs2	Pep_AELSSPLNEADGQK	19.7863	19.5568	19.7572	19.8402	18.9784	19.1859	19.3149	19.2222	19.3523	19.2648
AELSVIFADKPEK	ENSMUSG00000018796	Acsl1	Pep_AELSVIFADKPEK	20.2106	20.2327	20.2479	20.1861	19.8658	20.5136	20.5191	20.516	20.3423	20.45
AELTNSGSPYYQELVGQSQLQLQK	ENSMUSG00000032343	Impg1	Pep_AELTNSGSPYYQELVGQSQLQLQK	20.1692	19.9876	20.1631	20.1734	20.0059	20.438	20.3871	20.3071	20.0523	20.0757
AELVVIEDAATPR	ENSMUSG00000035863	Palm	Pep_AELVVIEDAATPR	20.3503	20.4414	20.3328	20.4246	20.1737	20.4127	20.5581	20.382	20.5114	20.5342
AELWMR	ENSMUSG00000011158	Brf1	Pep_AELWMR	17.5417	17.334	17.5617	17.4218	17.407	17.3787	17.4725	17.3503	17.4604	17.3143
AEMDAAVESCK	ENSMUSG00000021238	Aldh6a1	Pep_AEMDAAVESCK	20.2438	20.2604	20.4081	20.3029	20.1907	20.1126	19.8997	20.2673	20.1748	20.126
AEMDAAVESCKR	ENSMUSG00000021238	Aldh6a1	Pep_AEMDAAVESCKR	17.5911	17.9527	17.7846	17.8039	18.0189	17.5454	17.3702	17.7518	17.3448	17.5305
AEMDEVER	ENSMUSG00000024456	Diap1	Pep_AEMDEVER	15.7741	16.0463	15.6745	15.7878	16.3853	16.6128	15.6201	16.0337	16.282	15.8793
AEMEDIR	ENSMUSG00000052105	Mtcl1	Pep_AEMEDIR	17.1968	17.2083	17.1944	17.2515	17.1248	17.6577	17.6952	17.3838	17.55	17.5757
AEMEEANIK	ENSMUSG00000042569	Dhrs7b	Pep_AEMEEANIK	17.7566	17.518	17.6557	17.6759	17.6135	17.7222	17.7277	17.9083	17.5561	17.7778
AEMEIGR	ENSMUSG00000031342	Gpm6b	Pep_AEMEIGR	19.6705	19.646	19.6467	19.6233	19.3896	19.3846	19.5676	19.4045	19.4008	19.4172
AEMETLVR	ENSMUSG00000029168	Dpysl5	Pep_AEMETLVR	20.6883	20.6452	20.5331	20.542	20.6447	20.6099	20.6157	20.6727	20.5569	20.4839
AEMGTPK	ENSMUSG00000025785	Exosc7	Pep_AEMGTPK	17.6077	17.6222	17.5529	17.6142	17.5811	17.3954	17.5678	17.4028	17.5198	17.6049
AEMGTPKLEK	ENSMUSG00000025785	Exosc7	Pep_AEMGTPKLEK	18.7528	18.6161	18.804	18.7825	19.0189	18.7194	19.0342	18.7891	18.7528	18.9016
AEMIIEK	ENSMUSG00000000278	Scpep1	Pep_AEMIIEK	17.859	17.8001	17.6565	17.7937	17.5963	18.025	18.1025	17.8005	18.012	17.8664
AEMLEIVQAIYK	ENSMUSG00000051359	Ncald	Pep_AEMLEIVQAIYK	18.4467	18.5151	18.4172	18.431	18.4235	18.4288	18.5501	18.5605	18.2649	18.3735
AEMMELNDR	ENSMUSG00000020932	Gfap	Pep_AEMMELNDR	19.3612	19.222	18.3494	18.9895	19.0407	20.3627	20.8673	20.36	19.9887	20.2944
AEMNGLAAQGR	ENSMUSG00000017390	Aldoc	Pep_AEMNGLAAQGR	15.9932	15.7127	16.3425	16.7028	16.7356	16.6558	16.7225	16.6843	16.4009	16.7658
AEMQQILQGLDK	ENSMUSG00000025533	Asl	Pep_AEMQQILQGLDK	21.6012	21.6286	21.5571	21.6088	21.5187	21.8623	21.8292	21.8089	21.8928	21.8377
AEMTDSK	ENSMUSG00000042772	Smg7	Pep_AEMTDSK	14.5985	14.5692	14.6137	14.3838	14.5778	14.5395	14.7518	14.6553	14.793	14.7166
AENCPYMHGDFPCK	ENSMUSG00000059273	Zc3h4	Pep_AENCPYMHGDFPCK	16.4231	16.327	16.3724	16.3051	16.7682	16.8105	16.6668	16.7998	16.4258	16.4423
AENEALAMQK	ENSMUSG00000002015	Bcap31	Pep_AENEALAMQK	21.8059	21.9024	21.8057	21.9671	21.973	21.9437	21.862	22.0172	21.7614	21.9739
AENFFILR	ENSMUSG00000079426	Arpc4	Pep_AENFFILR	19.839	19.8985	19.82	19.8258	19.7213	19.8379	19.9918	19.9702	19.8771	19.8863
AENGLSTEPSSAAAAQEPDDSSAGQAEPVPR	ENSMUSG00000047613	A430005L14Rik	Pep_AENGLSTEPSSAAAAQEPDDSSAGQAEPVPR	14.7307	14.6137	14.7092	14.6178	14.8197	14.5833	14.6729	14.5611	14.6654	14.5369
AENGPGPGVLVLR	ENSMUSG00000005533	Igf1r	Pep_AENGPGPGVLVLR	14.0262	13.6723	14.1387	14.268	14.4071	14.0967	14.4236	13.9931	14.2138	14.1619
AENISVSTSK	ENSMUSG00000048874	Phf3	Pep_AENISVSTSK	16.9017	17.1326	16.9021	16.7912	16.9592	16.8866	16.9226	16.8935	16.7881	16.9035
AENLGEVLR	ENSMUSG00000068040	Tm9sf4	Pep_AENLGEVLR	16.7544	16.6507	16.5426	16.7869	16.664	16.9017	16.8813	16.7281	17.0835	16.8913
AENLLHDHYGGR	ENSMUSG00000020260	Pofut2	Pep_AENLLHDHYGGR	18.4625	18.4235	18.4004	18.3285	18.6252	18.4694	18.4182	18.3127	18.3756	18.3637
AENLLLDAEANIK	ENSMUSG00000030397	Mark4	Pep_AENLLLDAEANIK	18.1177	18.0083	18.0462	18.0451	17.8568	18.1317	18.1441	18.0011	18.1605	18.1691
AENLQLLTENELHR	ENSMUSG00000048878	Hexim1	Pep_AENLQLLTENELHR	19.6587	19.6519	19.6534	19.702	19.8101	19.891	19.9239	19.7558	19.9805	19.9521
AENNDGIHIILK	ENSMUSG00000009741	Ubp1	Pep_AENNDGIHIILK	18.3414	18.4289	18.4086	18.3929	18.4166	18.7791	18.6696	18.6799	18.839	18.8523
AENPACPAVPSSAVTVSGER	ENSMUSG00000028402	Mpdz	Pep_AENPACPAVPSSAVTVSGER	16.0933	16.0033	16.0924	16.2607	15.963	15.9409	15.8726	16.0234	16.1347	15.9097
AENQELKR	ENSMUSG00000029427	Zcchc8	Pep_AENQELKR	17.8603	17.8382	17.7181	17.7327	17.9036	17.9597	17.7981	17.7684	18.0268	18.0112
AENSQLTER	ENSMUSG00000027422	Rrbp1	Pep_AENSQLTER	14.9559	14.7033	14.7734	14.7265	15.224	14.7059	14.9089	14.6119	14.7317	15.1743
AENSSLNLIGK	ENSMUSG00000034187	Nsf	Pep_AENSSLNLIGK	23.7691	23.7873	23.7721	23.8498	23.841	23.872	23.8843	23.9039	23.8633	23.8673
AENTQEELR	ENSMUSG00000022678	Nde1	Pep_AENTQEELR	15.9479	16.0391	16.2206	16.0615	16.3534	16.0446	16.0727	16.1021	16.2108	16.1287
AENTQFVK	ENSMUSG00000004070	Hmox2	Pep_AENTQFVK	22.2088	22.2834	22.1443	22.1893	22.0681	21.8387	21.8147	21.8452	21.8572	21.7639
AENYDISPADR	ENSMUSG00000001924	Uba1	Pep_AENYDISPADR	20.862	20.825	20.6804	20.7956	20.8202	20.8945	20.8138	20.8688	20.5191	20.6414
AEPAAATPK	ENSMUSG00000045107	Saysd1	Pep_AEPAAATPK	16.2855	16.2768	16.3504	16.2456	16.3619	16.6607	16.7908	16.6157	16.8529	16.7679
AEPATPAEAAQSDR	ENSMUSG00000040463	Mybbp1a	Pep_AEPATPAEAAQSDR	18.2053	18.0817	18.1157	17.9957	18.085	18.1079	18.3211	18.0975	18.2669	18.2483
AEPDESNAR	ENSMUSG00000074781	Ube2n	Pep_AEPDESNAR	17.6363	17.5453	17.803	17.7179	17.8083	17.5586	17.5169	17.4933	17.6583	17.6322
AEPDHMVLGK	ENSMUSG00000037851	Iars	Pep_AEPDHMVLGK	17.8837	17.6825	17.7545	17.5976	17.5728	17.8708	17.8446	17.8158	17.9528	17.6947
AEPDVK	ENSMUSG00000023089	Ndufa5	Pep_AEPDVK	21.2374	21.1692	21.25	21.0895	21.0816	21.0155	21.0464	20.9585	21.1189	21.1903
AEPEDHYFLLTEPPLNTPENR	ENSMUSG00000026341	Actr3	Pep_AEPEDHYFLLTEPPLNTPENR	19.7339	19.8885	19.7075	19.6542	19.8947	19.9097	19.7398	19.8635	19.5488	19.615
AEPEILELESK	ENSMUSG00000038587	Akap12	Pep_AEPEILELESK	19.6563	19.8387	19.5927	19.7505	19.6313	20.326	20.4024	20.1413	20.2348	20.3637
AEPEKSEGAAEEQPEPAPAPEQEAAAPGPAAGGEAPK	ENSMUSG00000045763	Basp1	Pep_AEPEKSEGAAEEQPEPAPAPEQEAAAPGPAAGGEAPK	17.5445	17.7535	17.4857	17.7388	17.79	17.5402	17.6094	17.5591	17.5905	17.4089
AEPESETSILLSWTPPR	ENSMUSG00000028399	Ptprd	Pep_AEPESETSILLSWTPPR	15.8163	15.809	15.9568	15.9625	15.9094	16.0621	15.8852	15.9441	15.9902	15.8627
AEPFIK	ENSMUSG00000021282	Eif5	Pep_AEPFIK	17.3202	17.2337	17.2567	17.2429	16.9703	17.2128	17.2044	17.3313	17.3833	17.1822
AEPGEVVAPK	ENSMUSG00000026496	Parp1	Pep_AEPGEVVAPK	17.1561	17.3705	17.186	17.0929	17.4453	17.4498	17.4096	17.2041	17.3858	17.4511
AEPGEVVAPKGKSAAPSK	ENSMUSG00000026496	Parp1	Pep_AEPGEVVAPKGKSAAPSK	15.6469	16.216	15.9	16.0413	16.3129	15.6721	15.7069	15.5567	16.0197	15.7679
AEPIDIQTWILGYR	ENSMUSG00000026623	Lpgat1	Pep_AEPIDIQTWILGYR	18.7394	18.8518	18.8363	19.0253	19.1103	18.5574	18.6106	18.6964	18.2147	18.431
AEPLHLCHRLDK	ENSMUSG00000032044	Rpusd4	Pep_AEPLHLCHRLDK	16.0157	15.8952	15.9707	16.0536	16.0661	15.9663	15.9307	15.8797	15.8838	15.9252
AEPLNK	ENSMUSG00000028649	Macf1	Pep_AEPLNK	17.5845	17.5161	17.4188	17.5281	17.6002	17.4952	17.4713	17.1753	17.4906	17.6367
AEPMIYGK	ENSMUSG00000069227	Gprin1	Pep_AEPMIYGK	18.1609	18.1234	17.9534	18.1361	18.1154	18.1528	18.218	18.1101	17.6322	18.0816
AEPNPEAGPEER	ENSMUSG00000040479	Dgkz	Pep_AEPNPEAGPEER	14.5111	14.1241	13.9008	14.3361	14.0936	14.4261	14.3539	14.3129	13.7763	14.7114
AEPPASK	ENSMUSG00000038555	Reep2	Pep_AEPPASK	18.5205	18.4282	18.4818	18.4988	18.4522	18.5227	18.6596	18.5601	18.469	18.6258
AEPPLNASAGDQEEK	ENSMUSG00000032115	Hyou1	Pep_AEPPLNASAGDQEEK	17.8013	17.8507	17.9818	17.8698	17.9985	17.9745	17.7552	17.666	17.8216	17.8223
AEPPQCTSLAWSADGQTLFAGYTDNLVR	ENSMUSG00000020372	Gnb2l1	Pep_AEPPQCTSLAWSADGQTLFAGYTDNLVR	17.5781	17.6503	17.7311	17.749	17.6637	17.64	17.4912	17.601	17.5964	17.5424
AEPQELLQLDGYTVDYTDPQPGLEGGR	ENSMUSG00000054423	Cadps	Pep_AEPQELLQLDGYTVDYTDPQPGLEGGR	15.5924	15.871	15.512	15.6735	15.9443	15.8164	15.8917	15.6842	15.2131	15.4048
AEPQLQK	ENSMUSG00000021665	Hexb	Pep_AEPQLQK	17.149	17.0668	17.1479	17.1238	17.1784	17.4063	17.7162	17.2745	17.3274	17.4484
AEPSISYSCNPLYFDFK	ENSMUSG00000034621	Gpatch8	Pep_AEPSISYSCNPLYFDFK	16.4762	16.487	16.3849	16.5488	16.8289	16.7841	16.5647	16.8416	16.518	16.4309
AEPSQLDIK	ENSMUSG00000015222	Map2	Pep_AEPSQLDIK	19.6824	19.6217	19.6238	19.8018	19.6781	19.5532	19.4894	19.5205	19.6097	19.4684
AEPSYR	ENSMUSG00000031078	Cttn	Pep_AEPSYR	16.5813	16.8322	16.6215	16.6708	16.7058	16.912	16.6712	16.9067	16.4765	16.5366
AEPTPLASSAPPAGSLYSSPVNSSAPLAEDIDPELAR	ENSMUSG00000025793	Hgs	Pep_AEPTPLASSAPPAGSLYSSPVNSSAPLAEDIDPELAR	16.3122	16.4982	16.4008	16.42	16.7528	16.4661	16.464	16.4861	15.9803	16.2129
AEPTVIEK	ENSMUSG00000030554	Synm	Pep_AEPTVIEK	16.4241	16.2671	16.2616	16.019	16.8107	16.7084	17.3102	16.7614	16.857	17.122
AEPVEK	ENSMUSG00000007721	Ccdc124	Pep_AEPVEK	17.3936	17.3332	17.1506	17.3104	17.3524	17.0915	17.1012	17.0714	16.9767	17.19
AEPVNVFDIDAHTGEIR	ENSMUSG00000021803	Cdhr1	Pep_AEPVNVFDIDAHTGEIR	19.607	19.6024	19.8197	19.599	19.256	19.6431	19.563	19.3842	19.6735	19.2669
AEPVPKPPPETTVPPGTPK	ENSMUSG00000032589	Bsn	Pep_AEPVPKPPPETTVPPGTPK	17.1049	16.9512	17.0199	16.8919	17.2445	16.9416	17.2368	16.9921	17.0114	16.8829
AEPYCSVLPGFTFIQHLPLSER	ENSMUSG00000040725	Hnrnpul1	Pep_AEPYCSVLPGFTFIQHLPLSER	16.8307	16.9242	17.0704	17.0819	17.3993	17.2615	16.8871	16.8502	17.2511	17.1414
AEQAAVTSEFESYK	ENSMUSG00000038039	Gcc2	Pep_AEQAAVTSEFESYK	18.1657	18.2183	18.1956	18.3935	18.2506	18.349	18.2177	18.3298	18.1878	18.3333
AEQALNR	ENSMUSG00000007603	Dus3l	Pep_AEQALNR	17.3324	17.2633	17.3665	17.2658	17.408	17.3576	17.5466	17.1849	17.4994	17.1592
AEQASSSKPPAAK	ENSMUSG00000032589	Bsn	Pep_AEQASSSKPPAAK	18.8387	18.8232	18.7939	18.7402	18.7424	18.8855	19.0036	18.8516	18.8581	18.7866
AEQDIATLEQSISR	ENSMUSG00000032497	Lrrfip2	Pep_AEQDIATLEQSISR	15.929	16.0216	15.7621	15.926	15.9318	15.9892	16.1706	15.6796	15.9107	15.9711
AEQEEEFISNTLFK	ENSMUSG00000048701	Ccdc6	Pep_AEQEEEFISNTLFK	18.9735	19.0743	19.0594	19.0589	19.0053	19.3152	19.3124	19.1898	19.4265	19.3534
AEQEEMEVEER	ENSMUSG00000018547	Pip4k2b	Pep_AEQEEMEVEER	15.7477	15.6485	15.7465	15.7544	15.7186	15.7254	15.8112	15.7098	15.572	15.5374
AEQEQEAK	ENSMUSG00000002372	Ranbp3	Pep_AEQEQEAK	22.2282	22.1513	22.1612	22.1117	22.0644	22.5078	22.4161	22.4712	22.4738	22.3563
AEQERRALRRPYDLDAR	ENSMUSG00000042625	Safb2	Pep_AEQERRALRRPYDLDAR	19.5318	19.6852	19.7102	19.6742	19.9358	19.9482	19.598	19.5244	19.9993	20.0478
AEQFLVGTSR	ENSMUSG00000032624	Eml4	Pep_AEQFLVGTSR	17.1839	17.2631	17.1671	17.2386	17.1474	17.2577	17.3421	17.1898	17.2932	17.5162
AEQFYCGDTEGK	ENSMUSG00000020456	Ogdh	Pep_AEQFYCGDTEGK	18.6443	18.5649	18.8259	18.6207	18.5237	18.7278	18.581	18.8984	18.6153	18.5354
AEQFYCGDTEGKK	ENSMUSG00000020456	Ogdh	Pep_AEQFYCGDTEGKK	18.9451	18.8161	18.9942	19.0074	18.9414	18.9176	18.8003	18.8144	18.7371	18.8071
AEQFYR	ENSMUSG00000021913	Ogdhl	Pep_AEQFYR	19.3528	19.3695	19.4177	19.5171	19.4696	19.2677	19.2286	19.3003	18.86	19.1105
AEQGTVLIGSER	ENSMUSG00000028431	Ikbkap	Pep_AEQGTVLIGSER	16.5833	16.5658	16.7054	16.5659	16.4677	16.438	16.4673	16.3403	16.5156	16.6243
AEQIAGR	ENSMUSG00000003469	Phyhip	Pep_AEQIAGR	18.111	17.9766	17.9481	17.8894	18.1168	18.1552	17.8376	17.8248	18.0504	17.923
AEQINQAAGEASAVLAK	ENSMUSG00000028455	Stoml2	Pep_AEQINQAAGEASAVLAK	21.1149	21.0624	21.1498	21.1655	20.6423	20.7707	20.7264	20.7958	20.7403	20.7808
AEQLAAEAER	ENSMUSG00000019470	Xab2	Pep_AEQLAAEAER	17.7537	17.7848	17.6825	17.7246	17.7246	17.7686	17.8137	17.7658	17.8458	17.7715
AEQLASVQYTLPK	ENSMUSG00000030516	Tjp1	Pep_AEQLASVQYTLPK	18.5489	18.5195	18.5627	18.5448	18.7636	18.7329	18.8311	18.6732	18.6396	18.7944
AEQLFSSALCAAR	ENSMUSG00000022436	Sh3bp1	Pep_AEQLFSSALCAAR	20.6839	20.6077	20.779	20.6805	20.6711	20.794	20.5426	20.9593	20.7882	20.7166
AEQLGAEGNVDESQK	ENSMUSG00000024188	Luc7l	Pep_AEQLGAEGNVDESQK	20.2828	20.3724	20.2807	20.3854	20.2436	20.2606	20.3672	20.3281	20.4247	20.3576
AEQLGFAEVTPVTGASLR	ENSMUSG00000027951	Adar	Pep_AEQLGFAEVTPVTGASLR	14.55	14.599	14.0989	14.2662	14.5428	15.0407	14.5339	14.6819	14.8034	14.3657
AEQLGSLK	ENSMUSG00000039509	Nup133	Pep_AEQLGSLK	18.6583	18.6169	18.5154	18.4225	18.4672	18.5261	18.5482	18.4856	18.5186	18.6331
AEQLLGQR	ENSMUSG00000063450	Syne2	Pep_AEQLLGQR	18.1541	17.9913	17.9434	18.0304	18.0301	18.1178	18.1746	18.0924	18.321	18.0692
AEQLSAAR	ENSMUSG00000021061	Sptb	Pep_AEQLSAAR	18.546	18.4168	18.5625	18.2798	18.6452	18.2706	18.5206	18.2398	18.3458	18.7207
AEQLSQENEK	ENSMUSG00000042331	Specc1	Pep_AEQLSQENEK	15.3112	15.4428	15.3841	15.3992	15.603	15.4847	15.5446	15.6069	15.5165	15.6326
AEQLVEILEAK	ENSMUSG00000021259	Cyp46a1	Pep_AEQLVEILEAK	18.1471	18.2542	18.2207	18.2317	18.0783	18.2797	18.3155	18.3021	18.3951	18.2335
AEQMASVQNAQR	ENSMUSG00000024812	Tjp2	Pep_AEQMASVQNAQR	16.9491	16.871	16.8665	17.1247	17.0108	17.1403	17.4558	17.251	17.3659	17.19
AEQMPGQLAAAGLPPVPANSFQLESDFR	ENSMUSG00000022466	Rpap3	Pep_AEQMPGQLAAAGLPPVPANSFQLESDFR	14.8189	14.5964	14.7617	14.8699	14.8217	14.5066	14.5605	14.467	14.512	14.5971
AEQQQVVQIPQQALR	ENSMUSG00000018678	Sp2	Pep_AEQQQVVQIPQQALR	14.6854	14.6545	14.6517	14.5923	14.5757	14.1224	14.5511	14.4895	14.3592	14.2246
AEQTEKKLMDYIDELHK	ENSMUSG00000027550	Lrrcc1	Pep_AEQTEKKLMDYIDELHK	13.0822	13.8005	13.5402	12.61	13.2234	12.9443	12.8012	12.8518	12.0554	12.7317
AEQVEKAEEENR	ENSMUSG00000048000	Gigyf2	Pep_AEQVEKAEEENR	14.9747	14.9173	14.9823	14.7559	14.9505	14.8462	14.9344	14.8567	15.0431	14.9424
AEQVILVR	ENSMUSG00000062300	Pvrl2	Pep_AEQVILVR	17.6285	17.5686	17.5027	17.6374	17.7697	17.5897	17.6805	17.4924	17.7785	17.7263
AERDELAIK	ENSMUSG00000040860	Crocc	Pep_AERDELAIK	17.426	17.2618	17.6523	18.4585	17.4491	17.4218	17.5906	17.3904	18.404	17.7782
AEREPEASQKPVR	ENSMUSG00000028906	Epb4.1	Pep_AEREPEASQKPVR	17.5373	17.7248	17.7374	17.6718	17.6976	17.4864	17.4277	17.5863	17.4966	17.4455
AERPDVDEK	ENSMUSG00000018707	Dync1h1	Pep_AERPDVDEK	21.5293	21.5153	21.4773	21.5117	21.3172	21.4766	21.4202	21.3468	21.5066	21.4715
AESCGNGNSTGYQIR	ENSMUSG00000027770	Dhx36	Pep_AESCGNGNSTGYQIR	13.8261	13.6706	13.8938	13.9214	14.1118	13.7707	13.8272	13.8108	13.6996	13.8441
AESEEGPDVLR	ENSMUSG00000027429	Sec23b	Pep_AESEEGPDVLR	16.5585	16.4731	16.5895	16.5663	16.664	16.9095	16.8409	16.7048	17.0111	16.7384
AESEEMETSQAGSK	ENSMUSG00000020361	Hspa4	Pep_AESEEMETSQAGSK	20.7584	20.6239	20.8256	20.8763	20.6847	20.7352	20.6383	20.6087	20.7195	20.6997
AESELSPSEK	ENSMUSG00000027748	Trpc4	Pep_AESELSPSEK	13.9573	14.0295	13.9932	13.9465	14.1724	14.2026	14.0919	13.8538	14.0541	13.8881
AESEQLAR	ENSMUSG00000024290	Rock1	Pep_AESEQLAR	17.1058	16.9777	16.99	17.1245	16.9448	17.0312	16.8491	16.9351	16.9606	16.8697
AESFDTWANK	ENSMUSG00000025332	Kdm5c	Pep_AESFDTWANK	15.6971	15.6386	15.5994	15.5373	15.7331	15.7055	15.5003	15.7549	15.2583	15.5638
AESFFQTK	ENSMUSG00000032590	Apeh	Pep_AESFFQTK	20.4422	20.3808	20.458	20.49	20.0125	20.3837	20.3947	20.2853	20.4687	20.416
AESFNFSSSGR	ENSMUSG00000020280	Pus10	Pep_AESFNFSSSGR	14.7711	14.8472	14.9939	14.7672	14.7955	15.0537	15.0484	14.8797	15.2175	15.0104
AESFYQK	ENSMUSG00000027254	Map1a	Pep_AESFYQK	16.3283	16.0928	16.1621	16.3431	15.9587	16.1262	16.352	16.0571	15.7822	16.2595
AESGASTILALASSQAEALLGAR	ENSMUSG00000049804	Armcx4	Pep_AESGASTILALASSQAEALLGAR	18.2471	17.9466	20.6877	17.4608	19.0655	19.0201	17.9721	17.2775	17.8117	18.1254
AESGLSDR	ENSMUSG00000056665	Them6	Pep_AESGLSDR	17.2431	17.3852	17.4507	17.3298	17.2421	17.1991	17.0632	17.3139	17.2515	17.3578
AESHELTEEDR	ENSMUSG00000063450	Syne2	Pep_AESHELTEEDR	17.3776	17.2241	17.4692	17.2879	17.372	17.3523	17.3076	17.2751	17.4845	17.385
AESIDK	ENSMUSG00000028419	Chmp5	Pep_AESIDK	18.2963	18.0788	18.1323	18.2345	17.9562	17.9051	17.8959	18.0113	17.8108	18.2059
AESIDKK	ENSMUSG00000028419	Chmp5	Pep_AESIDKK	19.1303	18.9565	19.1735	18.9705	18.6683	18.5831	18.4948	18.5801	18.4194	18.5494
AESIYEEMK	ENSMUSG00000033382	Trappc8	Pep_AESIYEEMK	17.8402	17.8913	17.8488	17.9275	17.7972	17.7894	17.8389	17.7714	17.6716	17.7254
AESLIGVYPEQGDCVISK	ENSMUSG00000041133	Smc1a	Pep_AESLIGVYPEQGDCVISK	19.2083	19.1541	19.4769	19.1759	19.4996	19.3089	19.0568	19.6722	18.9548	19.0934
AESLQQEVEALK	ENSMUSG00000031865	Dctn1	Pep_AESLQQEVEALK	21.6725	21.567	21.7134	21.3526	21.3013	21.691	21.7014	21.6544	21.6254	21.536
AESLQQEVEALKER	ENSMUSG00000031865	Dctn1	Pep_AESLQQEVEALKER	16.0928	16.5736	15.9148	15.7628	16.2609	16.1331	16.2093	16.1115	16.2307	19.055
AESLQVTR	ENSMUSG00000034187	Nsf	Pep_AESLQVTR	21.9225	21.861	21.8447	21.8917	21.8092	21.9264	21.91	21.9477	21.9488	21.8705
AESMLQQADK	ENSMUSG00000016382	Pls3	Pep_AESMLQQADK	19.8516	19.867	19.8132	19.8962	19.7945	19.8907	19.8647	19.7733	19.8624	19.9134
AESPDFPYLNTLLR	ENSMUSG00000033166	Dis3	Pep_AESPDFPYLNTLLR	16.5047	16.4944	16.389	16.5344	16.368	16.1904	16.1375	16.2893	16.0142	16.0187
AESPEEVACR	ENSMUSG00000025261	Huwe1	Pep_AESPEEVACR	14.6538	14.552	14.3707	14.8109	14.4417	14.6042	14.6619	14.5444	14.9513	14.7611
AESPETSAVESTQSTPQK	ENSMUSG00000034021	Pds5b	Pep_AESPETSAVESTQSTPQK	15.3897	15.0909	15.475	15.6049	15.5938	15.2689	15.4609	15.5119	15.3517	15.4643
AESPSVQTEEK	ENSMUSG00000034563	Ccpg1	Pep_AESPSVQTEEK	13.9705	13.9245	13.9046	13.7698	13.8374	13.4465	13.541	13.4727	13.5864	13.798
AESQLLECK	ENSMUSG00000006005	Tpr	Pep_AESQLLECK	18.6258	18.7049	18.7686	18.6351	18.5369	18.6272	18.4446	18.6319	18.7345	18.7425
AESQNVAEESELETQK	ENSMUSG00000036769	Wdr44	Pep_AESQNVAEESELETQK	17.939	17.8395	18.1236	18.107	17.9199	18.2709	18.3387	18.1822	18.271	18.2886
AESRPETPK	ENSMUSG00000022141	Nipbl	Pep_AESRPETPK	16.9189	17.2049	17.0025	17.0889	17.199	17.4519	17.3045	17.47	17.2068	17.5551
AESSCKPSNSGGGANK	ENSMUSG00000045441	Gprin3	Pep_AESSCKPSNSGGGANK	13.4361	13.415	13.2005	13.6879	12.8749	12.8012	13.4799	13.5222	13.2476	13.3025
AESSFSEEEEEK	ENSMUSG00000042705	Commd10	Pep_AESSFSEEEEEK	12.8799	12.6821	12.633	12.8924	12.9116	12.2756	12.6067	12.6855	13.1857	12.8281
AESSPDEDEPAELPAVTVTPAPAPDAK	ENSMUSG00000034452	Slc24a1	Pep_AESSPDEDEPAELPAVTVTPAPAPDAK	18.2313	18.0953	18.4644	18.3508	17.6864	17.939	17.9828	17.9559	18.065	17.8412
AESTEQEPSAPK	ENSMUSG00000034022	Cpsf1	Pep_AESTEQEPSAPK	15.2262	14.9513	15.1181	15.2461	15.2093	15.23	15.0598	15.3804	15.281	15.2445
AESTIKPR	ENSMUSG00000030086	Chchd6	Pep_AESTIKPR	19.9544	19.8988	19.8978	19.9137	19.8681	19.8645	19.7821	19.8078	19.8213	19.7756
AESTPEIAEQR	ENSMUSG00000025156	Gps1	Pep_AESTPEIAEQR	19.331	19.3141	19.3646	19.291	19.2463	19.1788	19.1781	19.181	19.2986	19.3213
AESTSSISSTNSLSAATTPTVGSSR	ENSMUSG00000028524	Sgip1	Pep_AESTSSISSTNSLSAATTPTVGSSR	15.4915	15.5533	15.1621	15.2634	15.6284	15.6361	15.4634	15.7841	15.3051	15.6934
AESVIDGYSDEK	ENSMUSG00000040407	Akap9	Pep_AESVIDGYSDEK	15.5794	15.327	15.2144	15.3477	14.98	15.5886	15.5166	15.2487	15.0266	15.0679
AESVQGGETR	ENSMUSG00000060450	Rnf14	Pep_AESVQGGETR	14.641	14.6967	14.4689	14.3955	14.7045	14.6656	14.7456	14.9666	14.8437	14.4827
AESWKPADTEGK	ENSMUSG00000028760	Eif4g3	Pep_AESWKPADTEGK	18.5246	18.5348	18.3902	18.4299	18.4976	18.6174	18.6315	18.5627	18.7338	18.6157
AETAAK	ENSMUSG00000011752	Pgam1	Pep_AETAAK	18.3744	19.2056	19.1609	19.2382	19.5552	19.3979	19.1298	20.0579	19.6789	19.6495
AETAPLPTSVDDTPEVLNR	ENSMUSG00000058793	Cds2	Pep_AETAPLPTSVDDTPEVLNR	22.1123	22.0315	22.1381	22.1464	22.0578	22.077	22.084	22.1061	22.0917	22.1067
AETASSSSASSDSSQYR	ENSMUSG00000035835	Lppr3	Pep_AETASSSSASSDSSQYR	13.7655	13.9978	13.6774	13.2002	13.4706	13.3342	13.3325	13.3041	13.5989	13.3023
AETDHLFDLSR	ENSMUSG00000009640	Dmap1	Pep_AETDHLFDLSR	18.6836	18.7895	18.6065	18.7693	18.8503	18.8402	18.8054	18.7791	18.9504	19.0316
AETEEGPDVLR	ENSMUSG00000020986	Sec23a	Pep_AETEEGPDVLR	19.0703	19.0231	18.9311	18.9955	18.845	19.0315	19.1274	18.9349	19.1443	19.0514
AETESAVAGPQGR	ENSMUSG00000005951	Shpk	Pep_AETESAVAGPQGR	12.8653	12.2721	12.1382	12.3548	12.0273	12.2437	12.5831	12.4029	12.3009	12.5485
AETESLQQR	ENSMUSG00000040407	Akap9	Pep_AETESLQQR	16.352	16.3806	16.3193	16.3364	16.1301	16.342	16.2955	16.3355	16.4454	16.3884
AETLMTVTDPVHDIAFAPNLGR	ENSMUSG00000079614	Seh1l	Pep_AETLMTVTDPVHDIAFAPNLGR	16.0784	16.0936	16.1857	16.1521	15.9104	15.8988	16.1245	16.0765	15.6185	15.8975
AETLPEIEAQLAQR	ENSMUSG00000003863	Ppfia3	Pep_AETLPEIEAQLAQR	17.1539	17.1499	17.0754	17.1968	17.1051	17.2653	17.2436	17.2971	17.3021	17.3085
AETMTVSSLAIR	ENSMUSG00000027624	Epb4.1l1	Pep_AETMTVSSLAIR	17.4314	17.5731	17.5218	17.4907	17.6356	17.5484	17.5695	17.5812	17.4778	17.4285
AETPGPQIK	ENSMUSG00000028851	Nudc	Pep_AETPGPQIK	21.4329	21.3312	21.4418	21.3323	21.4017	21.6124	21.6252	21.5153	21.8082	21.6616
AETSELGLR	ENSMUSG00000040860	Crocc	Pep_AETSELGLR	20.881	20.551	20.766	20.3798	20.1651	20.4909	20.511	20.5842	20.3483	20.4571
AETSESSGSAPAVPEASASPK	ENSMUSG00000031393	Mecp2	Pep_AETSESSGSAPAVPEASASPK	19.4488	19.2232	19.428	19.2901	19.733	19.0792	19.3837	19.3854	19.105	19.2353
AETSLGIPSPTEISAEVK	ENSMUSG00000020523	Fam114a2	Pep_AETSLGIPSPTEISAEVK	18.7975	18.7824	18.8768	18.874	18.9736	18.8906	18.9276	18.806	18.7931	18.8492
AETSQAEK	ENSMUSG00000038156	Spon1	Pep_AETSQAEK	13.195	13.1667	12.9249	13.1355	13.2016	13.0009	13.2255	13.2271	13.1755	13.9661
AETTEKDAVTEDSPQPPLPSVR	ENSMUSG00000043909	Trp53bp1	Pep_AETTEKDAVTEDSPQPPLPSVR	14.3193	14.6675	14.601	14.4063	14.6967	14.8203	14.8965	14.7893	14.7191	14.7591
AETVAAPVTVR	ENSMUSG00000059263	Usp47	Pep_AETVAAPVTVR	16.8936	16.7286	16.8763	16.7332	16.555	16.6491	16.6109	16.7055	16.7221	16.6585
AETVSPGEVDAMTLGK	ENSMUSG00000069227	Gprin1	Pep_AETVSPGEVDAMTLGK	19.1101	19.1107	19.0269	19.1696	19.2553	19.2326	19.1476	19.183	19.009	19.2069
AETYEGVYQCTAR	ENSMUSG00000020598	Nrcam	Pep_AETYEGVYQCTAR	18.087	18.1954	18.2015	18.1268	18.1595	18.3482	18.2073	18.4474	17.8086	18.1983
AEVAAEFLNDR	ENSMUSG00000030061	Uba3	Pep_AEVAAEFLNDR	20.4891	20.4594	20.4883	20.4757	20.1819	20.355	20.2648	20.4605	20.4776	20.4021
AEVAAGDHPTDAEMK	ENSMUSG00000030357	Fkbp4	Pep_AEVAAGDHPTDAEMK	19.1563	19.0671	19.1082	19.038	19.592	20.0055	19.4584	19.1645	20.3151	20.2904
AEVAAIYEPPQIGTQNSLELLEDPK	ENSMUSG00000039703	Nploc4	Pep_AEVAAIYEPPQIGTQNSLELLEDPK	16.4969	16.3385	16.5713	16.6788	16.6438	16.6659	16.765	16.6146	16.6009	16.5979
AEVAAIYEPPQIGTQNSLELLEDPKAEVVDEIAAK	ENSMUSG00000039703	Nploc4	Pep_AEVAAIYEPPQIGTQNSLELLEDPKAEVVDEIAAK	14.0936	14.8945	14.985	14.1601	14.2607	14.8595	14.7987	14.622	14.7608	14.5091
AEVAEALTK	ENSMUSG00000040860	Crocc	Pep_AEVAEALTK	21.13	20.8106	20.9585	20.6259	20.3783	20.6235	20.9321	20.6945	20.4853	20.6625
AEVASQK	ENSMUSG00000019978	Epb4.1l2	Pep_AEVASQK	21.0197	20.9472	21.0407	20.7772	20.2861	20.3036	20.4071	20.4476	20.1543	20.5601
AEVCADCSAPDPGWASISR	ENSMUSG00000011877	Git1	Pep_AEVCADCSAPDPGWASISR	17.6229	17.6853	17.6112	17.5847	17.718	17.8522	17.651	17.8275	17.6535	17.8962
AEVCPWEFEPLEQPNAER	ENSMUSG00000045967	Gpr158	Pep_AEVCPWEFEPLEQPNAER	17.8707	17.7347	17.9249	17.8926	17.5637	17.7583	17.9449	17.9025	17.4573	17.8219
AEVDVADELLENLAK	ENSMUSG00000025858	Get4	Pep_AEVDVADELLENLAK	17.0981	16.9063	17.0559	16.9384	16.913	17.0875	17.2087	17.3207	17.1061	16.9002
AEVEDK	ENSMUSG00000003617	Cp	Pep_AEVEDK	18.9903	18.9452	18.9353	18.9292	18.2496	18.562	18.6795	18.5841	18.4201	18.8966
AEVEEEMEEEEAEEEQVVEEEPTVK	ENSMUSG00000026020	Nop58	Pep_AEVEEEMEEEEAEEEQVVEEEPTVK	15.5399	15.4624	15.5681	15.4108	15.6443	15.6328	15.42	15.4924	15.5156	15.6904
AEVEENQK	ENSMUSG00000037470	Uggt1	Pep_AEVEENQK	16.6891	16.9656	16.6934	16.7879	16.7317	17.0731	17.1695	17.0228	17.0557	17.2425
AEVENTAL	ENSMUSG00000039194	Rlbp1	Pep_AEVENTAL	22.8748	22.8758	22.9428	22.9733	22.7838	22.7562	22.582	22.8509	22.8323	22.6856
AEVEQAYAK	ENSMUSG00000019487	Trip10	Pep_AEVEQAYAK	17.1157	17.0217	17.1671	17.2823	17.151	17.7758	17.8854	17.5431	17.6682	17.5684
AEVEQVELPDGK	ENSMUSG00000029701	Rbm28	Pep_AEVEQVELPDGK	15.3678	15.2651	15.4374	15.4051	15.3341	15.1065	15.3185	15.2701	15.3829	15.2738
AEVETNIPVTFHGLFK	ENSMUSG00000028174	Rpe65	Pep_AEVETNIPVTFHGLFK	16.1489	16.2127	16.665	16.1529	16.657	16.1213	16.1245	16.2173	16.6694	16.0987
AEVGKDESVITEEMNGK	ENSMUSG00000019978	Epb4.1l2	Pep_AEVGKDESVITEEMNGK	22.4071	22.3592	22.3618	22.4452	21.9254	22.299	22.2386	22.2777	22.1927	22.2158
AEVGQEGEAGQFDGEK	ENSMUSG00000038587	Akap12	Pep_AEVGQEGEAGQFDGEK	18.5695	18.6089	18.5548	18.5941	18.5995	19.115	19.336	18.8655	19.2362	19.168
AEVGVIAK	ENSMUSG00000062444	Ap3b2	Pep_AEVGVIAK	20.5912	20.6303	20.5568	20.4058	20.2637	20.5388	20.6572	20.5998	20.4194	20.4919
AEVLDDGLPEDVLFGNLDLLPPSGK	ENSMUSG00000033712	Ccar2	Pep_AEVLDDGLPEDVLFGNLDLLPPSGK	19.4702	19.4531	19.6451	19.7099	19.6962	19.433	19.6134	19.5228	19.6881	19.5205
AEVLDSTK	ENSMUSG00000038462	Uqcrfs1	Pep_AEVLDSTK	22.1309	22.1971	22.1469	22.181	22.0951	22.0439	22.0505	21.9724	22.0248	22.0295
AEVLGHK	ENSMUSG00000059248	Sept9	Pep_AEVLGHK	18.2722	18.2144	18.2477	18.245	18.0452	18.2673	18.3747	18.3413	18.3639	18.4813
AEVLLGMK	ENSMUSG00000032625	Thsd7a	Pep_AEVLLGMK	18.1204	18.1498	18.2481	18.0801	18.3844	18.0752	18.175	17.9966	18.1789	18.0561
AEVLPASLQPTTAR	ENSMUSG00000020647	Ncoa1	Pep_AEVLPASLQPTTAR	16.5193	16.4639	16.4703	16.675	16.5315	16.507	16.6829	16.3643	16.4621	16.5359
AEVLQSTQR	ENSMUSG00000040225	Prrc2c	Pep_AEVLQSTQR	17.6673	17.7364	17.6851	17.7625	17.5288	17.5691	17.2943	17.5462	17.3439	17.5809
AEVLSEEPILK	ENSMUSG00000051223	Bzw1	Pep_AEVLSEEPILK	20.0869	20.0579	19.9953	19.9323	19.5554	20.0503	20.1212	20.111	19.7414	20.0606
AEVLWLMGAK	ENSMUSG00000002455	Prpf6	Pep_AEVLWLMGAK	20.1011	20.2191	20.0638	20.1562	20.183	20.1329	20.1381	20.217	20.0679	20.1259
AEVNSSGK	ENSMUSG00000028277	Ube2j1	Pep_AEVNSSGK	16.2148	15.8158	15.924	15.6607	15.3963	15.4673	15.4559	15.3473	15.6807	15.3294
AEVPAALEK	ENSMUSG00000045691	Thtpa	Pep_AEVPAALEK	17.3666	17.2819	17.4536	17.2066	17.173	17.2891	17.3505	17.2171	17.4212	17.2348
AEVPVSADK	ENSMUSG00000026634	Angel2	Pep_AEVPVSADK	17.2472	17.0411	17.2529	16.9781	17.0672	16.9507	17.1524	16.7725	17.045	16.9011
AEVQNLGGELVVSGVDSAMSLIQAAK	ENSMUSG00000037815	Ctnna1	Pep_AEVQNLGGELVVSGVDSAMSLIQAAK	18.5256	18.3238	18.4472	18.4506	18.4607	18.5352	18.5712	18.3885	18.5082	18.688
AEVSELK	ENSMUSG00000031799	Tpm4	Pep_AEVSELK	17.9805	18.4683	17.7234	18.2472	18.1495	18.5897	18.2885	18.5186	17.9877	18.7463
AEVSELPNVVR	ENSMUSG00000029777	Gars	Pep_AEVSELPNVVR	19.7432	19.7138	19.7043	19.7015	19.6411	20.1174	20.1203	20.063	20.0477	20.1592
AEVSQPR	ENSMUSG00000001924	Uba1	Pep_AEVSQPR	18.8506	18.8537	18.9328	18.7579	18.7142	18.9228	18.9691	18.9606	19.037	18.9263
AEVSSGSER	ENSMUSG00000026817	Ak1	Pep_AEVSSGSER	16.5823	16.7736	16.6143	16.6067	16.7837	16.7825	16.5802	16.663	16.6265	16.7128
AEVTAPSTSSSATSSPEGPLPARPPR	ENSMUSG00000053877	Srcap	Pep_AEVTAPSTSSSATSSPEGPLPARPPR	14.951	14.7739	14.7694	14.9022	15.1557	14.6991	14.952	14.8762	14.8239	14.7696
AEVTDEK	ENSMUSG00000050965	Prkca	Pep_AEVTDEK	17.2303	17.0884	17.2508	17.0418	17.3128	17.251	17.3293	17.4381	17.406	17.4535
AEVTEEVEDGKEEDEEEEAENALPIPANK	ENSMUSG00000025060	Slk	Pep_AEVTEEVEDGKEEDEEEEAENALPIPANK	15.1142	15.406	14.8101	14.9967	15.0027	15.2602	15.0077	15.1434	15.4017	15.5156
AEVTEEVEDGKEEDEEEEAENALPIPANKR	ENSMUSG00000025060	Slk	Pep_AEVTEEVEDGKEEDEEEEAENALPIPANKR	14.7943	15.2154	14.8992	14.9698	15.3243	15.033	14.9912	15.1206	15.0493	14.9826
AEVTEGK	ENSMUSG00000069227	Gprin1	Pep_AEVTEGK	18.2493	18.1832	18.0661	18.1004	18.27	18.3164	18.3369	18.3687	18.2874	18.4172
AEVTLR	ENSMUSG00000026083	Eif5b	Pep_AEVTLR	19.5255	19.4461	19.4356	19.3862	19.6556	19.4869	19.5556	19.5048	19.6305	19.5652
AEVTPSQDGNR	ENSMUSG00000003308	Keap1	Pep_AEVTPSQDGNR	14.3352	14.3638	14.4931	14.3172	14.2638	14.6185	14.7701	14.5047	14.757	14.8059
AEVVECVSLVELTSLK	ENSMUSG00000006589	Aprt	Pep_AEVVECVSLVELTSLK	17.9975	18.2849	18.4825	18.2396	17.8646	18.5593	18.1499	18.7906	18.6326	18.5802
AEVVGKPSPEFFK	ENSMUSG00000030946	Lhpp	Pep_AEVVGKPSPEFFK	17.4574	17.5877	17.4531	17.4166	17.6375	17.4864	17.3756	17.0722	17.5069	17.3004
AEVVLGNIIK	ENSMUSG00000028931	Kcnab2	Pep_AEVVLGNIIK	19.2201	19.2656	19.2294	19.2147	19.1097	19.2071	19.3019	19.3004	19.2108	19.2028
AEVVTQDVAPNPDDPEDFPALA	ENSMUSG00000021476	Habp4	Pep_AEVVTQDVAPNPDDPEDFPALA	15.3889	15.6597	15.4138	15.7612	15.339	15.8455	15.3357	15.7278	15.5011	15.5656
AEVWDLDMLR	ENSMUSG00000036270	Edc4	Pep_AEVWDLDMLR	17.842	17.7566	17.8533	17.9181	17.5019	18.0171	17.9984	17.858	17.9961	17.9322
AEWSYLK	ENSMUSG00000062646	Ganc	Pep_AEWSYLK	17.6428	17.181	17.4507	17.1534	17.2348	17.0968	17.3926	17.0663	17.0836	16.8863
AEYAEFLHCK	ENSMUSG00000040265	Dnm3	Pep_AEYAEFLHCK	20.2846	20.4263	20.4057	20.2686	20.3708	20.4642	20.0778	20.5922	20.0821	20.1706
AEYEGDGIPTVFVSVAGR	ENSMUSG00000029247	Paics	Pep_AEYEGDGIPTVFVSVAGR	19.161	19.0587	19.0913	19.2436	19.28	19.447	19.2596	19.3124	19.0575	19.3079
AEYFDGSEPVQNR	ENSMUSG00000019470	Xab2	Pep_AEYFDGSEPVQNR	13.9148	14.1227	14.1034	13.9247	14.4885	14.2117	14.2125	14.3747	13.6815	13.915
AEYLCQIGDK	ENSMUSG00000021737	Psmd6	Pep_AEYLCQIGDK	20.4296	20.3155	20.7526	20.3762	20.3442	20.6908	20.4958	20.7118	20.419	20.562
AEYLCQIGDKEGALTAFR	ENSMUSG00000021737	Psmd6	Pep_AEYLCQIGDKEGALTAFR	16.9577	17.2335	17.1157	17.2791	17.2011	17.0141	16.7585	17.3468	17.1085	17.1402
AEYLLR	ENSMUSG00000036550	Cnot1	Pep_AEYLLR	19.2906	19.1677	19.1913	19.1861	19.0938	19.2557	19.2391	19.3044	19.1064	19.0849
AEYPPDLFSVEDR	ENSMUSG00000034452	Slc24a1	Pep_AEYPPDLFSVEDR	19.9865	19.7846	19.8235	19.832	19.0046	19.1509	18.9079	19.2972	18.987	18.7813
AEYQILLASPEVNGFFGAK	ENSMUSG00000017715	Pgs1	Pep_AEYQILLASPEVNGFFGAK	15.7556	16.1336	15.9167	16.0491	15.9647	15.9063	15.8626	15.9299	15.8404	15.7902
AEYSDVLAK	ENSMUSG00000037692	Ahdc1	Pep_AEYSDVLAK	16.7718	16.5567	16.7161	16.6225	16.2837	16.6871	16.8708	16.6486	16.3976	16.7398
AEYTEASGPCVLTPHR	ENSMUSG00000057134	Ado	Pep_AEYTEASGPCVLTPHR	17.2858	17.2551	17.1868	17.2015	17.5181	17.6968	17.2228	17.1025	17.9134	17.6525
AEYVVTK	ENSMUSG00000020153	Ndufs7	Pep_AEYVVTK	19.9622	19.9248	19.9983	19.9685	19.7558	19.9072	19.8611	19.8435	19.6764	19.7697
AFAAGADIK	ENSMUSG00000025465	Echs1	Pep_AFAAGADIK	21.0887	21.0616	21.0666	21.0814	20.9873	20.8884	20.9924	20.9537	21.0873	20.9653
AFAAQEDLEK	ENSMUSG00000032050	Rdx	Pep_AFAAQEDLEK	20.3857	20.3596	20.2939	20.3033	20.1939	20.2026	20.3675	20.3098	20.3367	20.1953
AFADALEVIPMALSENSGMNPIQTMTEVR	ENSMUSG00000022234	Cct5	Pep_AFADALEVIPMALSENSGMNPIQTMTEVR	20.2129	20.1073	20.1738	20.2788	20.4469	20.2556	20.0863	20.1588	19.9775	19.8992
AFADAMEVIPSTLAENAGLNPISTVTELR	ENSMUSG00000007739	Cct4	Pep_AFADAMEVIPSTLAENAGLNPISTVTELR	18.6531	18.8387	18.7232	18.6752	18.678	18.5613	18.5681	18.489	18.6132	18.4073
AFADFNEGEINFVPTYK	ENSMUSG00000001173	Ocrl	Pep_AFADFNEGEINFVPTYK	19.0961	19.1762	19.149	19.2859	19.4442	19.535	19.5336	19.6103	19.3427	19.4076
AFAEAAGSAETLSVEK	ENSMUSG00000010660	Plcd1	Pep_AFAEAAGSAETLSVEK	18.5339	18.7209	18.4843	18.6417	18.5899	18.9836	19.1662	18.8082	18.9549	18.9857
AFAFVTFADDK	ENSMUSG00000041459	Tardbp	Pep_AFAFVTFADDK	22.78	22.6307	22.8439	22.7022	22.6895	22.7416	22.8313	22.9267	22.7835	22.7377
AFAFVTFADDKVAQSLCGEDLIIK	ENSMUSG00000041459	Tardbp	Pep_AFAFVTFADDKVAQSLCGEDLIIK	15.2263	15.6609	15.5351	15.7928	16.0879	16.3346	16.4418	16.1056	16.3171	16.1142
AFAGDSK	ENSMUSG00000017264	Exosc10	Pep_AFAGDSK	18.1672	17.9176	17.9132	17.9552	17.6274	17.7413	17.9317	17.8255	17.957	17.6914
AFALDVINSAHER	ENSMUSG00000028013	Ppa2	Pep_AFALDVINSAHER	18.1283	18.0625	18.3479	17.9757	18.7733	18.7623	18.4549	17.6646	19.3282	19.2741
AFAMIAYK	ENSMUSG00000001120	Pcbp3	Pep_AFAMIAYK	21.1216	21.2157	21.1365	21.2045	21.2279	21.2592	21.4017	21.3604	20.6366	20.9898
AFAMIIDKLEEDISSSMTNSTAASRPPVTLR	ENSMUSG00000056851	Pcbp2	Pep_AFAMIIDKLEEDISSSMTNSTAASRPPVTLR	17.1879	17.6214	17.5132	17.3563	17.4608	17.0283	16.9856	16.9957	17.1044	16.7018
AFAPILPHLAEEVFQHIPYVTEPK	ENSMUSG00000026618	Iars2	Pep_AFAPILPHLAEEVFQHIPYVTEPK	17.8313	18.0387	18.0494	18.0297	18.1374	18.0456	17.5324	17.9769	17.9625	17.6322
AFASDITDPEEDK	ENSMUSG00000056055	Sag	Pep_AFASDITDPEEDK	22.2041	21.7221	22.1868	22.205	21.3085	21.7944	21.6097	21.8115	21.8273	21.7318
AFASDITDPEEDKIPK	ENSMUSG00000056055	Sag	Pep_AFASDITDPEEDKIPK	25.9209	25.7798	25.9083	25.9151	25.4282	25.586	25.3032	25.5535	25.7263	25.4895
AFASDITDPEEDKIPKKSSVR	ENSMUSG00000056055	Sag	Pep_AFASDITDPEEDKIPKKSSVR	13.5682	14.2724	14.9634	14.3027	15.9865	14.322	14.2603	13.853	14.2349	13.399
AFASTGLESGASGR	ENSMUSG00000037692	Ahdc1	Pep_AFASTGLESGASGR	13.6036	13.5751	13.1588	13.4017	13.2175	13.2079	13.1238	13.5319	12.6439	13.6145
AFAVGVQQVLLK	ENSMUSG00000066232	Ipo7	Pep_AFAVGVQQVLLK	21.1217	21.1097	21.2587	21.0262	20.7745	20.9821	20.9613	20.982	20.8014	20.8153
AFAVQYNLQK	ENSMUSG00000071302	2610044O15Rik8	Pep_AFAVQYNLQK	17.2463	17.5786	17.3236	17.7469	17.2613	17.5099	17.4266	17.4942	17.5081	17.664
AFAYLTR	ENSMUSG00000046785	Epm2aip1	Pep_AFAYLTR	18.9422	18.9847	18.8627	18.9718	19.1631	19.0679	18.9337	18.9871	18.6679	18.8301
AFCADQLDVFLQK	ENSMUSG00000024491	Rbm27	Pep_AFCADQLDVFLQK	18.19	18.2591	18.3105	17.9998	18.0103	18.1485	17.9091	18.443	18.3493	18.2249
AFCAENLEEK	ENSMUSG00000018909	Arrb1	Pep_AFCAENLEEK	19.051	19.0104	19.0955	18.8789	18.8149	19.0812	18.9044	19.1864	19.069	18.9019
AFCAGGDIK	ENSMUSG00000041426	Hibch	Pep_AFCAGGDIK	19.41	19.3292	19.5086	19.2884	19.2717	19.1287	18.9224	19.3578	19.273	19.0713
AFCDDAVGLK	ENSMUSG00000038807	Rap1gap2	Pep_AFCDDAVGLK	17.3946	17.3074	17.5463	17.4033	17.3904	17.3998	17.2327	17.5886	17.6591	17.4911
AFCEPGNVENNGVLSFIK	ENSMUSG00000028811	Yars	Pep_AFCEPGNVENNGVLSFIK	20.8714	20.7977	21.0886	20.9395	20.724	20.9203	20.6454	21.0868	21.0801	20.8003
AFCPDLDSDNSGK	ENSMUSG00000024270	Slc39a6	Pep_AFCPDLDSDNSGK	14.5505	14.3345	14.3082	14.3809	14.227	14.5694	14.3074	14.6587	14.5248	14.4712
AFCQELLQEEPR	ENSMUSG00000020621	Rdh14	Pep_AFCQELLQEEPR	18.746	18.7318	18.986	18.8178	18.71	18.9011	18.7036	19.0322	18.908	18.8984
AFDCPETEYPAK	ENSMUSG00000053510	Nrd1	Pep_AFDCPETEYPAK	17.6229	17.6509	17.7109	17.6664	17.7488	17.8488	17.9276	17.8429	17.8074	17.7872
AFDDVPVVQIYSSR	ENSMUSG00000064302	Clasp1	Pep_AFDDVPVVQIYSSR	17.9622	18.052	18.2303	18.2608	18.2981	18.1361	18.1638	18.1562	17.9507	18.1068
AFDEVK	ENSMUSG00000050721	Plekho2	Pep_AFDEVK	19.5705	19.6231	19.5902	19.5675	19.5884	19.5325	19.6405	19.5064	19.6562	19.6617
AFDFLSEETEASLASR	ENSMUSG00000020859	Spag9	Pep_AFDFLSEETEASLASR	18.6978	18.7869	18.8352	18.9062	18.8554	18.7867	18.6922	18.6624	18.9151	18.7513
AFDGLYK	ENSMUSG00000030539	Sema4b	Pep_AFDGLYK	16.751	16.9304	16.6822	16.8208	16.7769	16.8513	16.681	16.6958	16.913	16.7359
AFDIIDR	ENSMUSG00000032939	Nup93	Pep_AFDIIDR	17.3469	17.6181	17.4268	17.5853	17.7096	18.5015	17.502	17.6599	18.5872	17.9524
AFDLAPPEAVPQQK	ENSMUSG00000029171	Pgm1	Pep_AFDLAPPEAVPQQK	19.6043	19.3778	19.502	19.5147	19.5243	19.6576	19.4387	19.6432	19.7214	19.3853
AFDLFNPNFK	ENSMUSG00000023723	Mrps23	Pep_AFDLFNPNFK	19.4168	19.522	19.4566	19.5281	19.4119	19.4018	19.4405	19.4264	19.546	19.4898
AFDLGATGVMTDYPTK	ENSMUSG00000061666	Gdpd1	Pep_AFDLGATGVMTDYPTK	18.0205	18.0019	18.0131	17.9169	18.2663	17.6803	17.6614	17.8081	17.4238	17.3336
AFDLQQILQSK	ENSMUSG00000046049	Rp1l1	Pep_AFDLQQILQSK	20.5923	20.4291	20.6097	20.599	20.0321	20.4382	20.3119	20.4772	20.7555	20.3922
AFDLTEQR	ENSMUSG00000020694	Tlk2	Pep_AFDLTEQR	17.5161	17.545	17.6544	17.2623	17.4153	17.5541	17.5087	17.6477	17.4681	17.6109
AFDMISQR	ENSMUSG00000019433	Gipc1	Pep_AFDMISQR	15.3371	15.5834	15.7905	15.7206	15.4439	15.569	15.4857	15.4908	15.6116	15.7965
AFDNDVDALCNLR	ENSMUSG00000032527	Pccb	Pep_AFDNDVDALCNLR	15.4833	15.0349	15.3974	15.5222	15.4495	15.6694	15.3154	15.4197	15.7165	15.5087
AFDQGADAIYEHINEGK	ENSMUSG00000059534	Uqcr10	Pep_AFDQGADAIYEHINEGK	23.4256	23.5227	23.3682	23.292	23.3848	23.5093	23.2842	23.3569	22.9786	23.1245
AFDSFDQR	ENSMUSG00000021476	Habp4	Pep_AFDSFDQR	19.114	19.0662	19.0888	19.0993	18.8768	19.1437	18.9403	19.0176	19.0151	18.8132
AFDSGIIPMEFVNK	ENSMUSG00000020917	Acly	Pep_AFDSGIIPMEFVNK	23.4232	23.5085	23.4886	23.4811	23.4765	23.3244	23.2185	23.3558	23.3178	23.1942
AFDSQNNTVYFDGK	ENSMUSG00000032238	Rora	Pep_AFDSQNNTVYFDGK	14.0764	14.2337	14.3485	14.1149	14.3312	14.4981	14.3264	14.3858	13.9489	14.1618
AFDTFK	ENSMUSG00000019935	Slc17a8	Pep_AFDTFK	17.8113	17.5953	17.5977	17.7203	17.702	17.6657	17.6726	17.5614	17.802	17.7492
AFDYFNLAANAGNSHAMAFLGK	ENSMUSG00000020964	Sel1l	Pep_AFDYFNLAANAGNSHAMAFLGK	13.8658	13.9714	13.6509	13.9068	14.0556	13.7938	13.9039	13.7667	13.7998	13.5775
AFEAVDK	ENSMUSG00000054405	Dnajc8	Pep_AFEAVDK	19.7672	19.5703	19.5855	19.6226	19.5013	19.4055	19.6001	19.3012	19.4848	19.2921
AFEDEK	ENSMUSG00000025364	Pa2g4	Pep_AFEDEK	19.8483	19.7161	19.8454	19.6052	19.7631	19.6058	19.7333	19.5438	19.8039	19.7402
AFEDELR	ENSMUSG00000021061	Sptb	Pep_AFEDELR	19.1456	19.1422	19.0994	19.0128	19.2687	18.8931	19.1113	18.9979	19.1087	19.3024
AFEDEMSGR	ENSMUSG00000020315	Sptbn1	Pep_AFEDEMSGR	18.2974	18.1818	18.0916	18.009	18.4288	18.1619	18.2769	18.2563	18.0899	18.1543
AFEDMYK	ENSMUSG00000035517	Tdrd7	Pep_AFEDMYK	18.519	18.5583	18.3167	18.6436	18.408	18.0588	17.9659	17.9241	17.6638	17.9726
AFEDTADDAGELIEERPPFPAATAPLAQPER	ENSMUSG00000000325	Arvcf	Pep_AFEDTADDAGELIEERPPFPAATAPLAQPER	14.7167	14.3871	14.4789	15.1714	14.4104	14.0851	14.695	14.5523	14.5544	15.0928
AFEDWLNDDLGSYQGAQENR	ENSMUSG00000027575	Arfgap1	Pep_AFEDWLNDDLGSYQGAQENR	16.4172	16.5073	15.9951	16.4198	16.3425	16.7369	16.4178	16.6473	16.0284	16.22
AFEEAEK	ENSMUSG00000028452	Vcp	Pep_AFEEAEK	22.0911	22.1685	22.0982	22.0936	22.1156	22.1287	21.9866	22.1113	22.2173	22.0445
AFEEDQVAGR	ENSMUSG00000041506	Rrp9	Pep_AFEEDQVAGR	16.7221	16.4284	16.4668	16.5447	16.4705	16.6387	16.5353	16.5044	16.8406	16.8386
AFEGQAHSGK	ENSMUSG00000003153	Slc2a3	Pep_AFEGQAHSGK	22.0031	22.0562	21.975	21.9992	22.1872	22.2202	22.1971	21.9951	22.1419	22.1788
AFEHDLQLLVSQVR	ENSMUSG00000011751	Sptbn4	Pep_AFEHDLQLLVSQVR	17.0858	17.006	17.0413	17.2551	17.0925	16.9382	17.1209	16.9716	17.1975	16.9987
AFEHLGNALTYDPANYK	ENSMUSG00000025235	Bbs4	Pep_AFEHLGNALTYDPANYK	17.9844	17.7394	17.9293	17.943	17.4329	17.6406	17.5037	17.4834	17.1474	17.3123
AFEILHLHLDLR	ENSMUSG00000041926	Rnpep	Pep_AFEILHLHLDLR	16.5442	16.6558	17.0067	17.1932	16.7509	17.1875	16.9471	16.7739	17.2891	16.8382
AFELELSWVGELTK	ENSMUSG00000060073	Psma3	Pep_AFELELSWVGELTK	16.5569	16.7059	16.8464	16.8428	16.6139	16.7801	16.7	16.8242	17.0722	16.7014
AFELQK	ENSMUSG00000061981	Flot2	Pep_AFELQK	18.1437	18.2598	18.0405	18.2351	18.167	18.4599	18.5715	18.2698	18.5174	18.6079
AFELSYLEK	ENSMUSG00000034295	Fhod3	Pep_AFELSYLEK	16.1463	16.1103	16.4558	16.1273	16.1632	15.7642	15.6565	15.757	15.8262	15.9484
AFELYDQDGNGYIDENELDALLK	ENSMUSG00000028222	Calb1	Pep_AFELYDQDGNGYIDENELDALLK	17.0157	17.1886	17.0962	17.2711	17.221	17.0312	16.6471	16.9177	16.6616	16.448
AFEPATGR	ENSMUSG00000026687	Aldh9a1	Pep_AFEPATGR	20.3848	20.314	20.3611	20.4733	20.325	20.3794	20.2708	20.3264	20.4574	20.4139
AFEPLR	ENSMUSG00000036606	Plxnb2	Pep_AFEPLR	18.7525	18.8427	18.6436	18.876	18.8463	18.8954	18.7489	18.9614	18.8057	18.8778
AFEQLEAK	ENSMUSG00000019923	Zwint	Pep_AFEQLEAK	19.1058	19.1066	19.1272	19.1162	19.2745	19.1778	19.1461	19.1343	19.1219	19.1202
AFEVAK	ENSMUSG00000026827	Gpd2	Pep_AFEVAK	18.028	18.2476	18.0626	18.3254	17.9001	17.902	17.8028	17.9667	18.0096	18.1041
AFFDLIDADTK	ENSMUSG00000073678	Pgap1	Pep_AFFDLIDADTK	20.3092	20.3933	20.4081	20.2675	20.18	20.0723	20.1087	20.0824	20.0904	20.0837
AFFDLK	ENSMUSG00000038371	Sbf2	Pep_AFFDLK	17.5137	17.4452	17.4798	17.4931	17.2073	17.56	17.4701	17.4648	17.542	17.5445
AFFDVK	ENSMUSG00000036529	Sbf1	Pep_AFFDVK	18.3421	18.3781	18.2733	18.3185	18.1872	18.2049	18.2743	18.1849	18.3298	18.2958
AFFESHPAPSAER	ENSMUSG00000001441	Npepps	Pep_AFFESHPAPSAER	21.6993	21.6794	21.7104	21.666	21.9472	21.9653	21.8213	21.7314	22.2505	22.1613
AFFFQEK	ENSMUSG00000045659	Plekha7	Pep_AFFFQEK	18.042	18.1541	17.8139	18.0694	17.8802	17.9676	18.0229	17.7716	18.2312	17.9656
AFFNAVK	ENSMUSG00000054423	Cadps	Pep_AFFNAVK	20.0494	20.017	20.0407	20.1159	20.0564	19.9954	20.1081	20.0942	20.0623	19.934
AFFPACYGGDGR	ENSMUSG00000037771	Slc32a1	Pep_AFFPACYGGDGR	18.4589	18.3872	18.801	18.5277	18.7383	18.7835	18.4195	19.0381	18.286	18.3917
AFFPCFDTPAVK	ENSMUSG00000041926	Rnpep	Pep_AFFPCFDTPAVK	18.938	18.9097	18.9575	18.8571	18.6687	19.0527	18.896	18.9751	19.0607	19.0851
AFFSEVER	ENSMUSG00000025364	Pa2g4	Pep_AFFSEVER	19.6794	19.6628	19.5379	19.6378	19.6383	19.4783	19.7226	19.5307	19.6606	19.6102
AFFSGR	ENSMUSG00000024507	Hsd17b4	Pep_AFFSGR	17.7631	17.8539	17.7975	17.7368	17.7748	17.9496	18.1305	17.9428	18.1045	18.0371
AFFSGSQR	ENSMUSG00000071650	Ganab	Pep_AFFSGSQR	19.6731	19.626	19.6482	19.6885	19.772	19.6894	19.6075	19.6345	19.5158	19.7025
AFFTSK	ENSMUSG00000020850	Prpf8	Pep_AFFTSK	19.389	19.3049	19.3623	19.2872	19.2303	19.2154	19.3836	19.1427	19.0929	19.1261
AFGAPNVVEDEIDQYLSK	ENSMUSG00000039703	Nploc4	Pep_AFGAPNVVEDEIDQYLSK	17.7372	17.9175	17.8375	17.8849	17.8748	17.7816	18.1075	17.9089	18.139	18.0086
AFGAPVPSVQWLDEEGTTVLQDER	ENSMUSG00000031391	L1cam	Pep_AFGAPVPSVQWLDEEGTTVLQDER	16.7162	16.6137	17.0493	16.923	16.8084	16.7566	16.608	16.9154	16.4676	16.7445
AFGFMTR	ENSMUSG00000020098	Pcbd1	Pep_AFGFMTR	19.8761	19.8439	19.906	19.9422	19.5024	19.7356	19.5302	19.7628	19.7439	19.7049
AFGFNVLFYDPYLSDGIER	ENSMUSG00000037373	Ctbp1	Pep_AFGFNVLFYDPYLSDGIER	15.3551	15.4909	15.6076	15.6527	15.6577	14.8352	14.9559	14.7433	14.7726	14.7155
AFGFSHLEALLDDSK	ENSMUSG00000024767	Otub1	Pep_AFGFSHLEALLDDSK	23.3894	23.3008	23.2474	23.3243	23.2882	23.4684	23.5276	23.4113	23.5699	23.5349
AFGFSHLEALLDDSKELQR	ENSMUSG00000024767	Otub1	Pep_AFGFSHLEALLDDSKELQR	17.3116	18.5501	17.9794	17.7511	19.6788	17.9591	17.4364	17.4572	18.3305	17.6393
AFGGQSLK	ENSMUSG00000021577	Sdha	Pep_AFGGQSLK	21.3134	21.2409	21.3102	21.2347	21.1153	21.0411	21.039	21.103	21.1418	21.0979
AFGGSSCLAR	ENSMUSG00000054716	Zfp771	Pep_AFGGSSCLAR	15.5016	15.4295	15.6478	15.6441	15.4833	15.2554	15.678	15.4067	15.2245	15.4745
AFGIPVR	ENSMUSG00000028969	Cdk5	Pep_AFGIPVR	18.5873	18.5266	18.4719	18.4017	18.216	18.6266	18.5473	18.7364	18.6814	18.5826
AFGNEWR	ENSMUSG00000039233	Tbce	Pep_AFGNEWR	17.7132	17.5745	17.8325	17.8397	17.7317	17.8493	17.7878	17.9783	17.6047	17.7153
AFGPGIEGK	ENSMUSG00000025278	Flnb	Pep_AFGPGIEGK	17.2459	17.126	17.0804	17.0096	17.2222	17.0701	17.4492	17.1681	17.4305	17.606
AFGPGLQGGNAGSPAR	ENSMUSG00000031328	Flna	Pep_AFGPGLQGGNAGSPAR	16.9664	16.8331	16.8084	16.8769	16.9795	17.251	17.6333	17.1543	17.3924	17.5837
AFGQAK	ENSMUSG00000021957	Tkt	Pep_AFGQAK	21.5933	21.5232	21.4775	21.419	21.3951	21.4344	21.5758	21.407	21.5102	21.6375
AFGSGIDIKPGTPPIGGR	ENSMUSG00000040225	Prrc2c	Pep_AFGSGIDIKPGTPPIGGR	17.6024	17.6662	17.6705	17.495	17.244	17.4091	17.4936	17.7649	17.3839	17.5311
AFGSGYR	ENSMUSG00000058655	Eif4b	Pep_AFGSGYR	20.0095	19.9838	19.817	19.9877	19.9716	20.025	20.1087	20.0468	19.6907	19.8422
AFGSTIVINPEK	ENSMUSG00000031095	Cul4b	Pep_AFGSTIVINPEK	15.8871	15.7268	16.039	15.7742	15.5499	15.8628	15.8404	16.0643	15.7018	16.0507
AFGTPGK	ENSMUSG00000010064	Slc38a3	Pep_AFGTPGK	21.7177	21.5818	21.7322	21.409	21.3384	21.4927	21.5995	21.4792	21.2749	21.5532
AFGWQAGAR	ENSMUSG00000023909	Paqr4	Pep_AFGWQAGAR	17.7414	17.8264	17.5188	17.4425	17.5582	17.552	17.5256	17.6863	17.3507	17.6391
AFGYYGPLR	ENSMUSG00000071172	Srsf3	Pep_AFGYYGPLR	19.9769	19.9635	19.887	20.0117	20.6561	19.9887	20.1311	19.9339	19.2188	19.641
AFHFDK	ENSMUSG00000034022	Cpsf1	Pep_AFHFDK	18.8243	18.6312	18.8243	18.7452	18.8022	18.7673	18.8245	18.6518	18.8062	18.9208
AFHLDLDFVGK	ENSMUSG00000024665	Fads2	Pep_AFHLDLDFVGK	18.7238	18.6949	18.871	18.8969	18.8398	19.0231	19.0713	18.9266	19.1597	19.1794
AFHNEAQVNPER	ENSMUSG00000068039	Tcp1	Pep_AFHNEAQVNPER	20.6858	20.4931	20.6099	20.6342	20.4744	20.4576	20.5764	20.5117	20.5211	20.5726
AFHNEAQVNPERK	ENSMUSG00000068039	Tcp1	Pep_AFHNEAQVNPERK	17.5721	17.9019	17.6484	17.757	19.1013	17.6428	17.3871	17.3576	17.8706	17.5647
AFHSYSNLRRHVR	ENSMUSG00000058192	Zfp846	Pep_AFHSYSNLRRHVR	19.3239	19.3828	19.3371	19.3386	18.2613	18.9701	18.8565	19.0027	19.4458	19.3008
AFIANLK	ENSMUSG00000029104	Htt	Pep_AFIANLK	18.3582	18.5344	18.3018	18.4006	18.2556	18.4642	18.466	18.43	18.4318	18.569
AFIATSTEGTDK	ENSMUSG00000061755	Bod1l	Pep_AFIATSTEGTDK	15.0773	15.4439	14.899	15.6075	15.2314	15.2389	15.3415	15.357	14.998	15.1787
AFIDPLGLPGRPFYR	ENSMUSG00000001773	Folh1	Pep_AFIDPLGLPGRPFYR	17.2154	17.3616	17.1524	17.369	17.6812	17.1657	16.9562	17.2732	17.1715	16.8538
AFIITGQTYTR	ENSMUSG00000022407	Adsl	Pep_AFIITGQTYTR	18.3035	18.3929	18.2137	18.2811	18.4724	18.3963	18.2815	18.2701	18.0657	18.0727
AFIITINSFGTELSK	ENSMUSG00000013160	Atp6v0d1	Pep_AFIITINSFGTELSK	21.3521	21.5367	21.5786	21.6987	21.5011	21.4772	21.5109	21.3874	21.5989	21.5079
AFINLEAAGVGGK	ENSMUSG00000046324	Ermp1	Pep_AFINLEAAGVGGK	19.2788	19.3795	19.1993	19.4014	19.3542	19.5963	19.6428	19.6572	19.5799	19.7319
AFIPAIDSFGFETDLR	ENSMUSG00000020929	Eftud2	Pep_AFIPAIDSFGFETDLR	20.9264	21.043	21.1163	21.2238	21.2371	20.9589	20.9565	20.9946	21.1872	21.0996
AFIPEMLK	ENSMUSG00000058440	Nrf1	Pep_AFIPEMLK	20.3368	20.359	20.2281	20.2531	20.3695	19.9226	20.1518	19.9631	19.9529	20.0942
AFIPQLLSR	ENSMUSG00000056999	Ide	Pep_AFIPQLLSR	18.9495	18.9832	18.9581	18.9123	18.3153	18.8991	18.8595	18.8963	19.083	18.8993
AFISNVK	ENSMUSG00000040549	Ckap5	Pep_AFISNVK	18.8279	18.9251	18.8089	18.8742	18.5646	18.6533	18.7414	18.6823	18.6927	18.8184
AFITNIPFDVK	ENSMUSG00000059208	Hnrnpm	Pep_AFITNIPFDVK	21.6749	21.6859	21.6752	21.737	21.6687	21.7046	21.7484	21.7138	21.8068	21.7402
AFITVLEMTPVLGTEIINYR	ENSMUSG00000047454	Gphn	Pep_AFITVLEMTPVLGTEIINYR	19.4603	19.5763	19.6722	19.842	20.1845	19.849	19.9262	19.8704	19.6926	19.6797
AFIVTDEDIR	ENSMUSG00000024513	Mbd2	Pep_AFIVTDEDIR	20.3106	20.2839	20.3277	20.3182	20.0641	19.982	20.1448	19.9609	20.2405	20.0605
AFKEEGQEPEEVGISWGAVSK	ENSMUSG00000042625	Safb2	Pep_AFKEEGQEPEEVGISWGAVSK	17.7256	17.8418	17.9804	17.933	17.9186	17.8515	17.8746	17.8131	17.8606	17.7297
AFLACMK	ENSMUSG00000025262	Fam120c	Pep_AFLACMK	18.39	18.5782	18.842	18.493	18.3961	18.5276	18.3407	18.8592	18.627	18.5956
AFLAELEQNSPK	ENSMUSG00000028649	Macf1	Pep_AFLAELEQNSPK	19.5961	19.5982	19.5824	19.6309	19.6246	19.6951	19.6915	19.5755	19.7439	19.7938
AFLAQIHSR	ENSMUSG00000024302	Dtna	Pep_AFLAQIHSR	18.4624	18.3796	18.5134	18.4969	18.2832	18.397	18.6477	18.4836	18.6456	18.6026
AFLCVPEGTSSTLNPTQSDR	ENSMUSG00000044060	A830010M20Rik	Pep_AFLCVPEGTSSTLNPTQSDR	16.2854	16.2312	16.5439	16.1588	16.2562	16.1738	16.5269	16.4678	16.2943	15.9167
AFLDFHSLPYQVVEVNPVR	ENSMUSG00000026820	Ptges2	Pep_AFLDFHSLPYQVVEVNPVR	18.6759	18.6261	18.6919	18.7871	18.6595	18.7293	18.5826	18.6887	18.5969	18.6329
AFLDSLPDVK	ENSMUSG00000034160	Ogt	Pep_AFLDSLPDVK	20.1373	20.2447	20.1071	20.2531	20.2389	20.276	20.3056	20.261	20.3808	20.2837
AFLEALQNQAETSSK	ENSMUSG00000005981	Trap1	Pep_AFLEALQNQAETSSK	19.3436	19.4128	19.3232	19.3363	19.1508	19.2975	19.1888	19.1884	19.1128	19.2346
AFLEDMK	ENSMUSG00000030942	Thumpd1	Pep_AFLEDMK	19.7662	19.6176	19.6892	19.4744	19.4784	19.7359	19.6583	19.8284	19.539	19.5812
AFLEDMKK	ENSMUSG00000030942	Thumpd1	Pep_AFLEDMKK	19.9591	19.8361	19.8853	19.8257	19.7004	19.7575	19.8232	19.9634	19.7609	19.669
AFLEENQLDYIIR	ENSMUSG00000003099	Ppp5c	Pep_AFLEENQLDYIIR	20.29	20.3559	20.3343	20.4002	20.4654	20.2986	20.2913	20.3936	20.174	20.1763
AFLEILHTYQK	ENSMUSG00000042557	Sin3a	Pep_AFLEILHTYQK	19.1433	19.3044	19.1549	19.1748	19.3308	19.2199	19.0898	19.14	18.9907	19.0777
AFLELR	ENSMUSG00000029569	Tmem168	Pep_AFLELR	18.4201	18.5063	18.489	18.2261	18.0674	18.2221	18.3218	18.2987	18.549	18.4556
AFLESFK	ENSMUSG00000023978	Prph2	Pep_AFLESFK	26.0815	25.8888	26.0005	25.9366	25.1586	25.3691	25.345	25.5384	25.7163	25.1726
AFLESFKK	ENSMUSG00000023978	Prph2	Pep_AFLESFKK	21.9844	21.7994	21.9546	21.8606	21.6879	21.2242	21.2303	21.3334	21.5508	20.9948
AFLFNK	ENSMUSG00000039770	Ypel5	Pep_AFLFNK	18.1395	18.3086	18.2586	18.1429	18.1073	18.1508	17.9771	18.3455	18.2437	18.2894
AFLGIDSTR	ENSMUSG00000028125	Abca4	Pep_AFLGIDSTR	20.9652	20.8008	20.89	20.7947	20.3169	20.1554	19.8238	20.1571	20.3139	19.9307
AFLGPR	ENSMUSG00000032349	Elovl5	Pep_AFLGPR	17.3138	17.2047	17.2831	17.3489	17.2903	17.5803	17.1569	17.2988	17.5748	17.2789
AFLHTVCFY	ENSMUSG00000029038	Ssu72	Pep_AFLHTVCFY	17.3782	17.3149	17.5995	17.1512	17.3793	17.3347	17.0693	17.4869	17.4452	17.1089
AFLIEEQK	ENSMUSG00000062006	Rpl34	Pep_AFLIEEQK	22.515	22.508	22.4357	22.5071	22.2492	22.5431	22.5801	22.4399	22.613	22.6174
AFLIEPEHVNTVGYGK	ENSMUSG00000045210	Vcpip1	Pep_AFLIEPEHVNTVGYGK	17.349	17.3647	17.3051	17.4142	17.5333	17.5491	17.3956	17.2325	17.2564	17.4394
AFLNCDR	ENSMUSG00000024575	Pde6a	Pep_AFLNCDR	21.7521	21.5517	21.8352	21.6544	20.9111	20.8434	20.5184	21.0558	21.121	20.6788
AFLNQAQIEVR	ENSMUSG00000022897	Dyrk1a	Pep_AFLNQAQIEVR	16.3086	16.4282	16.2486	16.4108	16.1476	16.3796	16.398	16.4314	16.5407	16.5637
AFLPFGK	ENSMUSG00000030016	Zfml	Pep_AFLPFGK	19.2706	19.4529	19.265	19.383	19.4675	19.4123	19.3005	19.4084	19.4661	19.4553
AFLPLLR	ENSMUSG00000031844	Hsd17b2	Pep_AFLPLLR	17.6373	17.6953	17.7779	17.8594	18.0681	18.0167	17.8323	17.678	18.2914	18.0508
AFLPLR	ENSMUSG00000030583	Sipa1l3	Pep_AFLPLR	17.1371	17.0422	17.0969	17.0526	16.8611	17.0276	17.0143	17.0319	17.2951	17.0424
AFLQAILEHEEENEEEDEVPDDETLNQMIAR	ENSMUSG00000024921	Smarca2	Pep_AFLQAILEHEEENEEEDEVPDDETLNQMIAR	13.2336	13.2022	13.1855	13.3415	13.3986	12.8077	13.3606	13.0832	13.5106	13.3657
AFLQAILEHEEQDEEEDEVPDDETVNQMIAR	ENSMUSG00000032187	Smarca4	Pep_AFLQAILEHEEQDEEEDEVPDDETVNQMIAR	17.0157	17.3017	17.2389	17.4599	17.3152	17.415	17.3432	17.3571	17.1949	17.2714
AFLQGGQEATDIALLLR	ENSMUSG00000031865	Dctn1	Pep_AFLQGGQEATDIALLLR	20.846	20.9574	21.051	20.8618	20.6388	21.0298	21.0137	21.1299	20.9292	20.8862
AFLQLER	ENSMUSG00000039485	Tspyl4	Pep_AFLQLER	17.1683	17.0077	17.0494	17.1187	17.0493	16.9867	16.8674	16.9702	17.2146	17.2114
AFLQLKYLRLHERRHSGEK	ENSMUSG00000074158	9830147E19Rik	Pep_AFLQLKYLRLHERRHSGEK	17.5506	17.4964	17.3469	17.2744	16.9022	17.5246	17.4609	17.4209	18.1984	17.7323
AFLSSR	ENSMUSG00000001435	Col18a1	Pep_AFLSSR	17.8727	17.9097	17.9082	17.5309	18.2511	17.5255	18.0997	16.8688	17.2796	19.0695
AFLSVMASPQSLCGLR	ENSMUSG00000030111	A2m	Pep_AFLSVMASPQSLCGLR	16.4277	16.258	16.3821	16.3155	16.4703	18.4707	18.3291	18.2169	18.4211	18.0071
AFLTGPR	ENSMUSG00000023909	Paqr4	Pep_AFLTGPR	16.8405	16.7205	16.6646	16.7432	16.7364	16.8076	16.8284	16.5191	17.3092	17.2359
AFLTGVDPILGHQLSAR	ENSMUSG00000071652	Ints5	Pep_AFLTGVDPILGHQLSAR	15.2547	15.2987	14.8077	15.3108	15.2093	15.3692	15.117	15.1528	15.6079	15.5306
AFLTLAEDILR	ENSMUSG00000020671	Rab10	Pep_AFLTLAEDILR	21.7246	21.8152	21.6455	21.6916	21.638	21.6264	21.6476	21.4807	21.7839	21.6219
AFLVGIVVPDPEVMPSWAQK	ENSMUSG00000020333	Acsl6	Pep_AFLVGIVVPDPEVMPSWAQK	16.5501	16.7458	16.8452	16.694	17.0149	16.4852	16.5716	16.6293	16.7191	16.4693
AFLYEQTESVVK	ENSMUSG00000021676	Iqgap2	Pep_AFLYEQTESVVK	15.1132	14.9743	14.7435	14.9451	14.9017	14.2876	15.0938	14.5188	14.6449	14.7868
AFMAHLADATAELR	ENSMUSG00000046049	Rp1l1	Pep_AFMAHLADATAELR	16.6027	16.6815	16.7507	16.4007	16.1586	16.3951	16.5348	16.3151	16.9074	16.6732
AFMDHLK	ENSMUSG00000023977	Ubr2	Pep_AFMDHLK	17.8985	17.8845	17.7107	17.8741	17.6756	17.7985	17.747	17.8082	17.6424	17.7839
AFMGPLK	ENSMUSG00000060036	Rpl3	Pep_AFMGPLK	20.7135	20.5663	20.6553	20.745	20.4	20.6617	20.7355	20.668	20.6638	20.7694
AFMGPLKK	ENSMUSG00000060036	Rpl3	Pep_AFMGPLKK	19.1061	19.1079	19.2348	19.1501	19.1868	19.0233	19.1218	19.0003	19.0447	19.0291
AFMTADLPNELIELLEK	ENSMUSG00000047126	Cltc	Pep_AFMTADLPNELIELLEK	25.8274	26.0937	26.0618	26.2719	26.1196	26.1704	26.072	25.9832	26.1979	26.0394
AFMVTDDDIR	ENSMUSG00000035478	Mbd3	Pep_AFMVTDDDIR	18.1052	18.1938	17.9982	18.1399	18.2826	18.5336	18.6311	18.7157	18.4085	18.3984
AFNADFR	ENSMUSG00000027332	Ivd	Pep_AFNADFR	19.2625	19.6337	19.0515	19.6706	19.0705	19.2998	18.9591	19.4656	18.9629	19.4318
AFNCGSNLLK	ENSMUSG00000047003	Zfp41	Pep_AFNCGSNLLK	16.4591	16.2365	16.2102	16.4483	16.0762	15.8132	16.0563	16.0709	15.8594	15.9534
AFNDPFIQK	ENSMUSG00000029657	Hsph1	Pep_AFNDPFIQK	19.2709	19.2508	19.2703	19.2571	19.3689	19.175	19.3086	19.0288	19.3428	19.3479
AFNIER	ENSMUSG00000022253	Nadk2	Pep_AFNIER	19.7336	19.7313	19.6201	19.7642	19.3664	19.3155	19.3811	19.2821	19.3908	19.1914
AFNLDP	ENSMUSG00000027674	Pex5l	Pep_AFNLDP	18.1959	18.3292	18.2759	18.2394	17.9841	18.0001	17.9075	18.0269	18.1831	18.1026
AFNLEK	ENSMUSG00000031311	Nono	Pep_AFNLEK	22.4569	22.5078	22.3593	22.3928	22.4301	22.2337	22.372	22.159	22.332	22.1909
AFNLVK	ENSMUSG00000030435	U2af2	Pep_AFNLVK	21.9418	21.9465	21.8468	21.9405	21.8321	21.6948	21.7939	21.782	21.8583	21.8216
AFNPLNNTVLFEGK	ENSMUSG00000036192	Rorb	Pep_AFNPLNNTVLFEGK	19.6941	19.6957	19.8337	19.7097	19.6199	19.1608	19.0425	19.0911	19.074	18.9551
AFNSNNEQR	ENSMUSG00000067851	Arfgef1	Pep_AFNSNNEQR	15.3959	15.0551	15.2337	15.3709	15.391	15.4417	15.7338	15.5372	15.2703	15.2307
AFNSSMEVGIQVVSEDLCSEK	ENSMUSG00000034853	Acot11	Pep_AFNSSMEVGIQVVSEDLCSEK	15.8537	15.8087	15.8742	16.0251	15.8852	15.9968	15.8535	15.6887	16.112	15.9071
AFNSVDPTFDNSVPSK	ENSMUSG00000029014	Dnajc2	Pep_AFNSVDPTFDNSVPSK	14.5627	14.5015	14.4875	14.6202	14.4149	14.6235	14.798	14.6668	14.9036	14.6899
AFNTTPLTSGPR	ENSMUSG00000039205	Ciz1	Pep_AFNTTPLTSGPR	16.2229	16.0453	16.1391	15.8503	15.6819	15.9673	16.0943	16.2222	16.0117	15.7686
AFNTTPLTSGPRPGDSTSATPAIASTPSK	ENSMUSG00000039205	Ciz1	Pep_AFNTTPLTSGPRPGDSTSATPAIASTPSK	13.7909	13.9205	13.7578	13.6978	14.1596	13.7702	14.0068	13.8468	13.8374	13.6576
AFNVELAQVK	ENSMUSG00000050323	Ndufaf6	Pep_AFNVELAQVK	18.4907	18.5301	18.5025	18.6045	18.5506	18.5832	18.6609	18.7873	18.8216	18.7997
AFPAAPCCVDVNDR	ENSMUSG00000001150	Mcm3ap	Pep_AFPAAPCCVDVNDR	14.0303	13.5899	13.6296	13.5844	13.927	13.567	13.7624	13.7463	13.5721	13.7275
AFPANAACFLGFEIAMK	ENSMUSG00000032602	Slc25a20	Pep_AFPANAACFLGFEIAMK	17.4495	17.5776	17.6732	17.6431	17.7814	17.5335	17.5044	17.5575	17.6964	17.4113
AFPAWADTSILSR	ENSMUSG00000021238	Aldh6a1	Pep_AFPAWADTSILSR	20.1886	20.1876	20.1119	20.1212	20.0309	19.7951	19.8378	19.8736	19.8788	19.7973
AFPCWDEPAIK	ENSMUSG00000001441	Npepps	Pep_AFPCWDEPAIK	21.0806	21.0584	21.0589	21.0711	21.0602	21.134	20.9999	21.1516	21.2631	21.0867
AFPFHIIFDR	ENSMUSG00000028005	Gucy1b3	Pep_AFPFHIIFDR	20.2249	20.3177	20.3241	20.2076	20.303	20.391	20.3199	20.2982	20.4007	20.2467
AFPLFTHR	ENSMUSG00000039263	Npepl1	Pep_AFPLFTHR	18.5875	18.6069	18.6536	18.5992	18.8291	18.8189	18.8576	18.6803	19.1386	19.0155
AFPMTMDEK	ENSMUSG00000004364	Cul3	Pep_AFPMTMDEK	18.2925	18.2951	18.2294	18.1532	18.2283	18.1243	18.0676	18.0232	18.1401	17.9783
AFPQAAR	ENSMUSG00000022679	Mpv17l	Pep_AFPQAAR	17.1588	17.1103	17.1585	17.1019	17.224	17.0142	16.8234	16.9473	17.2901	17.1215
AFPSYFSK	ENSMUSG00000044894	Uqcrq	Pep_AFPSYFSK	22.1625	22.2966	22.1564	22.3268	22.4387	22.2066	22.2064	22.0604	21.8112	21.9473
AFPVDLLDNCTHEELENSSEDYLSSLR	ENSMUSG00000041817	Fam169a	Pep_AFPVDLLDNCTHEELENSSEDYLSSLR	14.7061	14.7041	14.513	14.236	14.88	14.089	14.0279	13.9037	13.862	14.1868
AFPVLDIDYPHVR	ENSMUSG00000028854	Slc9a1	Pep_AFPVLDIDYPHVR	17.8828	17.7924	17.8361	17.7184	17.8253	17.7942	17.8584	17.8713	18.0565	17.806
AFQAHTPAQK	ENSMUSG00000026987	Baz2b	Pep_AFQAHTPAQK	16.6881	16.6804	16.4841	16.7363	16.9135	16.477	16.3839	16.3715	16.7742	16.5003
AFQEGIAK	ENSMUSG00000002748	Baz1b	Pep_AFQEGIAK	19.4815	19.5048	19.3106	19.5011	19.5605	19.3003	19.2529	19.3173	19.3886	19.4031
AFQFVETHGEVCPANWTPESPTIK	ENSMUSG00000024997	Prdx3	Pep_AFQFVETHGEVCPANWTPESPTIK	15.019	14.6772	15.1484	14.9868	14.7528	14.695	14.4665	15.0091	14.9184	14.7272
AFQFVETHGEVCPANWTPESPTIKPSPTASK	ENSMUSG00000024997	Prdx3	Pep_AFQFVETHGEVCPANWTPESPTIKPSPTASK	18.5134	18.6551	18.6304	18.7417	18.5782	18.5714	18.1617	18.4587	18.5239	18.5175
AFQINTFNLK	ENSMUSG00000016534	Lamp2	Pep_AFQINTFNLK	19.7661	20.1667	19.8852	20.1334	20.1586	20.1086	20.2659	20.1239	20.3325	20.3501
AFQLTEENIR	ENSMUSG00000024234	Mtpap	Pep_AFQLTEENIR	16.2713	16.0991	16.297	16.075	15.9988	16.3055	16.1367	16.1677	16.4026	16.3695
AFQNVIAPR	ENSMUSG00000034707	Gns	Pep_AFQNVIAPR	18.1246	18.158	18.0846	18.1433	17.9537	18.1323	18.1266	18.0874	18.2848	18.1193
AFQPYGLHGGEPGTR	ENSMUSG00000022562	Oplah	Pep_AFQPYGLHGGEPGTR	17.1411	17.0241	17.0815	16.9214	17.3468	17.3506	17.2741	17.1271	16.9868	17.2759
AFQSGQDPSK	ENSMUSG00000032826	Ank2	Pep_AFQSGQDPSK	16.7968	16.8964	16.8605	16.723	17.0324	15.84	15.8121	15.8343	15.8949	15.8023
AFQSHLK	ENSMUSG00000022973	Synj1	Pep_AFQSHLK	22.8461	22.9328	22.8484	22.8831	22.8713	22.8	22.6887	22.6264	22.8302	22.7195
AFQTLAR	ENSMUSG00000020212	Mdm1	Pep_AFQTLAR	18.5195	18.2942	18.4461	18.3879	17.9291	17.8059	17.9168	17.8803	18.1186	17.87
AFQVLMELENPVLISLGK	ENSMUSG00000030946	Lhpp	Pep_AFQVLMELENPVLISLGK	15.9376	15.8036	15.8807	15.7697	15.8742	15.5898	15.8008	15.6138	16.2264	15.6755
AFQVWCVGNEALVGPR	ENSMUSG00000027195	Hsd17b12	Pep_AFQVWCVGNEALVGPR	18.5635	18.5569	18.5888	18.3392	18.2391	18.4461	18.0047	18.8652	18.1223	18.2417
AFREEAIQFSEEQR	ENSMUSG00000026187	Xrcc5	Pep_AFREEAIQFSEEQR	16.0697	16.2281	15.9713	16.2698	15.9389	16.0522	16.1708	16.0014	16.2449	16.1783
AFRTREDAEK	ENSMUSG00000029501	Ankle2	Pep_AFRTREDAEK	14.7974	14.7703	14.4896	14.6739	15.3353	14.9552	14.6908	14.7661	15.1265	14.8378
AFRWLSR	ENSMUSG00000033669	Zfp7	Pep_AFRWLSR	20.3321	20.4213	20.2785	20.3208	19.9219	20.3608	20.3762	20.2522	20.3231	20.4959
AFSCSSFNSNTFLTR	ENSMUSG00000022391	Rangap1	Pep_AFSCSSFNSNTFLTR	13.4276	13.3421	12.6839	12.6203	12.7831	13.8101	12.9337	13.0866	12.7204	13.2241
AFSDLDGIGSVLGGR	ENSMUSG00000029086	Prom1	Pep_AFSDLDGIGSVLGGR	20.2165	20.0991	20.1485	20.1319	19.6023	20.8645	20.7338	20.9244	21.0763	20.765
AFSDNPGVLSELCSTLSR	ENSMUSG00000002343	Armc6	Pep_AFSDNPGVLSELCSTLSR	13.952	14.0333	14.3663	14.1957	13.9206	14.0912	13.8832	14.2339	14.3265	14.0272
AFSDPFVEAEK	ENSMUSG00000020361	Hspa4	Pep_AFSDPFVEAEK	22.3693	22.3643	22.3378	22.3733	22.3647	22.2697	22.2149	22.2364	22.3956	22.2628
AFSEAEQTK	ENSMUSG00000020547	Bzw2	Pep_AFSEAEQTK	17.5209	17.2727	17.4798	17.2787	16.6727	17.1762	17.1037	17.1074	16.9364	17.0303
AFSGLNSLEQLTLEK	ENSMUSG00000049556	Lingo1	Pep_AFSGLNSLEQLTLEK	17.0526	16.9155	16.8504	16.9365	16.8379	17.1759	17.0675	17.1508	17.1485	16.9983
AFSGYLGPDESK	ENSMUSG00000021996	Esd	Pep_AFSGYLGPDESK	22.1771	22.0584	22.1169	22.0969	22.1736	22.2442	22.3266	22.3089	22.1189	22.0521
AFSIDIIR	ENSMUSG00000028649	Macf1	Pep_AFSIDIIR	19.0531	19.062	19.0714	19.0465	19.2117	19.2094	19.2862	18.981	19.3112	19.1819
AFSIGK	ENSMUSG00000032407	U2surp	Pep_AFSIGK	19.2492	19.219	19.2533	19.1644	19.198	19.4987	19.379	19.3717	19.3861	19.4499
AFSIQGAPSDSGPLR	ENSMUSG00000021314	Amph	Pep_AFSIQGAPSDSGPLR	21.1613	21.1388	21.136	21.2195	21.2131	21.5834	21.5225	21.6262	21.5315	21.4941
AFSLAK	ENSMUSG00000009555	Cdk9	Pep_AFSLAK	17.5212	17.4903	17.4011	17.4173	17.4728	17.4501	17.6426	17.3785	17.62	17.4388
AFSLSF	ENSMUSG00000041319	Thoc6	Pep_AFSLSF	18.8716	18.9597	19.0106	19.0368	19.0892	18.9316	18.8542	19.018	18.9746	18.9526
AFSLTSDLIR	ENSMUSG00000022228	Zscan26	Pep_AFSLTSDLIR	17.6152	17.851	17.7081	17.5951	17.6689	17.2421	17.2742	17.5705	17.2993	17.2139
AFSMDDR	ENSMUSG00000025139	Tollip	Pep_AFSMDDR	18.7525	18.6856	18.7242	18.8068	18.7094	18.644	18.7217	18.7197	18.4613	18.611
AFSPTTVNTGR	ENSMUSG00000030082	Sec61a1	Pep_AFSPTTVNTGR	13.4856	13.5954	13.0595	13.2477	13.1471	13.0672	13.1321	13.2715	13.0967	13.1813
AFSQFVR	ENSMUSG00000063870	Chd4	Pep_AFSQFVR	18.3302	18.3022	18.2391	18.2239	18.1283	18.3457	18.4829	18.4283	18.2772	18.4294
AFSQSSSLTVHVRSHTGEK	ENSMUSG00000037029	Zfp146	Pep_AFSQSSSLTVHVRSHTGEK	21.2516	21.3232	21.2029	21.3441	21.2119	21.3592	21.2079	21.3804	21.3272	21.4383
AFSSPQEEEEAGFTGR	ENSMUSG00000028668	Tceb3	Pep_AFSSPQEEEEAGFTGR	15.2783	15.2783	15.2685	15.1743	15.3388	15.301	15.4116	15.4262	15.3574	15.1974
AFSTEK	ENSMUSG00000021076	Actr10	Pep_AFSTEK	18.3989	18.4841	18.5097	18.3331	18.2369	18.612	18.5045	18.4563	18.4256	18.4759
AFSTSVSK	ENSMUSG00000003808	Farsa	Pep_AFSTSVSK	18.6595	18.5218	18.5965	18.5418	18.2139	18.2587	18.4436	18.3299	18.3573	18.3257
AFSTWLK	ENSMUSG00000031207	Msn	Pep_AFSTWLK	19.7308	19.7037	19.3453	19.549	19.015	20.1958	20.3432	20.1947	19.6953	20.1665
AFSVFLFNTENK	ENSMUSG00000058258	Idi1	Pep_AFSVFLFNTENK	20.3349	20.342	20.3376	20.394	20.2888	20.2573	20.1522	20.366	20.3373	20.2335
AFSWASVTSK	ENSMUSG00000029405	G3bp2	Pep_AFSWASVTSK	20.7228	20.6826	20.739	20.7256	20.7002	20.7141	20.8787	20.728	20.7627	20.7225
AFSYDDALEDPAPMTPPPSDMGSIPWKPVIPER	ENSMUSG00000025871	4833439L19Rik	Pep_AFSYDDALEDPAPMTPPPSDMGSIPWKPVIPER	13.3935	13.1542	13.127	12.8639	13.1296	13.1594	13.0174	13.0704	12.4911	12.4192
AFSYYGPLR	ENSMUSG00000024097	Srsf7	Pep_AFSYYGPLR	19.4836	19.5065	19.2453	19.5239	20.191	19.6084	19.3609	19.6533	18.897	19.0958
AFTCDDLFR	ENSMUSG00000002728	Naa20	Pep_AFTCDDLFR	17.0964	16.6944	16.7473	16.93	16.6656	16.5762	16.7448	16.9835	16.9854	16.6841
AFTDLTR	ENSMUSG00000031202	Rab39b	Pep_AFTDLTR	19.501	19.5309	19.5333	19.5353	19.4853	19.2104	19.1292	19.1177	19.211	19.2514
AFTDVPSVQIYSSR	ENSMUSG00000033392	Clasp2	Pep_AFTDVPSVQIYSSR	17.0764	17.0797	16.9592	17.3071	17.3318	17.1843	17.2917	17.1182	17.0235	17.1402
AFTELQAK	ENSMUSG00000024346	Pfdn1	Pep_AFTELQAK	19.6476	19.6186	19.671	19.6678	19.6666	19.6733	19.6994	19.7141	19.7021	19.6714
AFTGEGQK	ENSMUSG00000027455	Nsfl1c	Pep_AFTGEGQK	21.1184	21.0814	20.9846	21.0272	21.1323	21.2435	21.2252	21.2407	21.2748	21.2614
AFTGFIVEADTPGIHIGK	ENSMUSG00000062908	Acadm	Pep_AFTGFIVEADTPGIHIGK	21.4819	21.4806	21.5309	21.5912	21.3582	21.5765	21.4065	21.5929	21.8296	21.6005
AFTGLPGYK	ENSMUSG00000035270	Impg2	Pep_AFTGLPGYK	20.154	19.8434	20.1962	19.8976	19.7459	21.2533	20.8172	21.0183	20.3908	20.548
AFTGQVAPAQVLEALCR	ENSMUSG00000061046	Haghl	Pep_AFTGQVAPAQVLEALCR	18.471	18.5773	18.6953	18.4822	18.424	18.5837	18.4862	18.7647	18.7837	18.708
AFTHTAQYDEAISDYFR	ENSMUSG00000026192	Atic	Pep_AFTHTAQYDEAISDYFR	17.9154	17.8996	17.7158	17.8336	18.1887	18.1292	17.9719	17.9019	17.574	17.8253
AFTMDCITLEGDQVSHR	ENSMUSG00000024974	Smc3	Pep_AFTMDCITLEGDQVSHR	18.1516	18.221	18.477	18.2705	18.3381	18.3753	18.1272	18.3791	18.2753	18.5104
AFTNPEDACSFITSANFPALVVK	ENSMUSG00000022962	Gart	Pep_AFTNPEDACSFITSANFPALVVK	19.1755	19.113	19.3796	19.2118	19.2005	19.3597	19.0793	19.4908	19.4838	19.3565
AFTQSSTLR	ENSMUSG00000045252	Zfp574	Pep_AFTQSSTLR	17.3842	17.2922	16.9645	17.3018	17.2614	17.4291	17.2467	17.091	17.1745	17.2423
AFTQSTNLIK	ENSMUSG00000045639	Zfp629	Pep_AFTQSTNLIK	18.484	18.6145	18.3418	18.3216	18.2697	18.2508	18.1165	18.2165	18.1195	18.1108
AFTRSSHLGIHK	ENSMUSG00000078866	Gm14420	Pep_AFTRSSHLGIHK	18.8591	19.1319	18.1974	18.52	18.873	19.9634	20.2048	20.117	19.7957	19.8938
AFTTFR	ENSMUSG00000030102	Itpr1	Pep_AFTTFR	20.8032	20.7342	20.7251	20.6767	20.6693	20.7266	20.7296	20.55	20.6248	20.6261
AFTYINLDK	ENSMUSG00000022797	Tfrc	Pep_AFTYINLDK	17.867	17.8695	17.6637	17.766	17.6396	17.5205	17.8619	17.4655	16.8153	17.3946
AFVAGVLPLK	ENSMUSG00000000339	Rtca	Pep_AFVAGVLPLK	21.7894	21.8231	21.7005	21.7672	21.5385	21.5354	21.5643	21.5989	21.6416	21.5269
AFVAIGDYNGHVGLGVK	ENSMUSG00000044533	Rps2	Pep_AFVAIGDYNGHVGLGVK	21.1831	21.3735	21.2827	21.3505	21.0643	21.3932	21.4287	21.3142	21.1628	21.2661
AFVDFFSQCLHEEYK	ENSMUSG00000027195	Hsd17b12	Pep_AFVDFFSQCLHEEYK	19.4951	19.4765	19.6323	19.3192	19.623	19.7847	19.2617	19.7546	19.6928	19.7154
AFVDLTLSPSVR	ENSMUSG00000037344	Slc12a9	Pep_AFVDLTLSPSVR	15.6008	15.8085	15.6117	15.7545	15.3375	15.9881	15.895	16.0486	15.8478	15.6676
AFVDLTNQVSCSGDVK	ENSMUSG00000056131	Pgm3	Pep_AFVDLTNQVSCSGDVK	19.35	19.4371	19.486	19.4394	19.4542	19.593	19.4553	19.6711	19.7237	19.5614
AFVDNYGVAMETAEK	ENSMUSG00000009681	Bcr	Pep_AFVDNYGVAMETAEK	16.5026	16.7225	16.258	16.5581	16.769	16.7785	16.4681	16.6887	16.3206	16.6265
AFVDNYK	ENSMUSG00000017631	Abr	Pep_AFVDNYK	15.5997	15.6898	15.9877	15.695	15.8508	15.7393	15.8122	16.016	15.848	15.4712
AFVDSGAQMTIMSQACAER	ENSMUSG00000078515	Ddi2	Pep_AFVDSGAQMTIMSQACAER	16.9712	16.9267	17.2069	17.1069	16.9099	17.0822	17.037	17.2908	17.1311	17.2393
AFVEAQNK	ENSMUSG00000019849	Prep	Pep_AFVEAQNK	21.1358	21.0829	21.0059	21.0627	21.1443	20.8997	20.9875	20.9507	21.0897	20.9026
AFVEFLTDEIK	ENSMUSG00000018446	C1qbp	Pep_AFVEFLTDEIK	19.0434	18.9439	19.2016	19.2003	18.9159	18.8667	18.9805	18.8717	19.143	18.9293
AFVEFLTDEIKEEK	ENSMUSG00000018446	C1qbp	Pep_AFVEFLTDEIKEEK	23.1783	23.1992	23.2121	23.2815	23.0783	22.9966	23.0173	23.1533	23.1085	23.0601
AFVENYPQFK	ENSMUSG00000015747	Vps45	Pep_AFVENYPQFK	18.7553	18.3931	18.9114	19.1096	18.9701	19.0095	18.8592	19.0095	18.9489	18.9689
AFVESQQK	ENSMUSG00000028649	Macf1	Pep_AFVESQQK	16.9061	16.8608	16.829	16.7879	16.7544	17.0692	16.9915	16.6753	16.9315	17.1533
AFVEVNEEGTEAAAATAGMMTVR	ENSMUSG00000060147	Serpinb6a	Pep_AFVEVNEEGTEAAAATAGMMTVR	16.3483	16.4477	16.2802	16.4076	16.3423	16.5291	16.8432	16.7458	16.6516	16.6114
AFVFMHK	ENSMUSG00000019470	Xab2	Pep_AFVFMHK	17.9814	18.297	18.1791	18.205	18.2355	18.1996	18.297	18.4434	18.3654	18.2972
AFVGGGPQLLHADTIYSGADR	ENSMUSG00000063439	B9d2	Pep_AFVGGGPQLLHADTIYSGADR	17.7116	17.482	17.6235	17.6579	17.4516	17.5865	17.6091	17.4104	17.6399	17.7149
AFVGQK	ENSMUSG00000025278	Flnb	Pep_AFVGQK	15.5854	15.694	15.2006	15.6734	15.187	15.4253	15.5757	15.0721	15.8981	15.9449
AFVNLPTENELTFNAEEYSDISEMR	ENSMUSG00000027002	Nckap1	Pep_AFVNLPTENELTFNAEEYSDISEMR	15.5715	15.8689	16.0137	15.8635	16.0795	15.851	15.9711	15.9936	15.9628	15.7879
AFVNVGDLSK	ENSMUSG00000006215	Zbtb17	Pep_AFVNVGDLSK	17.2851	17.3759	17.5365	17.4446	17.4194	17.3132	17.3514	17.2922	17.5425	17.4632
AFVPQLR	ENSMUSG00000032187	Smarca4	Pep_AFVPQLR	18.4212	18.2711	18.3998	18.3911	18.2388	18.4538	18.5048	18.2512	18.501	18.5049
AFVRPSGTEDIVR	ENSMUSG00000056131	Pgm3	Pep_AFVRPSGTEDIVR	19.2196	19.0835	19.3392	19.0657	19.1012	19.0534	19.1859	19.1207	19.0966	19.1013
AFVSGFDGSAGTAIITEEHAAMWTDGR	ENSMUSG00000025027	Xpnpep1	Pep_AFVSGFDGSAGTAIITEEHAAMWTDGR	17.6987	17.6631	17.951	17.9242	17.9072	18.188	18.0114	17.8408	18.1768	17.9552
AFVSMVYSEEGAEDR	ENSMUSG00000041133	Smc1a	Pep_AFVSMVYSEEGAEDR	17.2552	17.3539	17.5118	17.4065	17.5861	17.365	17.5129	17.3786	17.0763	17.332
AFVTMLDELLAEHK	ENSMUSG00000061740	Cyp2d22	Pep_AFVTMLDELLAEHK	19.9062	20.0056	19.8667	20.1813	20.375	19.9221	20.0466	19.9543	19.49	19.543
AFWDVHRPVPGCVNTTEMDIR	ENSMUSG00000021219	Rgs6	Pep_AFWDVHRPVPGCVNTTEMDIR	18.4163	18.2372	18.3374	18.3127	18.2801	18.5019	18.5199	18.3742	18.5187	18.5501
AFYDAIK	ENSMUSG00000039809	Gabbr2	Pep_AFYDAIK	18.4455	18.5208	18.2515	18.4183	18.3708	18.434	18.39	18.4116	18.2392	18.4044
AFYEAGTAAK	ENSMUSG00000038564	Ift172	Pep_AFYEAGTAAK	14.7618	14.8594	15.0991	15.4158	14.8304	13.6632	14.7887	14.8468	14.252	14.7149
AFYGSEEDEAKGPGSEEAATAALPAR	ENSMUSG00000062444	Ap3b2	Pep_AFYGSEEDEAKGPGSEEAATAALPAR	14.0341	13.8361	13.6784	13.2918	13.9143	14.5451	13.7653	13.8213	13.6569	13.0116
AFYLEAR	ENSMUSG00000056665	Them6	Pep_AFYLEAR	18.6186	18.8114	18.6701	18.7197	18.6903	18.7342	18.6173	18.6492	18.431	18.5995
AFYNNVLGEYEEYITK	ENSMUSG00000030934	Oat	Pep_AFYNNVLGEYEEYITK	20.1188	20.1779	20.0947	20.2866	20.3917	20.3058	20.0582	20.1928	20.0409	20.1989
AFYQQPDADTIGYVASEEAFVK	ENSMUSG00000047547	Cltb	Pep_AFYQQPDADTIGYVASEEAFVK	20.0669	20.0684	19.9994	20.3153	20.2842	20.161	20.065	19.9667	19.4798	19.6954
AFYSLGNYLVASEIAK	ENSMUSG00000020638	Cmpk2	Pep_AFYSLGNYLVASEIAK	18.017	18.1228	17.7927	18.1195	18.6278	18.587	18.7725	18.3515	17.7915	18.2943
AFYTVR	ENSMUSG00000029491	Pde6b	Pep_AFYTVR	21.9158	21.7724	21.7676	21.9004	21.266	21.1249	20.6905	21.0724	20.7339	20.6035
AFYVPAQYVK	ENSMUSG00000041225	Arhgap12	Pep_AFYVPAQYVK	16.327	16.3049	16.3807	16.5499	16.9007	16.5917	16.7718	16.5091	16.1663	16.3404
AFYYPSLLSKHK	ENSMUSG00000021510	A530054K11Rik	Pep_AFYYPSLLSKHK	13.7467	13.6335	13.4735	13.1941	13.3721	13.2138	13.399	13.0771	13.0898	13.1337
AGAAFDPVSFAR	ENSMUSG00000007021	Syngr3	Pep_AGAAFDPVSFAR	21.1491	21.25	21.1146	21.219	21.2507	21.4063	21.4411	21.3646	21.3358	21.4379
AGAAFFNEVR	ENSMUSG00000031333	Abcb7	Pep_AGAAFFNEVR	17.5679	17.5854	17.5924	17.4773	17.3619	17.3312	17.4488	17.2146	17.5712	17.3386
AGAAGGPEEEAEKPVK	ENSMUSG00000071533	Pcnp	Pep_AGAAGGPEEEAEKPVK	19.3617	19.3569	19.3352	19.3251	19.1266	19.1102	19.0841	19.1316	19.267	19.1135
AGAAGTSEATSSVR	ENSMUSG00000002980	Bcam	Pep_AGAAGTSEATSSVR	17.1692	17.164	17.2097	16.9427	17.0739	16.7531	17.396	16.828	17.0045	17.5113
AGAALGFGTDNVILIK	ENSMUSG00000070880	Gad1	Pep_AGAALGFGTDNVILIK	19.2517	19.3377	19.3904	19.2525	19.0008	18.9774	18.712	19.3112	18.8939	18.6949
AGAAPMETVDK	ENSMUSG00000076437	2700094K13Rik	Pep_AGAAPMETVDK	14.5066	14.4054	14.4038	14.4822	14.7438	14.5394	14.552	14.6155	14.8022	14.6556
AGAAPMETVDKR	ENSMUSG00000076437	2700094K13Rik	Pep_AGAAPMETVDKR	18.816	18.7269	18.7284	18.7731	19.0517	18.7599	18.6329	18.7904	18.624	18.5504
AGAASLDVIQEVEYVKEEAK	ENSMUSG00000021494	Ddx41	Pep_AGAASLDVIQEVEYVKEEAK	13.5064	14.2028	13.9821	14.1432	15.2349	13.9934	14.3929	13.9465	14.4565	13.9631
AGACVTSESTVMR	ENSMUSG00000035757	Selo	Pep_AGACVTSESTVMR	13.6778	13.2729	13.213	13.0503	13.2317	12.0727	13.1554	12.7495	12.8293	13.4419
AGADEER	ENSMUSG00000034024	Cct2	Pep_AGADEER	13.7398	13.6799	13.7057	13.4532	13.5671	13.4914	13.4663	13.6538	13.3018	13.4893
AGADPACAR	ENSMUSG00000040105	Ppapdc2	Pep_AGADPACAR	14.4012	14.1691	14.0987	14.2483	13.9213	14.2873	14.2771	14.1171	13.8806	14.0046
AGAEEEEEKGEGAPGEEGKPDVQSVGEQEPTEAAK	ENSMUSG00000017478	Zc3h18	Pep_AGAEEEEEKGEGAPGEEGKPDVQSVGEQEPTEAAK	18.2111	18.168	18.3164	18.311	18.2779	18.4304	18.4273	18.4093	18.3464	18.3394
AGAEGSSNVFSMFDQTQIQEFK	ENSMUSG00000030672	Mylpf	Pep_AGAEGSSNVFSMFDQTQIQEFK	11.864	11.3566	11.5041	11.4772	11.9061	14.0408	11.0492	11.8451	9.70493	11.646
AGAESDGQFQFTGIK	ENSMUSG00000071528	Usmg5	Pep_AGAESDGQFQFTGIK	24.1105	24.1066	24.1224	24.1545	23.8119	24.046	24.0794	24.0908	24.1141	24.067
AGAESDGQFQFTGIKK	ENSMUSG00000071528	Usmg5	Pep_AGAESDGQFQFTGIKK	16.1875	16.4103	16.5534	16.486	17.7816	16.3367	16.2263	16.0948	16.6011	16.3819
AGAEVVK	ENSMUSG00000028811	Yars	Pep_AGAEVVK	19.067	18.9806	19.0413	18.9445	19.0302	19.0119	19.0662	18.9612	19.0361	18.9819
AGAGAVVPK	ENSMUSG00000020153	Ndufs7	Pep_AGAGAVVPK	22.3727	22.4039	22.3097	22.3814	22.2335	22.2973	22.2101	22.283	22.2933	22.3329
AGAGGGGGAVGPQPSAK	ENSMUSG00000018509	Cenpv	Pep_AGAGGGGGAVGPQPSAK	20.6169	20.5091	20.4935	20.5776	20.4182	20.4814	20.6665	20.6478	20.2921	20.684
AGAGGGGGAVGPQPSAKPR	ENSMUSG00000018509	Cenpv	Pep_AGAGGGGGAVGPQPSAKPR	19.371	19.3422	19.1981	19.1248	19.4337	18.9332	19.3491	19.0306	19.0428	19.0856
AGAGGPGLAALVAFVR	ENSMUSG00000004996	Mri1	Pep_AGAGGPGLAALVAFVR	18.4195	18.617	18.4783	18.4285	18.2406	18.4984	18.4503	18.5106	18.5171	18.398
AGAGGPLYGDGYGFR	ENSMUSG00000038453	Srcin1	Pep_AGAGGPLYGDGYGFR	15.5469	15.6132	15.4806	15.4196	15.8126	15.4938	15.6499	15.4916	15.3737	15.6103
AGAGNGFLMEVCVDSVESAVNAER	ENSMUSG00000025193	Cutc	Pep_AGAGNGFLMEVCVDSVESAVNAER	15.0279	15.0595	15.2659	15.154	15.2385	14.8377	14.7701	14.8479	14.9328	14.8127
AGAGSATLSMAYAGAR	ENSMUSG00000019179	Mdh2	Pep_AGAGSATLSMAYAGAR	20.8129	20.8903	20.8394	20.9657	21.1822	20.9789	20.9162	20.9071	20.4664	20.6274
AGAIYVFQVR	ENSMUSG00000028664	Ephb2	Pep_AGAIYVFQVR	16.8008	16.9818	16.7692	16.5424	17.145	17.0247	16.9267	16.9736	16.5859	16.8381
AGALEGVPISGCLGDQSAALVGQMCFQDGQAK	ENSMUSG00000025059	Gyk	Pep_AGALEGVPISGCLGDQSAALVGQMCFQDGQAK	18.2058	18.4154	18.4999	18.4006	18.3126	18.2986	17.9922	18.5488	18.3314	18.2615
AGALPPPPR	ENSMUSG00000038319	Kcnh2	Pep_AGALPPPPR	15.8354	16.0265	15.7363	15.4684	15.776	15.3599	15.7583	15.7166	15.7127	15.7974
AGALQCSPSDVYTK	ENSMUSG00000028465	Tln1	Pep_AGALQCSPSDVYTK	15.9966	16.0921	16.1451	15.9705	16.088	16.2878	16.2593	16.3829	16.2029	16.3082
AGALQVCPTDSYTK	ENSMUSG00000052698	Tln2	Pep_AGALQVCPTDSYTK	19.6436	19.6883	19.683	19.6367	19.6279	19.8135	19.4773	19.8723	19.3284	19.552
AGAMVK	ENSMUSG00000015165	Hnrnpl	Pep_AGAMVK	17.9166	17.82	17.9285	17.8594	17.8156	17.86	17.8146	17.8483	17.8483	17.9621
AGAPATQAQK	ENSMUSG00000024613	Tcof1	Pep_AGAPATQAQK	16.4854	16.0134	16.3113	15.9694	16.7121	15.8475	16.7045	16.4194	16.5559	16.2122
AGAPGPASSPALLVLR	ENSMUSG00000058761	Rnf169	Pep_AGAPGPASSPALLVLR	14.2862	14.4383	13.3308	13.8609	14.1493	13.5356	14.0339	14.489	14.389	13.906
AGAPPGLFNVVQGGAATGQFLCHHR	ENSMUSG00000026687	Aldh9a1	Pep_AGAPPGLFNVVQGGAATGQFLCHHR	18.5203	18.6472	18.8339	18.6563	18.7108	18.8346	18.5601	18.8213	19.2292	19.0404
AGAPPPSGSAVSTAPQQKPIGK	ENSMUSG00000062604	Srpk2	Pep_AGAPPPSGSAVSTAPQQKPIGK	17.2973	17.4481	17.4702	17.3384	17.371	17.492	17.4237	17.6286	17.4436	17.504
AGAQGDPDVPECLK	ENSMUSG00000066036	Ubr4	Pep_AGAQGDPDVPECLK	17.6037	17.6525	17.5683	17.6827	17.3309	17.6201	17.6447	17.7128	17.6943	17.9282
AGAQVDPK	ENSMUSG00000036893	Ehmt1	Pep_AGAQVDPK	14.3331	14.1551	14.3032	14.0697	14.3239	14.3403	14.0679	14.0453	14.5546	14.4636
AGASPPPVSELDR	ENSMUSG00000019158	Tmem160	Pep_AGASPPPVSELDR	16.4697	16.3186	16.223	16.4654	16.3789	16.301	16.1546	16.0681	16.1303	16.0324
AGATIPLVGQDIIDLQTEV	ENSMUSG00000034730	Bai1	Pep_AGATIPLVGQDIIDLQTEV	18.285	18.4575	18.4917	18.5432	18.5068	18.4918	18.5058	18.544	18.7527	18.3117
AGATLDILVENMGR	ENSMUSG00000045594	Glb1	Pep_AGATLDILVENMGR	16.4592	16.6189	16.613	16.6371	16.6977	16.6608	16.9119	16.7083	16.824	16.7394
AGATNTCTQCSK	ENSMUSG00000047030	Spata2	Pep_AGATNTCTQCSK	14.3556	14.5188	14.5136	14.4516	14.4872	14.5181	14.4895	14.5913	14.483	14.4761
AGATSEGVLANFFNSLLSK	ENSMUSG00000032435	Dync1li1	Pep_AGATSEGVLANFFNSLLSK	17.3675	17.5633	17.5789	17.7294	17.563	17.6542	17.2866	17.2864	17.6423	17.4854
AGAVGTHLPTSSLDIFGDLR	ENSMUSG00000024516	Sec11c	Pep_AGAVGTHLPTSSLDIFGDLR	18.0637	18.1097	18.2548	18.098	18.3295	18.3031	18.1521	18.049	18.5656	18.5005
AGAVLGR	ENSMUSG00000029765	Plxna4	Pep_AGAVLGR	16.1789	16.273	16.3041	16.199	16.3315	16.2317	16.4082	16.2897	16.4002	16.3891
[truncated: 65,895 more rows]
