# Supplementary material for: The Musashi proteins direct post-transcriptional control of protein expression and alternate exon splicing in vertebrate photoreceptors
Source: Commun Biol. 2022 Sep 24;5:1011. doi: 10.1038/s42003-022-03990-w (PMC9509328; doi:10.1038/s42003-022-03990-w)
Supplement: Supplementary file 14 — Supplementary Data 18 [file 42003_2022_3990_MOESM14_ESM.xlsx]

## Sheet: Supplementary Data 18
Supplementary Data 18. Normalized protein expression. Data used in the preparation of Figure 8 is highlighted.
gene_id	symbol	WT	WT	WT	WT	WT	KO	KO	KO	KO	KO	Note
ENSMUSG00000006007	Pdc	-0.07426	0.00331382	-0.00609158	0.0603294	0.0167083	-0.951856	-1.50769	-0.826954	-1.07067	-1.41641
ENSMUSG00000006464	Bbs1	0.168611	0.0669952	0.111131	0.16424	-0.510978	-0.303935	-0.530719	-0.277287	-0.312806	-0.456334
ENSMUSG00000019971	Cep290	-0.0215513	0.026898	-0.012678	-0.0698623	0.0771937	0.0190371	0.182736	-0.0686844	0.0374525	0.298986
ENSMUSG00000020907	Rcvrn	0.0620715	0.03625	0.019419	0.0207266	-0.138467	0.0800906	-0.0840993	0.173391	-0.024731	0.00011746
ENSMUSG00000021013	Ttc8	0.119786	0.0309373	0.0906969	0.118447	-0.359867	-0.280576	-0.511937	-0.320655	-0.408081	-0.542844
ENSMUSG00000021363	Mak	-0.0314275	-0.0288313	0.0735391	-0.00195188	-0.0113284	-0.229698	-0.448507	-0.310411	-0.289691	-0.315591
ENSMUSG00000023978	Prph2	0.246195	0.101486	0.17881	0.168258	-0.694749	-0.395736	-0.565378	-0.202781	-0.347958	-0.687181
ENSMUSG00000023979	Guca1b	0.0522989	-0.0784743	0.125156	0.129175	-0.228156	-0.933761	-1.45433	-0.944519	-1.04872	-1.27152
ENSMUSG00000024169	Ift140	0.048162	-0.00611207	0.064886	0.0369447	-0.143881	-0.0454237	-0.00187351	-0.0452705	-0.0222585	0.0461645
ENSMUSG00000027778	Ift80	0.14487	0.0701127	0.215769	-0.0177094	-0.413042	-0.275359	1.10685	0.0185009	-0.218877	-0.115372
ENSMUSG00000029086	Prom1	0.147946	0.0260573	0.128322	0.16441	-0.466735	0.878299	0.694579	0.878823	0.864206	0.733907
ENSMUSG00000030323	Ift122	0.0261538	0.00871725	0.0372168	0.046163	-0.118251	-0.0703411	-0.151327	-0.0662156	-0.118753	-0.0992911
ENSMUSG00000031174	Rpgr	-0.0221254	-0.0387431	0.0799897	0.060761	-0.0798822	-0.28859	-0.290287	-0.210183	-0.00761282	-0.156359
ENSMUSG00000031755	Bbs2	0.251305	0.0461098	0.137455	0.0825033	-0.517373	-0.246428	-0.296953	-0.0721104	-0.289943	-0.349165
ENSMUSG00000034837	Gnat1	0.177007	0.086957	0.0758694	0.142804	-0.482637	-1.12487	-1.45489	-0.984277	-1.20909	-1.47991
ENSMUSG00000035270	Impg2	0.130307	-0.167227	0.42002	-0.0422081	-0.340892	1.3771	0.800124	1.14854	0.723192	0.713154
ENSMUSG00000035919	Bbs9	0.160406	0.0579322	0.153358	0.150699	-0.522395	-0.298804	-0.448624	-0.236405	-0.215237	-0.373099
ENSMUSG00000038564	Ift172	0.0334404	-0.0300726	0.0880863	0.126905	-0.218359	-0.179369	-0.128439	-0.241317	-0.104518	-0.15761
ENSMUSG00000040554	Aipl1	0.0429897	-0.050505	0.0667737	0.0355302	-0.0947885	-0.965952	-1.01976	-0.91887	-0.906035	-1.00545
ENSMUSG00000041329	Atp1b2	0.0157972	-0.047348	0.0529148	0.0277856	-0.0491497	0.140883	0.0717632	0.17299	0.00281793	0.0482481
ENSMUSG00000049353	Rd3	0.0101342	-0.0152697	-0.00655398	0.0447072	-0.0330177	-0.231257	-0.335979	-0.328132	-0.236289	-0.185075
ENSMUSG00000067220	Cnga1	0.172001	0.0874572	0.118804	0.231707	-0.60997	-0.68244	-1.05637	-0.59656	-0.929437	-1.11047
ENSMUSG00000071648	Rom1	0.250414	0.0789356	0.149543	0.202664	-0.681557	-0.914897	-1.17332	-0.74929	-0.858484	-1.15685
ENSMUSG00000075410	Gm11744	0.112989	0.0140404	0.0715789	0.122633	-0.321241	-0.721425	-0.673149	-0.691042	-0.780332	-0.59789	Prcd
ENSMUSG00000000001	Gnai3	-0.0750617	0.0121269	0.0775443	-0.0820766	0.0674672	-0.114718	0.00538683	-0.00225397	-0.0450375	-0.18824
ENSMUSG00000000056	Narf	-0.0731087	0.0306077	0.0188197	-0.0142816	0.0379628	-0.189475	-0.220057	-0.140794	-0.0891124	-0.165947
ENSMUSG00000000085	Scmh1	0.501013	0.16226	0.365014	0.0838475	-1.11213	-0.118187	0.11441	0.131847	1.29541	0.742831
ENSMUSG00000000088	Cox5a	-0.0438272	0.0157017	-0.0275022	0.0489987	0.00662903	-0.165009	0.0209947	-0.0205234	-0.178991	-0.112155
ENSMUSG00000000093	Tbx2	-0.0697803	0.0887907	0.00703111	-0.0654009	0.0393593	-0.125998	-0.499602	-0.0546045	-0.13707	-0.161047
ENSMUSG00000000120	Ngfr	0.0373658	0.144109	-0.203415	0.0293295	-0.00738933	0.274293	0.271869	0.341437	-0.111095	0.217525
ENSMUSG00000000127	Fer	-0.1011	-0.00215553	0.0321342	0.0693944	0.00172728	-0.0877557	0.00970303	0.0033145	0.0632199	-0.0492012
ENSMUSG00000000134	Tfe3	0.165792	0.0106622	-0.0717023	-0.0848464	-0.0199058	0.0291196	0.129244	0.00856198	0.133873	0.0381613
ENSMUSG00000000148	Brat1	0.134967	0.134158	0.0120876	0.0522574	-0.333469	0.253579	0.261227	0.178122	0.427191	0.406392
ENSMUSG00000000149	Gna12	0.0898465	0.0340483	-0.00064955	-0.130817	0.0075719	0.247131	0.570858	0.104354	0.292522	0.400428
ENSMUSG00000000168	Dlat	-0.0576124	-0.0323333	0.0812231	0.0766173	-0.0678948	-0.0638517	-0.153611	-0.0594096	-0.0273658	-0.147224
ENSMUSG00000000171	Sdhd	0.152771	0.117354	-0.0196613	0.0387247	-0.289189	-0.0777181	-0.229334	0.10643	-0.261771	-0.160484
ENSMUSG00000000194	Gpr107	0.0501166	-0.0443949	0.0195432	0.0124997	-0.0377646	0.13486	0.0571958	-0.00594237	0.171666	0.236957
ENSMUSG00000000247	Lhx2	0.438478	0.324714	-0.278259	-0.202541	-0.282391	0.0775388	1.02129	0.275331	-0.359086	0.065166
ENSMUSG00000000253	Gmpr	-0.0627571	0.123875	-0.240891	0.435377	-0.255603	-0.428218	-0.495038	-0.252458	-0.506203	-0.553531
ENSMUSG00000000263	Glra1	-0.0664313	-0.0107458	0.193294	0.10705	-0.223167	-0.282145	-0.262248	0.0687134	0.0019757	-0.214307
ENSMUSG00000000266	Mid2	-0.0235145	0.0721569	-0.016062	-0.00608146	-0.026499	-0.0259973	-0.0985041	0.0369487	0.0162156	-0.162626
ENSMUSG00000000275	Trim25	-0.0155141	0.000452887	0.0226319	0.0306699	-0.0382406	-0.0459739	0.0304786	0.0161803	0.0574697	-0.110964
ENSMUSG00000000276	Dgke	-0.0378545	-0.0260809	0.00700133	0.0638383	-0.00690419	-0.152485	-0.276031	0.00813674	-0.0965895	-0.21621
ENSMUSG00000000278	Scpep1	0.0906356	-0.0211027	-0.021224	-0.0338325	-0.0144764	0.237209	0.277679	0.154548	0.0514408	0.127551
ENSMUSG00000000282	Mnt	0.0575459	-0.0311519	0.0858269	-0.178984	0.0667633	0.179753	0.189211	0.166442	0.310546	0.268964
ENSMUSG00000000295	Hddc2	0.0681242	-0.0658139	-0.0825156	-0.0530839	0.133289	0.0407446	-0.137444	-0.0537671	0.0610221	-0.103547
ENSMUSG00000000305	Cdh4	-0.126624	-0.034997	0.117355	-0.0787731	0.123039	-0.114837	-0.02849	-0.254383	-0.318626	-0.0192795
ENSMUSG00000000308	Ckmt1	-0.181729	0.0109221	-0.0144575	0.22914	-0.0438758	0.0648431	-0.17558	0.0777022	-0.0506648	-0.0868494
ENSMUSG00000000325	Arvcf	0.0370919	0.132319	-0.0990872	-0.021001	-0.049323	0.02494	0.111749	0.191607	0.0523293	0.381104
ENSMUSG00000000326	Comt	-0.0533168	0.0172864	-0.0743085	-0.0126364	0.122975	0.173328	0.225832	0.224523	0.0244213	0.0463882
ENSMUSG00000000339	Rtca	0.0581269	0.0454293	-0.0221612	0.0276651	-0.10906	-0.125591	-0.167877	-0.0990499	-0.189735	-0.191486
ENSMUSG00000000340	Dbt	0.0118233	-0.0170247	0.0325961	-0.0382795	0.0108847	-0.248595	-0.241245	-0.310523	-0.194349	-0.246096
ENSMUSG00000000346	Dazap2	0.0923836	-0.0694051	0.0207917	-0.182738	0.138968	-0.112039	-0.352818	0.0427146	0.00409901	0.102089
ENSMUSG00000000355	Mcts1	-0.103067	-0.0367279	0.00381958	0.0339826	0.101993	0.127177	-0.00788997	0.0909386	-0.00964827	0.00102014
ENSMUSG00000000374	Trappc10	0.0213453	0.00151907	-0.0317649	-0.00366509	0.0125656	-0.277182	-0.247947	-0.193431	-0.267223	-0.330123
ENSMUSG00000000378	Ccm2	0.117232	0.0500763	-0.0522351	0.079062	-0.194136	-0.383815	-0.342047	-0.330363	-0.102845	-0.299601
ENSMUSG00000000384	Tbrg4	-0.0489881	0.0380994	-0.0249485	0.0519703	-0.0161331	-0.00528374	-0.0517407	0.00421323	-0.0418731	-0.0973545
ENSMUSG00000000399	Ndufa9	-0.0139989	0.0296791	0.0248431	0.0228333	-0.0633565	0.0215463	0.0328453	0.0599531	-0.0744915	-0.0202211
ENSMUSG00000000416	Cttnbp2	-0.0374495	-0.016747	0.071246	0.0263672	-0.0434167	0.13005	0.0776971	0.147248	-0.0656517	0.0778212
ENSMUSG00000000420	Galnt1	0.0253232	0.108362	0.104896	-0.163565	-0.0750164	0.115594	0.0537869	0.0811432	0.412624	0.03161
ENSMUSG00000000439	Mkrn2	-0.13649	-0.0586064	0.0042006	-0.100673	0.291569	0.0152339	-0.0577349	-0.108615	0.129929	-0.0217754
ENSMUSG00000000441	Raf1	0.116408	0.0575404	-0.203388	-0.123831	0.15327	-0.0302977	-0.0204539	0.00554577	0.0513265	-0.0862144
ENSMUSG00000000538	Tom1l2	0.025115	0.0266164	0.0704119	-0.0752669	-0.0468764	-0.00682692	0.0348023	0.088815	0.0317252	-0.0180159
ENSMUSG00000000552	Zfp385a	0.00845487	0.00268961	-0.0312538	-0.0110512	0.0311605	0.182067	0.177309	0.187602	0.150502	0.128572
ENSMUSG00000000560	Gabra2	-0.199963	-0.116542	0.123519	0.145264	0.0477227	0.167753	-0.0186512	0.195995	0.0529048	0.171677
ENSMUSG00000000561	Wdr77	0.0762165	0.00302667	0.0776928	-0.0203125	-0.136623	0.0245328	-0.00926164	0.0137568	-0.0517449	-0.0267068
ENSMUSG00000000563	Atp5f1	0.0274573	-0.00235792	0.0286602	0.0653578	-0.119117	-0.0651643	-0.0321868	-0.0394256	-0.137712	-0.124047
ENSMUSG00000000567	Sox9	-0.134145	0.254681	-0.0522986	0.142919	-0.211157	0.172123	0.193481	0.155616	0.295446	0.166679
ENSMUSG00000000568	Hnrnpd	-0.0366162	0.00756223	-0.0631175	-0.0713926	0.163564	-0.121302	-0.148631	-0.0962221	-0.178522	-0.184949
ENSMUSG00000000581	C1d	-0.000530985	0.0439045	0.00571325	-0.0221969	-0.0268899	-0.072494	0.00706136	0.0817367	-0.072788	-0.0925653
ENSMUSG00000000594	Gm2a	0.194965	0.0150918	-0.162228	0.098799	-0.146628	0.422713	0.32145	0.257782	0.190181	0.525862
ENSMUSG00000000600	Krit1	-0.0238145	0.0107285	0.0489941	0.0485982	-0.0845063	0.1091	0.207087	0.0377165	0.213065	0.144971
ENSMUSG00000000605	Clcn4-2	0.042177	0.0692815	0.0105616	0.035037	-0.157057	0.0119377	0.0967519	0.0115041	-0.108076	0.0700415
ENSMUSG00000000617	Grm6	-0.0884033	-0.0563732	-0.0295709	-0.0667522	0.2411	-0.412436	-0.480806	-0.383114	-0.420669	-0.442032
ENSMUSG00000000628	Hk2	0.0934861	0.00304467	0.0965631	0.100833	-0.293927	-0.303588	-0.498482	-0.346176	-0.291778	-0.391435
ENSMUSG00000000631	Myo18a	-0.0153138	-0.0439505	0.0759965	-0.021386	0.00465386	0.0352089	0.0647177	-0.0522298	0.0763747	0.164489
ENSMUSG00000000632	Sez6	-0.0963201	-0.0355671	0.129975	-0.0420618	0.0439736	0.099624	-0.0951378	-0.00395297	0.00489056	-0.208413
ENSMUSG00000000708	Kat2b	0.236517	0.107837	0.180044	0.180478	-0.704875	-0.178711	0.0611287	0.074522	0.249762	0.126934
ENSMUSG00000000711	Rab5b	-0.137704	0.023504	-0.0451802	0.0401466	0.119234	0.0233147	0.0024234	-0.0169035	-0.119674	-0.0415578
ENSMUSG00000000724	Cryba1	-0.0836125	-0.0249941	0.391181	-0.184906	-0.097669	-0.0978509	0.122249	-0.367046	-0.336237	4.40671
ENSMUSG00000000738	Spg7	0.0723578	-0.0747678	0.117925	0.0917435	-0.207258	-0.100689	-0.247858	-0.0639566	-0.37687	-0.329242
ENSMUSG00000000740	Rpl13	0.0676612	0.0359656	-0.0062863	0.0678961	-0.165237	0.090313	0.125211	0.0669597	-0.0363649	0.102288
ENSMUSG00000000743	Chmp1a	0.0672182	-0.0129403	-0.0655447	0.0268015	-0.0155348	-0.0490274	0.0256424	0.0585491	-0.0647974	0.0389531
ENSMUSG00000000751	Rpa1	0.11521	0.0480517	-0.0453439	0.0549381	-0.172856	-0.192463	-0.16542	-0.138912	-0.241433	-0.229829
ENSMUSG00000000759	Tubgcp3	-0.0129583	-0.0554824	0.125641	-0.0346441	-0.0225564	0.0822481	-0.000525516	-0.0897327	-0.0277926	-0.0429732
ENSMUSG00000000776	Polr3d	-0.0146555	-0.000236954	-0.0222295	-0.149011	0.186133	-0.237284	-0.173512	0.079589	-0.0886106	0.145592
ENSMUSG00000000787	Ddx3x	0.215641	0.187646	-0.213565	-0.0720299	-0.117692	0.209731	0.273797	0.256825	-0.220835	-0.175293
ENSMUSG00000000792	Slc5a5	0.237487	0.00169528	-0.231075	0.131899	-0.140006	-0.172915	0.368893	-0.0770907	0.423854	0.372196
ENSMUSG00000000804	Usp32	0.0217805	0.00968218	0.0492143	0.0858199	-0.166497	0.0306931	0.0712207	0.144816	0.096167	0.158085
ENSMUSG00000000811	Txnrd3	0.16412	-0.146793	0.0271096	0.179643	-0.224079	0.125372	-0.0841712	0.495979	-0.379242	-0.0572914
ENSMUSG00000000823	Znf512b	-0.110402	-0.014953	0.0165412	-0.0638713	0.172685	0.169228	0.16824	0.17141	0.192933	0.138467
ENSMUSG00000000826	Dnajc5	0.0123333	-0.000862018	-0.000758945	-0.0215921	0.0108798	-0.208339	-0.264734	-0.226981	-0.291943	-0.273608
ENSMUSG00000000827	Tpd52l2	0.0146225	0.0174251	-0.0932555	-0.0182345	0.0794425	0.0640145	0.0987456	0.0563426	0.0711421	0.174692
ENSMUSG00000000838	Fmr1	0.0557833	-0.0140172	-0.00393445	-0.000251216	-0.0375804	0.152941	0.194961	0.151264	0.210923	0.167488
ENSMUSG00000000881	Dlg3	-0.022294	-0.0373356	-0.118717	-0.0206861	0.199033	0.108342	0.0903679	0.027445	-0.140969	-0.0458074
ENSMUSG00000000902	Smarcb1	-0.0261741	-0.00644034	-0.010511	0.00202213	0.0411034	0.00197431	0.08366	0.00635325	-0.0106943	0.0192371
ENSMUSG00000000915	Hip1r	-0.0148047	0.0326781	-0.00677166	0.0146424	-0.0257442	0.0339489	0.0670385	-0.00192128	0.109298	0.114727
ENSMUSG00000000959	Oxa1l	-0.0179685	-0.0676525	-0.0278152	0.0703742	0.0430619	-0.0219708	0.0499463	-0.0231067	0.0322956	-0.00136834
ENSMUSG00000000976	Heatr6	-0.00861587	-0.0393754	0.103677	0.00192763	-0.057613	-0.112154	0.0597329	0.092304	0.253095	-0.00301412
ENSMUSG00000001016	Ilf2	-0.0293906	-0.00935785	-0.0218566	-0.00952446	0.0701295	-0.05059	0.00258259	-0.0158282	-0.0817723	-0.0570941
ENSMUSG00000001017	Chtop	-0.00672141	-0.060291	-0.0625794	-0.0923964	0.221988	-0.194354	-0.0517736	-0.0277699	-0.400538	-0.341728
ENSMUSG00000001018	Snapin	-0.000510133	0.0136624	-0.039022	-0.00649084	0.0323605	-0.0993025	-0.248855	-0.0529145	-0.192285	-0.215571
ENSMUSG00000001025	S100a6	0.117645	0.623235	-0.179847	-0.101226	-0.459806	1.66646	2.02574	1.37956	1.24831	2.0688
ENSMUSG00000001027	Scn4a	-0.432119	-0.218158	-0.333095	0.222423	0.760949	-1.18635	-0.663986	0.076407	-2.47196	-1.64548
ENSMUSG00000001036	Epn2	0.0411765	-0.0429672	0.019391	0.0632997	-0.0808999	0.0759212	0.0676067	0.10553	0.122619	0.0537419
ENSMUSG00000001039	B9d1	0.149955	-0.126018	0.046154	0.196545	-0.266636	-0.0395837	-0.0331308	-0.0926972	0.0721779	-0.251817
ENSMUSG00000001052	Sec24b	0.0401841	-0.00786412	0.0122345	0.0548575	-0.099412	0.0963808	0.0639301	0.0700069	0.0761854	0.0560634
ENSMUSG00000001053	N4bp3	0.0354273	-0.0505289	-0.0172198	-0.0172932	0.0496146	0.0928112	-0.0423954	-0.0531953	0.068559	0.0283231
ENSMUSG00000001056	Nhp2	-0.0296823	-0.0439854	-0.055615	-0.100237	0.22952	-0.352394	-0.28054	-0.301864	-0.293916	-0.320191
ENSMUSG00000001062	Vps9d1	0.0728389	-0.226904	0.0190059	0.218519	-0.0834594	0.0170288	0.094354	0.285926	-0.188845	-0.0107554
ENSMUSG00000001065	Zfp276	0.141781	0.337574	0.102923	-0.48564	-0.0966374	0.242104	-0.265609	-0.11865	0.466106	0.535503
ENSMUSG00000001082	Mfsd10	0.00965695	0.00561551	-0.039765	-0.0330182	0.0575107	0.165839	0.245577	0.0985782	0.120338	0.228014
ENSMUSG00000001089	Luzp1	0.0250364	0.232783	-0.13982	-0.0235831	-0.0944164	0.0402606	-0.302497	-0.0759402	0.0946921	-0.0992457
ENSMUSG00000001098	Kctd10	0.00400763	-0.0437112	0.00526253	0.0334666	0.000974483	-0.0267073	0.112734	0.129233	0.225777	0.114012
ENSMUSG00000001100	Poldip2	0.0109796	0.0373746	-0.140154	0.00155257	0.0902475	-0.0283083	0.00521408	0.0110839	-0.246729	-0.193199
ENSMUSG00000001105	Ift20	-0.0232248	-0.00596302	0.057686	0.0825489	-0.111047	-0.123872	0.0944304	-0.105357	0.289192	-0.0910286
ENSMUSG00000001120	Pcbp3	-0.0487926	-0.00774209	0.0645826	-0.0127048	0.00465693	0.0340402	0.030034	0.167274	-0.210153	-0.141848
ENSMUSG00000001127	Araf	0.0148373	0.0173023	0.0595889	-0.00109175	-0.0906367	-0.0132966	-0.0161073	-0.0604191	-0.0822633	-0.19612
ENSMUSG00000001134	Uxt	0.0186214	0.00971718	-0.0832132	0.0907145	-0.0358398	0.110823	0.145294	0.0767908	0.093095	0.189162
ENSMUSG00000001138	Cnnm3	-0.0511577	0.0574878	-0.0505797	0.055267	-0.0110175	0.01762	0.0741854	0.0643899	0.0867426	0.021696
ENSMUSG00000001143	Lman2l	-0.0122787	-0.0245482	-0.00910141	0.0700548	-0.0241265	0.20257	0.169331	0.24032	0.14408	0.183853
ENSMUSG00000001150	Mcm3ap	0.0212325	-0.0788473	0.0409427	-0.0614301	0.0781022	-0.119085	-0.0599717	-0.0555519	0.0289279	-0.111342
ENSMUSG00000001151	Pcnt	-0.0667357	-0.0430493	0.00809213	0.0460171	0.0556758	0.103409	-0.0478815	0.0518062	0.0351737	0.118457
ENSMUSG00000001158	Snrnp27	-0.071683	0.0119681	-0.138901	0.00301445	0.195601	0.000215664	-0.154889	0.0143938	-0.258973	-0.10597
ENSMUSG00000001173	Ocrl	-0.016383	-0.0204888	-0.0264032	0.00888301	0.054392	0.25088	0.238084	0.238341	0.171513	0.209362
ENSMUSG00000001211	Agpat3	0.0116615	0.0141115	-0.0140033	0.0151814	-0.0269511	-0.200839	-0.276447	-0.0819698	-0.216421	-0.23296
ENSMUSG00000001229	Dpp9	-0.0408744	-0.0336026	-0.0104686	0.0288448	0.0561008	-0.00556538	0.0353708	-0.03699	0.00988252	0.0111801
ENSMUSG00000001248	Gramd1a	-0.0591095	0.107069	-0.248767	0.0610815	0.139726	0.0508163	0.142884	0.0279469	-0.0099439	-0.141405
ENSMUSG00000001270	Ckb	-0.0185559	-0.0349195	-0.0218223	0.0540244	0.0212733	-0.064032	-0.103045	-0.0109614	-0.0485525	-0.189208
ENSMUSG00000001280	Sp1	-0.22415	-0.619094	1.27697	-0.641809	0.208088	-0.159173	-0.830931	-0.70746	-0.725747	-0.552304
ENSMUSG00000001285	Myg1	0.0137112	0.0140603	-0.0409625	0.048402	-0.0352109	0.0286465	0.0663468	0.0698861	0.0140218	0.0281225
ENSMUSG00000001289	Pfdn5	-0.0214239	-0.018073	-0.0618351	0.064085	0.037247	-0.00506078	-0.0300957	0.0353799	-0.0416504	-0.0796637
ENSMUSG00000001300	Efnb2	0.010553	-0.0921857	-0.0237949	-0.0610792	0.166507	0.042959	0.0339973	0.0294311	0.0624788	0.0191508
ENSMUSG00000001305	Rrp15	0.0670173	-0.0310783	0.0550488	-0.0700062	-0.0209817	-0.281542	-0.115765	-0.23867	-0.210241	-0.350204
ENSMUSG00000001313	Rnd2	0.111691	-0.31931	0.280315	0.482464	-0.555161	-0.364857	-0.609687	0.23796	-1.26072	-1.49087
ENSMUSG00000001323	Srr	0.0170221	0.0785942	-0.101932	-0.100707	0.107023	-0.100865	0.00446806	0.245298	-0.0587717	-0.0809906
ENSMUSG00000001366	Fbxo9	0.130923	0.233024	-0.212539	-0.107414	-0.0439937	0.178067	0.293246	0.204169	0.256563	0.119286
ENSMUSG00000001376	Ccdc132	0.00201255	-0.00323973	-0.0229505	0.0658529	-0.0416753	0.0140905	0.0224529	0.0293127	0.0477842	-0.00266995
ENSMUSG00000001380	Hars	0.016362	0.0032468	0.0147392	0.000343869	-0.0346919	0.0317532	0.027735	0.0489184	0.0515006	0.0449214
ENSMUSG00000001383	Zmat2	0.0386534	-0.025554	0.010623	-0.0397001	0.0159776	-0.0764782	-0.0594516	0.0506013	-0.0869053	-0.108637
ENSMUSG00000001415	Smg5	-0.0671563	0.0274015	0.0350224	0.0170139	-0.0122816	0.00424019	0.035575	0.0197783	0.0974422	-0.00740837
ENSMUSG00000001416	Cct3	-0.00663695	-0.0343075	0.0403807	0.0302426	-0.0296789	-0.0477319	-0.0749004	-0.0589213	-0.0928749	-0.048234
ENSMUSG00000001419	Mef2d	0.0241734	0.0129504	-0.0160059	0.0444536	-0.0655716	0.231524	0.252547	0.238001	0.264065	0.226159
ENSMUSG00000001424	Snd1	0.0199595	0.000365057	-0.0421476	0.0350426	-0.0132196	0.0168784	0.0803877	-0.00238444	-0.0799124	0.0287699
ENSMUSG00000001435	Col18a1	0.0206053	0.0906615	-0.0781529	-0.285561	0.252447	-0.255918	0.300956	-0.464033	-0.553449	0.922392
ENSMUSG00000001436	Slc19a1	0.0591959	-0.157102	0.0502739	0.100723	-0.0530902	-0.176211	0.0313201	-0.0354444	-0.00387297	-0.224956
ENSMUSG00000001440	Kpnb1	-0.0379084	-0.00400414	-0.0116477	0.0229729	0.0305873	0.0222811	-0.0294104	0.073484	-0.0275169	0.0209187
ENSMUSG00000001441	Npepps	-0.0140495	0.0166846	-0.0532332	0.018981	0.0316171	0.0902066	0.0306383	0.0916068	0.0507637	0.0147719
ENSMUSG00000001445	Mrpl10	-0.0426827	-0.0856718	-0.0374045	0.0852572	0.0805018	0.150477	-0.0215511	0.16544	0.100745	0.0520527
ENSMUSG00000001467	Cyp51	0.0746332	-0.13381	-0.041775	0.060474	0.0404779	-0.115782	0.0562655	0.00354278	-0.137555	-0.244877
ENSMUSG00000001472	Tcf25	0.0429192	-0.0131445	0.0217835	-0.0218015	-0.0297565	-0.0387561	-0.0242502	-0.0616981	0.0515566	-0.00289054
ENSMUSG00000001473	Tubb6	-0.116702	0.103522	0.125771	0.117429	-0.23002	0.108503	0.0528034	-0.108099	0.69143	0.410208
ENSMUSG00000001482	Def8	0.169662	-0.0747211	0.129099	0.179092	-0.403132	-0.548156	-0.40892	-0.165942	-0.660935	-0.706072
ENSMUSG00000001507	Itga3	0.0257198	-0.0296481	-0.152025	0.0438701	0.112083	-0.00862717	0.171146	0.0468817	0.00738941	0.142819
ENSMUSG00000001518	Itfg2	0.247271	0.160639	0.145288	-0.189846	-0.363352	0.157466	0.251503	0.386955	-0.000940414	-0.113584
ENSMUSG00000001520	Nrip2	0.0399396	0.00761891	-0.0227109	0.0348476	-0.0596951	0.0138335	0.0891737	0.113159	0.21089	0.00297642
ENSMUSG00000001521	Tulp3	-0.0382978	0.157281	-0.189024	-0.00567967	0.0757204	-0.100717	-0.383972	-0.240754	-0.389654	-0.253552
ENSMUSG00000001524	Gtf2h4	0.0115291	-0.0212366	-0.031478	-0.0572955	0.098481	0.0487426	-0.104566	0.0417385	0.0985565	0.0499134
ENSMUSG00000001525	Tubb5	-0.00974148	-0.0508546	-0.032352	0.0466236	0.0463245	0.202836	0.130943	0.106913	0.189868	0.132672
ENSMUSG00000001542	Ell2	0.00964846	-0.0259748	0.0181525	0.033055	-0.0348812	-0.06592	-0.0682181	-0.178865	0.0215903	-0.109811
ENSMUSG00000001552	Jup	0.0791912	0.321938	-0.152066	-0.108633	-0.140431	0.106938	0.45401	0.242377	0.0109841	0.21774
ENSMUSG00000001555	Fkbp10	-0.138333	-0.0312917	-0.0706658	0.149328	0.0909631	0.139175	0.444944	0.0746943	-0.00524381	0.453144
ENSMUSG00000001569	Nom1	0.136016	0.177246	0.151212	-0.0332328	-0.431241	-0.0813064	-0.0232133	-0.06637	0.362742	0.321071
ENSMUSG00000001576	Ergic1	0.0140885	-0.0021023	-0.0695215	-0.0565848	0.11412	0.0470299	0.0778217	-0.044827	-0.100312	0.0500567
ENSMUSG00000001604	Tcea3	-0.0514422	0.0116343	0.0434443	-0.108574	0.104937	0.0105279	-0.116077	0.182803	0.18104	-0.0489195
ENSMUSG00000001630	Stk38l	0.030812	-0.0286828	0.0412551	0.0158609	-0.0592453	0.044692	0.0535137	0.0945642	0.207088	0.0696653
ENSMUSG00000001632	Brpf1	0.104669	0.0801246	-0.0582956	0.0308554	-0.157353	-0.102344	-0.0753148	-0.0305136	-0.210985	0.0356242
ENSMUSG00000001642	Akr1b3	0.0510312	-0.00196819	0.0204763	-0.0336877	-0.0358516	0.130872	0.0653399	0.0949203	0.0453222	0.167311
ENSMUSG00000001663	Gstt1	0.0863795	0.0440842	-0.0426313	0.0125959	-0.100428	0.044903	0.0933464	0.00625261	0.0519349	-0.0349107
ENSMUSG00000001666	Ddt	0.0273094	0.00726818	-0.0415706	0.0398717	-0.0328787	0.0896233	0.0453794	0.141101	0.157065	0.0240652
ENSMUSG00000001672	Marveld3	0.0707608	0.0579936	-0.130399	0.0261713	-0.0245264	-0.0218473	-0.032044	0.0355438	0.111845	-0.00766202
ENSMUSG00000001674	Ddx18	-0.0315893	-0.00764484	-0.0525838	-0.0346527	0.126471	-0.012181	-0.0665569	-0.0715609	-0.0247992	-0.0234385
ENSMUSG00000001687	Ubl3	0.130052	0.0633191	-0.0589895	0.0617545	-0.196136	-0.252296	-0.342203	-0.198621	-0.358403	-0.372523
ENSMUSG00000001707	Eef1e1	0.00725553	-0.0401606	0.0865403	0.047566	-0.101201	0.317396	0.366977	0.276623	0.267376	0.21731
ENSMUSG00000001729	Akt1	0.0280152	0.0569159	0.0493057	-0.0230627	-0.111174	0.113541	0.151931	0.131178	0.104806	0.0416302
ENSMUSG00000001751	Naglu	-0.0780651	-0.159346	-0.0500184	0.078458	0.208971	-0.0576276	0.0217045	-0.333632	-0.157706	-0.164543
ENSMUSG00000001755	Coasy	-0.0218515	0.063275	-0.0323176	0.00788821	-0.0169942	0.133235	0.0934575	0.0783691	0.0884365	0.0739136
ENSMUSG00000001761	Smo	-0.130232	-0.0404756	-0.0323442	0.0212925	0.181759	0.231386	0.16085	0.0459595	0.17572	0.318947
ENSMUSG00000001767	Crnkl1	-0.0561076	-0.000119379	-0.0200881	0.0403275	0.0359876	-0.0460229	0.00178656	0.0464859	-0.0388078	0.0116984
ENSMUSG00000001768	Rin2	0.0814245	0.263784	-0.21582	-0.383574	0.254185	0.237094	-0.432402	0.235813	0.280801	0.0426723
ENSMUSG00000001773	Folh1	0.0414139	0.0649851	-0.0522987	0.00485061	-0.058951	-0.0657029	-0.159714	-0.126178	-0.0435765	-0.247198
ENSMUSG00000001774	Chordc1	-0.0330629	-0.0253735	0.104189	-0.0424566	-0.00329633	-0.0503281	-0.155812	-0.114693	-0.0330187	-0.0322994
ENSMUSG00000001783	Rtcb	-0.0139611	0.0052653	-0.0294789	0.00301906	0.0351556	0.00448903	-0.0565462	-0.0404774	-0.0891483	-0.0719295
ENSMUSG00000001785	Pwp1	-0.00340434	0.0507534	0.19503	0.1004	-0.342779	-0.219638	-0.176586	-0.0855957	0.547012	0.162373
ENSMUSG00000001786	Fbxo7	0.0320078	-0.0680519	0.082865	0.0236807	-0.0705017	-0.0504081	-0.123719	-0.137364	0.0217705	-0.0943509
ENSMUSG00000001794	Capns1	0.00601128	0.0747681	-0.0601106	0.0463261	-0.0669949	0.296786	0.296756	0.288117	0.0476482	0.241065
ENSMUSG00000001827	Folr1	0.287278	0.0894704	-0.0592534	0.0414869	-0.358982	-0.251418	-0.0524338	-0.176088	0.0684346	0.491057
ENSMUSG00000001829	Clpb	-0.00271613	-0.0130226	0.0423972	-0.0258158	-0.000842716	-0.20113	-0.102824	-0.176199	-0.0492369	-0.0456022
ENSMUSG00000001833	Sept7	-0.0750717	-0.0324369	-0.0381753	0.0406178	0.105066	0.0533157	0.0955311	0.00342157	-0.0577132	0.031351
ENSMUSG00000001847	Rac1	-0.0481759	0.0324225	-0.102181	-0.109273	0.227208	-0.0312888	0.0149222	-0.0485002	-0.0981741	-0.0429175
ENSMUSG00000001855	Nup214	-0.0489831	0.00871893	-0.0450441	-0.0185666	0.103875	0.0342828	0.0363366	-0.0117916	0.0396273	0.0926618
ENSMUSG00000001864	Aif1l	0.0781298	-0.14699	-0.0434561	-0.0383698	0.150686	-0.158344	-0.0573941	-0.034758	-0.158613	-0.148559
ENSMUSG00000001870	Ltbp1	-0.027514	0.0843984	-0.226316	-0.0392145	0.208646	0.0120073	-0.0322985	-0.351398	-0.160197	-0.122196
ENSMUSG00000001891	Ugp2	-0.00506409	0.0342739	-0.0336554	0.0294234	-0.0249778	0.00917879	0.0353761	-0.0371578	0.0467097	0.0541546
ENSMUSG00000001901	Kcnh6	0.0798883	0.098396	0.0241374	-0.111861	-0.0905607	-0.147218	-0.153907	-0.0470701	0.134701	-0.158462
ENSMUSG00000001909	Trmt1	-0.0665298	-0.028091	0.10928	-0.00938617	-0.00527289	-0.0637624	-0.0302208	-0.0689959	0.0478753	0.370314
ENSMUSG00000001910	Nacc1	-0.0292032	0.0206339	0.00552342	0.0917619	-0.088716	0.0657957	0.088397	0.127822	0.0130995	0.0949037
ENSMUSG00000001911	Nfix	-0.00741414	-0.120496	-0.0225486	-0.0764752	0.226934	-0.144202	0.145145	0.0390724	0.0215042	-0.132688
ENSMUSG00000001924	Uba1	-0.010529	-0.0105295	0.00062683	0.0158817	0.00454995	0.100273	0.0595793	0.0797596	0.0982797	0.012808
ENSMUSG00000001942	Siae	-0.304123	-0.107243	0.127873	0.0431337	0.240359	-0.242398	-0.102538	-0.115104	-0.0489176	-0.0938954
ENSMUSG00000001948	Spa17	-0.121265	0.125075	0.0255132	-0.0988641	0.0695413	0.137368	-0.0450058	-0.0623142	0.0394491	0.0241122
ENSMUSG00000001962	Fam50a	0.0363268	-0.0181972	0.00404803	-0.000164336	-0.0220133	-0.053574	-0.0617564	-0.0730263	0.0120984	-0.0653662
ENSMUSG00000001964	Emd	-0.056551	0.0378887	-0.0520123	0.000222665	0.0704518	-0.0998901	0.113413	0.0465191	-0.0867493	-0.078331
ENSMUSG00000001983	Taco1	-0.0434053	-0.0131799	0.0618603	0.0514964	-0.0567715	-0.00285694	-0.141913	-0.012655	0.0404839	-0.0257848
ENSMUSG00000001985	Grik3	-0.0564114	-0.142435	-0.0348016	0.0902477	0.1434	0.310469	0.0492303	0.0705469	0.279994	-0.036004
ENSMUSG00000001986	Gria3	-0.00504418	-0.0126704	-0.0138224	0.0131083	0.0184287	0.041745	0.0730265	0.116575	0.0442819	0.014609
ENSMUSG00000001995	Sipa1l2	0.0160025	-0.128537	0.090644	0.117479	-0.0955886	0.219167	0.142155	0.329002	0.163872	-0.0517073
ENSMUSG00000001998	Ap4e1	-0.0100842	0.114809	0.0904838	-0.0830942	-0.112115	-0.437694	-0.454127	-0.488088	-0.367837	-0.639127
ENSMUSG00000001999	Blvra	0.0495856	0.0220641	-0.0138688	0.0408583	-0.0986391	0.0876941	0.105603	0.11777	0.129149	0.0653297
ENSMUSG00000002010	Idh3g	-0.0551951	-0.0279354	0.0632806	0.0337274	-0.0138774	-0.0566615	-0.133137	-0.0334351	-0.00651221	-0.107581
ENSMUSG00000002012	Pnck	0.274254	0.397521	-0.459718	-0.316794	0.104736	0.121117	0.0103737	-0.0798562	0.124315	0.144129
ENSMUSG00000002014	Ssr4	-0.0713906	0.0488948	-0.0801716	-0.00347218	0.10614	-0.136916	0.0056671	-0.14242	-0.268039	-0.149722
ENSMUSG00000002015	Bcap31	-0.0247563	0.0302935	-0.0478245	-0.000393632	0.0426809	0.000553463	0.0572361	0.0293897	-0.0926456	0.0677468
ENSMUSG00000002017	Fam98a	-6.54778e-05	0.0156687	0.0116087	-0.021113	-0.00609898	-0.130236	-0.0995719	-0.0928643	-0.129262	-0.10108
ENSMUSG00000002028	Kmt2a	0.0716813	0.109541	-0.148644	-0.0354184	0.00284094	-0.210078	-0.24281	-0.128553	-0.167921	-0.331379
ENSMUSG00000002031	Ift46	0.0111051	0.0830476	-0.12302	0.00732555	0.021542	-0.142903	-0.220495	-0.054932	-0.0266394	-0.14086
ENSMUSG00000002052	Supt6	-0.0119513	-0.0272451	0.0322687	-0.0311121	0.0380398	-0.152078	-0.0623963	-0.0831787	-0.185874	-0.106489
ENSMUSG00000002055	Spag5	-0.367539	0.0191774	0.217374	-0.0981829	0.22917	0.0803005	-0.103079	-0.0845816	0.232841	0.0470595
ENSMUSG00000002058	Unc119	0.00342112	0.00283105	-0.0484344	0.0996469	-0.0574646	-0.539031	-0.731645	-0.462964	-0.617169	-0.743009
ENSMUSG00000002064	Sdf2	-0.118173	-0.0579503	-0.00309148	0.0102829	0.168932	-0.0618526	-0.108039	-0.213601	-0.150671	-0.0685971
ENSMUSG00000002102	Psmc3	-0.0450339	-0.00214077	-0.0442768	0.0541481	0.0373035	0.0961418	0.124392	0.113511	0.0284392	0.0748326
ENSMUSG00000002103	Acp2	-0.0300005	0.000122428	-0.0867186	0.0712956	0.045301	0.00594931	0.0378796	0.167851	-0.029781	-0.0726533
ENSMUSG00000002107	Celf2	-0.0333144	-0.0204699	-0.0720718	0.00510194	0.120754	0.0400955	-0.0366406	0.0457306	-0.0685369	-0.0505943
ENSMUSG00000002129	Sf3a1	-0.0520239	-0.0231616	-0.0606193	-0.00588374	0.141689	-0.11914	-0.0305815	-0.0886679	-0.171622	-0.0995443
ENSMUSG00000002147	Stat6	-0.0376247	0.0293393	-0.0417185	-0.0840609	0.134065	0.0201279	0.046203	-0.0956887	0.13673	0.450617
ENSMUSG00000002205	Vrk3	0.0611893	-0.0131763	-0.0288971	-0.0575296	0.0384136	-0.274334	-0.0823303	-0.155736	-0.280557	-0.196235
ENSMUSG00000002210	Smg9	-0.0416717	-0.025495	-0.0157541	0.0606863	0.0222346	0.00600093	0.145366	0.0029374	-0.00680101	-0.103293
ENSMUSG00000002222	Rmnd5a	0.0032511	-0.0360853	0.0137775	0.0449097	-0.0258529	0.0980927	-0.0674605	0.035272	-0.0280099	-0.042753
ENSMUSG00000002228	Ppm1j	-0.01394	0.0277511	-0.0420835	-0.00381227	0.0320847	-0.00166202	0.142148	0.150662	-0.0446764	-0.154668
ENSMUSG00000002233	Rhoc	-0.0200143	-0.0520815	0.0915392	-0.0200083	0.000564921	0.219426	0.184474	0.115422	0.284373	0.339216
ENSMUSG00000002265	Peg3	0.0614958	-0.0559386	-0.0542586	-0.0431071	0.0918084	0.416676	0.285497	0.353349	0.264539	0.408809
ENSMUSG00000002279	Lmf1	0.07455	0.123157	0.109456	0.0332344	-0.340398	-0.00790015	0.0555652	0.170105	0.414224	0.13824
ENSMUSG00000002280	Narfl	0.069171	-0.153299	0.0534178	-0.0894583	0.120169	0.0259445	0.146563	0.0696906	-0.0640765	-0.111329
ENSMUSG00000002307	Daxx	-0.0131442	-0.107811	0.0737307	-0.00628016	0.0535044	0.251746	0.276313	0.257495	0.326208	0.297172
ENSMUSG00000002319	Ipo4	0.0131657	0.0222854	0.00795218	0.0267669	-0.0701702	0.617538	0.674583	0.539669	0.570345	0.630021
ENSMUSG00000002325	Irf9	0.04568	-0.275656	0.202971	-0.0272451	0.05425	0.898499	0.920146	1.0361	0.912207	1.04641
ENSMUSG00000002326	Gmpr2	0.00506468	-0.000532269	-0.0904944	0.00104517	0.0849168	0.206646	0.370209	0.2287	0.239517	0.233549
ENSMUSG00000002329	Mdp1	0.0100373	-0.0162761	-0.0408518	-0.00535084	0.0524414	0.0465118	0.0623359	0.0468096	0.0179936	0.101878
ENSMUSG00000002332	Dhrs1	-0.065893	-0.0102029	-0.109362	0.0729978	0.11246	0.000836576	0.137485	0.184073	0.0282951	0.0644554
ENSMUSG00000002342	Tmem161a	0.264343	0.216336	-0.133043	-0.20019	-0.147446	0.0757124	-0.0122765	0.211952	0.370946	0.266356
ENSMUSG00000002343	Armc6	0.0140971	-0.021618	0.00916869	-0.0585276	0.0568798	0.0158392	0.00862454	-0.0487109	0.0157313	-0.0666872
ENSMUSG00000002345	2310045N01Rik	-0.0153662	-0.005185	-0.0915437	0.0542248	0.0578701	-0.141145	-0.044107	-0.0780757	-0.232317	-0.128926
ENSMUSG00000002346	Slc25a42	0.00318678	-0.0252752	-0.0103073	0.0831311	-0.0507353	-0.0817671	-0.0431868	-0.0112548	0.0434368	0.0265066
ENSMUSG00000002365	Snx9	0.0215444	0.0403676	-0.0115212	0.0465323	-0.0969233	0.101449	0.101096	0.0460655	0.0299614	0.129289
ENSMUSG00000002372	Ranbp3	0.017292	0.0282138	-0.0115171	-0.00849387	-0.0254948	0.147951	0.0893341	0.164143	0.0541551	0.0517049
ENSMUSG00000002379	Ndufa11	0.0496412	0.0641093	0.0828512	-0.0195086	-0.177093	0.122767	0.0854012	0.0828976	-0.246604	-0.0195129
ENSMUSG00000002395	Use1	0.127533	0.0379468	0.059605	0.12079	-0.345875	0.0370174	0.017607	-0.0321895	0.696394	0.513278
ENSMUSG00000002413	Braf	0.0422895	0.0387686	0.0193271	-0.00215937	-0.0982257	0.051083	0.0109608	0.00692146	0.0203799	-0.0362498
ENSMUSG00000002416	Ndufb2	0.0205221	0.00904964	-0.0415476	0.103417	-0.0914412	0.0374554	0.0477683	0.0926056	-0.0758393	0.00574854
ENSMUSG00000002428	Hltf	0.213519	-0.151566	0.184242	-0.263386	0.0171907	-0.209633	0.138123	-0.31912	0.0724916	0.125681
ENSMUSG00000002455	Prpf6	-0.0221379	-0.00718946	-0.0515845	0.0033744	0.0775374	-0.0747019	-0.0493904	-0.0618086	-0.122892	-0.0378696
ENSMUSG00000002459	Rgs20	-0.19895	-0.00126989	-0.113422	0.229054	0.0845884	-0.260362	-0.280059	-0.366973	-0.493024	-0.357818
ENSMUSG00000002475	Abhd3	0.031148	0.108044	0.039484	0.165808	-0.344484	0.066063	-0.0442429	-0.0179324	0.291657	0.15259
ENSMUSG00000002477	Snrpd1	-0.2408	-0.0665765	-0.0931263	0.0388131	0.361689	0.0998875	0.000697288	-0.110683	-0.0796591	-0.0092555
ENSMUSG00000002486	Tchp	-0.0628874	-0.0802302	0.052389	0.0817082	0.00902049	0.155322	0.221138	0.205196	0.120461	0.306688
ENSMUSG00000002489	Tiam1	0.0494453	0.00814915	0.0254119	0.0109693	-0.0939757	0.189939	0.034797	0.109991	0.258018	0.178803
ENSMUSG00000002496	Tsc2	0.00777419	0.03101	0.0218914	-0.00899086	-0.0516848	0.0228743	0.0346441	-0.0393912	0.0772468	0.0617998
ENSMUSG00000002504	Slc9a3r2	-0.0080711	-0.141422	0.12974	0.0424632	-0.0227099	-0.100778	-0.060525	0.0424911	-0.370801	-0.201986
ENSMUSG00000002524	Puf60	-0.0496708	0.00168808	-0.0681475	0.0119928	0.104137	-0.0561892	0.00717428	0.035851	-0.151373	-0.0899628
ENSMUSG00000002546	Golga2	-0.0278571	0.0170405	-0.0129243	-0.0058073	0.0295483	0.0486152	0.0207914	0.0110808	0.0345749	0.049257
ENSMUSG00000002550	Uck1	0.0209094	-0.0208275	0.0148902	-0.0310118	0.0160396	-0.103188	-0.113374	-0.149345	-0.0863363	-0.131596
ENSMUSG00000002580	Mien1	0.111044	-0.0842887	-0.123871	0.0435641	0.0535518	0.0355071	-0.0490966	0.129423	-0.418289	-0.343209
ENSMUSG00000002608	Ccdc97	-0.0244324	-0.0221199	0.0874298	-0.0992554	0.058378	0.00371658	0.0450662	0.0222411	0.117415	0.0187137
ENSMUSG00000002625	Akap8l	-0.0391246	-0.04387	0.0478058	-0.0529889	0.0881778	-0.152777	-0.114108	-0.169714	-0.153243	-0.167263
ENSMUSG00000002658	Gtf2f1	-0.0436938	0.00830561	-0.0422872	0.0366889	0.0409865	0.260405	0.241701	0.24714	0.17824	0.256825
ENSMUSG00000002660	Clpp	-0.0497642	0.00565742	-0.0867103	-0.0107797	0.141597	-0.171706	-0.14829	-0.129467	-0.26499	-0.216244
ENSMUSG00000002679	Med6	0.131075	-0.00931909	-0.115311	0.0460592	-0.0525043	-0.0113247	0.070262	0.00816036	0.0548139	0.255379
ENSMUSG00000002688	Prkd1	-0.0427645	0.0678771	0.107326	0.0691749	-0.201614	0.0503451	0.0608528	0.185004	0.140585	0.094791
ENSMUSG00000002718	Cse1l	-0.0116428	-0.0112346	0.043783	0.0304104	-0.051316	0.0425434	-0.0370377	0.062188	0.00218252	0.00851305
ENSMUSG00000002728	Naa20	0.000613044	-0.0749964	0.0187114	0.00696517	0.0487068	-0.0245665	-0.0214507	-0.0447613	0.188264	0.0165016
ENSMUSG00000002731	Prkra	-0.0249696	0.0333414	0.00588078	0.0257694	-0.040022	-0.0114623	0.0688092	0.021996	0.0497889	0.000333513
ENSMUSG00000002741	Ykt6	0.0387775	0.00767526	-0.0276583	0.0190185	-0.0378129	-0.0448085	0.0699736	-0.0355247	0.0310011	-0.000999292
ENSMUSG00000002748	Baz1b	-0.0260908	-0.0355393	-0.00210476	-0.0227236	0.0864585	-0.0894432	-0.109272	-0.074565	-0.109867	-0.125445
ENSMUSG00000002763	Pex6	0.11733	0.107767	-0.00418248	0.020762	-0.241677	-0.138297	-0.0342788	-0.244065	-0.145191	-0.174372
ENSMUSG00000002767	Mrpl2	-0.00764655	-0.00445039	0.0202606	0.0702847	-0.0784484	-0.0872358	-0.0749525	-0.164178	-0.229284	-0.125263
ENSMUSG00000002778	Kdelr1	0.243371	0.0763853	0.0275089	-0.498549	0.151283	0.675319	0.584938	0.0639066	-0.479225	0.1337
ENSMUSG00000002781	Tmem143	-0.0692366	-0.0125968	-0.00820266	0.0959993	-0.00596328	-0.233988	-0.232095	-0.0692651	-0.0782844	-0.229538
ENSMUSG00000002797	Ggct	0.104922	0.0114305	0.0570247	0.032488	-0.205866	0.103595	-0.0222825	0.138206	-0.0905142	-0.0754267
ENSMUSG00000002804	Nudt14	-0.226981	0.0489868	-0.231421	-0.0981829	0.507598	0.836611	0.0650422	0.285756	0.228071	0.0172352
ENSMUSG00000002808	Epdr1	0.0737396	-0.071719	-0.118747	0.00906059	0.107665	0.101899	-0.0129484	0.130794	-0.324415	0.0135468
ENSMUSG00000002812	Flii	-0.0169288	0.0184366	0.0128215	0.0134419	-0.0277711	0.113119	0.137657	0.106393	0.138703	0.159744
ENSMUSG00000002814	Top3a	0.29707	0.0119572	0.152083	-0.205728	-0.255383	0.169887	-0.0398087	-0.00779625	-0.594777	-0.435993
ENSMUSG00000002825	Qtrt1	0.101201	-0.0498733	-0.170149	0.0196937	0.0991278	0.318878	0.158437	0.238751	0.256671	0.238017
ENSMUSG00000002833	Hdgfrp2	-0.00618526	-0.0465268	-0.0421066	-0.0603754	0.155194	0.0721536	0.175423	0.127908	0.0775523	0.135723
ENSMUSG00000002844	Adprh	-0.030536	-0.00198688	-0.074483	0.0143864	0.0926194	0.0465223	0.045571	-0.00553434	-0.128924	-0.0564931
ENSMUSG00000002846	Timmdc1	-0.0121187	0.0704235	-0.136773	0.119363	-0.0408956	-0.24918	-0.156847	-0.200582	-0.114572	-0.151764
ENSMUSG00000002900	Lamb1	-0.0899181	0.199106	-0.173731	-0.154503	0.219045	-0.288838	-0.138579	-0.242068	-0.0985727	0.76047
ENSMUSG00000002930	Ppp1r17	0.0203225	0.034086	0.138789	-0.0847543	-0.108443	0.124123	0.0385256	0.100069	0.120981	0.0243633
ENSMUSG00000002948	Map2k7	0.0067636	0.0400999	-0.0292535	0.0764829	-0.0940929	0.183559	0.276344	0.221495	0.241615	0.223899
ENSMUSG00000002949	Timm44	-0.0132914	-0.00662208	-0.00204381	0.0345648	-0.0126075	-0.185668	-0.190594	-0.1571	-0.188436	-0.272358
ENSMUSG00000002957	Ap2a2	0.00316095	0.0156611	0.0514892	0.0390575	-0.109369	-0.0895901	-0.233314	0.194072	-0.304879	-0.140961
ENSMUSG00000002963	Pnkp	0.00667314	0.0578731	-0.0560536	-0.0650749	0.0565822	0.0352433	0.171892	-0.00790723	0.0120642	0.0158848
ENSMUSG00000002968	Med25	-0.121598	0.018148	0.063601	0.0787028	-0.0388542	0.0983429	-0.112581	0.248101	0.0956218	0.113699
ENSMUSG00000002980	Bcam	0.0325592	-0.0182892	-0.0515577	-0.0742987	0.111586	-0.168236	0.158864	-0.200742	-0.0341673	0.237461
ENSMUSG00000002981	Clptm1	-0.0155656	0.0135196	-0.0138443	-0.00495356	0.0208438	0.0997495	0.177587	0.129561	0.0171509	0.115668
ENSMUSG00000002984	Tomm40	0.0478383	0.0168176	-0.0245884	0.0619695	-0.102037	0.0265738	0.0313243	-0.00508637	-0.108784	-0.00833299
ENSMUSG00000002985	Apoe	-0.021535	0.0255872	-0.0282834	-0.0458629	0.0700941	0.599478	0.706161	0.420065	0.486371	0.606199
ENSMUSG00000002997	Prkar2b	-0.0204716	-0.028324	-0.0858643	-0.0192803	0.15394	-0.0289307	-0.0433345	-0.0554874	-0.138498	-0.0863633
ENSMUSG00000003031	Cdkn1b	0.539682	-0.141693	-0.114257	-0.054147	-0.229586	-0.181653	-0.0995885	-0.028555	-0.0240999	-0.220057
ENSMUSG00000003033	Ap1m1	-0.0566274	0.0431789	-0.0391955	0.0256033	0.0270408	0.171373	0.0994814	0.0936182	0.12372	0.185235
ENSMUSG00000003037	Rab8a	0.0357679	0.0195742	7.47056e-05	0.0198155	-0.0752323	-0.109051	-0.0845776	-0.0878142	-0.0578213	-0.0556164
ENSMUSG00000003038	Hmgn2	0.124499	-0.0779486	-0.126075	-0.131488	0.211013	-0.685149	-0.424896	-0.259983	-0.600046	-0.489629
ENSMUSG00000003039	Fam32a	0.0323157	0.116752	-0.0774791	-0.0805993	0.0090107	-0.171855	-0.153063	-0.143532	-0.123126	-0.14877
ENSMUSG00000003062	Stard3nl	0.11175	-0.115397	0.119008	-0.0803549	-0.0350062	-0.161334	-0.415872	-0.316128	-0.473882	-0.467044
ENSMUSG00000003068	Stk11	-0.0800187	-0.0364325	0.0855361	0.0326136	-0.00169847	0.324201	0.00756402	0.123544	0.0150834	-0.0338101
ENSMUSG00000003072	Atp5d	0.0126457	-0.03742	0.0115348	0.0793055	-0.066066	0.00696647	-0.0516947	0.00367358	0.0538041	-0.013582
ENSMUSG00000003099	Ppp5c	-0.00501199	-0.0459347	-0.0300919	0.0101776	0.070861	-0.00323979	-0.0641529	0.0680982	-0.171228	-0.157236
ENSMUSG00000003119	Cdk12	-0.10086	-0.0221004	0.110194	-0.0596827	0.0724491	0.187898	0.316007	-0.0792541	0.0652465	0.144869
ENSMUSG00000003123	Lipe	-0.0619295	0.127224	0.149015	-0.0265835	-0.187726	0.23882	-0.0336989	-0.0346586	0.338021	0.113978
ENSMUSG00000003131	Pafah1b2	-0.0467889	-0.0333606	-0.0189947	0.065823	0.0333211	0.0673612	-0.0898678	0.153367	0.0202876	-0.0215717
ENSMUSG00000003134	Tbc1d8	0.0173968	-0.0354154	-0.0631359	0.106236	-0.0250813	-0.177901	0.00197817	-0.0859703	-0.0730081	-0.0870939
ENSMUSG00000003135	Cnot11	-0.0344818	-0.0391966	-0.0457505	0.0301837	0.0892452	0.103615	0.142745	0.0860149	-0.0853168	0.0892461
ENSMUSG00000003153	Slc2a3	-0.0534347	0.00656333	-0.0635261	-0.0290228	0.13942	0.0792905	0.170148	0.0409929	0.0198905	0.0731806
ENSMUSG00000003154	Foxj2	0.168175	0.0950352	0.109249	-0.0724369	-0.300022	0.0199626	-0.0465858	0.0969455	0.336918	0.212002
ENSMUSG00000003161	Sri	0.0120898	-0.00138367	-0.0413636	-0.0236989	0.0543563	0.193274	0.261956	0.166167	0.101516	0.326003
ENSMUSG00000003184	Irf3	0.0903883	-0.0300661	0.0499818	0.0313388	-0.141643	0.335535	0.1253	0.224993	0.182287	0.282574
ENSMUSG00000003198	Zfp959	0.0744358	0.233919	0.151387	-0.19771	-0.262032	-0.229221	-0.239197	-0.177149	0.702466	0.19874
ENSMUSG00000003199	Mpnd	-0.0931816	-0.0996019	0.117145	0.132283	-0.0566441	-0.041586	-0.374693	-0.0897334	0.281282	0.175096
ENSMUSG00000003200	Sh3gl1	-0.0924491	-0.000262963	0.0123984	0.0728096	0.00750397	-0.0419344	0.0672888	0.0840114	0.0711622	0.0429121
ENSMUSG00000003208	Ccdc94	-0.0217154	0.0729587	-0.0249999	-0.0742349	0.0479915	0.00445595	-0.0570343	0.0161392	0.114959	-0.117188
ENSMUSG00000003226	Ranbp2	-0.020422	-0.028055	-0.0126542	-0.0350445	0.0961756	-0.0364342	0.0168462	-0.0108394	-0.000599363	0.039589
ENSMUSG00000003233	Dvl3	0.0487656	0.0586953	-0.0395081	-0.110499	0.0425457	0.304465	0.176822	-0.073982	0.292208	0.537754
ENSMUSG00000003234	Abcf3	-0.0593356	0.0231245	-0.037314	0.0623409	0.0111842	-0.00507384	-0.0339549	0.0375078	-0.105692	0.108064
ENSMUSG00000003235	Eif2b5	-0.0153394	-0.0058576	0.000380157	0.0628631	-0.0420462	0.0309078	0.0348645	0.00132618	-0.0464378	-0.0152225
ENSMUSG00000003279	Dlgap1	0.0279182	0.133403	-0.0579585	0.0233493	-0.126713	0.102725	0.0959912	-0.0847907	-0.0169963	0.0429936
ENSMUSG00000003282	Plag1	0.0114264	0.29739	0.0690359	-0.162004	-0.215848	-0.318491	-0.534931	-1.0033	-0.194456	-0.113356
ENSMUSG00000003299	Mrpl4	0.0321699	0.115975	-0.0630465	0.0712371	-0.156335	-0.0564348	0.0539515	0.0104502	0.00857202	-0.0352283
ENSMUSG00000003308	Keap1	-0.0429981	0.0169992	0.137119	-0.0797609	-0.0313593	0.303587	0.410434	0.110609	0.397007	0.447505
ENSMUSG00000003316	Glg1	0.0177441	-0.0155704	0.0534495	-0.00891555	-0.0467076	0.313405	0.249041	0.371099	0.251957	0.340441
ENSMUSG00000003344	Btbd2	0.113437	0.0483276	-0.155814	0.0346349	-0.0405864	-0.0235554	-0.105754	0.00455714	0.0774662	-0.134331
ENSMUSG00000003352	Cacnb3	-0.0765741	-0.0203472	-0.0355998	0.0586941	0.0738271	0.0959992	0.0906578	0.119612	0.181206	0.0840026
ENSMUSG00000003354	Ccdc65	0.286405	0.0386009	0.223756	0.0334423	-0.582204	-0.287918	-0.414139	-0.0549736	0.386354	0.02412
ENSMUSG00000003360	Ddx23	-0.0484123	-0.00183775	-0.0152852	-0.00356343	0.0690987	-0.135189	-0.138571	-0.115547	-0.14745	-0.103456
ENSMUSG00000003363	Pld3	-0.0816136	-0.0405728	0.00105306	0.143133	-0.0219998	0.0276227	0.122602	0.139069	-0.0819856	-0.0856875
ENSMUSG00000003380	Rabac1	0.031269	-0.00556644	0.0619281	-0.0145052	-0.0731254	-0.00660828	-0.0293073	0.0279329	0.0662798	0.0301517
ENSMUSG00000003402	Prkcsh	-0.0198806	-0.0201215	-0.0287801	0.0199749	0.0488073	-0.121693	-0.0871347	-0.0755166	-0.0547477	-0.05321
ENSMUSG00000003410	Elavl3	-0.057493	0.0410894	-0.0187999	-0.0614576	0.0966612	0.0218434	0.00914994	0.121194	0.0320283	-0.00189045
ENSMUSG00000003421	Nosip	0.0387016	-0.0133602	-0.0230063	0.0159977	-0.0183328	-0.116274	-0.183052	-0.159089	-0.0433646	-0.170152
ENSMUSG00000003423	Pih1d1	0.0522662	0.0206304	-0.0447935	0.0421803	-0.0702834	-0.00568029	-0.0360349	-0.173379	0.106363	0.0631562
ENSMUSG00000003429	Rps11	0.0218108	0.0329319	-0.0115677	0.0527008	-0.0958758	0.0649956	0.0639957	-0.0161518	0.0464827	0.131617
ENSMUSG00000003435	Supt5	-0.0206286	-0.0483381	0.0261019	-0.0178747	0.0607396	-0.101039	-0.019503	-0.0590801	-0.0726201	-0.0513676
ENSMUSG00000003437	Paf1	-0.0629815	-0.0193491	-0.0060048	0.00150935	0.086826	-0.085091	-0.0758814	-0.0473074	-0.116403	-0.156215
ENSMUSG00000003438	Timm50	0.0350294	-0.038254	0.0760263	0.0718901	-0.144692	-0.085873	-0.094278	-0.104148	-0.0640322	-0.13811
ENSMUSG00000003452	Bicd1	0.088558	-0.0172922	-0.0257966	-0.121216	0.0757467	-0.116369	-0.110699	-0.15157	-0.00593087	-0.0786054
ENSMUSG00000003458	Ncstn	-0.0304101	0.0183923	-0.0456357	0.0271542	0.0304993	0.116711	0.10865	0.0717208	0.0480099	0.1437
ENSMUSG00000003464	Pex19	0.0260228	-0.0371725	-0.0105486	-0.0519172	0.0736156	0.0761512	0.0634065	0.0680039	0.0839306	-0.000833271
ENSMUSG00000003469	Phyhip	0.0415581	0.012262	-0.0283006	-0.0841983	0.0586787	0.0597668	-0.0397165	-0.061527	0.043272	-0.0934313
ENSMUSG00000003500	Impdh1	-0.0201631	0.0339044	-0.0075124	0.0425508	-0.0487797	-0.441837	-0.699539	-0.361323	-0.557329	-0.549824
ENSMUSG00000003518	Dusp3	-0.0129761	0.00695671	-0.0682659	0.0570283	0.017257	0.0822861	0.141626	0.15243	0.0491272	0.0107542
ENSMUSG00000003526	Prodh	0.0314697	0.00143167	0.121681	0.0623968	-0.216979	-0.202261	0.0119303	-0.160808	0.2384	-0.0290321
ENSMUSG00000003527	Dgcr14	0.12089	-0.0728834	-0.0880351	0.0271403	0.0128877	0.160625	-0.015535	0.00785252	0.0389752	0.1184
ENSMUSG00000003528	Slc25a1	-0.00625901	0.0117929	-0.11226	-0.0552449	0.161971	0.0263624	0.00704518	-0.0989834	-0.0230663	0.146153
ENSMUSG00000003534	Ddr1	0.0365133	0.0218511	-0.0839299	0.00409227	0.0214733	0.336174	0.36174	0.342715	0.413465	0.480759
ENSMUSG00000003546	Klc4	-0.00993446	-0.0344107	0.00151056	0.0372355	0.00559913	-0.0792932	-0.139709	-0.111208	-0.045949	-0.0612792
ENSMUSG00000003549	Ercc1	-0.0232171	0.0275687	-0.0941341	-0.00405068	0.0938332	0.249701	0.23712	0.183887	0.2676	0.188041
ENSMUSG00000003559	As3mt	-0.00478353	-0.0634481	0.0562944	0.0156848	-0.00374763	0.0618946	-0.154641	-0.0657707	0.0690566	-0.0607378
ENSMUSG00000003573	Homer3	0.201757	0.021115	0.0949693	-0.0340601	-0.283781	-0.107853	-0.119605	-0.221036	-0.0425589	-0.0848733
ENSMUSG00000003575	Crtc1	0.0725691	0.0246593	-0.0259141	0.0560519	-0.127366	0.126895	0.139249	0.125891	0.188592	0.0514354
ENSMUSG00000003585	Sec14l2	0.0224123	-0.0323177	-0.0333428	0.0390014	0.00424682	-0.553958	-0.591353	-0.49584	-0.480292	-0.651512
ENSMUSG00000003604	Aven	0.131248	0.153527	0.055518	-0.139002	-0.201291	-0.101824	-0.158985	-0.120029	-0.16594	-0.169384
ENSMUSG00000003617	Cp	-0.0535172	0.0622866	-0.0141882	0.204139	-0.19872	0.0783321	0.031101	-0.0553861	0.0436923	0.127919
ENSMUSG00000003623	Crot	0.00241111	0.0299285	-0.00643041	0.0283923	-0.0543015	0.108698	0.20844	0.195296	0.15243	0.173737
ENSMUSG00000003644	Rps6ka1	0.177565	0.0842467	-0.135034	-0.0419413	-0.0848365	0.159171	0.268266	0.173983	-0.11205	0.0989037
ENSMUSG00000003657	Calb2	-0.0470071	-0.0129347	-0.103613	0.0199209	0.143634	0.0827516	0.103463	0.12853	-0.0940147	-0.0598556
ENSMUSG00000003660	Snrnp200	-0.0393142	-0.0186281	-0.00696951	0.00426569	0.0606461	-0.104616	-0.0562069	-0.0226329	-0.152632	-0.0717902
ENSMUSG00000003662	Ciao1	-0.0125996	-0.119637	0.284806	-0.0360891	-0.116481	0.0192934	-0.060227	0.201547	0.14327	0.00223777
ENSMUSG00000003680	Taf6l	-0.060291	-0.0112831	-0.117605	0.0691635	0.120016	-0.0237658	0.0742657	0.100663	0.0251241	-0.00483212
ENSMUSG00000003721	Insig2	0.38459	0.0470883	0.162182	-0.347989	-0.245871	-0.0931287	0.0981814	0.231372	-0.676741	-0.23882
ENSMUSG00000003731	Kpna6	-0.00443954	-0.0257034	0.00121696	-0.031591	0.060517	0.0566435	0.173391	0.148868	0.160054	0.161767
ENSMUSG00000003746	Man1a	-0.110307	0.226942	-0.0978754	0.238426	-0.257185	0.309108	0.0997684	0.3582	0.276496	0.346793
ENSMUSG00000003762	Adck4	0.000994624	0.0118612	0.0350295	0.0428378	-0.0907232	0.0321669	0.101658	-0.00883182	0.359656	0.168036
ENSMUSG00000003778	Brd8	-0.0461656	0.0298262	0.000206195	-0.0153688	0.0315021	-0.0204954	-0.0168372	-0.0370592	-0.0434603	-0.0291701
ENSMUSG00000003808	Farsa	0.0648108	0.00711219	0.0344263	0.0670321	-0.173381	-0.122941	-0.129159	-0.156119	-0.116559	-0.163644
ENSMUSG00000003809	Gcdh	-0.0229311	-0.0842432	0.0245781	0.0178701	0.0647262	-0.083807	-0.175225	-0.130665	-0.110212	-0.115574
ENSMUSG00000003810	Mast2	0.0334699	0.0912233	-0.0987202	-0.0594061	0.0334331	0.280736	-0.23686	0.296259	0.120861	0.215013
ENSMUSG00000003813	Rad23a	0.0308947	-0.0730161	0.0580325	-0.00630016	-0.00961086	-0.0238181	-0.0160888	-0.0197218	0.123469	0.0278477
ENSMUSG00000003814	Calr	-0.00359777	-0.00493136	-0.032447	0.00121349	0.0397627	-0.0864469	-0.0516176	-0.087804	-0.0739471	-0.124137
ENSMUSG00000003848	Nob1	-0.108135	-0.147716	0.0893779	-0.140992	0.307467	0.174261	-0.0868054	0.108259	0.0423027	0.112986
ENSMUSG00000003863	Ppfia3	-0.0526276	0.0272397	-0.0414223	0.0263646	0.0404456	0.138916	0.143064	0.149755	0.0675889	0.101609
ENSMUSG00000003865	Gys1	-0.122073	0.0422596	0.0470665	-0.0694557	0.102202	-0.186373	0.00580226	-0.0487244	0.167721	0.0429704
ENSMUSG00000003868	Ruvbl2	0.0199507	-0.00785576	-0.0207835	0.0488506	-0.0401621	0.018365	0.0348373	0.0212211	-0.0922723	0.00237597
ENSMUSG00000003872	Lin7b	0.182309	0.123748	0.191465	-0.160449	-0.337073	0.329816	0.192628	-0.0214266	1.169	0.948198
ENSMUSG00000003873	Bax	-0.0190771	0.0101139	0.0519629	0.023704	-0.0667037	0.276565	0.323278	0.246523	0.47164	0.406373
ENSMUSG00000003923	Tfam	-0.00173295	-0.0337159	-0.0805854	-0.00435413	0.120388	-0.132422	-0.170963	-0.101395	-0.244522	-0.252153
ENSMUSG00000003934	Efnb3	-0.00892978	0.169525	-0.121919	-0.0843111	0.0456354	-0.342178	-0.153853	-0.408502	-0.0197718	-0.132602
ENSMUSG00000003955	Fam162a	-0.00015913	0.0384577	-0.034861	0.0251551	-0.0285926	-0.334533	-0.236113	-0.175767	-0.362756	-0.299766
ENSMUSG00000003970	Rpl8	0.0195955	0.0240729	-0.00691803	0.0743707	-0.111121	-0.0132098	0.0124039	0.0293306	-0.0535563	-0.0301087
ENSMUSG00000003992	Ssbp2	-0.111913	-0.0861492	0.00919256	0.107328	0.0815414	0.19361	0.117514	0.129945	0.236915	0.1081
ENSMUSG00000004031	Brinp2	0.00564776	0.00241068	0.0626984	0.0260542	-0.096811	-0.0274297	0.025244	-0.111212	0.12366	0.0654962
ENSMUSG00000004032	Gstm5	0.114591	0.0907816	-0.0480487	0.0476152	-0.204939	0.117135	0.105192	0.0874174	-0.0246275	0.0201164
ENSMUSG00000004035	Gstm7	0.0368048	0.109041	-0.204058	-0.000646148	0.0588582	-0.07534	0.0547414	-0.0696708	-0.0494165	0.840949
ENSMUSG00000004040	Stat3	0.0425241	0.168099	-0.0246357	0.0448495	-0.230837	1.23211	1.25171	1.16131	1.19453	1.26149
ENSMUSG00000004044	Ptrf	-0.0690313	0.0136016	-0.0128517	-0.0221245	0.090406	0.171666	0.425973	0.240463	0.158901	0.213529
ENSMUSG00000004056	Akt2	0.193159	0.0519445	0.183741	0.157125	-0.58597	-0.0283148	0.0827292	0.0100992	0.470857	0.356433
ENSMUSG00000004069	Dnaja3	-0.0190332	0.00781163	0.0101537	-0.076288	0.0773559	-0.119614	-0.155352	-0.132938	-0.139572	-0.11806
ENSMUSG00000004070	Hmox2	-0.0301297	0.0398158	-0.0519167	-0.00384594	0.0460765	-0.117527	-0.136727	-0.110015	-0.215141	-0.234456
ENSMUSG00000004071	Cdip1	0.126468	0.106302	0.14009	-0.127963	-0.244898	0.0541063	-0.0617825	-0.177909	0.162635	0.161592
ENSMUSG00000004096	Cwc15	-0.0311215	0.028782	-0.0356465	0.0231293	0.0148567	-0.170672	-0.0931229	-0.0375882	-0.109732	-0.144919
ENSMUSG00000004099	Dnmt1	0.0108508	0.0131624	0.0187304	-0.0303981	-0.0123454	0.0795893	0.115239	0.104629	0.161608	0.13016
ENSMUSG00000004113	Cacna1b	0.0452507	0.053753	0.192015	-0.0164054	-0.274613	-0.1374	-0.0736317	0.0348566	0.347182	0.0206062
ENSMUSG00000004207	Psap	0.0605132	0.021826	-0.010268	-0.0341822	-0.037889	0.0765027	0.0946927	-0.0179535	0.100405	0.0619341
ENSMUSG00000004221	Ikbkg	-0.0630868	-0.0336664	-0.0910321	-0.0496563	0.237442	-0.0803401	0.0116038	-0.137334	-0.17604	0.0725478
ENSMUSG00000004233	Wars2	0.0261784	-0.074644	-0.0348591	0.0497483	0.0335764	-0.109961	-0.14365	-0.106365	-0.169826	-0.164271
ENSMUSG00000004263	Atn1	-0.0387316	-0.0305307	-0.0198053	0.0222948	0.0667729	-0.0445317	-0.147019	-0.0705355	-0.110738	-0.0978561
ENSMUSG00000004264	Phb2	-0.0375682	-0.0207615	-0.00591385	-0.000618944	0.0648625	-0.0410713	-0.0153934	-0.102487	-0.0743485	-0.0227154
ENSMUSG00000004267	Eno2	-0.0672842	-0.0482738	-0.0268108	0.00497542	0.137393	0.0893982	-0.00887691	0.148656	-0.0400386	-0.0684083
ENSMUSG00000004268	Emg1	-0.107556	-0.0582858	0.104681	0.0141029	0.0470585	0.0489625	0.0651633	-0.0113963	0.0979106	0.00372456
ENSMUSG00000004270	Lpcat3	0.00176622	-0.0412457	0.00461938	0.0376307	-0.00277066	0.0249475	0.311703	0.0788316	0.0619378	0.174202
ENSMUSG00000004285	Atp6v1f	0.00389363	0.00932683	-0.044937	0.0354837	-0.00376715	-0.159888	-0.100814	-0.14806	-0.192811	-0.169508
ENSMUSG00000004319	Clcn3	-0.00246462	0.0738433	-0.0127006	-0.0159828	-0.0426953	0.0742943	0.0811701	0.0563947	-0.0403129	-0.0203555
ENSMUSG00000004347	Pde1c	-0.0415457	0.0184176	-0.0607603	0.0773383	0.00655005	-0.0124362	-0.0611898	-0.0596642	-0.0740503	0.00312449
ENSMUSG00000004356	Utp20	0.125795	0.0597803	0.0315737	0.00516322	-0.222312	-0.0985411	-0.135425	-0.120542	0.308878	0.108048
ENSMUSG00000004364	Cul3	0.0232277	-0.0102214	0.0145538	0.0462963	-0.0738564	-0.0248523	-0.0935437	-0.0154811	-0.0628918	-0.0662254
ENSMUSG00000004366	Sst	0.0908091	0.112871	-0.218208	0.0288217	-0.0142936	-0.099001	0.0652387	-0.108302	-0.480949	-0.22145
ENSMUSG00000004383	Large	-0.0728779	0.028448	0.0106958	-0.0604694	0.0942035	0.215103	0.182625	0.162317	0.0873879	0.171512
ENSMUSG00000004393	Ddx56	0.00705676	0.0280204	-0.0174949	0.0131399	-0.0307221	-0.126937	-0.0887086	-0.0985575	-0.0557614	-0.0320378
ENSMUSG00000004394	Tmed4	0.0178264	0.00166655	0.0109302	-0.0227496	-0.00767348	0.00716614	0.0568381	0.0843477	0.0563994	0.122886
ENSMUSG00000004451	Ralb	0.445926	0.777253	-0.790109	0.507985	-0.941055	-0.614202	-0.940973	-0.468444	-0.845676	-0.840121
ENSMUSG00000004455	Ppp1cc	0.0326237	0.0635578	0.0025883	-0.00210031	-0.0966695	0.0576381	0.120988	0.017915	0.0600668	0.122528
ENSMUSG00000004460	Dnajb11	-0.0275994	-0.0197655	-0.00183556	0.00473119	0.0444693	0.00564825	-0.00417861	-0.00837827	-0.0633985	0.0113912
ENSMUSG00000004508	Gab2	0.348212	0.304607	0.309536	-0.423738	-0.538617	0.131401	0.34238	0.0982769	0.773082	0.276058
ENSMUSG00000004530	Coro1c	0.0040964	0.0238271	-0.0309783	-0.068447	0.0715018	0.0659969	0.191802	0.0897104	0.013109	0.109616
ENSMUSG00000004535	Tax1bp1	-0.0217042	-0.0221336	0.0635702	-0.027643	0.00791055	0.100199	0.146453	0.0405671	0.208807	0.152508
ENSMUSG00000004558	Ndrg2	0.00642059	-0.00761386	0.0818338	-0.0183442	-0.0622963	-0.0659967	-0.107016	-0.0447215	-0.206417	-0.221258
ENSMUSG00000004565	Pnpla6	-0.00357231	-0.0244627	0.027847	-0.027642	0.02783	0.0627213	0.179382	0.0512562	0.167424	0.141316
ENSMUSG00000004567	Mcoln1	-0.057831	-0.0830047	-0.228516	0.203917	0.165435	0.129115	0.177463	-0.183233	-0.479171	-0.295539
ENSMUSG00000004568	Arhgef18	0.0816238	-0.00206993	0.0832713	-0.0487723	-0.114053	-0.0778884	0.136453	-0.00592509	0.233653	0.0904088
ENSMUSG00000004591	Pkn2	-0.0580485	0.040191	0.0478255	-0.00568059	-0.0242875	-0.0604482	-0.145547	-0.187746	-0.0522945	-0.0909703
ENSMUSG00000004610	Etfb	0.00984521	-0.0243798	0.0118769	0.0235997	-0.020942	-0.0702243	-0.0621257	-0.0983448	0.0468822	-0.022711
ENSMUSG00000004626	Stxbp2	-0.0390626	-0.0589245	0.025982	0.0374155	0.0345896	0.0665843	0.168067	0.150635	0.133119	0.152729
ENSMUSG00000004630	Pcp2	0.404372	-0.128149	-0.230469	-0.0676304	0.0218763	-0.38127	-0.312857	-0.16122	-0.0434861	-0.413687
ENSMUSG00000004633	Chn2	-0.111432	-0.0696602	0.029924	0.0263409	0.124827	0.177453	0.0625752	-0.069721	0.0846308	0.10528
ENSMUSG00000004637	Wwox	0.00534235	0.0171271	-0.0900787	0.0212053	0.0464039	0.193002	0.181673	0.139913	0.203496	0.182281
ENSMUSG00000004655	Aqp1	0.0157831	-0.000234634	0.0506719	0.0215809	-0.0878013	-0.805084	-0.954403	-0.737888	-0.937948	-0.726648
ENSMUSG00000004667	Polr2e	0.026668	0.0511415	0.0103506	-0.0134302	-0.07473	-0.122744	-0.0959729	-0.0961205	-0.152392	-0.0538799
ENSMUSG00000004677	Myo9b	0.220945	0.0793412	0.438891	0.217414	-0.956591	-1.1366	-1.26223	-0.78741	-0.976289	-1.3238
ENSMUSG00000004748	Mtfp1	-0.23947	-0.0216123	0.0635161	0.131039	0.0665276	0.000399043	-0.0951085	-0.0380067	-0.0400116	-0.178573
ENSMUSG00000004768	Rab23	0.0113971	-0.0211536	-0.0899212	0.0617259	0.0379519	0.0333879	0.0610806	0.0596532	0.00815424	0.163601
ENSMUSG00000004771	Rab11a	-0.0129894	-0.00743189	0.0523498	0.0539348	-0.0858633	0.214791	0.274109	0.0988943	0.190169	0.385538
ENSMUSG00000004788	Eif2b2	0.0593482	0.0106441	0.0718519	-0.0306517	-0.111193	0.0667758	-0.0360564	-0.0783166	0.242659	0.0965535
ENSMUSG00000004789	Dlst	-0.019768	0.0236379	-0.017135	0.0431694	-0.0299042	-0.0105609	-0.141035	-0.093276	-0.0348842	-0.0714274
ENSMUSG00000004815	Dgkq	-0.0607184	0.224399	0.132478	-0.238957	-0.0572016	0.0348131	-0.150746	-0.0657824	0.00459218	-0.207611
ENSMUSG00000004843	Chmp2b	0.0933821	0.0570806	-0.044495	-0.000271346	-0.105696	0.0579663	0.0993145	-0.00486224	0.063139	0.0611687
ENSMUSG00000004849	Ap1s1	-0.0635277	-0.0472213	-0.0695728	0.0125388	0.167783	-0.00650382	-0.0033253	-0.0457026	0.0144388	-0.0268409
ENSMUSG00000004865	Srpk1	-0.0174227	-0.104535	0.000247936	0.0330895	0.0886202	0.331452	0.307862	0.165013	0.403412	0.336033
ENSMUSG00000004880	Lbr	-0.0027448	0.00616001	-0.0476435	-0.0413146	0.0855429	0.162552	0.216549	0.186832	0.207614	0.277019
ENSMUSG00000004891	Nes	0.0824748	0.0721609	-0.0886098	-0.143936	0.0779102	0.51098	0.843398	0.472785	0.435262	0.751434
ENSMUSG00000004895	Prcc	-0.0500331	-0.0417025	-0.0473111	0.0447978	0.0942489	0.0799509	0.0451449	0.119506	0.0417922	0.0373558
ENSMUSG00000004896	Rrnad1	0.0738101	0.0599324	0.073467	0.0812902	-0.2885	-0.0335312	-0.0828542	-0.0413884	0.29254	0.12683
ENSMUSG00000004897	Hdgf	0.0284917	-0.00325813	-0.046929	-0.0400298	0.0617251	-0.159572	-0.180287	-0.0514269	-0.216887	-0.206719
ENSMUSG00000004929	Thop1	-0.0256395	0.0150393	-0.0170808	-0.0123521	0.0400331	0.117499	0.08539	0.127997	0.106377	0.0284627
ENSMUSG00000004933	Matk	-0.00268657	0.0582864	0.107761	-0.133779	-0.029582	0.047101	0.152878	0.0702217	0.635821	0.176864
ENSMUSG00000004934	Pias4	0.182675	-0.201975	0.309028	-0.0057859	-0.283942	-0.214629	-0.361395	-0.340687	-0.271953	-0.0244779
ENSMUSG00000004936	Map2k1	-0.0277863	0.0532919	-0.0389014	0.00597876	0.00741697	-0.0116063	0.0666159	-0.0321408	0.0869873	0.0270918
ENSMUSG00000004937	Sgta	-0.0560197	-0.0214753	-0.063512	0.00480541	0.136202	0.153546	0.0450826	0.128636	-0.148248	-0.00329135
ENSMUSG00000004945	Tmem242	0.155406	0.115479	-0.137268	-0.131718	-0.00189935	-0.00254237	0.291933	0.0290173	0.163416	0.0152785
ENSMUSG00000004951	Hspb1	0.00783667	0.0834706	0.0281363	-0.0485269	-0.0709167	0.162374	0.4268	0.114921	0.31864	0.350448
ENSMUSG00000004952	Rasa4	0.117408	-0.135669	0.0946611	-0.0672798	-0.00912055	0.0264278	0.172447	0.139859	0.110427	0.0556249
ENSMUSG00000004980	Hnrnpa2b1	-0.0980848	-0.0485315	-0.0393641	-0.0678669	0.253847	-0.136867	-0.109807	-0.116329	-0.189824	-0.0920679
ENSMUSG00000004996	Mri1	0.00761342	0.0105733	-0.0389184	0.0346484	-0.0139168	0.156852	0.22657	0.183528	0.171236	0.159265
ENSMUSG00000005034	Prkacb	-0.00767782	0.0209727	-0.0356612	0.0367477	-0.0143814	-0.0310461	-0.00826585	-0.0357148	-0.132003	-0.163313
ENSMUSG00000005043	Sgsh	-0.000328519	0.0658721	0.0816864	-0.0359726	-0.111257	0.220175	0.520235	0.408639	0.337595	0.36982
ENSMUSG00000005045	Chd5	0.0236561	-0.0512277	-0.107488	-0.0300046	0.165064	0.0797484	0.0355829	-0.040441	0.00902804	0.0617843
ENSMUSG00000005054	Cstb	-0.0187259	0.02669	-0.126504	-0.0511639	0.169704	0.144633	0.0175798	0.0284638	0.0772904	0.0682581
ENSMUSG00000005069	Pex5	0.0911127	0.0525732	0.00650052	0.0397318	-0.189918	0.0634008	0.00196082	-0.0431919	-0.0140754	0.0411157
ENSMUSG00000005087	Cd44	-0.0183225	0.182072	-0.0129383	0.101827	-0.252638	1.05921	0.959785	0.835636	0.674779	1.25357
ENSMUSG00000005089	Slc1a2	0.0463982	-0.015945	0.0386618	-0.0493997	-0.0197153	-0.0954131	-0.0396445	-0.0186401	-0.188483	-0.267054
ENSMUSG00000005102	Eif2ak4	-0.128617	-0.0608591	0.102292	0.269225	-0.18204	0.167667	0.0456495	0.0241841	-0.0728023	0.0228758
ENSMUSG00000005103	Wdr1	-0.0165823	0.00309739	-0.0461674	-0.029651	0.0893032	0.116631	0.0950862	0.109275	0.00243918	0.0418234
ENSMUSG00000005125	Ndrg1	-0.058515	-0.018212	-0.0133132	0.0355429	0.0544972	0.070948	0.0743416	0.0702141	0.0561967	0.15339
ENSMUSG00000005142	Man2b1	0.060589	-0.0736706	0.110039	0.0851408	-0.182098	0.224797	0.185365	0.130622	-0.0969703	0.0133045
ENSMUSG00000005150	Wdr83	-0.154183	0.0203089	0.00939328	0.0901575	0.0343231	-0.0827396	0.0299998	0.00690946	0.274388	0.168309
ENSMUSG00000005161	Prdx2	-0.0289173	0.013557	-0.0382028	0.0160747	0.0374884	-0.0869465	-0.101712	-0.094456	-0.0472919	-0.130382
ENSMUSG00000005198	Polr2a	0.0191228	0.118697	-0.010184	-0.00655074	-0.121085	-0.0470817	-0.0673805	0.0388897	-0.224007	-0.0474302
ENSMUSG00000005204	Senp3	0.0702754	-0.0201089	0.00206951	-0.0358182	-0.0164178	0.15178	0.337301	0.0917366	0.140441	0.169341
ENSMUSG00000005225	Plekha8	0.101274	-0.0496693	0.126655	-0.0682564	-0.110003	-0.0949249	-0.0314314	-0.175029	-0.0363384	0.112051
ENSMUSG00000005262	Ufd1l	0.00632487	0.00463541	-0.035171	-0.00839555	0.0326062	0.0951443	0.0879618	0.0663108	0.0743404	0.101147
ENSMUSG00000005267	Zfp287	0.284014	0.287387	0.21308	-0.197023	-0.587458	-0.117946	0.178922	0.00491319	0.144439	0.218533
ENSMUSG00000005299	Letm1	-0.034629	-0.0602398	0.018074	0.0666884	0.0101064	-0.0770001	-0.089831	0.0176594	0.128915	-0.0172525
ENSMUSG00000005312	Ubqln1	-0.0450704	-0.0699797	0.00281685	0.0884118	0.0238214	0.0485311	0.0589327	0.0828531	0.0426768	0.0232831
ENSMUSG00000005338	Cadm3	-0.0514633	-0.0153496	-0.0869679	-0.0233511	0.177132	0.119845	0.145525	0.107591	-0.077594	0.0278048
ENSMUSG00000005354	Txn2	-0.000717171	-0.109422	0.049549	0.148073	-0.0874833	-0.0615234	-0.0566368	-0.0538891	0.0228906	-0.219812
ENSMUSG00000005360	Slc1a3	-0.0254234	-0.0165743	0.189115	-0.066589	-0.0805283	-0.0212898	-0.095556	0.0779346	-0.0670352	-0.0650652
ENSMUSG00000005362	Crbn	0.0345193	-0.0228444	0.052623	-0.0154582	-0.0488397	-0.040376	-0.111468	-0.0119715	0.00540367	0.0806223
ENSMUSG00000005370	Msh6	0.00240707	0.00894782	0.0160844	-0.0108876	-0.0165516	0.105682	0.0460037	0.108543	0.0957217	0.116688
ENSMUSG00000005371	Fbxo11	0.0697486	-0.0876767	-0.172111	-0.0909022	0.280942	0.0302856	0.0448205	-0.0933308	-0.271074	-0.125645
ENSMUSG00000005374	Tbl2	0.00375076	-0.0542133	0.0644093	-0.011887	-0.00205977	-0.151455	-0.127848	-0.169081	-0.0608378	-0.11287
ENSMUSG00000005378	Wbscr22	-0.0382977	0.0582308	-0.073322	0.027795	0.0255939	-0.214823	-0.259921	-0.172459	-0.0741255	-0.149151
ENSMUSG00000005417	Mprip	0.00455452	0.0123643	0.00814892	-0.0549572	0.0298895	-0.0279172	0.151107	0.128196	-0.0428996	-0.0418084
ENSMUSG00000005442	Cic	0.0858	0.00260148	0.0417407	-0.0135735	-0.116569	-0.0868392	-0.00139416	-0.112281	-0.135572	-0.0876494
ENSMUSG00000005447	Pafah1b3	0.0745041	0.0219728	-0.0653663	0.0251481	-0.0562587	0.157832	0.124734	0.0784477	0.105231	0.109834
ENSMUSG00000005469	Prkaca	-0.0511627	0.0454162	-0.0736501	0.094218	-0.0148214	0.0567869	0.00948711	0.0177965	0.0259066	-0.0281423
ENSMUSG00000005481	Ddx39	0.0237669	-0.00368942	0.0602213	-0.0204038	-0.0598951	-0.467654	-0.45831	-0.294046	-0.453344	-0.437797
ENSMUSG00000005483	Dnajb1	-0.0134116	0.0766777	-0.0252914	0.038728	-0.0767027	0.373404	0.361038	0.327363	0.34173	0.399407
ENSMUSG00000005505	Kbtbd4	-0.00291957	0.0720439	-0.0357512	0.000383762	-0.0337569	-0.0671873	-0.0251083	-0.119809	-0.101818	-0.0237591
ENSMUSG00000005506	Celf1	-0.0402235	-0.0472483	-0.0388936	0.00669684	0.119669	0.0904343	0.154988	0.137929	-0.0125088	0.100474
ENSMUSG00000005510	Ndufs3	-0.010422	0.0280034	-0.058355	0.0302666	0.010507	-0.0547129	-0.105552	-0.0605393	-0.179989	-0.0785845
ENSMUSG00000005514	Por	-0.032923	-0.0445149	-0.0393172	0.00686852	0.109887	0.0400203	0.0831997	0.0282807	-0.00192118	0.024488
ENSMUSG00000005533	Igf1r	0.0950193	0.0194742	-0.0562199	-0.0538341	-0.00443953	-0.0309718	-0.134606	-0.147919	-0.0955064	-0.0484706
ENSMUSG00000005534	Insr	-0.0192401	0.0128874	-0.00258829	-0.0507262	0.0596671	0.0144763	-0.0286575	-0.0566455	-0.00166207	-0.0205297
ENSMUSG00000005566	Trim28	-0.0578546	-0.0305948	0.0161542	0.00445148	0.0678439	0.146173	0.222366	0.182011	0.140231	0.166377
ENSMUSG00000005575	Ube2m	0.0196756	-0.0122012	0.0289088	0.00382296	-0.0402061	-0.0927078	-0.0734157	0.0244721	0.00632979	-0.0804585
ENSMUSG00000005580	Adcy9	0.112609	0.195483	-0.0327822	-0.237116	-0.0381935	-0.306543	-0.073558	-0.0226736	-0.15531	0.0391715
ENSMUSG00000005583	Mef2c	0.11096	0.00175745	0.183731	-0.114345	-0.182103	-0.0756163	-0.0760005	0.110543	0.0102294	-0.179717
ENSMUSG00000005609	Ctr9	-0.0728667	-0.00579317	0.00207885	-0.0135693	0.0901503	-0.054991	-0.0607573	-0.0104397	-0.157788	-0.0818814
ENSMUSG00000005610	Eif4g2	0.0152479	0.0140051	0.0100605	0.048674	-0.0879875	-0.119149	-0.154697	-0.114334	-0.12908	-0.124531
ENSMUSG00000005615	Pcyt1a	-0.0267517	0.00551082	0.0713043	-0.121798	0.0717343	-0.0332519	-0.0242951	-0.0911862	0.117867	0.055475
ENSMUSG00000005621	Zfp592	-0.0960843	0.00435464	0.0200926	-0.0918075	0.163444	-0.0277574	-0.071507	-0.0338065	0.0780976	0.0634315
ENSMUSG00000005625	Psmd4	0.00967886	0.0276417	0.0139403	0.00872294	-0.0599837	0.0869436	0.0806695	0.0732811	0.097669	0.124036
ENSMUSG00000005649	Cabp5	-0.0711895	-0.00199277	0.0885195	-0.00915281	-0.00618443	-0.275064	-0.250562	-0.203079	-0.2155	-0.390074
ENSMUSG00000005656	Snx6	-0.0320018	0.00308523	-0.0214362	0.0615344	-0.0111816	0.155367	0.116135	0.164137	0.177467	0.19182
ENSMUSG00000005674	Tomm40l	0.115195	0.076126	0.0857781	0.037629	-0.314728	-0.0972728	-0.0824575	-0.029893	-0.176238	-0.0779978
ENSMUSG00000005682	Pan2	0.0316762	0.119185	-0.0918002	-0.20288	0.143819	0.331706	0.168031	-0.0341345	0.0773235	-0.0747314
ENSMUSG00000005683	Cs	0.00692896	-0.00381504	-0.0338895	0.0250554	0.00572015	-0.0830008	-0.104906	-0.0686153	-0.122969	-0.216053
ENSMUSG00000005686	Ampd3	-0.0523769	0.0477851	-0.0223531	0.0406161	-0.0136712	-0.111203	-0.144118	-0.0695331	-0.0442615	-0.143537
ENSMUSG00000005687	Bcas2	-0.0468341	-0.0237316	-0.0182076	-0.0271541	0.115927	-0.0535542	0.0272906	0.0290224	-0.0409177	-0.0581668
ENSMUSG00000005698	Ctcf	0.0212457	0.0691926	0.156947	-0.0255415	-0.221844	-0.216878	0.105353	-0.19333	-0.247968	-0.118014
ENSMUSG00000005716	Pvalb	-0.533475	-0.316245	0.000293523	-0.336112	1.18554	-0.439138	-0.241216	-0.519746	0.0319303	-0.641461
ENSMUSG00000005732	Ranbp1	0.030607	-0.0352494	0.00676149	-0.0304594	0.0283403	-0.0774576	-0.154451	-0.0145475	-0.0497683	-0.102529
ENSMUSG00000005774	Rfx5	0.0974831	-0.0972686	-0.0955238	0.0251551	0.0701542	-0.224516	-0.161722	-0.373476	-0.205139	0.00707184
ENSMUSG00000005779	Psmb4	-0.0255488	0.0438231	-0.0527387	0.0342359	0.000228549	0.0865556	0.0280711	0.0186502	0.0108801	0.0623842
ENSMUSG00000005813	Metap1	-0.0226986	-0.0400716	0.0453808	-0.0422913	0.0596807	0.217971	0.125121	0.192457	0.177381	0.191902
ENSMUSG00000005823	Gpr108	-0.000341577	0.0288658	0.18918	-0.0773665	-0.140337	0.180701	0.0959059	0.0727539	0.24075	0.246741
ENSMUSG00000005846	Rsl1d1	0.00288896	-0.0821328	0.0042714	-0.0132191	0.0881916	-0.3629	-0.260295	-0.311581	-0.319009	-0.306095
ENSMUSG00000005871	Apc	-0.46618	-0.246298	0.125171	-0.159276	0.746582	0.0802748	-0.103127	0.106365	0.285806	0.328907
ENSMUSG00000005873	Reep5	-0.00235903	0.0365566	-0.0417397	-0.0225149	0.030057	0.0451388	0.120783	0.087184	0.126241	0.13652
ENSMUSG00000005881	Ergic3	0.0177816	0.0131535	0.0280906	0.034435	-0.0934607	0.017744	-0.0209089	0.0211803	0.139532	0.105116
ENSMUSG00000005882	Uqcc1	0.0592909	0.0644759	-0.0290863	0.0607561	-0.155437	0.0298039	0.0692718	0.0949067	-0.0495293	-0.0631179
ENSMUSG00000005886	Ncoa2	0.00954831	0.0137866	-0.0398395	0.0167246	-0.000220073	-0.194481	-0.192768	-0.172236	-0.207941	-0.229884
ENSMUSG00000005893	Nr2c2	0.0376151	-0.124613	0.0919525	-0.0095576	0.00460346	-0.0510111	0.0597126	-0.032541	0.0591661	0.00751351
ENSMUSG00000005899	Smpd4	-0.0614221	0.00584922	0.00851881	-0.0730712	0.120125	-0.0419294	0.014943	-0.216956	-0.0721732	-0.140136
ENSMUSG00000005951	Shpk	0.0999044	-0.292316	0.195772	0.0679278	-0.0712887	0.331937	0.221555	0.00370007	0.065591	-0.148088
ENSMUSG00000005958	Ephb3	-0.003262	-0.265835	-0.013958	0.0184251	0.26463	0.117532	0.156238	0.221884	0.064365	0.0928103
ENSMUSG00000005968	Tuft1	0.22276	0.0967324	0.206398	0.0849933	-0.610885	-0.152829	-0.115871	0.0407939	0.379925	0.144919
ENSMUSG00000005973	Rcn1	0.0115266	-0.0309532	-0.0326887	-0.0021994	0.0543148	-0.00332821	0.112458	0.0391277	0.0571016	0.231872
ENSMUSG00000005981	Trap1	-0.0301134	-0.00467905	-0.0106506	0.0138162	0.0316269	-0.0329573	-0.107579	-0.101743	-0.105632	-0.124722
ENSMUSG00000005986	Ankrd13d	0.12574	0.248636	-0.0209733	-0.2301	-0.123302	-0.0777097	0.0613062	-0.244286	0.0697361	0.0172413
ENSMUSG00000005994	Tyrp1	-0.599154	0.61414	-1.02008	1.01311	-0.00801209	-0.468082	-0.299795	-1.4797	-0.113795	-0.308659
ENSMUSG00000006005	Tpr	-0.0388329	-0.0141817	-0.0252649	-0.0270482	0.105328	-0.061966	5.37542e-05	-0.0355376	-0.0626467	-0.00352681
ENSMUSG00000006010	BC003331	-0.0477517	-0.00746177	-0.00726929	-0.00692234	0.0694051	-0.0209208	-0.0186062	0.0777853	-0.0830728	-0.00853505
ENSMUSG00000006019	Dhx34	-0.0692021	-0.0296766	0.0873026	-0.0527053	0.0642815	0.0145793	-0.0544847	-0.0216364	0.180006	0.0116489
ENSMUSG00000006021	Kptn	0.105455	0.020623	-0.017175	-0.0433538	-0.0655496	0.0742891	0.148386	0.0891839	0.150861	0.0797866
ENSMUSG00000006024	Napa	-0.0561727	-0.024599	-0.0250595	-0.0086146	0.114446	0.00637711	-0.0452505	0.0370742	-0.231775	-0.0643043
ENSMUSG00000006050	Sra1	0.0872779	-0.0161238	0.0347928	-0.0700571	-0.0358898	0.172841	0.198094	0.135647	0.191723	0.206718
ENSMUSG00000006058	Snf8	0.0224042	-0.0166059	-0.00581845	0.0262751	-0.026255	0.120733	0.12219	0.144085	0.19398	0.182695
ENSMUSG00000006095	Tbcb	0.00693828	0.0192384	-0.0234258	0.00708009	-0.00983089	0.197967	0.124718	0.150507	-0.01001	0.121497
ENSMUSG00000006127	Inpp5k	-0.00562569	-0.0516325	0.0150768	-0.00216124	0.0443427	-0.120386	-0.158491	-0.0021298	-0.192915	-0.213953
ENSMUSG00000006134	Crkl	-0.0649731	-0.0296054	-0.0580597	0.0396344	0.113004	0.0210391	-0.0275745	-0.0165509	-0.032653	-0.105088
ENSMUSG00000006169	Clint1	-0.00595589	0.00908719	-0.0296611	-0.00237614	0.0289059	0.0277851	0.0728849	0.073403	0.0305098	0.0597561
ENSMUSG00000006191	Cdkal1	-0.114901	0.00324915	0.00514325	-0.0471322	0.153641	0.242897	0.209573	0.200498	0.28376	0.188124
ENSMUSG00000006205	Htra1	0.0121096	0.0129202	0.0208045	-0.0224244	-0.0234099	0.358343	0.379262	0.18754	0.177004	0.113549
ENSMUSG00000006215	Zbtb17	0.095351	0.292813	-0.0529217	-0.241764	-0.0934785	-0.249746	-0.306199	-0.00806752	-0.294159	-0.247845
ENSMUSG00000006273	Atp6v1b2	-0.089084	-0.0084365	0.00079862	0.00797595	0.088746	-0.177423	-0.218059	-0.158604	-0.253955	-0.244594
ENSMUSG00000006276	Eps15l1	-0.00815884	0.0110387	-0.0371751	0.0517668	-0.0174716	0.0842617	0.0880181	0.0789773	0.0699423	0.0811048
ENSMUSG00000006281	Tep1	0.0516817	-0.105648	-0.0194384	0.154661	-0.0812572	-0.084083	-0.0441616	-0.0851599	-0.217383	-0.177858
ENSMUSG00000006288	Ttc5	0.0193828	-0.0161148	0.0490375	-0.0385848	-0.0137208	-0.107638	-0.210132	0.00860034	-0.123901	-0.195019
ENSMUSG00000006289	Osgep	-0.0236628	0.00564327	0.0590033	-0.0226076	-0.0183762	-0.0473887	-0.120809	0.0202609	-0.0793066	-0.142397
ENSMUSG00000006299	Aamp	-0.0087222	-0.0172084	0.021991	-0.0124804	0.01642	0.00605403	-0.102256	-0.0604885	-0.0601955	-0.0124377
ENSMUSG00000006304	Arpc2	0.0214894	0.0451217	-0.00968012	0.0209396	-0.0778706	0.0831541	0.101181	0.0858793	-0.0103644	0.0784569
ENSMUSG00000006307	Kmt2b	0.0927493	-0.0222092	0.0454566	-0.0591364	-0.0568602	-0.159384	-0.00473194	-0.0342431	0.141566	-0.0776955
ENSMUSG00000006315	Tmem147	0.177958	0.0694963	0.0108792	-0.070276	-0.188058	-0.070463	-0.172249	-0.0537758	-0.403498	-0.315646
ENSMUSG00000006333	Rps9	0.0308579	0.037794	-0.0199337	0.0483545	-0.0970728	-0.0242385	0.0359652	-0.0413794	0.00657921	0.0666588
ENSMUSG00000006335	Tfpt	0.25511	-0.125888	-0.109551	-0.0877404	0.0680696	0.102788	0.15497	-0.0345657	0.131266	0.0763391
ENSMUSG00000006342	Susd2	-0.000710161	0.0236507	-0.0246668	0.0292191	-0.0274928	0.0380005	-0.0278384	-0.0285826	0.0755993	0.0550651
ENSMUSG00000006356	Crip2	0.110818	-0.0356317	-0.0852314	-0.0815923	0.0916373	0.255111	0.375044	0.18578	0.0592173	0.104289
ENSMUSG00000006373	Pgrmc1	-0.0379386	-0.0360016	-0.0780564	-0.0758917	0.227888	-0.126222	-0.0560924	-0.0626143	-0.287616	-0.158152
ENSMUSG00000006378	Gcat	0.0341012	0.0158958	-0.0121747	0.00594852	-0.0437708	-0.175198	-0.203499	-0.145924	-0.147722	-0.215798
ENSMUSG00000006392	Med8	-0.0383507	0.061184	-0.0266859	-0.0878797	0.0917323	0.100397	0.0424057	-0.0354499	0.0241971	0.0256988
ENSMUSG00000006395	Hyi	-0.11332	-0.196594	-0.164099	0.636055	-0.162042	0.748854	-0.0402453	-0.172524	0.800759	-0.0113331
ENSMUSG00000006412	Pfdn2	0.00130013	-0.00473457	-0.0515586	0.0599572	-0.00496411	0.0663828	0.0632251	0.0852307	0.129005	0.0485771
ENSMUSG00000006418	Rnf114	0.00295971	-0.0454591	0.0160676	-0.00167122	0.028103	0.0746323	-0.068603	0.0817319	0.061941	0.118753
ENSMUSG00000006423	C330007P06Rik	0.0395361	0.0692627	0.0658269	-0.0471915	-0.127434	-0.118915	-0.109292	-0.244401	0.0117811	-0.105286
ENSMUSG00000006442	Srm	0.00533953	0.000158961	-0.0260454	0.00816382	0.0123831	0.264435	0.302838	0.199058	0.246911	0.234628
ENSMUSG00000006456	Rbm14	0.0395581	-0.0398146	-0.0839697	-0.0290315	0.113258	-0.0326194	-0.022888	-0.0744209	-0.310948	-0.166629
ENSMUSG00000006476	Nsmf	-0.181872	0.035264	-0.0930832	0.0905543	0.149136	0.0928143	0.130274	0.0836096	0.113799	-0.0396925
ENSMUSG00000006494	Pdk1	-0.0274987	0.0821824	-0.0339682	0.00233099	-0.0230465	-0.0489706	-0.0856148	-0.0635966	-0.22462	-0.187967
ENSMUSG00000006498	Ptbp1	-0.0677851	-0.0301907	-0.0766943	0.036357	0.138313	0.095472	0.235887	0.12708	0.217061	0.248277
ENSMUSG00000006517	Mvd	0.112349	0.0241077	-0.049476	-0.0471976	-0.0397832	0.093617	0.0366157	0.0633414	0.126251	0.00148442
ENSMUSG00000006527	Sfmbt1	0.152757	-0.114305	-0.150338	0.0803512	0.0315342	-0.228178	-0.187206	-0.200263	-0.68613	-0.282307
ENSMUSG00000006567	Atp7b	-0.0575422	-0.0522377	0.0830365	0.118774	-0.0920303	-0.186852	-0.273231	-0.0996341	-0.269812	-0.249814
ENSMUSG00000006575	Rundc3a	0.061087	-0.10248	-0.00170767	-0.0354738	0.0785741	0.0926906	0.088973	0.127785	-0.137512	-0.058676
ENSMUSG00000006576	Slc4a3	-0.118384	-0.0110491	0.017516	-0.00201377	0.113931	-0.0563355	-0.0505939	-0.0428048	-0.0991164	-0.0753968
ENSMUSG00000006586	Runx1t1	0.173633	-0.297949	0.292074	0.0693847	-0.237142	0.029022	0.0600888	0.171696	0.537298	0.271914
ENSMUSG00000006589	Aprt	0.0130703	0.0892545	-0.0391307	0.0152999	-0.0784939	0.154563	0.133041	0.0572955	0.222808	0.211508
ENSMUSG00000006641	Slc5a6	-0.0715798	-0.151018	0.40232	-0.0489515	-0.130771	0.104073	-0.156612	0.659201	0.182777	-0.0556468
ENSMUSG00000006651	Aplp1	-1.25794	1.48316	-1.56898	1.44209	-0.0983329	-2.15428	-1.14465	-2.23135	-1.42088	-2.02681
ENSMUSG00000006673	Qrich1	0.0010023	0.0261107	-0.0239691	0.038263	-0.0414069	0.0692305	0.103209	0.0605838	0.0205581	0.0164566
ENSMUSG00000006675	P4htm	0.00376583	-0.087617	0.0308682	-0.0459686	0.0989515	-0.181863	-0.207355	-0.135795	0.20049	-0.106027
ENSMUSG00000006676	Usp19	0.0111428	0.0183126	0.0500784	0.00704886	-0.0865827	0.020768	-0.0332889	-0.0338084	0.0367896	-0.0209065
ENSMUSG00000006678	Pola1	0.162924	-0.0324967	0.0849232	0.097728	-0.313078	-0.0971759	-0.151848	-0.0497525	-0.255184	-0.178406
ENSMUSG00000006699	Cdc42	-0.0579512	-0.00528909	-0.0502084	-0.0133493	0.126798	0.0300605	0.0702815	0.0468694	0.100586	0.0985534
ENSMUSG00000006705	Pknox1	-0.0650536	-0.0223077	-0.0469151	0.0231833	0.111093	-0.111479	-0.257054	-0.00747888	-0.267791	-0.358842
ENSMUSG00000006717	Acot13	0.0296851	0.064777	0.00239317	0.13163	-0.228485	-0.0298508	-0.0976764	0.0332693	0.00144289	-0.0940369
ENSMUSG00000006720	Zfp184	-0.0163374	0.0363982	-0.070235	0.0101571	0.0400171	-0.0736548	-0.084043	-0.00687149	0.214205	-0.0162497
ENSMUSG00000006728	Cdk4	-0.0813692	0.0359738	-0.0325142	0.00995232	0.0679573	0.201751	0.335509	0.142273	0.422603	0.389801
ENSMUSG00000006731	B4galnt1	0.303767	0.0580748	0.186152	0.219372	-0.767367	-0.521678	-0.565196	-0.436255	-0.684779	-0.707066
ENSMUSG00000006732	Mettl1	-0.0754771	0.00625702	-0.0372646	0.0627936	0.0436911	0.12638	0.152019	0.140571	0.17079	-0.0443148
ENSMUSG00000006736	Tspan31	-0.109697	-0.306422	-0.272115	-0.0780195	0.766253	-0.0902592	-0.150817	0.0172602	-0.195474	-0.0343576
ENSMUSG00000006740	Kif5b	-0.0131034	-0.00136334	-0.0159425	0.0119548	0.0184544	-0.0532078	-0.0884486	-0.10271	-0.024169	-0.00592826
ENSMUSG00000006763	Saal1	-0.060822	0.0292771	0.0160078	-0.00931884	0.024856	0.0998062	0.00833971	0.144121	0.0822258	0.0320189
ENSMUSG00000006782	Cnp	0.00195264	-0.0161577	0.0136371	0.0339078	-0.0333399	0.285428	0.395028	0.275724	0.240316	0.286602
ENSMUSG00000006818	Sod2	0.0584629	-0.00863044	0.0501565	-0.0443662	-0.0556227	-0.0956423	-0.185025	-0.128614	-0.0737558	-0.222596
ENSMUSG00000006906	Stambp	-0.00868637	-0.0657615	0.0631173	0.00621763	0.00511299	0.0897475	-0.0154333	0.130396	0.0956274	0.00109399
ENSMUSG00000006920	Ezh1	-0.0923996	-0.0346573	0.0177539	-0.0280904	0.137393	0.0854957	0.116849	0.0089279	0.117038	0.0192865
ENSMUSG00000006930	Hap1	-0.0737956	-0.0246791	0.0295944	-0.000605408	0.0694857	-0.0321995	-0.0892936	0.0286698	-0.0674147	-0.186308
ENSMUSG00000006932	Ctnnb1	0.0234559	0.00723649	-0.0726632	-0.0322566	0.0742274	0.058529	0.10226	-0.0477627	0.0273887	0.188519
ENSMUSG00000006941	Eif1b	-0.104617	-0.0461893	-0.0922037	-0.125519	0.368529	-0.050174	-0.478529	0.0575727	-0.0923916	-0.142739
ENSMUSG00000006998	Psmd2	0.000669528	0.026782	-0.0388458	0.0289911	-0.0175967	0.105539	0.0884474	0.121562	0.0286312	0.115118
ENSMUSG00000007021	Syngr3	-0.0319242	-0.0196991	-0.0627632	0.00101845	0.113368	0.222172	0.240426	0.167094	0.010395	0.148178
ENSMUSG00000007029	Vars	0.00445315	0.0148854	-0.0172534	0.0421579	-0.044243	0.0574497	0.0521574	0.0233386	0.0511037	0.0557502
ENSMUSG00000007036	Abhd16a	-0.0052409	-0.0114962	-0.0448735	0.028597	0.0330137	-0.0652508	-0.0204279	-0.045578	-0.0218784	-0.030451
ENSMUSG00000007039	Ddah2	-0.0361902	-0.00960915	-0.0805696	-0.00734799	0.133717	-0.344286	-0.388172	-0.29984	-0.349712	-0.3908
ENSMUSG00000007041	Clic1	0.0177028	-0.00834826	0.140988	0.0317431	-0.182085	0.525977	0.506954	0.612293	0.511286	0.642178
ENSMUSG00000007050	Lsm2	0.0421538	-0.0146836	0.0172019	-0.0240169	-0.0206551	-0.054394	-0.0150253	0.0744397	-0.129632	-0.055434
ENSMUSG00000007097	Atp1a2	0.131996	0.00806119	-0.098982	-0.0757769	0.0347019	-0.49169	-0.00750501	-0.563564	-0.116782	-0.112993
ENSMUSG00000007207	Stx1a	-0.0450792	-0.00531939	-0.135546	-0.100239	0.286184	0.0732555	0.105115	-0.0177717	-0.0717343	-0.019503
ENSMUSG00000007216	Zfp775	-0.0289453	0.0236817	-0.0143207	0.0552312	-0.0356469	-0.162819	-0.0557761	-0.0310443	0.0162475	-0.142233
ENSMUSG00000007338	Mrpl49	0.145885	-0.0559134	0.0399578	0.072172	-0.202101	-0.0856394	0.0700334	0.0746162	0.104877	0.0567943
ENSMUSG00000007411	Mark3	0.0830245	0.0441584	-0.0181479	0.00238122	-0.111416	0.0530969	0.158742	0.0680164	0.0582366	0.0537638
ENSMUSG00000007415	Gatad1	-0.0181993	-0.101261	0.0616784	-0.0273504	0.0851324	-0.122374	0.0273338	-0.102297	-0.0388183	-0.00967039
ENSMUSG00000007458	M6pr	-0.0664333	-0.0122252	-0.0227081	-0.0458285	0.147195	0.0915036	0.0194743	0.117155	-0.0591212	-0.00030579
ENSMUSG00000007476	Lrrc8a	0.0439491	-0.108693	0.0833536	0.00217336	-0.0207828	-0.0607436	-0.0684549	-0.0358267	-0.00983049	-0.0582648
ENSMUSG00000007564	Ppp2r1a	-0.0199954	-0.00473761	-0.0215566	0.0235976	0.0226919	0.102772	0.0636181	0.0904298	0.115113	0.058394
ENSMUSG00000007589	Tinf2	0.055573	0.196604	-0.0319933	-0.310379	0.0901958	-0.320998	0.0835824	-0.45338	-0.41585	-0.163142
ENSMUSG00000007603	Dus3l	-0.0230204	0.0166097	-0.0669454	0.0185696	0.0547864	-0.0333193	0.0465738	0.0271189	-0.0402644	-0.0896825
ENSMUSG00000007617	Homer1	-0.0173224	-0.00113164	-0.046353	-0.0209775	0.0857846	0.0482729	0.0501359	-0.0489883	0.074688	0.0496881
ENSMUSG00000007653	Gabrb2	-0.0568952	-0.0555013	0.0552178	0.054519	0.00265966	0.105259	0.167014	0.111257	0.0323696	0.175877
ENSMUSG00000007655	Cav1	0.0345543	0.125682	-0.0222846	-0.107072	-0.0308801	0.29606	0.458219	0.239725	0.186392	0.40451
ENSMUSG00000007659	Bcl2l1	-0.0541124	-0.078239	-0.0374364	0.0625858	0.107202	-0.0592721	0.0361533	-0.012459	-0.103181	-0.127779
ENSMUSG00000007670	Khsrp	-0.0364004	-0.00870868	-0.0338651	-0.00544772	0.0844219	0.0832828	0.0649932	0.107148	0.0575813	-0.00699153
ENSMUSG00000007721	Ccdc124	0.0588364	-0.00198419	0.0022453	-0.023543	-0.0355545	-0.107971	-0.1243	-0.151536	-0.027402	-0.0227286
ENSMUSG00000007739	Cct4	-0.0127462	-0.00821801	0.0460256	0.0238999	-0.0489613	-0.0314357	-0.0998793	-0.0193752	0.00150346	-0.0220524
ENSMUSG00000007777	0610009B22Rik	0.073155	0.0822826	0.121489	-0.086894	-0.190033	-0.0353122	-0.0658814	-0.110133	-0.260247	-0.114233
ENSMUSG00000007783	Cpt1c	-0.000369058	0.0823913	-0.0181672	-0.071939	0.00808394	-0.0833909	0.0154095	0.0624942	-0.143119	0.0537443
ENSMUSG00000007815	Rhoa	-0.0426271	-0.0331919	0.0408048	-0.0320533	0.0670676	-0.11331	-0.0570216	0.0110075	-0.247933	-0.175513
ENSMUSG00000007817	Zmiz1	-0.096774	-0.0739826	0.110717	-0.0436565	0.103696	-0.046055	-0.133383	0.191725	-0.0946511	-0.0660445
ENSMUSG00000007833	Aldh16a1	-0.0789185	0.047758	-0.0486368	-0.0237463	0.103544	0.211062	0.240511	0.230426	0.420538	0.453269
ENSMUSG00000007836	Hnrnpa0	-0.0995886	0.0273329	-0.0926097	-0.0758837	0.240749	-0.0403043	-0.0871499	-0.0323911	-0.238243	-0.178506
ENSMUSG00000007850	Hnrnph1	-0.0509412	-0.0371601	0.00277282	-0.0288844	0.114213	0.0626288	0.101348	0.111923	0.0660025	0.0215891
ENSMUSG00000007867	Ift43	0.0689825	0.000284207	0.136908	0.00674589	-0.212921	-0.130683	-0.0414402	-0.227966	-0.125892	-0.0535631
ENSMUSG00000007880	Arid1a	-0.0338279	0.0123784	-0.0689179	0.0523787	0.0379887	0.0673026	0.148075	0.0562669	0.00588462	0.104956
ENSMUSG00000007891	Ctsd	-0.020851	-0.00933403	0.0512978	9.55284e-05	-0.0212083	0.272354	0.431388	0.368915	-0.00307628	0.262511
ENSMUSG00000007892	Rplp1	-0.112445	-0.097581	0.439501	-0.100607	-0.128868	0.215665	0.126247	0.813161	0.0365734	0.11053
ENSMUSG00000007950	Abhd8	-0.293062	0.101003	0.0457677	-0.0603033	0.206594	-0.291335	-0.515902	0.0719477	0.158471	-0.139572
ENSMUSG00000007987	Ift22	0.0496248	0.00926942	0.0676938	-0.0594417	-0.0671465	0.115282	-0.112295	0.0522874	0.152225	0.0721007
ENSMUSG00000008035	Mid1ip1	-0.179803	0.00289821	-0.0601157	0.200513	0.036507	-0.0522249	-0.133729	-0.18731	0.204239	-0.2185
ENSMUSG00000008036	Ap2s1	-0.0516866	0.0100091	-0.0856027	0.0936384	0.0336419	-0.0749032	-0.0351345	-0.0557387	-0.140178	-0.0846914
ENSMUSG00000008140	Emc10	-0.095321	-0.052672	-0.070517	0.0487052	0.169805	-0.0526461	-0.00419978	-0.0403197	-0.112123	-0.00123252
ENSMUSG00000008153	Clstn3	-0.0664472	-0.175779	-0.0708997	-0.0852757	0.398401	0.104114	0.104939	0.10983	-0.257253	0.0525015
ENSMUSG00000008200	Fnbp4	-0.0744333	0.00268053	-0.0201005	0.0901563	0.00169697	0.0514179	0.0433831	0.123192	-0.0042004	0.0442051
ENSMUSG00000008206	Cers4	0.0813474	-0.0618703	0.105315	-0.0965548	-0.0282368	-0.0593545	0.133798	-0.205193	0.218598	0.0280534
ENSMUSG00000008226	Scrn3	-0.00638264	-0.00694059	-0.0184135	0.0713819	-0.0396452	-0.226552	-0.357647	-0.225369	-0.280407	-0.29606
ENSMUSG00000008301	Phax	-0.00297767	-0.0187368	-0.0250531	0.0439428	0.00282474	0.0866836	0.0611315	0.137267	0.0752219	0.11779
ENSMUSG00000008333	Snrpb2	-0.0518918	-0.0454182	-0.0928881	0.00187235	0.188326	-0.141395	-0.0761043	-0.145288	-0.184144	-0.0946856
ENSMUSG00000008373	Prpf31	-0.0378302	-0.0089045	-0.0346014	0.0169892	0.064347	-0.0705997	-0.053437	-0.0803542	-0.197158	-0.119179
ENSMUSG00000008393	Carhsp1	0.0332144	0.00202655	-0.042541	0.0190711	-0.011771	0.472491	0.525902	0.354585	0.429214	1.0481
ENSMUSG00000008429	Herpud2	0.0998097	0.0730061	-0.0591542	-0.151162	0.0375003	0.147788	-0.0533515	0.147607	0.367306	0.362186
ENSMUSG00000008435	Rdh13	0.0279608	-0.0438031	0.0639228	0.072229	-0.120309	-0.405412	-0.395063	-0.506809	-0.42327	-0.280419
ENSMUSG00000008475	Arpc5	-0.0530041	0.0625155	-0.0632331	-0.0270672	0.0807888	0.0992647	0.150906	0.0735912	0.112185	0.203528
ENSMUSG00000008489	Elavl2	0.0197013	-0.174813	0.0398566	-0.0300643	0.14532	0.00541662	-0.00441515	0.118311	-0.134891	-0.201136
ENSMUSG00000008540	Mgst1	0.221038	0.0784817	-0.258175	0.0165771	-0.0579221	0.0205305	0.640897	0.0480688	0.29362	0.537429
ENSMUSG00000008604	Ubqln4	-0.00571443	-0.063336	0.00658464	0.0417497	0.0207161	0.0283565	0.0549477	-0.0107877	0.0132806	-0.0295612
ENSMUSG00000008668	Rps18	0.0329787	0.060854	-0.0322797	0.0643983	-0.125951	-0.0577886	0.0581497	-0.0323244	0.0100793	0.0588045
ENSMUSG00000008683	Rps15a	0.0154357	0.005911	0.0142961	0.0221509	-0.0577936	-0.0138057	0.0731791	-0.0519342	0.0129258	0.104272
ENSMUSG00000008763	Man1a2	-0.0153779	0.0739148	0.0617484	-0.000413017	-0.119872	-0.40569	-0.402223	-0.232317	-0.100226	-0.421423
ENSMUSG00000008822	Acyp1	0.0312541	0.00145695	-0.0651241	-0.0227066	0.0551196	-0.0102555	-0.0778834	0.0118707	-0.0137354	-0.138585
ENSMUSG00000008855	Hdac5	0.02565	0.00991079	0.0281164	0.0477755	-0.111453	0.169364	0.166908	0.150852	0.19173	0.170249
ENSMUSG00000008859	Rala	-0.0355165	-0.0185531	-0.052252	0.00825381	0.0980678	-0.125833	-0.0646117	-0.0568082	-0.081371	-0.0556235
ENSMUSG00000008958	Vps72	-0.165343	-0.0135365	-0.0699425	-0.0422955	0.291117	-0.00621117	-0.0358389	0.126289	-0.14046	-0.124331
ENSMUSG00000008976	Gabpa	-0.0221858	0.0415649	-0.00763686	-0.0130378	0.00129555	-0.15037	-0.22074	-0.0501176	-0.134594	-0.150683
ENSMUSG00000009013	Dynll1	0.0978257	0.0363513	-0.0709504	0.0168983	-0.0801249	-0.145893	-0.0667784	-0.0950995	-0.163921	-0.118474
ENSMUSG00000009030	Pdcl	0.0221916	0.0186408	0.0246809	0.0390465	-0.10456	0.0512207	-0.06999	-0.0907627	0.0245675	-0.0318946
ENSMUSG00000009073	Nf2	0.118199	-0.0514526	0.157174	0.0378964	-0.261817	-0.00513553	0.0195942	-0.0477507	0.424721	0.301144
ENSMUSG00000009076	Zmat5	0.0792515	-0.100224	-0.0182313	0.0399189	-0.000715154	-0.652238	-1.05131	-0.468225	-0.627271	-0.748483
ENSMUSG00000009079	Ewsr1	-0.0386128	-0.00971695	-0.0626653	-0.0265556	0.137551	-0.0181863	-0.0696865	0.0535291	-0.154058	-0.101978
ENSMUSG00000009090	Ap1b1	-0.0429451	0.0185749	-0.00366444	0.0394371	-0.0114025	0.000462307	-0.0366948	0.0423016	-0.0457569	-0.0677177
ENSMUSG00000009108	Gnat2	0.144247	0.0295865	0.0201205	0.216591	-0.410544	-0.904938	-1.2682	-1.1102	-0.999757	-1.13791
ENSMUSG00000009112	Bcl2l13	0.0728803	-0.0219034	0.029315	-0.0299633	-0.0503287	-0.0678722	-0.0541607	-0.136158	-0.141111	0.0315559
ENSMUSG00000009207	Lnp	-0.0539061	0.0395379	-0.00707006	0.0421684	-0.0207301	-0.0772102	-0.220339	-0.0685341	-0.10427	-0.029309
ENSMUSG00000009291	Pttg1ip	-0.156251	0.260787	-0.309355	0.357706	-0.152887	0.41977	-0.286737	0.53485	-0.590834	0.201661
ENSMUSG00000009293	Ube2g2	-0.0290063	0.014444	-0.0792639	0.0394267	0.0543996	-0.0236086	-0.0788562	-0.012377	-0.21275	-0.107753
ENSMUSG00000009376	Met	0.0408388	0.00849196	-0.0393925	0.00653528	-0.0164735	0.127979	0.184147	0.138636	0.102522	0.0455576
ENSMUSG00000009394	Syn2	-0.0370263	0.0140522	-0.0468533	0.0037997	0.0660278	-0.0254579	0.0863221	-0.00712558	-0.0613882	-0.0771765
ENSMUSG00000009406	Elk1	-0.10593	0.0161022	0.0775869	0.0606575	-0.0484161	-0.110996	0.00494921	-0.209989	0.00166949	-0.164648
ENSMUSG00000009418	Nav1	0.125229	0.140585	-0.0035367	0.133463	-0.39574	0.194197	0.145866	0.240825	0.155989	0.330499
ENSMUSG00000009470	Tnpo1	-0.000585828	-0.0156839	0.0337159	0.0335468	-0.050993	0.0462345	-0.0165526	0.054773	0.0684466	0.0160843
ENSMUSG00000009535	Rnmt	-0.0403135	0.0244624	0.000532962	0.0372789	-0.0219607	0.0507907	-0.0245403	0.0730633	0.00906305	-0.0577153
ENSMUSG00000009549	Srp14	-0.0283952	-0.00389158	0.0385275	0.0122835	-0.0185242	-0.376045	-0.256656	-0.316273	-0.399496	-0.336643
ENSMUSG00000009555	Cdk9	-0.00219151	0.0324032	-0.0438931	-0.000856352	0.0145377	0.0491728	0.0236965	-0.0793021	-0.0395289	-0.0857812
ENSMUSG00000009575	Cbx5	0.13258	0.0111656	-0.126141	-0.143977	0.126372	-0.0349054	0.209943	0.162112	0.0255112	0.127084
ENSMUSG00000009621	Vav2	0.111419	0.107903	-0.0450526	0.0552088	-0.229478	0.0249568	0.11108	-0.00682402	0.662115	0.636015
ENSMUSG00000009628	Tex15	-0.186462	0.204537	-0.250772	0.071566	0.161131	-0.950201	-1.18438	-0.839872	-0.335368	-0.94677
ENSMUSG00000009630	Ppp2cb	-0.0302325	-0.0550617	0.0498826	0.00392673	0.0314848	0.0556329	-0.0976698	0.235709	0.234576	0.0767274
ENSMUSG00000009640	Dmap1	-0.0455484	0.0103285	-0.0456289	0.0453158	0.0355329	0.0435726	0.0588099	0.0672744	0.00641895	0.0691943
ENSMUSG00000009647	Mcu	0.0322883	-0.0134389	0.0101665	0.0797961	-0.108812	-0.012756	0.00768361	-0.050683	-0.11356	-0.0329359
ENSMUSG00000009681	Bcr	-0.0412401	0.0410032	-0.00868812	0.0571878	-0.0482628	0.109196	0.0795765	0.0559502	0.0361505	0.0796592
ENSMUSG00000009733	Tfcp2	-0.00494693	-0.0616128	0.0144268	0.101125	-0.0489922	0.077798	0.0780964	0.034798	0.108628	0.0309948
ENSMUSG00000009734	Pou6f2	-0.0131266	0.0172875	-0.0617501	0.0469768	0.0106124	-0.104044	-0.0191262	0.0278451	-0.198489	-0.00115661
ENSMUSG00000009741	Ubp1	-0.0157045	-0.00187575	-0.0843978	0.0184358	0.0835423	0.183739	0.15514	0.147385	0.178338	0.259146
ENSMUSG00000009828	Ick	0.167874	-0.00734029	0.320318	-0.0512155	-0.429636	-0.8123	-0.811611	-0.815776	-0.208883	-0.912692
ENSMUSG00000009863	Sdhb	0.0034286	-0.0235909	-0.0588555	0.0269081	0.0521098	-0.15991	-0.142251	-0.103924	-0.259524	-0.210585
ENSMUSG00000009876	Cox4i2	0.0398928	0.0191158	-0.07735	-0.0805155	0.0988569	-0.125923	-0.0104072	-0.0763569	-0.145228	-0.0596783
ENSMUSG00000009894	Snap47	-0.0125932	0.0211203	-0.0175362	-0.0204478	0.0294568	0.115436	0.134028	0.0815002	0.0771499	0.11288
ENSMUSG00000009905	Kdsr	-0.00818748	0.0340319	-0.00625617	0.0121009	-0.0316892	-0.326097	-0.297085	-0.28481	-0.387836	-0.342759
ENSMUSG00000009907	Vps4b	0.0131841	0.0128002	0.051048	-0.0308798	-0.0461525	-0.0385066	-0.15041	-0.130236	0.0830204	0.0444012
ENSMUSG00000009927	Rps25	0.0169573	0.0144097	-0.0263421	0.0226574	-0.0276822	-0.0149592	0.0225266	0.0596789	-0.031548	0.120379
ENSMUSG00000010025	Aldh3a2	-0.0309726	-0.0259088	-0.0335641	0.0136484	0.0767971	-0.156987	-0.053597	-0.0519965	-0.229432	-0.135338
ENSMUSG00000010045	Tmem115	-0.0192086	0.141141	-0.0416223	-0.0166663	-0.0636434	0.0272932	0.116581	-0.079342	-0.0745273	0.0136684
ENSMUSG00000010054	Tusc2	0.0174432	-0.000856258	-0.0129058	0.0312459	-0.0349271	-0.000241254	0.0621031	-0.0749279	0.172496	0.0967186
ENSMUSG00000010057	Nprl2	0.0499753	0.0470161	-0.0134073	-0.0995103	0.0159262	-0.0489166	0.167045	0.063386	0.0893918	-0.014038
ENSMUSG00000010064	Slc38a3	0.0308818	0.00256419	0.0731602	-0.0158096	-0.0907966	-0.114562	-0.0964335	-0.169207	-0.207665	-0.060978
ENSMUSG00000010066	Cacna2d2	-0.223677	0.101155	-0.000835029	0.309954	-0.186597	-0.157741	-0.0921327	-0.347385	-0.137381	0.113116
ENSMUSG00000010095	Slc3a2	0.0284577	0.0023512	-0.0230708	0.00146775	-0.00920583	0.0234738	0.0972313	0.0222822	-0.00935284	0.177259
ENSMUSG00000010097	Nxf1	-0.0237256	-0.00680697	-0.00315823	0.0071749	0.0265159	-0.0615621	-0.0680572	-0.00324262	-0.0508538	-0.0534669
ENSMUSG00000010110	Stx5a	-0.0128785	0.0048685	0.0336837	0.120955	-0.146629	-0.0133237	0.0354714	0.0455145	-0.0343457	-0.0695659
ENSMUSG00000010175	Prox1	-0.0698946	0.0196142	0.0340869	0.0308339	-0.0146404	0.106064	0.0527728	0.0576234	0.198302	0.118643
ENSMUSG00000010205	Raver1	0.0813328	-0.0275397	0.00404177	-0.00691259	-0.0509223	-0.0516959	-0.0631205	-0.0272777	-0.160855	-0.0977253
ENSMUSG00000010277	2610507B11Rik	0.170795	-0.125918	0.0228363	-0.232496	0.164782	0.272611	0.230567	0.0529847	0.268138	0.038564
ENSMUSG00000010290	AI597479	0.020247	0.0549129	-0.127321	0.00463877	0.0475227	-0.293455	-0.213126	-0.234452	-0.366109	-0.278996
ENSMUSG00000010311	Optc	0.174861	0.764408	0.028484	-0.0694223	-0.898331	-0.0268797	0.185565	-0.0247779	-0.128783	0.783558
ENSMUSG00000010376	Nedd8	0.0882477	-0.121777	-0.0663895	-0.0779202	0.177839	0.0114103	0.052286	0.0173957	0.115226	-0.0525851
ENSMUSG00000010392	Gosr1	0.0353678	0.0111382	-0.0219892	0.031489	-0.0560059	0.0705263	0.08539	0.112578	0.176133	0.124283
ENSMUSG00000010453	Kansl3	-0.00469264	0.100685	0.0181634	0.0499144	-0.16407	-0.147776	-0.138574	-0.13997	-0.0750511	-0.0747155
ENSMUSG00000010505	Myt1	-0.0373935	-0.0838032	0.163598	-0.0696005	0.0271994	-0.108753	-0.0733715	-0.0744926	-0.00623632	-0.0232037
ENSMUSG00000010517	Faf1	0.0320778	-0.0336394	0.0165742	0.00221473	-0.0172274	0.0375744	0.0376367	0.0672615	0.017675	-0.0309525
ENSMUSG00000010538	Tsacc	-0.20381	-0.0411832	0.104588	-0.0559868	0.196392	0.147824	0.239069	0.240165	0.0511646	0.00352551
ENSMUSG00000010554	Mettl16	-0.0723247	-0.0118901	0.0996592	0.044277	-0.0597214	-0.241327	-0.369914	-0.173693	-0.290081	-0.373966
ENSMUSG00000010608	Rbm25	-0.0391643	0.00499138	-0.0503118	-0.0553286	0.139813	0.020837	0.0865396	0.0762096	0.0308512	0.068953
ENSMUSG00000010609	Psen2	-0.0128185	0.129964	-0.0957556	-0.0303215	0.00893178	0.157341	-0.00426179	-0.101112	0.185468	0.152781
ENSMUSG00000010660	Plcd1	-0.09093	0.0945047	-0.071756	0.0320493	0.036132	0.368906	0.490044	0.193775	0.272398	0.309898
ENSMUSG00000010663	Fads1	-0.0860099	0.0363625	0.0515519	-0.0336569	0.0317523	0.0226296	-0.0584742	0.232494	0.0987061	0.107673
ENSMUSG00000010755	Cars	-0.0565761	-0.0688753	-0.0220441	-0.0265862	0.174082	-0.0507058	-0.0443707	-0.124506	0.0742631	0.0413271
ENSMUSG00000010803	Gabra1	0.0224434	0.0651684	-0.0663407	-0.00490102	-0.0163701	-0.0080816	0.056135	-0.0230828	-0.0658501	-0.0787464
ENSMUSG00000010911	Apip	0.0612715	0.00481747	0.149137	-0.0315298	-0.183696	0.0519743	0.0931198	0.0614578	0.292695	0.135259
ENSMUSG00000010914	Pdhx	-0.0483505	-0.00250576	-0.00887434	0.0816665	-0.0219359	-0.115026	-0.131682	-0.152027	-0.0927296	-0.108697
ENSMUSG00000010936	Vac14	0.0159403	0.0233279	0.0686028	0.0214367	-0.129308	0.060169	0.118774	0.133432	0.211806	0.121963
ENSMUSG00000011096	Akt1s1	-0.072053	-0.0273687	-0.0640669	0.0848482	0.0786404	0.0834723	0.114949	0.124179	0.193732	0.19777
ENSMUSG00000011114	Tbrg1	0.0841054	0.0803984	0.0361464	-0.194917	-0.00573324	0.0189202	0.0426908	0.150456	-0.107468	0.00445075
ENSMUSG00000011148	Adssl1	-0.0313632	0.0517087	-0.0393405	0.0841505	-0.0651555	0.566934	0.544218	0.481929	0.423083	0.406503
ENSMUSG00000011158	Brf1	0.0940042	-0.10426	0.0522138	0.000546012	-0.0425044	0.0615217	-0.0389999	-0.0250047	-0.0941734	-0.108226
ENSMUSG00000011254	Thg1l	-0.03847	0.136336	-0.111474	-0.0602661	0.0738742	0.491689	0.0214218	-0.0388931	0.990752	1.04861
ENSMUSG00000011257	Pabpc4	0.136667	-0.0669278	0.125313	0.0243307	-0.219383	0.0135814	0.0391109	-0.0357148	0.36395	0.313554
ENSMUSG00000011306	Sugp1	0.0929962	-0.0571528	0.0923054	0.011842	-0.139991	0.0230155	0.0635357	0.00215004	0.319012	0.121525
ENSMUSG00000011382	Dhdh	-0.0438476	-0.00176796	0.0501545	-0.0143201	0.00978122	0.0525083	0.0116922	0.102544	0.0867541	-0.0324539
ENSMUSG00000011427	Zfp790	-0.081655	-0.0490352	0.0582033	0.0295404	0.0429464	0.0999717	0.140637	0.153553	-0.193158	-0.0972846
ENSMUSG00000011589	Fsd1	0.00269425	0.0340222	-0.000433921	0.00143912	-0.0377216	0.0433575	0.145526	0.0346428	0.160172	0.0961765
ENSMUSG00000011751	Sptbn4	0.0898239	0.189114	0.0948884	0.010911	-0.384737	-0.256993	-0.0710662	-0.134975	-0.357386	-0.114479
ENSMUSG00000011752	Pgam1	0.0176791	0.0016005	-0.0511098	-0.0398852	0.0717154	-0.0641899	-0.348443	-0.179288	-0.0833033	-0.310707
ENSMUSG00000011831	Evi5	0.0825373	0.0835961	0.291045	-0.0210356	-0.436143	-0.13805	-0.273464	0.11945	0.452802	0.108515
ENSMUSG00000011832	Evi5l	-0.0340366	-0.0172607	-0.0451333	0.0189011	0.0775295	0.0317449	-0.0196479	0.020922	-0.0464107	-0.102355
ENSMUSG00000011877	Git1	-0.000611106	0.0114977	-0.031957	0.00940895	0.0116615	0.191128	0.123447	0.126196	0.171463	0.143146
ENSMUSG00000011884	Gltp	0.034571	0.0983745	-0.0864715	-0.0346089	-0.0118653	0.200117	0.1565	0.181804	0.229709	0.190091
ENSMUSG00000011958	Bnip2	0.0347738	0.0338612	0.0467784	-0.0665522	-0.0488611	-0.126153	-0.189453	-0.079827	-0.224013	-0.232975
ENSMUSG00000011960	Ccnt1	0.0295188	0.0277793	-0.00281285	0.00814742	-0.0626326	-0.0129874	-0.0431238	-0.0855396	-0.00924276	-0.011388
ENSMUSG00000012017	Scarf2	0.247578	-0.739999	0.519569	-0.0247109	-0.00243678	-0.263937	-0.350681	-0.801247	-0.41693	0.297145
ENSMUSG00000012076	Brms1l	-0.0660305	-0.070168	0.124912	-0.105081	0.116368	0.306924	0.211739	0.255903	0.392107	0.222941
ENSMUSG00000012114	Med15	-0.0739309	-0.22769	0.142132	-0.105699	0.265188	-0.276277	-0.0178934	-0.170894	-0.0360725	-0.0851713
ENSMUSG00000012126	Ubxn11	-0.198273	0.383263	0.248176	0.0860061	-0.519172	0.387767	-0.447192	0.0324177	0.951136	0.396739
ENSMUSG00000012187	Mogat1	0.232081	-0.0313141	-0.0643235	0.197855	-0.334298	0.139504	-0.0981808	-0.046292	-0.0997132	0.0374706
ENSMUSG00000012296	Tjap1	-0.271377	-0.0113412	0.0288951	-0.063153	0.316976	0.00846847	0.0572753	-0.12743	0.205454	-0.217147
ENSMUSG00000012422	Tmem167	0.0702683	0.132037	0.138636	-0.128107	-0.212834	-0.0283283	0.130103	-0.054915	-0.197688	0.0695741
ENSMUSG00000012483	Rpa3	0.0366061	0.0632251	0.0247819	-0.0183248	-0.106288	-0.212078	-0.246202	-0.167817	-0.261264	-0.302756
ENSMUSG00000012535	Tnpo3	0.00789034	0.0074493	0.0627222	0.0571339	-0.135196	-0.0201735	-0.112716	0.0434561	0.0854771	0.0421358
ENSMUSG00000012609	Ttll5	-0.0545485	0.10697	-0.111449	0.137448	-0.0784208	0.0199307	0.0375269	-0.239411	0.146683	1.28733
ENSMUSG00000012848	Rps5	-0.0135287	-0.0392323	0.0397338	0.0164462	-0.00341903	0.0745414	-0.00987576	0.0991819	0.0481202	0.094403
ENSMUSG00000013033	Lphn1	0.00899104	-0.0156069	-0.056251	0.0252681	0.0375987	-0.012472	0.155271	0.0506304	-0.0115729	0.0761189
ENSMUSG00000013150	Gfod2	-0.141072	0.0899899	-0.00951932	0.18399	-0.123388	-0.132634	-0.132466	-0.0838556	0.118771	-0.164179
ENSMUSG00000013160	Atp6v0d1	-0.093639	-0.0054205	-0.00424046	0.0434323	0.0598677	-0.21161	-0.134602	-0.195181	-0.354031	-0.186202
ENSMUSG00000013236	Ptprs	-0.107343	-0.0258816	-0.0900866	-0.00546415	0.228775	0.195994	0.253546	0.163605	0.145682	0.094853
ENSMUSG00000013367	Iglon5	-0.174414	0.0487134	-0.0323876	0.191686	-0.0335977	-0.147854	-0.114252	-0.315963	-0.273302	-0.0244953
ENSMUSG00000013419	Zfp651	0.0511802	0.449836	0.0420733	-0.0612353	-0.481854	-0.472807	-0.725257	-0.355489	-0.36564	-0.599712
ENSMUSG00000013465	Nelfb	-0.0250947	-0.0157515	-0.0175791	-0.0110348	0.0694602	-0.152812	-0.135029	-0.0476135	-0.162562	-0.147127
ENSMUSG00000013539	Tango2	-0.133504	-0.106056	0.11498	0.0288924	0.095687	-0.0881337	0.093235	-0.0153383	0.166429	-0.152944
ENSMUSG00000013593	Ndufs2	-0.045469	0.00625416	0.0232955	0.0574319	-0.0415125	-0.00160938	-0.061461	0.0296085	-0.0827506	-0.0336016
ENSMUSG00000013629	Cad	0.00291033	-0.00309878	0.015732	0.0532776	-0.0688211	0.0109418	0.0234538	-0.0179341	0.0239531	0.0580332
ENSMUSG00000013646	Sh3bp5l	0.0362945	-0.0783625	0.151626	-0.0223404	-0.0872174	-0.135402	-0.204135	-0.134707	0.0615147	-0.0371854
ENSMUSG00000013662	Atad1	0.0444541	-0.0418069	0.08194	0.0180909	-0.102678	-0.225641	-0.223511	-0.27855	-0.319487	-0.200738
ENSMUSG00000013663	Pten	0.0607885	0.00674414	0.00976643	-0.00602202	-0.071277	0.0968524	0.12273	0.105413	0.0983022	0.0400188
ENSMUSG00000013698	Pea15a	0.0261472	-0.000576186	-0.0028861	-0.0348573	0.0121724	0.312951	0.179664	0.16587	0.290051	0.338558
ENSMUSG00000013736	Trnt1	0.00319799	0.0458024	-0.0521787	0.0304608	-0.0272824	-0.0770929	-0.143129	-0.119225	-0.1169	-0.179916
ENSMUSG00000013787	Ehmt2	0.019709	0.0666862	-0.000362239	-0.0412436	-0.0447893	0.177093	0.0878817	0.10724	0.0574695	0.199221
ENSMUSG00000013822	Elof1	0.0757219	-0.119775	0.0563195	-0.170538	0.158272	-0.290973	-0.369111	-0.192281	-0.356309	-0.322045
ENSMUSG00000013833	Med16	0.0936524	0.00733343	-0.0300763	-0.00432697	-0.0665826	0.0719013	0.187028	0.194136	-0.0558271	0.20643
ENSMUSG00000013858	Tmem259	-0.00804759	0.172923	0.0961911	-0.0755167	-0.185549	0.0511177	0.179609	0.0217899	-0.219471	-0.131737
ENSMUSG00000013878	Rnf170	0.220364	0.0312315	0.297902	-0.0697102	-0.479787	0.00411918	-0.277998	-0.255285	0.789275	0.622157
ENSMUSG00000013921	Clip3	-0.114418	0.134065	0.0493476	0.0469155	-0.11591	-0.0830135	-0.0824025	-0.0930941	-0.178889	0.299942
ENSMUSG00000013997	Nit1	0.0205691	0.0341657	-0.0529219	-0.0645892	0.0627763	0.0777877	0.0736607	0.140637	0.0346408	0.0912987
ENSMUSG00000014039	Prdm15	-0.0485661	0.00536054	0.0934417	0.152878	-0.203114	-0.512579	-0.656412	-0.599355	-0.799356	-0.958517
ENSMUSG00000014074	Rnf168	-0.0356033	-0.0261594	-0.0309427	0.126472	-0.0337666	-0.0803414	-0.0926478	-0.0541206	0.173038	0.0896718
ENSMUSG00000014077	Chp1	-0.0249875	0.0185013	-0.0759854	-0.00713464	0.0896062	0.109741	0.0969971	0.06055	0.0892329	0.154263
ENSMUSG00000014177	Tvp23b	0.165975	0.13399	-0.184164	-0.129545	0.0137448	-0.224414	0.103561	-0.234518	0.327209	0.400171
ENSMUSG00000014195	Dnajc7	0.012647	0.0034726	-0.0344533	0.0396083	-0.0212746	-0.149864	-0.213925	-0.193896	-0.19093	-0.129798
ENSMUSG00000014198	Zfp385c	0.117992	0.0250071	-0.00741726	-0.112688	-0.0228937	-0.0244241	-0.341416	-0.109841	-0.121785	-0.115699
ENSMUSG00000014226	Cacybp	0.00924697	-0.0395905	0.0515866	-0.0243746	0.00313145	-0.321343	-0.388261	-0.331686	-0.405814	-0.397702
ENSMUSG00000014232	Cluap1	-0.139691	-0.0534915	-0.0580989	-0.0851793	0.33646	0.0590098	0.0456219	-0.038703	0.280639	-0.0821057
ENSMUSG00000014294	Ndufa2	0.0156932	-0.0204742	-0.0109626	0.0165708	-0.000827227	-0.0285412	-0.118418	0.0139304	-0.17351	-0.0980241
ENSMUSG00000014313	Cox6c	0.0362698	0.0129563	-0.0381065	0.0333999	-0.0445195	-0.0516622	-0.0148843	-0.00832789	-0.444022	-0.207341
ENSMUSG00000014349	Ube2z	-0.0242088	-0.00911327	-0.0099257	0.0210316	0.0222162	0.154555	0.0768146	0.212316	-0.167162	-0.0510124
ENSMUSG00000014353	Tmem87b	0.0554763	-0.0158764	0.170198	-0.00425227	-0.205546	0.0627197	-0.0781495	0.19264	0.19325	0.0268807
ENSMUSG00000014355	Anapc1	-0.00105124	0.0875746	-0.0786281	0.0146016	-0.0224969	0.00333744	-0.0316299	-0.120361	0.0216465	0.00417841
ENSMUSG00000014361	Mertk	0.0225289	0.0422014	-0.0242753	-0.139121	0.0986662	-0.147833	-0.222061	-0.0380602	-0.116649	-0.143251
ENSMUSG00000014402	Tsg101	-0.0102532	-0.00805603	-0.0460375	0.0564716	0.00787514	-0.0357215	-0.0701166	-0.0333682	-0.0505493	-0.0941433
ENSMUSG00000014418	Hps5	0.051482	-0.00790145	0.0420531	-0.0589817	-0.0266519	-0.00260153	-0.0585457	-0.0306325	0.141616	0.179303
ENSMUSG00000014426	Map3k4	0.0195433	0.00335586	-0.106	-0.01054	0.0936404	0.0898	0.0792827	0.00468402	0.100131	0.0381114
ENSMUSG00000014470	Rnf166	0.0690071	-0.0840009	0.0707036	-0.0227462	-0.0329636	-0.468416	-0.363915	-0.457075	-0.599032	-0.276567
ENSMUSG00000014496	Ankrd28	-0.174795	0.0529905	0.168261	0.0329788	-0.0794351	0.459175	0.320913	0.37724	0.534251	0.389672
ENSMUSG00000014504	Srp19	0.0443794	0.0113404	0.0860036	-0.0202934	-0.12143	-0.0246204	0.0451309	-0.0031844	-0.0622572	-0.0523491
ENSMUSG00000014550	Zfyve20	-0.846954	0.750695	-0.760942	0.805119	0.0520807	0.181469	-0.0275978	0.791865	-0.314349	-0.984098
ENSMUSG00000014551	Mrps25	-0.0378274	0.0568848	-0.00575626	-0.116522	0.103221	-0.0878809	0.558681	0.377781	-0.388834	0.465422
ENSMUSG00000014554	Dguok	0.0225927	-0.0295916	0.0314804	-0.00844393	-0.0160376	0.0100951	-0.078165	0.0187101	-0.0149243	-0.108928
ENSMUSG00000014592	Camta1	0.139579	0.0218848	0.066033	0.00814382	-0.235641	-0.260109	-0.312039	-0.135557	-0.196048	-0.0384726
ENSMUSG00000014601	Strip1	0.0717263	-0.00409039	-0.0889353	-0.0262565	0.0475558	0.103941	0.13062	0.12429	0.195124	0.186103
ENSMUSG00000014602	Kif1a	-0.0393411	-0.00987516	-0.0493761	0.00801602	0.0905763	0.144216	0.0727529	0.11245	0.128677	0.0878631
ENSMUSG00000014606	Slc25a11	-0.00503565	0.0227905	-3.87478e-05	0.0597503	-0.0774664	-0.0713646	-0.0223994	-0.103529	-0.29664	-0.222945
ENSMUSG00000014668	Chfr	-0.070875	0.133709	0.162036	-0.155217	-0.0696526	-0.0384123	-0.00334645	-0.224303	0.406205	0.160071
ENSMUSG00000014763	Fam120b	-0.0606828	0.082698	-0.108068	-0.0480079	0.134061	0.0596408	-0.0212346	0.0242496	-0.200465	-0.211186
ENSMUSG00000014767	Tbp	0.0290374	0.0462203	0.0352123	-0.0369095	-0.0735604	-0.0993689	-0.167826	-0.189111	-0.120342	-0.0893209
ENSMUSG00000014769	Psmb1	-0.0154547	0.000620228	-0.00355584	0.0140793	0.00431104	0.0799784	0.039646	0.0941335	-0.0728506	0.00313849
ENSMUSG00000014771	Pdcd2	-0.0875346	0.0888945	0.191669	-0.239902	0.0468737	0.166931	-0.154398	-0.0387744	0.132388	0.30894
ENSMUSG00000014776	Nol3	-0.0956963	-0.0127313	-0.080373	0.0639545	0.124846	-0.00502318	0.0361548	0.0269099	-0.0491061	-0.0809335
ENSMUSG00000014778	Fhod1	-0.0629596	0.00042512	0.199621	0.249225	-0.386311	0.0631349	-0.0941728	0.245023	0.346794	-0.0543758
ENSMUSG00000014782	Plekhg4	0.0785127	0.00785626	0.321283	-0.077884	-0.329768	0.286369	0.109845	-0.14823	0.723609	0.592512
ENSMUSG00000014791	Elmo3	-0.0477271	0.0291377	-0.0806273	0.147315	-0.0480979	0.168769	0.141915	0.0600286	0.108267	0.0525385
ENSMUSG00000014813	Stc1	0.0901796	0.0908678	-0.0674018	-0.0258372	-0.0878084	-0.130226	-0.0681881	0.044526	-0.16775	-0.0323694
ENSMUSG00000014846	Tppp3	0.0194084	0.0357884	-0.036945	0.0593066	-0.0775585	0.486765	0.526082	0.598975	0.238189	0.576855
ENSMUSG00000014850	Msh3	-0.0386946	0.0438072	-0.0190155	0.0196175	-0.00571472	0.286768	0.229211	0.204778	0.29294	0.346025
ENSMUSG00000014859	E2f4	-0.143979	0.0225138	-0.0762317	0.0821713	0.115525	0.174564	0.0358394	0.0506996	-0.17495	-0.0306138
ENSMUSG00000014867	Surf4	0.0236209	-0.0600138	-0.0368171	0.042726	0.030484	-0.273011	-0.143937	-0.201105	-0.471277	-0.253194
ENSMUSG00000014873	Surf2	0.0926851	0.0787771	0.163315	0.0610584	-0.395835	-0.0108314	0.14312	0.126821	0.502779	0.322473
ENSMUSG00000014932	Yes1	-0.0362791	-0.000857989	0.0593476	0.0133024	-0.0355129	-0.248715	-0.160869	-0.225959	-0.231545	-0.278478
ENSMUSG00000014956	Ppp1cb	-0.0917576	-0.0353948	-0.0665593	-0.02435	0.218062	0.150413	-0.162071	0.214034	-0.0968814	-0.0889704
ENSMUSG00000014959	Gorasp2	0.0560845	0.00318575	-0.00528443	0.0658109	-0.119797	0.0221078	-0.00432993	0.00499223	-0.119181	-0.0471827
ENSMUSG00000014980	Tsen15	-0.315266	-0.01131	0.0469965	-0.00118983	0.280769	-0.124035	-0.320654	-0.196005	-0.386038	-0.0197258
ENSMUSG00000015002	Efr3a	-0.0452824	-0.030547	-0.0293248	0.0446024	0.0605518	-0.232107	-0.217471	-0.217539	-0.307072	-0.061027
ENSMUSG00000015013	Trappc2l	-0.0616798	0.0611828	-0.0477729	0.0333017	0.0149682	0.0684677	0.0374205	-0.031957	-0.234513	-0.0496903
ENSMUSG00000015016	Acsf3	-0.0208738	-0.035063	-0.0264421	-0.0171256	0.0995045	-0.0418875	-0.0257122	-0.0227832	0.0471835	-0.0471601
ENSMUSG00000015023	Ddx19a	0.044068	-0.0244945	0.0146854	0.0346446	-0.0689034	-0.191985	-0.241648	-0.226488	-0.179935	-0.220501
ENSMUSG00000015027	Galns	0.0143272	-0.0236351	-0.150011	0.19504	-0.0357208	0.295008	0.492568	0.121663	0.355111	0.497789
ENSMUSG00000015087	Rabl6	-0.038332	0.00568304	0.0288942	-0.0175651	0.0213199	0.0805862	0.0715513	0.0646058	0.0598797	0.140853
ENSMUSG00000015090	Ptgds	-0.027455	0.0996646	0.0602152	0.0382173	-0.170642	-0.078223	0.0320473	-0.0665119	0.187416	0.285342
ENSMUSG00000015092	Edf1	0.124309	-0.038717	-0.0373854	-0.0842186	0.036012	-0.287691	-0.43502	-0.338799	-0.360742	-0.396173
ENSMUSG00000015095	Fbxw5	-0.129285	0.158012	-0.0831824	0.170534	-0.116078	-0.106999	-0.123214	-0.205677	-0.0649285	-0.181504
ENSMUSG00000015120	Ube2i	0.0400842	-0.0147491	-0.0268513	-0.0097762	0.0112923	0.0952143	0.0714646	0.193106	-0.0268948	0.0517851
ENSMUSG00000015127	Unkl	0.0463222	0.130767	-0.0546926	-0.268026	0.14563	-0.0663832	0.101346	-0.120463	0.301851	0.0170107
ENSMUSG00000015143	Actn1	0.039114	-0.0239937	-0.0315675	-0.0169845	0.0334317	-0.013261	0.0916682	0.0346856	0.0649408	0.102513
ENSMUSG00000015149	Sirt2	0.126568	-0.0600789	-0.017737	0.00403783	-0.0527897	-0.366806	-0.350946	-0.328941	-0.476532	-0.320693
ENSMUSG00000015165	Hnrnpl	-0.069177	-0.0969713	-0.031876	-0.0478115	0.245836	-0.098041	-0.0169877	-0.00632418	-0.311519	-0.131242
ENSMUSG00000015176	Nolc1	0.00472775	-0.082427	-0.0191324	-0.0807638	0.177595	-0.114244	-0.00929904	-0.179939	-0.0417137	0.0110746
ENSMUSG00000015189	Casd1	0.0349283	-0.00459692	0.0130511	-0.0199776	-0.0234049	0.0820603	0.0865283	0.0170243	0.123304	0.106509
ENSMUSG00000015202	Cnksr3	0.215879	0.101125	0.0932943	0.175672	-0.58597	0.0280552	0.15202	0.193119	0.497729	0.344563
ENSMUSG00000015214	Mtmr1	-0.0498514	0.0315769	-0.0745997	0.0386283	0.0542459	0.0453952	-0.0254165	-0.0017783	-0.0949946	-0.0410696
ENSMUSG00000015217	Hmgb3	0.0206066	-0.0441496	-0.0774132	-0.0625061	0.163462	-0.208325	-0.214013	-0.101039	-0.341973	-0.31772
ENSMUSG00000015222	Map2	0.0188299	0.0280489	-0.0134037	0.0529143	-0.0863895	-0.0696122	-0.118295	-0.125757	-0.0383161	-0.0755063
ENSMUSG00000015224	Cyp2j9	0.0417732	-0.00904532	-0.00337245	-0.0484454	0.01909	-0.310395	-0.190509	-0.304282	-0.251519	-0.37181
ENSMUSG00000015243	Abca1	0.099062	0.147192	0.101684	-0.122013	-0.225925	0.108754	-0.0816518	-0.355476	0.879467	0.550088
ENSMUSG00000015247	Nipsnap3b	0.0148067	-0.00170791	-0.023605	0.0138253	-0.00331914	0.110341	0.119375	0.059684	0.0768115	0.0397841
ENSMUSG00000015289	Lage3	-0.0539378	-0.0861757	-0.0100271	0.0363045	0.113836	-0.200068	-0.333236	-0.215495	-0.236371	-0.20781
ENSMUSG00000015290	Ubl4	0.1219	-0.194162	-0.0207854	-0.191055	0.284102	-0.194917	-0.0630912	0.125895	0.109238	-0.0166201
ENSMUSG00000015291	Gdi1	-0.107217	-0.0149807	-0.0150345	0.0283182	0.108913	0.0787853	0.0218989	0.073087	-0.086697	-0.123517
ENSMUSG00000015305	Sash1	-0.154214	0.0290661	0.252246	0.0844261	-0.211525	0.0857265	0.102501	0.157412	0.204873	-0.113099
ENSMUSG00000015337	Endog	0.0216154	0.0127817	0.194418	0.0149161	-0.243732	0.196778	-0.0384969	-0.112557	0.375743	0.179681
ENSMUSG00000015341	Golga7	0.00353293	0.014977	0.0182797	-0.00208764	-0.034702	-0.337041	-0.372684	-0.358799	-0.357746	-0.30505
ENSMUSG00000015357	Clpx	0.048197	0.00270272	-0.017569	0.0471666	-0.0804973	-0.0173748	0.0790632	0.0489594	0.0604821	0.0549555
ENSMUSG00000015401	Tmem27	0.1444	-0.342799	0.218058	0.0756423	-0.0953009	-0.184409	-0.0894326	0.190685	0.0106427	-0.0638571
ENSMUSG00000015461	Atf6b	-0.0395717	0.0293158	-0.0580236	0.0177668	0.0505128	-0.391582	-0.346961	-0.253466	-0.200658	-0.225027
ENSMUSG00000015474	Ppt2	-0.0344166	0.00668099	-0.00277019	-0.0061907	0.0366965	0.163806	0.0234584	0.10825	0.00676884	0.0906138
ENSMUSG00000015476	Prrt1	-0.0496212	0.0732811	-0.105662	0.044862	0.0371402	0.0574309	0.107214	0.161057	-0.102673	-0.12171
ENSMUSG00000015478	Rnf5	-0.0724026	-0.012785	-0.086426	-0.0015016	0.173115	-0.0969095	0.0114083	-0.140036	-0.106459	-0.159935
ENSMUSG00000015488	Cacfd1	-0.0722806	0.00303495	-0.0155433	0.0797961	0.00499278	0.0610259	-0.0570002	0.0254893	0.111659	-0.00193719
ENSMUSG00000015501	Hivep2	0.0457157	0.094353	-0.0567593	-0.0196123	-0.0636971	0.0252974	-0.0126948	-0.074508	-0.209	-0.303423
ENSMUSG00000015522	Arnt	-0.084014	-0.108842	0.0721064	0.153566	-0.0328164	-0.00743938	0.201023	-0.123697	-0.041133	-0.248392
ENSMUSG00000015536	Mocs2	0.0231211	0.0984612	0.0534479	-0.0668813	-0.108149	0.0210055	0.0243376	0.176763	0.0603072	0.10447
ENSMUSG00000015542	Nat9	0.00303442	-0.00413812	-0.0669072	-0.0566328	0.124644	-0.00468574	-0.124934	-0.154942	0.143587	-0.0769232
ENSMUSG00000015597	Zfp318	-0.178332	0.0117623	-0.0280876	-0.0415032	0.23616	0.206379	0.182182	0.0407223	0.0791892	0.0416097
ENSMUSG00000015599	Ttbk1	-0.0280334	0.0535408	0.136331	0.0616094	-0.223448	-0.263877	-0.350785	-0.219993	-0.295504	-0.318944
ENSMUSG00000015605	Srf	0.0466578	-0.126399	0.141078	-0.0910386	0.0297023	0.0621399	0.0554743	0.0470206	-0.0569918	-0.0429193
ENSMUSG00000015653	Steap2	-0.087458	-0.0497809	-0.0367043	0.000378145	0.173565	0.0934442	0.238144	0.195028	0.0489107	-0.00970471
ENSMUSG00000015656	Hspa8	-0.0315092	-0.00795842	-0.0320056	0.00447296	0.0670003	0.017132	-0.0262521	0.0306027	-0.145682	-0.0632327
ENSMUSG00000015659	Serac1	0.157395	0.0579867	0.284675	0.216498	-0.716555	-0.77982	-1.10145	-0.578591	-0.726883	-0.903492
ENSMUSG00000015668	Pdzd11	-0.0338187	-0.0371148	-0.0401633	-0.00673886	0.117836	0.0420331	0.0824646	-0.0557454	0.0460088	0.00467556
ENSMUSG00000015671	Psma2	-0.0337651	-0.000732767	-0.0634853	0.0199895	0.0779936	0.0549608	0.0295656	0.0401549	-0.161218	-0.0189591
ENSMUSG00000015672	Mrpl32	0.0654543	-0.163435	-0.0090492	-0.0411153	0.148146	-0.0696058	-0.140274	-0.0876439	0.192537	-0.0512282
ENSMUSG00000015697	Setdb1	-0.0171073	-0.0356298	0.0252025	0.00137212	0.0261625	0.0894226	0.108895	0.02995	-0.0360586	0.0666219
ENSMUSG00000015711	Prune	0.0201147	-0.00279009	0.0347827	0.0209037	-0.073011	0.212892	0.178757	0.179115	0.199863	0.133983
ENSMUSG00000015714	Cers2	0.0566791	-0.0233919	-0.285126	-0.0528524	0.304691	0.236911	0.442641	-0.0819508	0.265057	0.393335
ENSMUSG00000015733	Capza2	0.0463567	0.0168513	0.0290842	-0.0219485	-0.0703438	0.11093	0.109895	0.117466	-0.0704955	0.0229975
ENSMUSG00000015747	Vps45	-0.021749	-0.0171974	-0.0183554	0.0273004	0.0300013	0.0855541	0.035892	0.055355	0.00508407	0.0542184
ENSMUSG00000015748	Prpf3	-0.0141112	-0.0208317	-0.016322	0.00319063	0.0480742	-0.0866649	-0.0850701	-0.0278171	-0.0724155	-0.0280496
ENSMUSG00000015749	Anp32e	-0.0333283	-0.0171611	-0.0229001	0.0422533	0.0311363	-0.273445	-0.305507	-0.0786829	-0.250308	-0.406351
ENSMUSG00000015750	Aph1a	0.221352	0.270742	-0.270814	-0.165968	-0.0553118	0.645401	0.825572	0.15947	-0.0739534	0.752911
ENSMUSG00000015757	Ppil4	-0.0362135	-0.0139381	-0.0380963	-0.00776194	0.0960099	-0.0256603	-0.069043	-0.00622225	0.046633	-0.0318854
ENSMUSG00000015766	Eps8	-0.045138	-0.0162401	-0.00407074	0.0330085	0.0324403	-0.260923	-0.268947	-0.240996	-0.257387	-0.305877
ENSMUSG00000015776	Med22	-0.0141343	0.032753	0.208679	0.0610014	-0.288299	0.00335189	0.0563304	-0.039338	0.0242809	0.207423
ENSMUSG00000015790	Surf1	-0.000693583	-0.00959175	-0.0209422	0.0148651	0.0163624	0.00582892	0.0950488	-0.0640124	-0.0819611	-0.122359
ENSMUSG00000015804	Med28	0.111372	0.0247007	-0.0866439	-0.0208783	-0.0285509	-0.00648896	0.0105015	-0.132334	-0.015566	0.0806892
ENSMUSG00000015806	Qdpr	0.0115239	-0.016217	-0.0283927	-0.00754052	0.0406264	0.0327709	-0.0456611	0.0716862	-0.0982917	-0.104044
ENSMUSG00000015829	Tnr	-0.0974133	-0.017724	-0.0354557	-0.0195592	0.170152	-0.092	-0.143858	-0.111573	-0.273295	-0.250786
ENSMUSG00000015837	Sqstm1	0.0156729	-0.0331256	-0.0657548	-0.033175	0.116382	-0.0261557	0.0263512	-0.0967921	-0.0540949	0.0795686
ENSMUSG00000015839	Nfe2l2	0.028376	0.0609782	0.151528	0.0503992	-0.291281	-0.362144	-0.405009	-0.260693	-0.489363	-0.152204
ENSMUSG00000015843	Rxrg	-0.0285702	-0.00698136	-0.211443	0.111067	0.135928	-0.0297085	0.00923476	0.0834988	-0.737637	-0.416574
ENSMUSG00000015846	Rxra	0.0648612	-0.0500352	0.0337784	-0.0134558	-0.0351485	0.0969389	0.167026	0.188931	0.332095	0.196079
ENSMUSG00000015850	Adamtsl4	0.0676417	-0.0241224	-0.0118635	-0.0374525	0.00579669	0.0410997	-0.179203	-0.202932	0.116075	0.163776
ENSMUSG00000015869	Prpsap1	0.0486531	0.0125577	0.0345032	0.0314398	-0.127154	0.0590627	0.0806142	0.0102525	0.0796155	0.0311647
ENSMUSG00000015889	Lta4h	0.0442494	0.0391095	0.0177891	-0.00174443	-0.0994036	0.126723	0.105778	0.119989	0.0840066	0.0293446
ENSMUSG00000015932	Dstn	0.00388262	-0.0500625	0.00144389	0.0411729	0.00356318	-0.0929781	-0.0950951	-0.0300105	-0.160421	-0.0791682
ENSMUSG00000015937	H2afy	0.326635	0.641774	-0.254936	-0.679377	-0.0340969	-0.0774723	-0.0240393	0.481471	-0.345891	0.222857
ENSMUSG00000015943	Bola1	0.117162	-0.0722357	-0.083346	-0.00329253	0.041712	-0.0327027	0.0219903	0.0521445	0.0656169	0.0348666
ENSMUSG00000015944	Gatsl2	0.0635989	0.0357468	0.0905752	-0.0167093	-0.173212	0.0256185	-0.00591765	0.0842845	0.159981	0.0709416
ENSMUSG00000015961	Adss	0.0352011	0.0486535	0.0753626	-0.00840162	-0.150816	0.15652	0.0773779	0.189673	0.282352	0.156409
ENSMUSG00000015971	Actr8	0.0287941	-0.0719807	0.127993	-0.0132837	-0.071523	0.00237783	0.0593578	0.0860231	0.146136	0.0768159
ENSMUSG00000015980	Lrrc27	0.0828794	0.0228624	-0.025639	-0.106953	0.02685	-0.00782045	-0.0692029	0.0634049	-0.0105055	-0.129837
ENSMUSG00000015981	Stk32c	-0.165956	0.0701798	-0.0607529	0.118074	0.0384546	0.0484252	-0.0146801	-0.0184084	0.0831456	-0.0695967
ENSMUSG00000015994	Fnta	-0.0224517	-0.0412112	0.00494112	0.0698816	-0.0111597	0.099038	0.0511153	0.164846	0.0647056	-0.0347773
ENSMUSG00000016018	Skiv2l2	-0.0408696	0.0221882	-0.0160087	0.000905787	0.0337844	0.0469968	0.0384429	0.0740116	0.0422529	0.0128214
ENSMUSG00000016150	Tenm1	0.0314842	0.00995513	0.0673646	-0.0652473	-0.0435566	0.00718009	-0.0135817	-0.113548	0.141464	-0.0453364
ENSMUSG00000016181	Diexf	0.0956309	0.0745796	0.0559801	-0.153297	-0.0728936	0.118858	0.216739	0.1698	0.14409	0.0469302
ENSMUSG00000016252	Atp5e	0.0521903	-0.0664881	0.13425	-0.00977213	-0.11018	-0.086424	-0.187126	-0.0321568	-0.189259	-0.218437
ENSMUSG00000016253	Nelfcd	-0.0714425	0.00519376	0.0154554	0.0481043	0.00268907	-0.110424	-0.092847	0.000405844	-0.051142	-0.11412
ENSMUSG00000016256	Ctsz	0.0183275	-0.130069	0.203822	-0.115882	0.0238015	0.516865	0.598977	0.630323	0.651455	0.627977
ENSMUSG00000016308	Ube2a	-0.11813	0.0411936	-0.151922	0.157773	0.0710852	0.0614825	0.180237	0.0593385	-0.0359001	-0.00634899
ENSMUSG00000016319	Slc25a5	0.0545782	0.0474807	0.0394762	0.0937893	-0.235324	-0.113995	-0.154075	-0.0362119	-0.115177	-0.173876
ENSMUSG00000016344	Ppdpf	-0.0599673	0.121974	-0.0501677	-0.0151053	0.00326598	0.205076	0.0958025	0.0414893	0.407589	0.198334
ENSMUSG00000016349	Eef1a2	-0.027553	-0.0206427	-0.092887	-0.0196499	0.160733	0.0757547	0.105898	0.0357924	-0.189403	-0.165201
ENSMUSG00000016356	Col20a1	-0.028427	0.0853922	-0.0423915	-0.121647	0.107073	-0.161848	-0.296602	-0.0249007	-0.242717	-0.207741
ENSMUSG00000016382	Pls3	-0.00297995	0.0221987	-0.0555407	0.0441953	-0.0078733	0.0394655	0.0374676	-0.00373271	-0.0173106	0.0552907
ENSMUSG00000016386	Mpped2	-0.0789943	0.0463373	-0.0406601	0.0155666	0.0577506	-0.255431	-0.237842	-0.0626977	-0.157163	-0.316127
ENSMUSG00000016409	Nkap	-0.122437	-0.0240765	0.084851	-0.0257881	0.0874509	-0.292243	-0.25447	-0.149277	-0.213293	0.0169776
ENSMUSG00000016477	E2f3	0.106097	-0.128566	-0.186881	0.0926358	0.116714	0.0175342	0.052973	-0.15903	0.0689234	0.212258
ENSMUSG00000016481	Cr1l	0.0185295	0.00804016	-0.140366	0.147377	-0.0335808	0.294434	0.298184	0.315452	0.204453	0.287202
ENSMUSG00000016487	Ppfibp1	-0.130162	-0.275151	0.0461202	0.298195	0.0609987	-0.204638	-0.31106	-0.222332	-0.470972	-0.579461
ENSMUSG00000016495	Plgrkt	0.0295772	-0.0896311	0.0712409	0.0652518	-0.0764388	-0.090452	-0.0101093	-0.0398563	-0.0795071	-0.13174
ENSMUSG00000016503	Gtf3a	-1.00618	-0.0751328	0.215894	-0.616661	1.48208	-0.0629803	-0.362738	0.371559	0.16784	0.516038
ENSMUSG00000016520	Lnx2	-0.0868759	0.249142	-0.116133	-0.236926	0.190793	-0.130555	-0.170956	-0.375082	0.00258902	0.0926488
ENSMUSG00000016528	Mapkapk2	-0.0149926	0.102924	-0.239021	0.0448353	0.106254	0.491737	0.44237	0.286323	0.455424	0.652809
ENSMUSG00000016534	Lamp2	-0.0974065	0.0287505	-0.0762627	0.0932153	0.0517035	0.0690681	0.261595	0.129241	0.178948	0.254984
ENSMUSG00000016541	Atxn10	-0.026825	0.0515838	-0.0388864	0.0535313	-0.0394037	0.0807125	0.0771343	0.0773132	0.0473949	0.0799843
ENSMUSG00000016554	Eif3d	-0.043592	0.00387286	-0.00125151	0.0398947	0.00107589	0.0807541	0.0532038	0.088079	-0.0318311	0.0556442
ENSMUSG00000016619	Nup50	-0.0724313	-0.019215	-0.0763322	-0.023481	0.19146	0.130972	0.13086	0.0505439	0.278247	0.336643
ENSMUSG00000016624	Phf21b	-0.0692333	0.0474924	0.112977	0.0191989	-0.110435	-0.192451	-0.149111	-0.322007	-0.0325689	-0.100217
ENSMUSG00000016637	Ift27	0.220752	0.0509127	-0.103846	-0.000506623	-0.167312	-0.0119086	0.0517511	0.274819	-0.104311	-0.388676
ENSMUSG00000016664	Pacsin2	0.00899253	-0.0157123	-0.0143118	0.0347632	-0.0137317	-0.186122	-0.340661	-0.153162	-0.210322	-0.248567
ENSMUSG00000016757	Ttll12	0.0504946	0.0647007	0.0875358	0.054603	-0.257334	0.170697	0.0580535	0.129628	0.0933672	0.085392
ENSMUSG00000016831	Tox4	0.0358327	0.0121133	0.052334	0.00215123	-0.102431	0.00237799	0.162774	0.148834	0.147444	0.0309174
ENSMUSG00000016921	Srsf6	-0.0498062	0.0530959	-0.0244536	-0.0390974	0.0602614	-0.0204718	0.107338	-0.0367815	-0.0859935	0.0343548
ENSMUSG00000016933	Plcg1	0.0226663	0.0332342	-0.160951	0.0388004	0.0662503	0.114916	0.0727494	0.0305613	0.0349686	0.156957
ENSMUSG00000017009	Sdc4	0.147398	-0.131931	-0.0170423	-0.00230647	0.00388214	0.153942	0.757974	0.0882703	0.281535	0.556964
ENSMUSG00000017119	Nbr1	-0.0674577	0.121963	0.0262856	-0.0718489	-0.00894218	-0.181595	-0.046012	0.0469279	-0.0727912	-0.0611299
ENSMUSG00000017132	Cyth1	-0.0461799	-0.0158916	0.0571715	-0.035448	0.040348	0.0900267	-0.0104803	0.171193	0.0249667	-0.06354
ENSMUSG00000017144	Rnd3	0.0198876	-0.044136	0.000811007	0.211902	-0.188465	-0.100258	-0.273994	-0.177812	-0.335547	-0.385975
ENSMUSG00000017167	Cntnap1	-0.0746098	0.0056626	-0.000530491	-0.0132868	0.0827645	0.0698086	0.044059	0.0528214	-0.0218801	-0.0526268
ENSMUSG00000017176	Nt5c3b	0.0628336	-0.039731	0.0478072	0.0126766	-0.0835864	0.209273	0.217664	0.154912	0.236582	0.167841
ENSMUSG00000017188	Coa3	-0.0155552	-0.0831828	0.075211	-0.019125	0.0426521	0.0525581	0.126641	0.0911465	0.254117	0.128974
ENSMUSG00000017210	Med24	-0.0418796	-0.0413378	-0.000366247	0.0688974	0.0146862	0.0381645	0.0623499	0.0764843	0.0719945	0.123382
ENSMUSG00000017221	Psmd3	0.0200883	0.0532269	-0.00375555	0.0625278	-0.132088	0.109156	0.0795405	0.0801571	0.0245676	0.108156
ENSMUSG00000017264	Exosc10	-0.0289424	-0.0295258	0.0635934	0.0127471	-0.0178723	0.0592894	0.00560183	0.158018	-0.0672765	0.032956
ENSMUSG00000017286	Glod4	-0.0230748	-0.0402228	0.0471699	-0.0360016	0.0521293	-0.0891437	-0.136254	0.0941764	-0.131263	-0.151347
ENSMUSG00000017288	Vps53	0.0133163	0.029316	0.00894794	0.0530066	-0.104587	0.0888798	0.0507564	0.0350195	0.121182	0.123793
ENSMUSG00000017291	Taok1	0.001166	-0.0152372	0.0515234	-0.0427024	0.00525014	-0.0160067	-0.067865	-0.0930276	0.0460607	0.0126026
ENSMUSG00000017307	Acot8	-0.125119	-0.0463587	0.108015	-0.0425362	0.105999	0.356012	0.252634	0.36413	0.449989	0.305282
ENSMUSG00000017314	Mpp2	-0.0582785	-0.00437123	-0.0716724	-0.0215391	0.155861	0.038751	0.0371008	0.0574819	-0.0633842	-0.0386622
ENSMUSG00000017344	Vtn	0.20968	0.117128	-0.0274245	0.132495	-0.431879	1.08707	0.776656	0.956982	1.31035	0.897169
ENSMUSG00000017376	Nlk	-0.0338424	-0.0958261	-0.0583419	0.0233351	0.164675	-0.134191	-0.0929578	-0.0629284	-0.0817111	-0.212633
ENSMUSG00000017390	Aldoc	-0.00706916	0.0468505	-0.0607492	0.057235	-0.0362672	-0.114601	-0.105822	-0.0388811	-0.148821	-0.0340283
ENSMUSG00000017400	Stac2	0.0139222	0.0409279	-0.0511818	-0.0178746	0.0142062	-0.01735	-0.0199564	-0.0387845	0.0318555	-0.031252
ENSMUSG00000017404	Rpl19	0.110683	-0.00884361	0.10323	0.116195	-0.321264	0.0327522	0.127266	-0.0547797	0.00882233	0.054402
ENSMUSG00000017412	Cacnb4	0.174869	0.0766596	-0.153875	-0.0412717	-0.0563828	-0.0852007	0.128189	-0.00931448	-0.143357	-0.0988632
ENSMUSG00000017421	Zfp207	-0.0387828	0.00628756	0.000795789	-0.00938121	0.0410807	-0.0948765	-0.180671	-0.10649	-0.156306	-0.131394
ENSMUSG00000017428	Psmd11	-0.0479239	0.0141151	-0.0326046	0.041071	0.0253423	0.123042	0.0710483	0.0766465	0.120318	0.173636
ENSMUSG00000017478	Zc3h18	-0.0418834	-0.0385388	-0.0170339	-0.0245275	0.121984	0.0919382	0.152599	0.0960896	0.10602	0.128263
ENSMUSG00000017485	Top2b	-0.00304326	-0.15879	0.0517564	-0.115465	0.225542	-0.0921502	0.114908	0.00489018	-0.0860938	0.0132236
ENSMUSG00000017548	Suz12	-0.049559	-0.0234717	0.088399	-0.0771352	0.0617669	0.147552	-0.0445321	-0.0110944	0.202828	0.116862
ENSMUSG00000017561	Crlf3	-0.0153328	0.0174905	-0.00759405	-0.0154096	0.020846	-0.36628	-0.475682	-0.441213	-0.587933	-0.577175
ENSMUSG00000017631	Abr	-0.0601559	0.0367285	0.0349115	-0.0452629	0.0337788	0.0542583	-0.0107639	0.109665	-0.0553862	-0.0363452
ENSMUSG00000017667	Zfp334	-0.0772795	-0.0395237	0.0237144	0.101136	-0.00804747	-0.823222	-0.746887	-0.752544	-0.640149	-0.775327
ENSMUSG00000017670	Elmo2	0.11085	0.179033	0.231521	-0.0593261	-0.462078	-0.0441713	-0.0124873	0.0647102	0.502514	0.0902283
ENSMUSG00000017679	Ttpal	-0.0965536	-0.0144742	0.0442778	-0.04856	0.11531	0.0199978	0.0680138	-0.0020279	0.0105439	-0.108095
ENSMUSG00000017686	Rhot1	0.0911384	-0.0332542	0.149238	0.0913428	-0.298465	-0.402041	-0.540741	-0.384895	-0.334146	-0.465465
ENSMUSG00000017707	Serinc3	-0.0150407	-0.0629019	0.119676	0.0585713	-0.100305	-0.272869	-0.458924	-0.0513815	-0.300201	-0.34224
ENSMUSG00000017715	Pgs1	-0.0162712	0.0509879	0.0435037	-0.0453952	-0.0328252	0.047463	0.0339015	-0.0514017	0.114947	0.0902469
ENSMUSG00000017721	Pigt	-0.000735677	0.0237971	0.0194402	0.0234667	-0.0659683	0.00442931	0.00151854	0.00269073	0.00630535	0.074518
ENSMUSG00000017734	Dbndd2	0.0591752	-0.0762892	0.128056	-0.0234283	-0.0875142	0.271181	0.12201	0.0760436	0.0757733	0.0311801
ENSMUSG00000017737	Mmp9	-0.103808	0.0431439	0.173992	-0.0164207	-0.0969066	-0.126279	-0.312115	-0.16013	0.100735	-0.138866
ENSMUSG00000017740	Slc12a5	-0.0725059	0.0046576	-0.00201186	-0.0158539	0.085714	0.0709968	0.109633	0.0330549	0.0392099	0.0815056
ENSMUSG00000017754	Pltp	0.116841	-0.00787047	0.0629409	-0.152847	-0.0190639	0.5913	0.297267	0.474282	0.704309	0.309333
ENSMUSG00000017756	Slc12a7	-0.0159902	0.0396868	0.0142768	0.0579428	-0.0959162	0.180913	0.205505	0.0300328	0.193202	0.446952
ENSMUSG00000017760	Ctsa	-0.0295766	0.0860226	0.0250872	0.0562291	-0.137762	0.0940372	0.247288	0.160009	0.00850615	-0.0439204
ENSMUSG00000017764	Zswim1	0.0282251	0.129363	0.297513	0.054881	-0.509983	-0.255877	-0.325563	-0.0521782	0.633863	-0.026968
ENSMUSG00000017765	Slc12a4	0.169652	0.0616591	0.020246	-0.0844806	-0.167076	-0.0115312	-0.0769256	-0.0558284	-0.0320051	-0.0385897
ENSMUSG00000017776	Crk	-0.158486	-0.00183542	-0.0232538	0.159882	0.0236934	0.0262292	0.0727247	-0.0439074	0.106414	-0.000547318
ENSMUSG00000017778	Cox7c	0.297231	0.138214	0.120157	-0.164885	-0.390716	0.0968824	0.070488	0.00144704	-0.391841	-0.0959585
ENSMUSG00000017781	Pitpna	0.0551467	0.0184434	-0.0211458	-0.0217747	-0.0306696	-0.0501815	-0.0770937	-0.0315004	-0.161568	-0.153845
ENSMUSG00000017802	Fam134c	-0.00889236	-0.145937	-0.0351719	0.0850051	0.104996	0.236501	0.283909	0.333533	0.189039	0.04018
ENSMUSG00000017831	Rab5a	-0.0273083	0.0201847	-0.0317325	0.0435782	-0.00472205	-0.0246876	-0.0494963	-0.0364961	-0.19831	-0.0973529
ENSMUSG00000017837	Nkiras2	0.0187417	-0.0628277	0.0746262	-0.00834039	-0.0221998	-0.335105	-0.151439	-0.378572	-0.269729	-0.206552
ENSMUSG00000017843	Ppp2r5c	0.0127047	0.00198486	-0.0531237	0.00504784	0.0333863	0.31453	0.219342	0.239037	0.240856	0.183433
ENSMUSG00000017858	Ift52	0.0130437	-0.0974388	0.109607	0.136657	-0.161869	0.00869576	0.041532	0.28204	-0.00822209	0.000403544
ENSMUSG00000017943	Gdap1l1	-0.0759568	-0.0138698	-0.112107	-0.00505247	0.206986	0.0754766	-0.00264191	-0.00374749	-0.11346	-0.0797993
ENSMUSG00000017999	Ddx27	-0.12749	-0.18036	0.621191	-0.40866	0.0953186	-0.0354286	-0.0512997	-0.248422	-0.0461831	-0.126946
ENSMUSG00000018001	Cyth3	-0.0395841	0.00731898	-0.159513	0.0791038	0.112674	0.0399919	-0.048205	-0.0963129	0.020264	-0.0656844
ENSMUSG00000018012	Rac3	0.0943808	-0.11093	-0.0993571	0.0876256	0.0282805	0.204693	0.112715	-0.00661882	0.137621	0.0747465
ENSMUSG00000018040	Rrp7a	-0.0770016	0.0776752	0.0593871	-0.134386	0.0743255	-0.398483	-0.203458	-0.261124	-0.16057	-0.236917
ENSMUSG00000018042	Cyb5r3	0.00588446	-0.0302222	-0.0358501	0.0243737	0.0358141	0.135196	0.292686	0.123883	0.0419668	0.249011
ENSMUSG00000018068	Ints2	-0.201894	0.0790717	-0.117628	0.0440807	0.196369	0.170199	0.0662334	0.344752	0.0719646	-0.099955
ENSMUSG00000018143	Mafk	-0.0321838	-0.0441023	-0.0143486	0.120627	-0.0299924	0.0920736	0.156658	0.200444	0.205278	0.258253
ENSMUSG00000018160	Med1	0.00484073	-0.0614785	0.0559727	0.0657123	-0.0650473	0.0610022	0.215399	0.153832	0.0653716	-0.0223484
ENSMUSG00000018171	Vmp1	0.133705	0.0846573	0.0906804	-0.0671278	-0.241915	0.232359	0.055306	0.0599502	0.318376	0.282495
ENSMUSG00000018189	Uchl5	-0.0343044	0.0133866	0.0437826	0.051954	-0.0748188	-0.0122763	0.0127579	0.0241377	0.0745067	0.0362305
ENSMUSG00000018196	Glrx2	0.0424781	-0.264258	0.181105	-0.153186	0.19386	-0.024063	-0.499113	-0.323147	-0.500279	-0.344392
ENSMUSG00000018199	Trove2	-0.00923931	-0.015597	0.0335487	-0.00323838	-0.00547395	-0.349944	-0.491316	-0.38412	-0.36432	-0.474058
ENSMUSG00000018209	Stk4	0.0195434	-0.00959428	-0.000855838	0.0415946	-0.0506879	0.207262	0.260708	0.240093	0.140391	0.174018
ENSMUSG00000018286	Psmb6	-0.0126955	0.0543803	-0.0258726	0.0128313	-0.0286435	0.0589577	-0.0140385	0.0692333	0.095974	0.082447
ENSMUSG00000018287	Spag7	0.0534179	0.0260931	-0.0708837	-0.0188019	0.0101746	-0.0786165	-0.0555051	-0.0667959	-0.225616	-0.227599
ENSMUSG00000018293	Pfn1	0.00957992	0.0123411	0.0295764	-0.0268445	-0.024653	0.17241	0.272384	0.175659	0.133354	0.242238
ENSMUSG00000018322	Tomm34	-0.0486734	0.0247948	0.0534734	-0.0375167	0.0079219	0.125866	0.173463	0.0843453	0.118529	0.168684
ENSMUSG00000018326	Ywhab	0.00399784	-0.0976815	-0.0591506	0.023889	0.128945	0.190832	0.167024	0.170476	-0.058453	0.00839736
ENSMUSG00000018334	Ksr1	0.0590233	0.042594	0.00710376	0.0334229	-0.142144	0.0691987	0.0655433	0.00740816	0.121299	0.128722
ENSMUSG00000018339	Gpx3	0.0138595	0.454535	-0.0600773	-0.115722	-0.292595	-0.0504563	0.27284	-0.151408	-0.299271	0.225199
ENSMUSG00000018340	Anxa6	-0.0578808	0.0294734	-0.0709113	0.00257396	0.0967447	0.308565	0.494363	0.297589	0.285683	0.440643
ENSMUSG00000018363	Smurf2	0.0377895	0.0497158	0.0053069	-0.0650828	-0.0277294	0.082471	-0.0346817	0.0361201	0.0374971	0.101319
ENSMUSG00000018377	Vezf1	-0.00216573	-0.064555	-0.0175436	-0.0460232	0.130288	-0.170957	-0.213098	-0.0895864	-0.214689	-0.306645
ENSMUSG00000018378	Cuedc1	-0.109668	-0.144698	0.0295114	0.0603811	0.164473	0.0790469	0.0357861	-0.0467451	0.164059	0.0695105
ENSMUSG00000018379	Srsf1	-0.0338345	-0.0685247	-0.0640906	-0.0330508	0.199501	-0.101649	-0.0491779	0.0406302	-0.326638	-0.161875
ENSMUSG00000018395	Kif3a	-0.0197566	0.00565145	0.0216906	0.0344672	-0.0420527	-0.373418	-0.462574	-0.446526	-0.40377	-0.406249
ENSMUSG00000018398	Sept8	-0.0720073	0.0288998	-0.0263587	0.0583687	0.0110975	0.059896	0.142357	0.0608322	0.127455	0.157707
ENSMUSG00000018411	Mapt	0.0173983	0.00314322	-0.0681	-0.0525692	0.100128	0.0300542	0.00886767	0.0159718	-0.0403692	-0.0570195
ENSMUSG00000018412	Kansl1	-0.103963	-0.147697	0.135939	-0.0249901	0.140712	0.0529397	0.041502	0.0238445	0.0704108	-0.101491
ENSMUSG00000018417	Myo1b	0.132845	0.0872078	-0.0571696	-0.0539693	-0.108914	-0.0416118	0.0383189	-0.0355861	-0.231724	0.18527
ENSMUSG00000018425	Dhx40	-0.00508891	0.0527571	-0.0718388	0.0812065	-0.0570359	0.0214245	0.0542141	0.106647	0.135966	-0.0736446
ENSMUSG00000018428	Akap1	-0.088768	-0.0270759	0.070246	0.0762154	-0.0306175	0.353054	0.256549	0.350844	0.417811	0.220237
ENSMUSG00000018446	C1qbp	-0.0476296	-0.0295143	0.0273884	0.078555	-0.0287995	-0.184798	-0.167409	-0.0623556	-0.144115	-0.184637
ENSMUSG00000018470	Kcnab3	-0.101839	0.0786851	-0.0416196	-0.0199652	0.0847384	0.463921	0.467234	0.439763	0.206545	0.203487
ENSMUSG00000018474	Chd3	-0.0174787	0.0405634	0.0331059	0.0339478	-0.0901383	-0.0863043	-0.153256	0.112556	-0.171232	-0.0237421
ENSMUSG00000018476	Kdm6b	0.049219	-0.0745881	-0.0801194	0.157872	-0.0523838	0.0582864	0.0319174	0.0575676	0.0790229	0.264519
ENSMUSG00000018481	Appbp2	0.0355518	0.0215977	0.00351698	-0.00248993	-0.0581765	0.0939431	0.059762	-0.0454029	0.088265	0.0536476
ENSMUSG00000018501	Ncor1	0.0180896	0.000685286	0.144692	-0.0272776	-0.13619	-0.272153	-0.142147	-0.12393	0.28216	0.0579213
ENSMUSG00000018509	Cenpv	-0.00360878	-0.0325634	-0.0433433	-0.101562	0.181078	-0.180442	0.0666613	-0.109955	-0.200421	-0.0298219
ENSMUSG00000018537	Pcgf2	-0.0815585	-0.00237064	-0.0176742	0.0228317	0.0787717	0.149099	0.38358	-0.0741555	0.19011	0.0440927
ENSMUSG00000018541	Cwc25	0.142749	0.0897107	0.128568	-0.09507	-0.265958	-0.247199	-0.155834	-0.0560789	0.384897	0.0635775
ENSMUSG00000018547	Pip4k2b	-0.0964221	-0.0516152	-0.043859	0.0171425	0.174754	0.0692057	0.0420433	0.0393155	-0.26357	-0.0628216
ENSMUSG00000018554	Ybx2	0.0711209	0.135174	-0.0887747	0.177168	-0.294688	-0.309995	-0.382778	0.0434367	-0.656797	-0.591942
ENSMUSG00000018565	Elp5	-0.0672996	-0.042416	0.141312	0.0511605	-0.0827566	-0.108727	0.0405752	-0.270647	0.248357	0.183675
ENSMUSG00000018567	Gabarap	0.0242475	0.0975271	-0.105767	-0.00309412	-0.0129139	0.13822	0.0445384	0.216876	0.0113136	0.207347
ENSMUSG00000018572	Phf23	0.00127773	0.188873	0.0659887	-0.102996	-0.153144	0.0923062	0.392621	0.265184	0.275842	0.167696
ENSMUSG00000018574	Acadvl	0.0574947	-0.0336711	0.0699448	0.0783666	-0.172135	-0.0331951	0.0591523	-0.0346651	0.076247	0.182268
ENSMUSG00000018583	G3bp1	0.00988875	-0.0226767	0.0113851	0.0578375	-0.0564346	0.0750979	0.0944	0.0639183	0.0675107	0.107178
ENSMUSG00000018585	Atox1	0.0969031	-0.196825	-0.338331	-0.0543158	0.492569	0.229243	0.280634	0.296865	0.230469	0.0935493
ENSMUSG00000018589	Glra2	0.111939	0.213328	-0.171468	-0.133073	-0.0207266	0.0503221	0.405853	0.109481	-0.121992	0.0942524
ENSMUSG00000018593	Sparc	0.0831343	-0.0363675	-0.0595361	-0.0897962	0.102565	0.327883	0.421796	0.421567	0.37013	0.744374
ENSMUSG00000018604	Tbx3	0.00258302	0.136641	0.259716	-0.0783243	-0.320616	-0.0457701	0.138183	0.266955	0.534719	0.247127
ENSMUSG00000018634	Crhr1	-0.0403771	0.0806843	0.0646848	-0.305935	0.200943	0.243515	0.183156	0.00606372	-0.290835	-0.262309
ENSMUSG00000018659	Pnpo	0.00524438	-0.0569542	-0.0287933	0.0572997	0.0232035	0.270197	0.211914	0.247397	0.111689	0.182891
ENSMUSG00000018661	Cog1	0.0258071	0.046623	0.00761926	0.0304172	-0.110467	0.146148	0.174063	0.117303	0.287145	0.254855
ENSMUSG00000018666	Cbx1	0.103044	0.0140913	-0.0657664	-0.252803	0.201434	-0.364585	-0.262102	-0.308777	-0.44391	-0.346983
ENSMUSG00000018669	Cdk5rap3	0.0405255	-0.0412437	-0.0126398	0.069839	-0.056481	-0.0434981	-0.00325682	-0.00521297	0.0176788	0.075812
ENSMUSG00000018678	Sp2	-0.0670701	-0.0701402	-0.0230826	0.0128764	0.147417	-0.263784	-0.226077	-0.227363	-0.257349	-0.254924
ENSMUSG00000018697	Aatf	-0.0122132	-0.288773	0.291706	-0.00615964	0.0154399	-0.263067	-0.110149	-0.307536	-0.0948554	0.0204944
ENSMUSG00000018707	Dync1h1	-0.00233126	-0.00773827	0.0146557	0.0679826	-0.0725688	-0.0604486	-0.0882055	-0.0463093	-0.0769168	-0.0820305
ENSMUSG00000018733	Pex12	-0.0274876	-0.0405756	-0.0540218	0.0447795	0.0773055	-0.104079	0.148297	-0.11276	0.0179312	-0.0643204
ENSMUSG00000018736	Ndel1	-0.0511424	-0.0488267	-0.0258914	0.0387625	0.087098	-0.0328183	-0.0750842	-0.0281811	0.0369877	-0.0958165
ENSMUSG00000018740	Slc25a35	0.125812	0.0237123	0.037824	0.0255537	-0.212902	0.0170075	-0.0340082	0.0253102	-0.140152	-0.165306
ENSMUSG00000018750	Zbtb4	0.0392729	0.0510687	0.172084	0.0773491	-0.339775	-0.0549778	-0.0845768	-0.0170431	0.58552	0.327718
ENSMUSG00000018761	Mpdu1	-0.0176456	0.0597848	0.0267431	-0.00678247	-0.0620999	-0.0130997	-0.053647	0.123534	-0.0814825	-0.00642344
ENSMUSG00000018765	Fxr2	-0.00145552	0.0217359	0.00174107	0.0617986	-0.0838201	-0.0737969	-0.114084	-0.0643184	-0.0186447	-0.0459583
ENSMUSG00000018796	Acsl1	0.00850748	-0.044997	0.0568635	0.0355542	-0.0559281	0.289335	0.231079	0.335847	0.313129	0.267413
ENSMUSG00000018800	Abca5	0.188226	0.00711959	0.306069	0.129119	-0.630534	-0.178386	0.0362259	-0.100664	0.496471	0.315578
ENSMUSG00000018820	Zfyve27	-0.158009	-0.0798052	0.1269	0.0324831	0.078432	-0.326026	0.774032	-0.0123224	-0.713136	-0.0521595
ENSMUSG00000018848	Rars	-0.0162592	-0.0307451	0.0424222	0.0219883	-0.0174062	0.208045	0.163826	0.177923	0.13299	0.138616
ENSMUSG00000018849	Wwc1	0.048708	0.0604203	0.121254	-0.254201	0.0238181	-0.294205	-0.058129	-0.40588	-0.243281	-0.203651
ENSMUSG00000018858	Ict1	-0.00454321	-0.00536161	0.256444	-0.0685902	-0.177949	0.0530709	-0.0666685	0.0505194	0.123359	0.0270685
ENSMUSG00000018861	Fdxr	0.0159839	0.0197149	-0.0667585	0.0203927	0.0106671	-0.133524	-0.0855254	-0.0924925	-0.00113857	-0.0600174
ENSMUSG00000018865	Sult4a1	-0.00465206	0.068132	0.044018	0.0169493	-0.124447	-0.0581511	-0.118577	0.0315161	0.0380679	-0.164817
ENSMUSG00000018882	Mrpl45	-0.0269362	0.0188183	0.0190406	0.0505373	-0.0614599	0.00305642	-0.0535739	0.00840856	0.0885954	-0.0248832
ENSMUSG00000018900	Slc22a5	0.000810147	0.363795	0.0961504	0.265094	-0.72585	-0.0667385	-0.200725	-0.0643868	0.241767	0.101403
ENSMUSG00000018909	Arrb1	0.0277893	0.0206494	0.00993584	-0.0395273	-0.0188472	0.131041	-0.00206762	0.121285	-0.0738968	-0.068329
ENSMUSG00000018920	Cxcl16	0.163933	0.289112	-0.404145	-0.227159	0.178259	0.291519	-0.148442	-0.0302867	0.509456	0.341149
ENSMUSG00000018921	Pelp1	0.276529	0.0113929	0.0311685	-0.196904	-0.122186	0.333437	0.0924425	0.37388	-0.00762118	0.093212
ENSMUSG00000018923	Med11	0.0746457	-0.0236217	0.194225	-0.0142732	-0.230976	-0.07291	-0.0166875	0.195064	0.0541172	0.22382
ENSMUSG00000018931	Natd1	-0.00821052	-0.0898604	-0.102905	0.148956	0.05202	-0.162498	-0.201539	0.0979349	-0.501839	-0.128432
ENSMUSG00000018932	Map2k3	0.0914038	0.0500586	-0.00733569	-0.0195484	-0.114578	0.00758887	0.0362773	0.071454	0.0263646	0.0344673
ENSMUSG00000018965	Ywhah	-0.0389802	-0.0342369	-0.0724524	0.0163215	0.129348	0.112417	0.116647	0.141033	-0.196733	0.0110379
ENSMUSG00000018974	Sart3	-0.0316552	-0.00347332	-0.017882	0.0143728	0.0386378	0.0493001	0.0240329	0.0152345	0.00964664	0.0183997
ENSMUSG00000018995	Nars2	-0.147931	-0.0861496	0.126319	-0.0805981	0.188359	-0.276798	-0.3394	-0.210127	-0.138323	-0.277511
ENSMUSG00000018999	Slc35b4	-0.0868458	0.00904512	-0.070504	0.0653843	0.0829204	0.0476342	0.0696899	0.338607	-0.371209	-0.180673
ENSMUSG00000019039	Dalrd3	-0.0273127	0.18352	-0.138959	0.158799	-0.176048	-0.24512	0.0308218	-0.495154	-0.00720952	-0.0589115
ENSMUSG00000019054	Fis1	-0.0505763	-0.0435941	-0.0230906	0.0779896	0.0392715	-0.0881787	-0.0221396	-0.0305537	0.0239993	-0.0648952
ENSMUSG00000019055	Plod1	-0.18885	-0.145345	0.0896279	-0.0473681	0.291936	0.222594	-0.0262315	0.867758	0.0841631	1.05107
ENSMUSG00000019082	Slc25a22	-0.0610882	-0.0338179	0.0248236	0.0664535	0.00362912	-0.0716215	-0.0796806	-0.1132	-0.110834	-0.146521
ENSMUSG00000019087	Atp6ap1	-0.0418167	0.055915	-0.0849404	0.0795046	-0.0086625	-0.049125	-0.0116864	-0.00414069	-0.352487	-0.128665
ENSMUSG00000019124	Scrn1	-0.00969174	-0.0412877	-0.0436481	0.00865325	0.0859743	0.0456953	-0.0294026	0.0959259	0.0147428	-0.0922024
ENSMUSG00000019139	Isyna1	0.164555	0.0063157	0.0159821	-0.00122556	-0.185628	0.114806	0.186908	0.20361	0.235554	0.162197
ENSMUSG00000019143	Hars2	0.0309324	-0.064387	0.0708916	0.0414979	-0.0789348	-0.179629	-0.201388	-0.220433	-0.188652	-0.136747
ENSMUSG00000019146	Cacng2	-0.0322773	-0.0710238	0.0429692	-0.0184387	0.0787706	0.0994178	-0.151604	0.145945	0.187053	-0.0519393
ENSMUSG00000019158	Tmem160	0.0924049	-0.05466	-0.157397	0.0887544	0.0308975	-0.0632553	-0.223675	-0.311323	-0.277386	-0.353751
ENSMUSG00000019173	Rab5c	-0.0937464	-0.00636709	-0.0182108	0.0433175	0.0750067	0.100632	0.157204	0.0815109	0.0833769	0.0871669
ENSMUSG00000019179	Mdh2	0.018034	-0.0182795	0.0261549	0.0191022	-0.0450115	-0.0618154	-0.126625	0.00129083	-0.0318989	-0.171181
ENSMUSG00000019188	H13	-0.128114	0.101459	0.0710037	-0.0138671	-0.0304812	-0.0623074	0.073582	0.0305478	-0.231083	0.0227976
ENSMUSG00000019194	Scn1b	-0.00949952	0.00629423	-0.0951902	-0.0637466	0.162142	-0.209978	0.0687541	-0.494612	-0.441741	-0.229066
ENSMUSG00000019210	Atp6v1e1	-0.0290102	-0.0407396	-0.0322543	0.0329474	0.0690567	-0.208261	-0.165212	-0.156784	-0.289119	-0.230365
ENSMUSG00000019232	Etnppl	0.0381438	0.138138	-0.0752796	0.130481	-0.231483	-0.318713	-0.269254	-0.113538	-0.118855	-0.45463
ENSMUSG00000019254	Ppp1r12c	0.083556	0.00191502	-0.0423402	-0.0481047	0.00497391	0.0435257	0.121292	0.00677557	0.0748888	0.0273541
ENSMUSG00000019256	Ahr	0.25413	-0.208383	0.618998	-0.340354	-0.324392	-0.351596	-0.409441	-0.74653	-0.480253	-0.394889
ENSMUSG00000019261	Map1s	0.00750932	-0.0161984	0.00739743	0.086533	-0.0852414	0.118654	0.156124	0.105257	0.158271	0.0905342
ENSMUSG00000019297	Nop9	0.0338072	0.00298218	-0.0238735	-0.0483607	0.0354448	-0.01636	-0.117413	-0.105334	0.0761913	-0.124225
ENSMUSG00000019302	Atp6v0a1	-0.112679	0.0258877	-0.0135742	0.0537138	0.0466516	-0.198294	-0.162848	-0.265315	-0.27686	-0.171394
ENSMUSG00000019338	Zfp687	0.00265882	0.0229017	-0.0212853	-0.0414479	0.0371728	0.0321676	-0.061383	0.00687109	0.116394	0.185294
ENSMUSG00000019362	D8Ertd738e	0.0526607	-0.0241209	0.0121398	-0.0213673	-0.0193122	-0.216517	-0.213825	-0.0627087	-0.2847	-0.348251
ENSMUSG00000019373	Cops3	-0.0194891	-0.0276681	0.0150991	0.0197562	0.0123019	-0.0246473	-0.0585298	-0.029803	-0.170425	-0.0816301
ENSMUSG00000019428	Fkbp8	-0.0460931	-0.0340753	-0.0231002	-0.0105125	0.113781	0.124343	0.0822331	0.0517752	0.0147916	0.0271645
ENSMUSG00000019432	Ddx39b	-0.0508924	-0.004821	-0.00394794	0.0179035	0.0417578	-0.0847882	-0.0700109	-0.0252225	-0.151788	-0.164313
ENSMUSG00000019433	Gipc1	0.0184544	-0.00601825	0.0113474	0.0266844	-0.050468	-0.168242	-0.196188	-0.172541	-0.0896095	-0.130781
ENSMUSG00000019461	Plscr3	-0.196044	0.18831	-0.0358685	-0.0862817	0.129885	-0.276061	-0.18638	-0.220226	0.0241001	-0.159724
ENSMUSG00000019467	Arhgef25	-0.0670839	0.0156522	-0.0900201	0.0598805	0.0815712	0.139686	0.0785846	0.115953	-0.35154	-0.194837
ENSMUSG00000019470	Xab2	-0.0775687	-0.0149897	-0.0297218	-0.0274741	0.149754	0.0201715	0.050611	0.0923059	-0.0508536	-0.00150056
ENSMUSG00000019471	Cdc37	-0.0258244	-0.00915952	-0.0341111	0.00400637	0.0650887	0.0207264	0.0245404	0.0247439	-0.0619076	-0.0245697
ENSMUSG00000019478	Rab4a	0.0141042	0.0879706	-0.0274229	-0.0407787	-0.0338732	-0.0607441	-0.0510904	-0.11137	0.0479922	-0.0373755
ENSMUSG00000019487	Trip10	0.0113813	0.0577393	0.0110441	0.0660568	-0.146221	0.28641	0.264025	0.308191	0.383292	0.293246
ENSMUSG00000019494	Cops6	-0.0260494	-0.027274	0.0594398	0.00933349	-0.0154499	0.019348	-0.0567905	0.0243088	0.0364532	-0.0187315
ENSMUSG00000019528	Gyg	-0.0284848	0.0248503	0.000283151	-0.0221536	0.025505	0.107931	0.0695149	0.0845094	0.0443662	0.103681
ENSMUSG00000019564	Arid3a	0.0614855	0.029309	0.158019	0.0149403	-0.263753	-0.175437	0.0976183	-0.0867712	0.348899	0.0828207
ENSMUSG00000019578	Ubxn6	0.0245168	0.00558537	-0.0232819	0.0187269	-0.0255472	-0.0520068	-0.0513459	-0.0420361	-0.0106299	-0.05684
ENSMUSG00000019579	D17Wsu104e	-0.0290833	-0.0494477	-0.0440334	0.0128296	0.109735	0.0619722	0.0764053	-0.0142019	-0.0658137	0.0679793
ENSMUSG00000019659	Ccdc12	0.00888825	-0.00590661	-0.0609196	-0.000177768	0.0581157	-0.218302	-0.263872	-0.139297	-0.216388	-0.306915
ENSMUSG00000019689	1110001J03Rik	0.167423	0.0272534	-0.433434	0.25399	-0.0152329	0.26561	0.206284	0.0739016	-0.632489	0.16623
ENSMUSG00000019699	Akt3	0.0269594	-0.0193197	-0.0231142	0.0545467	-0.0390721	-0.0269416	0.110103	0.0336853	0.0488274	-0.0406228
ENSMUSG00000019710	Mrpl24	0.00825771	0.00810315	-0.00301224	0.0763297	-0.0896783	0.00236416	0.00472725	0.0230963	0.310264	0.135975
ENSMUSG00000019715	Gle1	0.095391	-0.0508679	0.0371486	-0.127216	0.0455443	-0.10739	0.0170792	-0.0291781	0.0674532	-0.127473
ENSMUSG00000019726	Lyst	-0.0932354	0.000895735	0.0196526	0.046458	0.0262291	0.0465843	-0.0451317	0.0110978	0.0536643	-0.031159
ENSMUSG00000019738	Polr2i	0.0561158	0.0067854	0.135558	-0.0708814	-0.127578	-0.09311	-0.128943	-0.0276359	0.119123	0.0816167
ENSMUSG00000019763	Rmnd1	-0.040696	0.0109246	0.0684378	0.0745923	-0.113259	-0.138243	-0.122457	-0.0872201	-0.0820023	-0.140447
ENSMUSG00000019768	Esr1	-0.00212531	0.0902797	0.0905161	-0.0652984	-0.113372	1.89347	1.79462	1.88455	1.97941	1.84236
ENSMUSG00000019775	Rgs17	-0.0433329	-0.0765779	-0.0602504	0.0201686	0.159993	-0.243768	-0.198617	-0.129931	-0.569866	-0.4996
ENSMUSG00000019777	Hdac2	-0.0497417	0.037507	-0.00313157	-0.00298236	0.0183487	0.11856	0.0337495	0.0806987	-0.020302	-0.00416948
ENSMUSG00000019782	Rwdd1	0.0449376	0.0746149	-0.075894	0.0275282	-0.0711866	0.186453	0.135146	0.239655	0.0418386	0.129501
ENSMUSG00000019790	Stxbp5	-0.00985187	-0.00755639	-0.00913094	0.0266854	-0.000146208	0.138715	0.144043	0.117142	0.0807499	0.112306
ENSMUSG00000019791	Hint3	0.0245346	-0.0388173	-0.124584	-0.0539489	0.192816	-0.154139	-0.263227	-0.164425	-0.301141	-0.32876
ENSMUSG00000019792	Trmt11	0.0511623	0.0576608	0.100858	0.0115741	-0.221255	0.0296303	-0.0351876	-0.115895	0.316819	0.205185
ENSMUSG00000019795	Pcmt1	0.0197353	-0.0229299	-0.00802799	-0.0281567	0.0393793	-0.112992	-0.103138	-0.0774747	-0.168032	-0.16789
ENSMUSG00000019796	Lrp11	0.0584525	-0.126797	0.174621	-0.0155392	-0.0907382	0.19988	0.250956	0.232986	0.723493	0.444336
ENSMUSG00000019797	1700021F05Rik	0.0212936	-0.108873	0.0933081	-0.00766025	0.00193147	-0.244454	-0.22189	-0.196003	-0.154721	-0.23174
ENSMUSG00000019802	Sec63	-0.00680701	-0.0220628	0.0371638	0.0724168	-0.0807109	0.115336	0.189186	0.119571	0.178288	0.215602
ENSMUSG00000019803	Nr2e1	0.0396771	0.0770527	0.105608	-0.143931	-0.0784071	0.0881885	0.133504	-0.0934971	0.240703	0.303589
ENSMUSG00000019804	Snx3	0.0533981	0.052409	-0.0950847	0.00300244	-0.0137248	0.252982	0.321392	0.259902	0.236702	0.279149
ENSMUSG00000019806	Aig1	0.179748	0.0396212	0.319679	-0.368764	-0.170285	-0.0699844	0.115336	0.0283087	0.0238796	-0.137579
ENSMUSG00000019808	Adat2	0.000360481	-0.0524451	0.0562786	-0.00220646	-0.00198747	0.0392394	0.0800244	-0.00961675	0.0824121	0.0185248
ENSMUSG00000019809	Pex3	-0.067044	0.040701	0.0521024	-0.0696561	0.0438968	0.134696	0.222609	0.0774822	-0.063592	-0.0143401
ENSMUSG00000019814	Ltv1	-0.138033	-0.00414059	-0.0690232	0.165239	0.0459578	0.0699021	-0.0631711	0.225285	0.0759829	0.0927116
ENSMUSG00000019820	Utrn	-0.0264083	-0.0154046	-0.0323261	0.0209745	0.0531644	-0.0308075	-0.0063091	-0.0612684	0.00568245	0.0466224
ENSMUSG00000019822	Smpd2	0.0312125	0.00194908	0.017888	-0.00657627	-0.0444734	-0.105573	-0.094891	-0.00187023	-0.0536507	-0.0864172
ENSMUSG00000019828	Grm1	0.0409218	0.0199439	0.00530869	0.00348416	-0.0696586	0.147343	0.123161	0.0889445	0.126522	0.0799662
ENSMUSG00000019831	Wasf1	-0.0848899	0.0262433	-0.0485967	-0.0128112	0.120055	0.13745	0.112321	0.123964	0.0349784	-0.0186437
ENSMUSG00000019837	Gtf3c6	-0.024553	-0.0421245	0.00620787	0.0223198	0.0381499	0.0823336	0.0289082	0.0366239	-0.113862	0.052172
ENSMUSG00000019841	Rev3l	-0.132447	0.0144521	-0.324579	0.303483	0.139091	-0.250872	0.0282893	-0.13873	0.271161	-0.278303
ENSMUSG00000019843	Fyn	-0.00805921	-0.0108398	-0.0491086	0.046411	0.0215966	0.0336598	0.0381614	-0.0469113	0.0462955	0.0444123
ENSMUSG00000019845	Tube1	-0.0615553	-0.057532	0.0558412	-0.0137067	0.0769528	-0.462269	-0.3433	-0.226928	-0.063753	-0.495653
ENSMUSG00000019849	Prep	0.0182711	0.00269466	-0.0207277	-0.0186393	0.0184012	-0.0423009	-0.113167	-0.0250519	-0.117241	-0.130335
ENSMUSG00000019850	Tnfaip3	0.0399432	0.000382003	0.0385658	0.0456684	-0.124559	-0.738466	-1.05139	-0.633517	-0.666115	-0.87574
ENSMUSG00000019852	D10Bwg1379e	-0.0268594	0.0902444	0.0242193	0.0356771	-0.123282	-0.0396086	-0.0146834	0.0349302	0.0725288	-0.0447549
ENSMUSG00000019854	Reps1	-0.00266934	-0.000640695	-0.0123244	0.0309661	-0.0153318	0.0250623	-0.0168251	-0.0447645	0.0333373	0.00712944
ENSMUSG00000019856	Fam184a	-0.0513579	-0.0974916	-0.00657087	-0.00678479	0.162205	-0.0821519	0.0184538	-0.105062	-0.0484131	-0.0760711
ENSMUSG00000019857	Asf1a	-0.0431066	0.0662462	-0.0689318	0.105792	-0.0599997	-0.235596	-0.290485	-0.26559	-0.208235	-0.269342
ENSMUSG00000019861	Gopc	-0.0227895	0.13613	-0.0505623	0.0303593	-0.0931379	-0.0197522	-0.058534	-0.106309	-0.000202817	0.381925
ENSMUSG00000019863	Qrsl1	-0.005121	-0.040607	0.0984167	-0.0317369	-0.0209518	0.0159801	-0.0378108	-0.0400577	0.120737	0.0610336
ENSMUSG00000019864	Rtn4ip1	-0.126454	-0.00617384	-0.0711891	0.101013	0.102803	-0.0855307	-0.186426	-0.0997594	-0.216427	-0.260322
ENSMUSG00000019868	Vta1	-0.0441781	-0.0384662	-0.0669627	-0.0242915	0.173899	0.016986	-0.0248507	-0.04124	-0.295494	-0.195944
ENSMUSG00000019873	Reep3	0.0367039	0.0832969	0.0960492	-0.029449	-0.186601	-0.411885	-0.325303	-0.272618	0.269137	-0.231503
ENSMUSG00000019877	Serinc1	0.00785428	0.0246317	-0.0528561	-0.041747	0.0621171	-0.0359438	0.117801	0.0243462	0.0217103	0.0478701
ENSMUSG00000019883	Echdc1	0.0736356	0.0193567	-0.00699447	0.0162147	-0.102213	-0.23192	-0.216757	-0.189711	-0.14469	-0.231463
ENSMUSG00000019889	Ptprk	0.0249656	0.0362139	-0.11839	-0.119853	0.177064	0.173024	0.179606	0.722941	0.00541818	1.079
ENSMUSG00000019897	Ccdc59	-0.0398832	0.00189951	0.125813	-0.0394999	-0.0483291	-0.0381068	-0.0512087	0.118027	0.044252	0.00334733
ENSMUSG00000019906	Lin7a	-0.0320584	0.0121949	-0.105532	-0.00229925	0.127694	0.0583273	0.0683989	0.11009	-0.0205012	0.00704001
ENSMUSG00000019907	Ppp1r12a	-0.0586785	0.0430283	-0.0296892	-0.0218288	0.0671683	0.14615	0.211523	0.115589	0.0744255	0.130631
ENSMUSG00000019916	P4ha1	0.0417919	-0.0130254	-0.0231996	-0.0394119	0.0338451	0.0114261	-0.111433	0.00698376	-0.0990911	0.0417134
ENSMUSG00000019917	Sept10	0.0142574	0.0355763	0.256561	0.0285445	-0.334939	-0.00891482	-0.00032306	0.183394	0.589244	0.296145
ENSMUSG00000019920	Lims1	0.105546	0.103955	0.0167836	-0.0310239	-0.195261	-0.0774669	0.0272117	-0.0393887	0.228166	0.129196
ENSMUSG00000019923	Zwint	-0.00672124	0.00744911	-0.0268518	0.00621746	0.0199065	0.0294334	-0.0513169	-0.0316679	0.0642579	0.0697882
ENSMUSG00000019927	Ube2d1	0.0788326	0.0642564	-0.0564828	-0.00393886	-0.0826673	0.165347	0.122434	0.230473	0.12149	0.135539
ENSMUSG00000019935	Slc17a8	0.0684828	-0.058621	-0.10813	-0.0344548	0.132723	0.0653304	-0.0589901	-0.0503859	0.130145	0.0829444
ENSMUSG00000019943	Atp2b1	-0.0148259	-0.0167607	0.00285225	-0.0139651	0.0426994	-0.0490755	-0.00540124	-0.0430127	-0.17852	-0.044548
ENSMUSG00000019947	Arid5b	-0.03996	-0.119929	0.0416487	0.00368592	0.114555	0.0556671	0.313557	0.0415375	0.392608	0.33128
ENSMUSG00000019951	Uhrf1bp1l	0.0793005	0.0164789	0.0386245	-0.0852818	-0.049122	0.000840269	0.127513	0.0999591	0.278434	0.345049
ENSMUSG00000019961	Tmpo	0.0067797	-0.0164837	-0.0688641	-0.0133774	0.0919455	-0.053518	-0.0678347	-0.0234478	-0.125029	-0.165904
ENSMUSG00000019966	Kitl	0.0937676	0.0202819	0.094088	-0.0913258	-0.116812	-0.160956	0.106617	-0.119547	0.315715	0.15372
ENSMUSG00000019969	Psen1	0.100257	0.0222801	0.0734311	0.0285038	-0.224472	0.088211	0.167634	0.14405	0.0483794	0.105825
ENSMUSG00000019975	Ikbip	0.0955399	0.192309	0.0102631	0.258777	-0.556888	0.47014	0.354655	0.434558	0.427351	0.68725
ENSMUSG00000019977	Hbs1l	-0.0669268	-0.028346	-0.130168	-0.0764682	0.301909	-0.150354	-0.036684	-0.105205	-0.525964	-0.296842
ENSMUSG00000019978	Epb4.1l2	0.0566088	0.0630318	0.0456625	0.0749496	-0.240253	-0.324741	-0.338097	-0.273922	-0.347555	-0.384288
ENSMUSG00000019979	Apaf1	0.0274715	-0.178185	0.0859579	0.0711264	-0.00637125	-0.141711	0.0207748	-0.0611008	-0.134741	-0.169905
ENSMUSG00000019984	Med23	0.0280539	0.000749603	0.118069	-0.0890315	-0.0578412	-0.250285	-0.0573368	-0.0267792	-0.377739	-0.3133
ENSMUSG00000019986	Ahi1	0.0906108	-0.0233295	0.0337063	0.0671422	-0.16813	-0.136156	-0.148289	-0.150837	-0.153048	-0.219519
ENSMUSG00000019988	Nedd1	0.606397	0.838592	-0.157258	-0.669258	-0.618473	-0.817694	2.13186	0.302225	-1.27283	0.121786
ENSMUSG00000019990	Pde7b	-0.125932	-0.0687794	-0.0088197	-0.0996841	0.303215	0.156208	-0.0646065	-0.239367	0.0720344	-0.0879157
ENSMUSG00000019996	Map7	0.0903253	0.0443456	0.0200948	0.12453	-0.279296	0.0942025	0.0106179	-0.0176698	0.0889475	0.0796404
ENSMUSG00000019997	Ctgf	-0.304738	0.364517	-0.572112	0.749634	-0.237301	-0.451424	-0.235262	-0.284676	0.224026	-0.0235148
ENSMUSG00000019998	Stx7	-0.050083	-0.0236882	-0.00864353	0.0150173	0.0673974	0.0645414	0.109505	0.0165084	0.0737528	0.0446639
ENSMUSG00000020009	Ifngr1	0.07473	0.0649725	-0.0151005	0.0493515	-0.173953	0.403021	0.25979	0.265663	0.365039	0.384534
ENSMUSG00000020015	Cdk17	0.027138	-0.0717172	0.166412	0.0574651	-0.179298	-0.0981313	-0.211351	-0.276907	-0.0992513	-0.0193292
ENSMUSG00000020018	Snrpf	0.0368139	-0.00703855	0.0319466	-0.0457483	-0.0159736	-0.132091	0.0157598	0.0480629	-0.296404	-0.232312
ENSMUSG00000020019	Ntn4	-0.169279	-0.0208045	-0.271981	0.314765	0.147301	-0.316937	0.0493451	-0.335788	0.182952	0.106982
ENSMUSG00000020022	Ndufa12	0.0149178	-0.0446998	0.0322094	0.0137433	-0.0161707	-0.0258422	-0.157294	-0.124358	-0.131517	-0.0858302
ENSMUSG00000020023	Tmcc3	-0.0790104	-0.0317776	0.0150742	0.041012	0.0547017	0.00964474	0.121112	0.105575	0.16021	0.193203
ENSMUSG00000020024	Cep83	-0.177542	0.11026	-0.187094	-0.0244769	0.278853	-0.0495333	-0.0470985	-0.275505	-0.0317931	-0.0277855
ENSMUSG00000020029	Nudt4	0.079404	0.0554073	-0.0886057	0.0527045	-0.0989101	0.113157	0.197511	0.0506705	0.248069	0.233634
ENSMUSG00000020032	Nuak1	-0.0699892	0.0525521	0.250534	-0.127163	-0.105934	0.179073	0.417929	0.0775353	0.535468	0.579243
ENSMUSG00000020034	Tcp11l2	0.133785	-0.0212456	0.0085814	0.00919031	-0.130312	-0.0840558	-0.113095	-0.0570021	-0.0671684	-0.100016
ENSMUSG00000020038	Cry1	-0.703743	-0.212345	0.0559101	-0.312098	1.17228	-0.506606	-0.484206	-0.710793	-0.432492	-0.662292
ENSMUSG00000020042	Btbd11	-0.168731	-0.0186785	0.0177737	0.0216486	0.147988	0.100426	0.076533	-0.13228	0.0311298	-0.0339577
ENSMUSG00000020044	Timp3	-1.19958	-0.190759	0.589206	-0.426364	1.22749	0.76632	0.593837	0.378614	1.37619	1.44072
ENSMUSG00000020048	Hsp90b1	0.00501772	-0.0110113	-0.0480461	0.0157476	0.0382921	-0.0252457	0.0124253	-0.0418517	-0.106583	-0.0398889
ENSMUSG00000020056	Ccdc53	-0.0563615	0.00628631	0.0453527	0.0275719	-0.0228495	0.13204	0.089989	0.124695	0.137433	0.167351
ENSMUSG00000020063	Sirt1	-0.0146347	-0.034241	0.00480566	-0.0669356	0.111006	-0.0388045	-0.134199	-0.165019	-0.00297631	0.0094382
ENSMUSG00000020064	Herc4	0.00857234	-0.0423097	0.0310778	0.0704466	-0.067787	0.120813	-0.0148295	0.0700989	0.0160735	0.0453072
ENSMUSG00000020069	Hnrnph3	-0.0592956	-0.0660813	-0.0106758	-0.0575115	0.193564	0.00718393	0.0206221	0.0382089	0.0156212	0.0675851
ENSMUSG00000020070	Rufy2	-0.0819265	-0.0242172	-0.0364683	-0.0984033	0.241015	0.0224348	0.0692021	0.0988355	-0.33958	0.367328
ENSMUSG00000020074	Ccar1	-0.0514839	-0.021698	-0.0465026	-0.00148306	0.121168	0.0237184	0.03368	0.0281335	-0.000303505	0.0332636
ENSMUSG00000020075	Ddx21	-0.0108581	-0.0161801	-0.0244329	-0.00570645	0.0571775	0.103072	0.140989	0.171674	0.104706	0.110333
ENSMUSG00000020076	Ddx50	-0.0651774	-0.0572274	-0.00908048	0.00434483	0.12714	-0.0362656	0.0307475	-0.0190274	-0.036757	0.00058989
ENSMUSG00000020078	Vps26a	-0.0245928	-0.013143	-0.0329517	0.0371069	0.0335805	0.109214	0.185117	0.0462548	0.0477451	0.139387
ENSMUSG00000020079	Supv3l1	0.0223462	-0.0180986	0.0208161	0.0947806	-0.119844	-0.108241	-0.184681	-0.0972045	-0.118204	-0.141848
ENSMUSG00000020080	Hkdc1	0.0634563	0.0783597	-0.112851	-0.0831431	0.0541785	0.356145	0.394871	0.294472	0.144934	0.294822
ENSMUSG00000020083	2010107G23Rik	0.0174007	-0.0388527	-0.0416799	-0.0252957	0.0884277	0.212466	0.131014	0.297188	0.217689	0.207697
ENSMUSG00000020086	H2afy2	0.341341	0.538709	-0.361631	-0.558226	0.0398063	-0.0302549	-0.00196416	0.59086	-0.454764	0.144484
ENSMUSG00000020088	Sar1a	-0.0229703	-0.0100693	-0.0609891	-0.0032441	0.0972728	0.000373982	0.0288699	0.0550519	-0.136058	-0.088998
ENSMUSG00000020089	Ppa1	0.0294238	-0.0492125	0.0110662	0.058302	-0.0495794	-0.447208	-0.605054	-0.440039	-0.519306	-0.571142
ENSMUSG00000020097	Sgpl1	0.0782987	0.048347	-0.0233716	-0.0139721	-0.0893019	0.122141	0.304933	0.161368	0.155316	0.203622
ENSMUSG00000020098	Pcbd1	0.0502823	0.023574	0.0346589	0.0852859	-0.193801	-0.00239764	-0.0969339	0.0685383	-0.00450256	0.0200585
ENSMUSG00000020109	Dnajb12	-0.079628	0.0343355	-0.0523606	-0.0265832	0.124236	0.0237817	0.00130344	-0.0628139	-0.202385	-0.0968954
ENSMUSG00000020111	Micu1	0.0204499	-0.0461308	-0.0084559	0.0594706	-0.0253337	-0.0523605	-0.12207	-0.138409	-0.175826	-0.151286
ENSMUSG00000020114	Cand1	0.0142224	0.0246736	0.0139448	0.0143412	-0.0671821	-0.0247045	-0.0355648	0.026955	-0.0327284	-0.0698958
ENSMUSG00000020115	Tbk1	-0.0047122	0.0358842	-0.0821341	-0.00185264	0.0528148	0.179848	0.115888	0.0113945	0.0532577	0.0285957
ENSMUSG00000020116	Pno1	-0.0653822	-0.0103931	0.0241921	0.00510236	0.0464808	-0.254135	-0.222468	-0.216374	-0.0917783	-0.12976
ENSMUSG00000020121	Srgap1	-0.161037	0.00485755	0.0888444	-0.0485544	0.115889	0.126757	0.195779	-0.0689167	-0.0380262	-0.0525137
ENSMUSG00000020122	Egfr	-0.146294	0.697318	-0.223306	-0.130835	-0.196883	-0.0373291	0.03053	-0.00801907	0.0543103	0.0499411
ENSMUSG00000020124	Usp15	0.00650931	-0.0013911	0.154059	0.0223832	-0.18156	0.275474	0.267004	0.303287	0.304438	0.359371
ENSMUSG00000020130	Tbc1d15	0.00396702	0.0899593	0.110298	-0.0467712	-0.157453	0.146268	0.0788744	-0.0394221	0.319784	0.199203
ENSMUSG00000020132	Rab21	0.00123976	0.000440317	-0.019205	0.0153991	0.00212581	0.0370686	0.0827742	-0.00203216	-0.187656	-0.0852969
ENSMUSG00000020133	2310011J03Rik	0.0535259	0.0469607	0.133902	-0.0634784	-0.170911	0.120074	0.249036	-0.00660154	0.173276	0.156629
ENSMUSG00000020142	Slc1a4	0.0268307	0.07382	0.0133503	-0.0268673	-0.0871336	0.0140636	-0.0425646	-0.0270619	-0.0369394	-0.00304036
ENSMUSG00000020149	Rab1	-0.0145871	-0.0264141	-0.0130549	0.0227447	0.0313115	-0.0634767	-0.0824127	-0.0478206	-0.136869	-0.0964848
ENSMUSG00000020150	Gamt	-0.00761996	0.0285503	0.0832001	-0.184003	0.0798726	0.258069	0.0788067	0.352875	0.258053	0.276003
ENSMUSG00000020152	Actr2	-0.0133997	0.014676	-0.0309364	-0.0302326	0.0598926	0.0194014	0.0591384	0.0521811	-0.0895312	-0.0344904
ENSMUSG00000020153	Ndufs7	-0.0314639	0.0447423	-0.00769589	0.0481687	-0.0537512	-0.0417509	-0.0606874	-0.00396896	-0.0885639	-0.0668362
ENSMUSG00000020156	Mum1	0.222811	0.286769	-0.0947946	-0.131761	-0.283024	0.0627409	0.879608	0.140706	-0.023211	0.163833
ENSMUSG00000020160	Meis1	0.0383391	-0.15921	0.104	-0.026388	0.043259	0.145034	0.249806	0.318188	0.280588	0.0540291
ENSMUSG00000020163	Uqcr11	0.206477	0.108297	0.102891	-0.182991	-0.234674	0.181865	0.158556	0.0638584	-0.972999	-0.317251
ENSMUSG00000020166	Cnot2	0.0458516	-0.00159469	0.00641606	0.0365197	-0.0871927	0.0394071	0.099044	0.0433758	0.0758344	0.117553
ENSMUSG00000020171	Yeats4	-0.0286866	-0.027895	-0.0654833	-0.0498721	0.171937	0.0598967	-0.0314127	0.176521	0.113773	0.00476809
ENSMUSG00000020173	Cobl	0.114985	-0.0744363	-0.226612	-0.00117376	0.187237	0.0982423	0.297734	-0.0327175	0.33239	0.20011
ENSMUSG00000020176	Grb10	0.0210482	0.0159898	0.0585964	-0.12261	0.0269752	0.189269	0.0726515	0.130496	0.427169	0.244184
ENSMUSG00000020180	Snrpd3	-0.0711123	0.0256728	-0.00639326	0.02152	0.0303128	-0.0309552	-0.0256253	0.0275946	-0.19818	-0.0505519
ENSMUSG00000020181	Nav3	0.228628	0.0390604	0.241425	-0.140629	-0.368485	-0.321321	-0.352914	-0.314163	0.462506	0.0900747
ENSMUSG00000020183	Cpm	0.062066	0.180899	-0.16735	-0.0752631	-0.000352089	-0.157014	-0.229106	-0.0328364	-0.232587	-0.299001
ENSMUSG00000020186	Csrp2	-0.0326949	0.0644447	0.00998769	-0.0994156	0.0576781	0.0698777	0.170343	0.0692788	0.184486	0.314759
ENSMUSG00000020189	Osbpl8	-0.0352387	0.0288301	-0.0469324	0.0102592	0.0430818	-0.0807201	-0.103975	-0.192436	-0.0899676	-0.118071
ENSMUSG00000020196	Cabin1	0.0376667	0.0189784	0.000262967	-0.0857117	0.0288036	-0.0212816	0.035384	0.0151213	-0.170217	0.108392
ENSMUSG00000020198	Ap3d1	-0.0300835	-0.00327563	0.0236809	0.0274964	-0.0178182	0.0719666	0.0384244	0.0694662	0.0233328	0.0514592
ENSMUSG00000020211	Sf3a2	-0.0584997	-0.0173651	-0.0463343	-0.0171927	0.139392	-0.107138	-0.0422858	-0.0790462	-0.293629	-0.114255
ENSMUSG00000020212	Mdm1	0.120115	-0.0553885	0.091074	0.091628	-0.247429	-0.268016	-0.264986	-0.301773	-0.326496	-0.328957
ENSMUSG00000020219	Timm13	0.143667	0.0307805	0.00837897	0.0723089	-0.255135	-0.137241	-0.228178	-0.218614	-0.299072	-0.168303
ENSMUSG00000020220	Vps13d	0.0956142	0.026566	0.036636	0.0622526	-0.221069	-0.125229	-0.158648	-0.0631309	-0.152381	-0.0996305
ENSMUSG00000020224	Llph	-0.00416962	-0.331299	0.257705	0.190019	-0.112256	0.00549008	0.116607	-0.0207075	-0.0958101	0.0101165
ENSMUSG00000020225	Tmbim4	0.190224	0.0179917	-0.0298853	-0.300762	0.122432	0.689312	1.49176	0.645453	0.898784	1.20858
ENSMUSG00000020228	Helb	-0.0674368	0.278862	-0.031542	-0.143246	-0.0366371	0.391453	0.509388	0.316051	0.688887	0.43172
ENSMUSG00000020231	Dip2a	-0.0741922	0.028378	0.00679281	0.000972319	0.038049	0.155221	0.0451832	0.0549105	0.129041	0.16628
ENSMUSG00000020238	Ncln	0.0348468	0.0362281	-0.012689	0.0171549	-0.0755409	-0.177913	-0.20124	-0.225991	-0.252461	-0.247204
ENSMUSG00000020246	Hcfc2	-0.0792695	0.102308	-0.0793826	0.0191741	0.0371705	-0.161531	-0.112347	-0.0855668	-0.179304	-0.239441
ENSMUSG00000020248	Nfyb	0.00860746	0.0224083	-0.0133904	-0.0564441	0.0388188	-0.016882	-0.13521	-0.106949	0.067373	0.0512079
ENSMUSG00000020250	Txnrd1	0.0295334	-0.0120918	-0.00628194	0.00982609	-0.0209858	0.095366	0.131161	0.0901559	0.0974111	0.00855269
ENSMUSG00000020257	Wdr82	0.0129893	0.00256707	0.0272302	0.00371065	-0.0464973	-0.0420739	-0.0474796	0.0133331	-0.0692987	-0.0238684
ENSMUSG00000020260	Pofut2	-0.0155674	0.000479452	0.00298221	-0.0511394	0.0632452	0.103108	-0.049192	0.0349717	0.0397626	0.0252375
ENSMUSG00000020262	Adarb1	-0.0203715	-0.000786587	-0.064611	-0.0156621	0.101431	-0.127798	-0.0554426	-0.0415965	-0.180837	-0.165866
ENSMUSG00000020263	Appl2	-0.0687768	-0.00497337	0.00938619	0.0059031	0.0584609	-0.18453	-0.138875	-0.10484	-0.139446	-0.157419
ENSMUSG00000020265	Sumo3	0.217746	-0.116273	-0.121904	0.00525612	0.0151744	0.356503	0.49072	0.399212	0.461003	0.451001
ENSMUSG00000020267	Hint1	-0.000657178	0.0177357	-0.0175489	0.0168086	-0.0163382	-0.0455576	-0.0405346	-0.00882555	0.0495826	-0.00793257
ENSMUSG00000020271	Fbxw11	-0.0324979	-0.0365227	-0.0214698	0.105473	-0.0149823	0.123334	-0.148805	-0.0468959	0.0352172	-0.0484582
ENSMUSG00000020273	Papolg	-0.0884242	0.0864918	0.00548022	0.135752	-0.139299	-0.208153	-0.282507	-0.200387	0.306244	0.0744471
ENSMUSG00000020275	Rel	-0.126189	0.051122	-0.0914507	0.00513762	0.161381	-0.121006	-0.202647	-0.0769878	-0.0792825	-0.102512
ENSMUSG00000020277	Pfkl	0.0606974	0.0705511	0.0251363	0.0614457	-0.21783	-0.122317	-0.211577	-0.168456	-0.175943	-0.182189
ENSMUSG00000020280	Pus10	-0.081484	0.0169015	0.155358	-0.0970922	0.00631694	0.246621	0.20696	0.0162777	0.364762	0.167532
ENSMUSG00000020283	Pex13	-0.0540732	-0.102223	0.013381	-0.0243559	0.167271	0.0126574	-0.00388061	-0.0434061	0.120636	-0.128671
ENSMUSG00000020287	Mpg	0.178154	0.107587	0.0652987	-0.048302	-0.302738	-0.378659	-0.342842	-0.185154	-0.165757	-0.219428
ENSMUSG00000020288	Ahsa2	-0.10189	-0.0945567	-0.154992	-0.0813488	0.432788	0.230039	-0.162132	0.116106	0.0105638	0.185079
ENSMUSG00000020289	Nprl3	-0.233577	-0.0319296	-0.0925769	-0.0104153	0.368499	-0.0348432	-0.205632	-0.202393	0.108817	-0.0419689
ENSMUSG00000020290	Xpo1	0.00579687	0.0253515	0.0199817	0.0127118	-0.0638418	0.0899573	0.0591003	0.156615	0.0263003	0.0444365
ENSMUSG00000020297	Nsg2	0.0749458	0.0890654	-0.132517	-0.146186	0.114693	-0.159251	0.0658758	-0.013404	-0.286911	-0.047186
ENSMUSG00000020307	Cdc34	0.0663474	-0.0294141	-0.0410092	0.0303879	-0.0263121	-0.182704	-0.0129612	-0.0740826	0.0281672	-0.0433112
ENSMUSG00000020308	Tpgs1	0.0842957	-0.09052	0.0920134	0.154034	-0.239823	0.105833	0.26712	0.292134	0.382785	0.239142
ENSMUSG00000020309	Chac2	-0.00786489	-0.081692	-0.0139247	0.0113144	0.0921672	-0.0868121	-0.0954678	-0.201234	-0.318893	-0.322964
ENSMUSG00000020311	Erlec1	0.0346132	-0.0576438	-0.0040867	0.00591683	0.0212005	-0.134445	-0.0591768	-0.113473	-0.25163	-0.178671
ENSMUSG00000020315	Sptbn1	0.0966561	-0.0767529	-0.106492	-0.156798	0.243387	-0.00673799	0.138271	-0.0455367	-0.0415703	0.1357
ENSMUSG00000020321	Mdh1	0.00732427	0.00760878	-0.0344322	0.0261864	-0.00668726	-0.131002	-0.160654	-0.0366728	-0.140437	-0.227093
ENSMUSG00000020328	Nudcd2	-0.0059743	-0.0394342	-0.0380148	7.4922e-05	0.0833484	0.0822708	0.0896406	0.0452172	-0.0519538	0.0601617
ENSMUSG00000020329	Polrmt	0.0809963	-0.0744015	0.0704838	0.0964047	-0.173483	0.0456212	0.171306	-0.103735	-0.00607982	-0.0226695
ENSMUSG00000020331	Hcn2	-0.0284631	0.0524735	-0.014016	-0.0555477	0.0455534	0.066057	0.0660693	0.0695596	-0.0885486	0.0253439
ENSMUSG00000020333	Acsl6	-0.0589832	-0.0146083	-0.00306624	0.00852191	0.0681358	-0.0825653	-0.148233	-0.0368828	-0.0901407	-0.142091
ENSMUSG00000020340	Cyfip2	-0.00671943	0.0159052	0.0273171	-0.0123386	-0.0241642	0.0153498	-0.0240384	-0.0419352	-0.0127564	-0.0126215
ENSMUSG00000020349	Ppp2ca	-0.0256806	-0.00402885	0.0379563	-0.0127616	0.00451479	0.0339906	-0.0532404	0.135931	0.126876	0.0436906
ENSMUSG00000020358	Hnrnpab	-0.0826459	-0.0599634	-0.0264293	0.00143749	0.167601	-0.0938663	-0.122182	-0.0753351	-0.204582	-0.192742
ENSMUSG00000020359	Phykpl	-0.0511395	0.088732	-0.247746	0.143465	0.0666884	0.0212115	0.0794916	-0.0350319	0.25981	0.174079
ENSMUSG00000020361	Hspa4	-0.0396053	-0.0380997	0.0173796	0.0278572	0.0324682	-0.0675127	-0.130885	-0.099311	-0.106593	-0.127213
ENSMUSG00000020364	Zfp354a	0.0978455	0.0690632	-0.0717735	0.0125211	-0.107656	-0.0167353	0.248934	0.273699	0.622797	0.473481
ENSMUSG00000020366	Mapk9	0.000308309	-0.0313756	-0.0306637	0.0923061	-0.0305751	0.203669	0.220002	0.251219	0.24152	0.260761
ENSMUSG00000020368	Canx	0.00296553	-0.0152958	-0.0362767	0.00960391	0.0390031	-0.0853611	-0.0169368	-0.0622957	-0.123671	-0.0800097
ENSMUSG00000020372	Gnb2l1	0.0217158	0.00494452	0.0510906	0.046767	-0.124518	0.0686	0.07095	0.0814876	0.0158129	0.109188
ENSMUSG00000020375	Rufy1	-0.0151158	-0.0316669	0.0201238	0.0763104	-0.0496515	0.153339	0.19488	0.236517	0.302136	0.257172
ENSMUSG00000020380	Rad50	0.093987	0.0571918	0.0339999	-0.0394005	-0.145778	-0.0336999	-0.0123574	-0.00581987	-0.173444	-0.13789
ENSMUSG00000020385	Clk4	0.051236	-0.052438	0.291141	0.0894959	-0.379435	-0.287466	-0.538052	-0.100177	-0.0665009	-0.411865
ENSMUSG00000020386	Sar1b	-0.0392551	-0.00431087	-0.0431872	0.0400789	0.0466742	-0.105172	-0.31953	-0.114505	-0.350521	-0.274746
ENSMUSG00000020387	Jade2	0.0204549	-0.00462257	0.0486954	-0.191796	0.127268	-0.0591835	-0.0567284	-0.244988	0.0318075	0.615532
ENSMUSG00000020388	Pdlim4	0.119473	0.0453439	-0.200822	-0.013095	0.0491002	0.555952	0.727063	0.37914	0.425787	0.47658
ENSMUSG00000020389	Cdkl3	-0.0325991	-0.0302707	0.0741212	0.0318305	-0.0430819	-0.0560988	-0.492945	0.224645	-0.280577	-0.246835
ENSMUSG00000020390	Ube2b	0.137788	0.122828	-0.0320217	0.0433366	-0.271931	-0.0503511	-0.308804	-0.404746	-0.155109	0.0356092
ENSMUSG00000020392	Cdkn2aipnl	0.0326702	-0.0189188	-0.194901	0.179567	0.00158263	-0.0596277	0.308749	0.169068	0.0186597	0.0636154
ENSMUSG00000020393	Kremen1	0.00967485	0.101277	0.135428	0.215412	-0.461792	-0.162423	0.0306651	0.310338	-0.313972	-0.263152
ENSMUSG00000020396	Nefh	-0.00606513	0.0445063	0.0246131	-0.126603	0.0635487	-0.130303	0.296085	0.177621	-0.158225	-0.0956806
ENSMUSG00000020402	Vdac1	-0.0908043	-0.0142819	-0.0168066	0.117414	0.00447899	-0.132763	-0.108532	-0.18245	-0.340482	-0.165822
ENSMUSG00000020409	Slu7	-0.0478641	-0.0119224	0.0288289	-0.00790297	0.0388605	-0.0341834	-0.0225712	0.0196471	-0.0598923	-0.0544836
ENSMUSG00000020412	Ascc2	0.0801178	-0.151506	0.0130828	0.224487	-0.166182	-0.0837116	0.120367	0.154235	0.0440878	0.538494
ENSMUSG00000020413	Hus1	-0.00998525	0.0186834	0.0600017	-0.0225257	-0.0461742	-0.10373	-0.136626	-0.0387719	-0.169654	-0.100693
ENSMUSG00000020420	Zfp607	0.085175	-0.0364077	-0.0835767	0.053819	-0.0190096	-0.0818143	-0.0776667	0.0412715	-0.589138	-0.215984
ENSMUSG00000020422	Tns3	-0.0014958	0.0299509	0.0312263	0.0247032	-0.0843846	-0.03118	-0.0956908	0.0795352	0.0414735	-0.00825388
ENSMUSG00000020430	Pes1	0.00901627	0.0230141	-0.0363322	0.0197901	-0.0154882	-0.351673	-0.257413	-0.388764	-0.317391	-0.321946
ENSMUSG00000020431	Adcy1	-0.0980438	-0.012399	0.12452	0.0680668	-0.0821438	0.0870558	-0.00467675	0.188715	0.225227	0.0583644
ENSMUSG00000020435	Osbp2	-0.0068382	-0.00167965	0.0192464	0.0747808	-0.0855094	-0.661052	-0.844021	-0.643989	-0.694955	-0.825978
ENSMUSG00000020436	Gabrg2	-0.0533696	-0.0331139	-0.00566384	0.0242176	0.0679298	0.00306902	-0.00393032	-0.0030511	0.00906901	-0.00876821
ENSMUSG00000020439	Smtn	0.011813	0.0651977	-0.089202	0.00661561	0.00557562	-0.212958	-0.172748	-0.148441	-0.236826	-0.398079
ENSMUSG00000020440	Arf5	0.0481069	-0.00980446	-0.0207727	0.00651641	-0.0240462	0.114125	0.238081	0.167114	0.145184	0.115023
ENSMUSG00000020441	2310033P09Rik	-0.147827	0.0111336	-0.000657759	0.00891695	0.128434	-0.0139871	0.00684704	-0.13979	-0.0650315	-0.168236
ENSMUSG00000020444	Guk1	-0.00978035	-0.0588635	0.00281823	0.0546892	0.0111364	0.280427	0.0988417	0.24082	0.130166	-0.00452772
ENSMUSG00000020448	Rnf185	-0.20832	-0.142903	0.118161	0.0163754	0.216686	-0.160227	-0.0593874	0.00777583	-0.0241238	-0.0915766
ENSMUSG00000020453	Patz1	0.0872854	0.034515	0.0324842	0.0659287	-0.220213	-0.379879	-0.157357	-0.0459296	-0.328578	-0.55643
ENSMUSG00000020454	Eif4enif1	0.0218004	-0.124119	0.0725519	0.0486611	-0.018894	0.169642	0.233463	0.294378	0.156479	-0.00018274
ENSMUSG00000020456	Ogdh	-0.0661162	-0.0462688	0.0247996	0.0515037	0.0360817	0.104903	0.00200718	0.093452	0.0489331	0.0374636
ENSMUSG00000020457	Drg1	0.014867	0.0369286	-0.0106118	-0.06053	0.0193462	-0.0933377	-0.0921966	-0.178695	-0.145439	-0.141193
ENSMUSG00000020458	Rtn4	0.0139592	0.00336891	-0.0154171	0.0412371	-0.0431482	-0.125058	-0.137547	-0.0373155	-0.281615	-0.241699
ENSMUSG00000020459	Mtif2	-0.0146038	-0.0326774	0.0630711	0.0254317	-0.0412217	-0.0259621	-0.108425	-0.132055	0.0172101	-0.00931089
ENSMUSG00000020460	Rps27a	-0.00626457	0.0189491	0.0357009	-0.0653682	0.0169828	0.123429	-0.0671001	0.119256	-0.156836	0.0110846
ENSMUSG00000020462	Cfap36	0.0241588	-0.0323953	0.00262702	0.0725593	-0.0669498	-0.160518	-0.362907	-0.20431	-0.364525	-0.370386
ENSMUSG00000020463	Smek2	0.0483457	-0.0779258	-0.0512663	0.0356437	0.0452026	-0.287413	-0.185799	-0.327796	-0.129428	-0.340729
ENSMUSG00000020464	Pnpt1	-0.0736545	0.0332879	0.0941868	0.0198983	-0.0737184	0.072801	-0.0602253	0.0881638	0.131681	-0.0880543
ENSMUSG00000020467	Efemp1	-0.0165579	0.175199	0.152456	-0.144416	-0.166682	0.426267	0.413502	0.224907	0.500134	0.493011
ENSMUSG00000020471	Pold2	-0.032496	0.0168718	-0.026481	0.0598268	-0.0177216	0.0471729	0.0120192	0.115024	0.0927257	0.0467818
ENSMUSG00000020476	Dbnl	-0.0403976	-0.0164408	-0.0542644	0.0364945	0.0746083	0.112328	0.164466	0.118288	0.0596856	0.167239
ENSMUSG00000020477	Mrps24	-0.0428432	0.0188477	0.00342323	-0.0510956	0.0716679	-0.071051	-0.205604	-0.123858	-0.0136022	-0.0911756
ENSMUSG00000020482	Ccdc117	0.0666478	-0.15704	0.119891	-0.0518807	0.0223817	-0.202517	-0.296972	-0.125519	-0.144474	-0.251572
ENSMUSG00000020483	Dynll2	-0.0135873	0.0464561	-0.130471	-0.046867	0.14447	-0.0848803	-0.115768	0.00218056	-0.376405	-0.214851
ENSMUSG00000020485	Supt4a	-0.0986326	-0.0341413	-0.0746953	-0.0915411	0.29901	-0.0608294	-0.151146	-0.110177	-0.245608	-0.109758
ENSMUSG00000020486	Sept4	-0.115693	-0.0249746	-0.0325008	0.0358704	0.137298	-0.139482	-0.220575	-0.176445	-0.135203	-0.0837864
ENSMUSG00000020492	Ska2	0.0595507	-0.0364275	0.0860233	-0.129879	0.020732	0.129048	0.0922949	0.290276	0.209749	0.0832487
ENSMUSG00000020495	Smg8	0.0817735	0.0519247	-0.0306093	0.00461602	-0.107705	0.0936369	0.0887733	0.193375	0.219916	0.117813
ENSMUSG00000020514	Mrpl22	0.136185	0.0418646	-0.0317735	-0.148278	0.00200246	-0.0454812	-0.125715	0.0196271	0.396409	0.0639557
ENSMUSG00000020516	Rps6kb1	-0.0863372	-0.0729529	0.101993	-0.0394965	0.0967938	-0.0604761	-0.100085	-0.129304	-0.0637792	0.0662639
ENSMUSG00000020519	Sap30l	-0.0135702	0.0576388	0.0559317	-0.103671	0.00367027	0.258123	0.177794	0.142389	0.160672	0.147724
ENSMUSG00000020520	Galnt10	-0.0865887	-0.0147104	0.135595	-0.144909	0.110614	0.311121	0.154767	1.22806	-0.0449885	2.08095
ENSMUSG00000020523	Fam114a2	0.00166393	-0.0148893	0.0385004	0.00213171	-0.0274068	0.035865	-0.04459	0.0405338	0.0272909	-0.0239282
ENSMUSG00000020524	Gria1	0.0441426	0.0405279	-0.0892481	0.0313927	-0.0268151	-0.105265	0.0373109	-0.107784	-0.104221	-0.0934584
ENSMUSG00000020525	Ppm1d	0.0532721	-0.0194991	0.0638197	-0.105844	0.00825089	-0.16136	-0.246568	-0.175984	-0.189304	-0.187067
ENSMUSG00000020526	Znhit3	-0.504066	-0.146989	0.569011	0.479905	-0.397862	-0.255257	-0.09827	-0.0272626	-4.07043	-2.4349
ENSMUSG00000020528	Prpsap2	-0.0960236	0.0595946	0.0127115	0.0653813	-0.0416638	-0.455861	-0.480521	-0.317947	-0.529081	-0.435612
ENSMUSG00000020530	Ggnbp2	0.034392	0.0114351	0.0659549	-0.0377714	-0.0740106	0.0471816	-0.102707	-0.00335375	-0.163571	-0.0694488
ENSMUSG00000020532	Acaca	0.00555902	0.0151668	0.00374997	0.0574453	-0.0819211	-0.124893	-0.128313	-0.164042	-0.142069	-0.177372
ENSMUSG00000020536	Llgl1	0.0603236	0.0187923	-0.100262	0.0340707	-0.0129245	-0.0278515	-0.0581717	-0.0238971	0.0138936	0.0110061
ENSMUSG00000020537	Drg2	0.0036852	0.0257265	0.00139308	0.0534426	-0.0842474	0.137181	0.142655	0.176145	0.178673	0.123787
ENSMUSG00000020538	Srebf1	-0.00944434	0.0303287	-0.0804928	-0.0304746	0.090083	0.12707	0.0859092	-0.0320133	0.114373	0.267316
ENSMUSG00000020546	Stxbp4	-0.0495962	0.00388609	0.01695	0.071536	-0.0427759	0.0817524	-0.0266716	0.000874752	0.1661	0.160055
ENSMUSG00000020547	Bzw2	0.0277555	0.00783634	0.0123301	0.0384728	-0.0863948	-0.153169	-0.213844	-0.0746861	-0.133496	-0.283013
ENSMUSG00000020549	Elac2	-0.026192	0.0035832	-0.0223566	-0.0040771	0.0490425	-0.0188737	-0.0975223	-0.0307697	-0.0505549	-0.0648386
ENSMUSG00000020561	Twistnb	0.0485208	-0.0528246	0.0776158	-0.0178349	-0.055477	-0.449858	-0.195367	-0.096624	-0.0970604	-0.0680411
ENSMUSG00000020570	Sypl	0.0233766	-0.021716	0.0292244	0.0194971	-0.0503821	-0.0124879	0.0346593	0.139101	0.205061	0.226798
ENSMUSG00000020571	Pdia6	0.0486797	-0.00571349	-0.156646	0.0415094	0.0721704	-0.0841321	0.149565	0.0489365	-0.0729214	0.236231
ENSMUSG00000020572	Nampt	0.033497	0.000742382	-0.0390986	0.0178376	-0.0129784	0.097256	0.156134	0.0552508	0.0828064	0.152823
ENSMUSG00000020576	Nbas	0.00697167	0.0360753	-0.0603309	-0.00125864	0.0185426	0.0839657	0.0842673	0.0401325	0.142868	0.126688
ENSMUSG00000020580	Rock2	-0.00236549	0.00318068	-0.0426482	0.0275486	0.0142844	0.462021	0.500315	0.314215	0.388831	0.446599
ENSMUSG00000020589	Fam49a	0.0607179	0.00432807	-0.0659468	-0.0255429	0.0264437	0.211691	0.149738	0.100111	0.198241	0.129178
ENSMUSG00000020590	Snx13	0.111937	-0.0116108	0.060282	-0.105845	-0.0547629	-0.0517987	0.0206408	-0.0370929	0.528765	0.267649
ENSMUSG00000020594	Pum2	0.115264	-0.0143111	0.0968326	0.000621892	-0.198407	0.0975789	0.0670637	0.125616	0.265415	0.132061
ENSMUSG00000020598	Nrcam	-0.0245045	0.00796989	-0.00100109	-0.0213539	0.0388896	0.202175	0.162156	0.18635	0.187797	0.336356
ENSMUSG00000020599	Rgs9	0.186899	0.0631613	0.11645	0.170633	-0.537143	-0.394275	-0.572975	-0.299629	-0.463095	-0.632692
ENSMUSG00000020604	Arsg	-0.0939489	0.165213	0.081546	-0.234788	0.0819786	-0.329556	0.0267827	-0.50669	-0.549487	-0.192831
ENSMUSG00000020605	Hs1bp3	-0.00336006	-0.0246832	-0.0300565	-0.0102283	0.068328	0.158177	0.295884	0.155694	0.291313	0.246848
ENSMUSG00000020608	Smc6	-0.00203488	-0.0222859	-0.00700813	0.0671213	-0.0357924	0.0907248	0.162599	0.11116	0.208496	0.0950816
ENSMUSG00000020610	Amz2	-0.0350115	-0.0662753	-0.140538	0.0983462	0.143478	-0.215222	0.125623	-0.0851498	0.0375622	-0.253611
ENSMUSG00000020611	Gna13	0.0207829	0.0208127	-0.023949	0.000237383	-0.017884	0.0765846	0.201006	0.0307516	0.0793751	0.151771
ENSMUSG00000020612	Prkar1a	-0.0278102	0.0182008	-0.0644076	-0.0314886	0.105506	0.131641	0.129667	0.114684	0.0915134	0.0360254
ENSMUSG00000020620	Abca8b	0.0213399	0.0177622	0.0128337	0.0134547	-0.0653905	0.168149	0.13461	0.136939	0.150467	0.0760163
ENSMUSG00000020621	Rdh14	-0.0113664	-0.034338	0.0256889	0.0420928	-0.0220774	-0.0578921	-0.0117793	-0.0352006	-0.00512295	-0.0451715
ENSMUSG00000020623	Map2k6	0.00922511	-0.0180714	0.0737155	0.0212201	-0.0860893	0.00811847	-0.0916838	0.0768257	0.0595538	-0.0424606
ENSMUSG00000020627	Klhl29	-0.0456526	0.0665378	0.0512303	-0.0312251	-0.0408905	0.98671	1.08127	0.892954	0.945666	1.01435
ENSMUSG00000020628	Trappc12	-0.058106	-0.00949988	0.0538108	0.0687627	-0.0549677	-0.0655685	-0.0498701	0.00465856	-0.0332811	-0.026343
ENSMUSG00000020629	Adi1	0.00493752	0.0267356	-0.140475	0.106619	0.00218268	0.185542	0.206217	0.275641	-0.0863673	0.199255
ENSMUSG00000020634	Ubxn2a	-0.142085	-0.00313863	0.0344114	0.0375274	0.0732845	-0.162662	-0.234374	-0.0642278	0.0830012	-0.251377
ENSMUSG00000020638	Cmpk2	0.140761	-0.0635953	-0.0963953	-0.061891	0.081121	0.278551	0.490033	0.194178	0.17688	0.321195
ENSMUSG00000020640	Itsn2	0.103291	-0.00630531	0.0595101	-0.0538747	-0.102621	-0.202773	-0.147459	-0.217474	-0.0288267	-0.188226
ENSMUSG00000020646	Mboat2	0.0164503	0.123918	-0.0453124	-0.0618424	-0.0332137	-0.260245	-0.268215	-0.000269637	-0.0834205	-0.0857996
ENSMUSG00000020647	Ncoa1	0.0542137	-0.0136884	-0.0175423	-0.0159799	-0.00700309	0.135267	0.043658	0.0631276	0.141698	0.0298286
ENSMUSG00000020650	Bcap29	-0.00350814	0.016967	-0.100824	0.0641105	0.0232544	-0.319761	-0.0234605	-0.0983615	-0.537262	-0.215233
ENSMUSG00000020651	Slc26a4	0.0817377	0.0087117	-0.281556	0.277702	-0.0865954	-0.806592	0.0289836	-0.4944	0.180615	0.00880081
ENSMUSG00000020652	Cenpo	0.147338	0.000458321	0.156023	0.105191	-0.409011	-0.0716483	0.00148257	0.0289156	0.589678	0.339736
ENSMUSG00000020654	Adcy3	0.0533494	-0.0632688	-0.335876	-0.000830643	0.346626	0.313401	-0.721009	-0.163405	0.807661	0.165681
ENSMUSG00000020656	Grhl1	0.0200008	0.196445	-0.484225	0.144054	0.123726	-0.356674	-0.913146	-0.556599	-0.374379	-0.181708
ENSMUSG00000020657	Dnajc27	-0.0132497	-0.100991	-0.085109	-0.00140815	0.200758	0.0157604	0.167253	0.0223577	0.150558	0.00326235
ENSMUSG00000020658	Efr3b	-0.0167276	-0.0382706	0.00774298	0.0246609	0.0225943	0.0315598	0.0286717	0.0782889	0.0436052	0.0610444
ENSMUSG00000020659	Cbll1	0.00180817	0.0969261	0.203503	-0.172906	-0.129331	-0.173461	-0.279166	-0.0592086	-0.195503	-0.242955
ENSMUSG00000020661	Dnmt3a	-0.113033	-0.0367181	-0.172859	-0.0223722	0.344982	-0.000512461	0.0293258	0.0304068	-0.277936	-0.0977849
ENSMUSG00000020664	Dld	0.00890633	-0.0258358	0.040582	0.0460818	-0.0697344	-0.083739	-0.175743	-0.0407579	-0.0213387	-0.0987132
ENSMUSG00000020668	Kif3c	-0.455241	-0.0974484	-0.0157038	-0.165764	0.734157	0.186929	-0.041951	-0.0791632	0.346802	0.242722
ENSMUSG00000020671	Rab10	0.020118	0.0285322	-0.000476844	0.00351629	-0.0516896	-0.0384497	0.0373136	-0.0532135	-0.0707616	-0.073705
ENSMUSG00000020672	Sntg2	-0.0419948	-0.0376682	-0.0297464	-0.0277193	0.137129	-0.443746	-0.53099	-0.479332	-0.360294	-0.396457
ENSMUSG00000020677	Ddx52	0.00714715	-0.0490767	-0.00930729	-0.0104687	0.0617056	-0.153123	-0.146936	-0.112613	-0.101501	-0.215552
ENSMUSG00000020680	Taf15	0.0178497	-0.0670669	-0.0386701	0.0229755	0.0649118	0.115717	0.103044	0.152098	0.0387228	0.172216
ENSMUSG00000020681	Ace	-0.152158	-0.000255564	-0.0834018	0.0308671	0.204949	-0.109368	-0.0892867	0.0868963	-0.0539942	0.0339062
ENSMUSG00000020687	Cdc27	0.0129457	0.0871175	0.0561839	-0.0309805	-0.125267	-0.168243	-0.19081	-0.104587	0.147714	-0.0552241
ENSMUSG00000020692	Nle1	-0.041198	0.116755	-0.0674829	-0.142388	0.134314	0.0919596	0.0339816	0.124828	0.223663	0.206209
ENSMUSG00000020694	Tlk2	-0.00718441	-0.0313264	0.122347	-0.0994335	0.0155976	0.141887	0.0831063	0.00097803	0.170606	0.129657
ENSMUSG00000020697	Lig3	0.000497668	-0.0250457	0.00738247	-0.111641	0.128806	0.0153761	0.0349227	-0.0405158	-0.0130249	0.075699
ENSMUSG00000020704	Asic2	0.0136717	-0.0148238	0.0687286	-0.0453434	-0.0222331	0.0271882	0.000978655	0.0710124	0.0783589	0.135385
ENSMUSG00000020705	Ddx42	-0.0488167	-0.00875426	-0.0680342	0.0153379	0.110267	-0.0613643	-0.1199	-0.0671772	-0.135822	-0.157407
ENSMUSG00000020706	Ftsj3	-0.0249688	0.001412	-0.0305358	-0.0803826	0.134475	0.0192375	0.244836	0.158179	-0.0185204	0.0400688
ENSMUSG00000020708	Psmc5	-0.00807769	-0.014928	-0.0157765	0.0674007	-0.0286185	0.0763662	0.0891722	0.0713018	0.0644208	0.0994033
ENSMUSG00000020715	Ern1	0.0510653	-0.125526	0.157753	-0.00887427	-0.0744187	-0.175642	-0.304298	-0.219272	-0.34579	0.0310869
ENSMUSG00000020716	Nf1	0.117389	0.0180833	0.0872686	-0.116002	-0.106739	0.056914	0.0453368	0.0576088	-0.242195	-0.0709244
ENSMUSG00000020718	Polg2	0.0519248	-0.068286	0.0896557	0.0190397	-0.0923342	-0.207681	-0.236001	-0.168832	-0.116619	-0.190184
ENSMUSG00000020719	Ddx5	-0.0155289	0.00210391	-0.0655388	0.0156713	0.0632925	-0.188926	-0.150349	-0.0894203	-0.252467	-0.229063
ENSMUSG00000020720	Psmd12	-0.0252264	0.0354577	-0.00312268	0.0629618	-0.0700705	0.113454	0.0829516	0.0903385	0.111981	0.144057
ENSMUSG00000020721	Helz	-0.00160843	0.0929742	-0.0823621	0.149056	-0.15806	0.114768	-0.0101232	0.0734029	-0.153359	-0.0313842
ENSMUSG00000020723	Cacng4	-0.102055	0.0714924	-0.0567668	0.142754	-0.0554247	0.133058	0.0234896	0.0684513	0.0687323	0.181072
ENSMUSG00000020728	Cep112	0.188965	0.0533991	0.246554	-0.00667861	-0.482239	-0.0308921	0.102519	0.0555465	0.488956	0.147643
ENSMUSG00000020733	Slc9a3r1	0.0714434	-0.0949153	0.0651918	0.0956457	-0.137366	0.0668143	0.157748	0.231405	0.125738	0.075591
ENSMUSG00000020736	Nt5c	-0.00308336	-0.0302795	-0.0465854	0.0115334	0.0684149	0.241098	0.199358	0.258961	0.132753	0.0805111
ENSMUSG00000020738	Sumo2	0.144899	-0.148124	-0.0691575	-0.134259	0.206642	-0.0600053	0.0558439	-0.00088026	0.193794	0.0406536
ENSMUSG00000020739	Nup85	0.0321643	-0.0344953	0.0631606	-0.0126705	-0.0481591	-0.104666	0.0706156	-0.0158284	0.142869	0.0822104
ENSMUSG00000020740	Gga3	-0.0681793	0.027939	-0.0524697	0.0663146	0.0263953	-0.0730837	-0.112088	0.0998174	0.0880977	0.00789644
ENSMUSG00000020741	Cluh	0.0362295	0.058612	-0.0172057	-0.00314827	-0.0744875	-0.229312	-0.422012	-0.341043	-0.168872	-0.201135
ENSMUSG00000020743	Mif4gd	0.0138176	-0.0710391	0.0983625	0.0409126	-0.0820537	0.545332	0.446235	0.503342	0.617738	0.522364
ENSMUSG00000020744	Slc25a19	-0.108514	-0.0467988	0.0061499	0.143711	0.00545176	0.00449026	-0.0544211	-0.0194577	0.050325	-0.0973916
ENSMUSG00000020745	Pafah1b1	0.0424682	0.0442634	-0.00612645	0.00412189	-0.084727	0.0495647	0.0674431	0.126418	-0.192105	-0.00353855
ENSMUSG00000020747	2310067B10Rik	-0.0367536	-0.0587687	0.024725	-0.00565759	0.0764548	-0.088826	-0.0987659	0.0377654	-0.0190403	0.0104964
ENSMUSG00000020752	Recql5	0.145935	-0.0919365	-0.00586817	0.0707887	-0.118919	-0.0220821	-0.0709089	0.138322	0.234587	-0.0649278
ENSMUSG00000020755	Sap30bp	-0.0031904	0.00458389	0.0362876	0.0140851	-0.0517662	0.0134753	-0.0192664	0.125221	0.048064	0.0390404
ENSMUSG00000020766	Galk1	0.0305083	0.0180653	0.00180532	-0.0130302	-0.0373488	0.251604	0.239363	0.206068	0.316693	0.406146
ENSMUSG00000020770	Unk	0.0920662	0.00180977	-0.0186125	0.0226039	-0.0978674	0.165708	0.209214	0.161747	0.155465	0.120184
ENSMUSG00000020775	Mrpl38	-0.0837788	-0.0799504	-0.0532849	0.162802	0.0542116	0.0520886	0.017345	-0.077308	0.0890638	-0.0780025
ENSMUSG00000020777	Acox1	-0.063746	0.0135049	0.000293697	-0.0307104	0.0806578	0.372601	0.339149	0.301414	0.301506	0.380322
ENSMUSG00000020778	Ten1	-0.0330885	-0.0686135	0.000316111	-0.186531	0.287917	0.100683	0.0529845	-0.154246	-0.609498	-0.179247
ENSMUSG00000020780	Srp68	0.0104968	0.0117116	0.0716164	0.0327592	-0.126584	0.0584491	0.0743281	0.0637145	0.0428456	0.0272211
ENSMUSG00000020782	Llgl2	0.00463092	0.00654386	0.0225072	-0.0324861	-0.00119594	-0.168877	-0.195795	-0.127228	-0.0913009	-0.18236
ENSMUSG00000020783	1200014J11Rik	-0.0204222	0.00781189	-0.0815532	0.0701259	0.0240376	-0.00764982	0.067593	-0.0157254	-0.074778	-0.0227135
ENSMUSG00000020785	Camkk1	0.00511998	-0.0252086	0.0339185	0.0111254	-0.0249553	-0.112278	-0.0987102	-0.0932842	-0.142519	-0.167769
ENSMUSG00000020790	Ankfy1	-0.0104988	0.0118533	0.0557347	0.0298346	-0.0869239	0.164183	0.135355	0.145716	0.140539	0.14058
ENSMUSG00000020792	Exoc7	-0.0257915	0.000181779	0.0393963	0.00758296	-0.0213695	0.0807602	0.0573925	0.0156824	0.149537	0.194746
ENSMUSG00000020801	Med31	0.00354125	-0.0378429	-0.0610039	0.0214608	0.0738447	0.0226575	-0.0958346	-0.144597	-0.0641708	-0.0403757
ENSMUSG00000020802	Ube2o	-0.0108323	-0.0125992	-0.00481793	0.0196401	0.00860937	0.113329	0.121793	0.0757508	0.177051	0.161465
ENSMUSG00000020803	Txndc17	0.0158273	-0.0144683	-0.00732831	0.00896727	-0.00299793	0.0767525	0.0358713	0.0576147	0.121254	0.0875358
ENSMUSG00000020810	Cygb	0.0232315	0.0346164	-0.0546527	0.0295807	-0.0327759	0.165571	0.0791496	0.197897	-0.000750848	0.0122434
ENSMUSG00000020814	Mxra7	-0.0188664	-0.0248503	-0.0220136	0.0179406	0.0477897	0.167947	0.247829	0.145335	0.0764467	0.177392
ENSMUSG00000020817	Rabep1	-0.00734783	0.0197099	0.0224483	0.0365398	-0.0713501	-0.127621	-0.121619	-0.105241	-0.0449992	-0.0977475
ENSMUSG00000020823	Sec14l1	0.0898483	0.103131	0.092901	0.0674477	-0.353328	-0.264014	-0.0284137	-0.136002	0.276097	0.118298
ENSMUSG00000020827	Mink1	0.0765104	0.0377421	-0.0210292	0.0349727	-0.128196	-0.141225	-0.0450641	-0.160055	-0.112926	0.0476828
ENSMUSG00000020834	Dhrs13	-0.011782	-0.0270576	-0.0389233	0.00484008	0.0729229	0.0513131	0.166964	0.0175157	0.0839467	0.129926
ENSMUSG00000020840	Blmh	-0.000805082	-0.031774	0.0123	0.000391999	0.0198871	0.0931656	-0.0416621	0.10421	0.0429693	0.0317506
ENSMUSG00000020841	Cpd	-0.000592005	-0.119994	0.0306565	0.131378	-0.0414482	0.124808	0.0086691	-0.104352	0.175179	0.181309
ENSMUSG00000020843	Timm22	0.0121743	-0.12364	0.024588	0.0499968	0.0368805	-0.0674247	-0.199586	-0.139132	-0.0336778	-0.0210446
ENSMUSG00000020844	Nxn	0.0856408	0.110721	-0.0792072	-0.121088	0.00393296	0.121577	0.175102	0.0292733	0.0108505	0.24888
ENSMUSG00000020848	Doc2b	0.0678104	-0.0552416	0.0322273	0.060826	-0.105622	-0.0235492	-0.137236	-0.0214863	0.187533	-0.0468292
ENSMUSG00000020849	Ywhae	0.00225286	-0.0295929	-0.0299463	0.0392423	0.018044	0.214598	-0.129142	0.208556	-0.177511	-0.0379778
ENSMUSG00000020850	Prpf8	-0.0579557	-0.00989069	-0.0438188	-0.00682967	0.118495	-0.0561103	-0.0210158	-0.0300353	-0.20899	-0.0652584
ENSMUSG00000020857	Nme2	-0.0444435	-0.0103822	-0.164929	0.0598549	0.1599	1.00158	1.0828	0.793387	0.937079	1.10755
ENSMUSG00000020859	Spag9	-0.0108509	-0.0373861	0.0152897	0.0396714	-0.00672417	-0.0458964	-0.115123	-0.0908143	-0.0324532	-0.0605407
ENSMUSG00000020863	Luc7l3	-0.0354344	0.0041974	-0.0388884	0.079232	-0.00910653	-0.258088	-0.0713621	-0.0516188	-0.171143	-0.148554
ENSMUSG00000020864	Ankrd40	0.000863215	-0.0123086	0.0437146	-0.0405471	0.00827782	-0.30982	-0.473416	-0.269339	-0.319737	-0.495024
ENSMUSG00000020866	Cacna1g	-0.15381	-0.0221696	-0.0819283	0.0353369	0.222571	-0.148853	-0.0969335	-0.18523	-0.0794243	-0.0732668
ENSMUSG00000020868	Xylt2	0.0425601	-0.019034	0.143522	-0.069597	-0.0974507	-0.0186906	-0.030383	0.0479103	-0.137589	-0.23668
ENSMUSG00000020869	Lrrc59	-0.0161497	-0.0353384	0.0183399	0.00390785	0.0292403	-0.0447443	-0.0653037	0.0328671	-0.0159215	-0.011706
ENSMUSG00000020877	Scrn2	-0.0494173	-0.0236703	0.0597511	-0.0124596	0.0257961	0.00874697	-0.212792	0.056717	0.0624002	-0.100564
ENSMUSG00000020878	Lrrc46	-0.0346448	-0.0220199	-0.0857527	-0.132964	0.275381	-0.114523	0.0770072	-0.0417701	-0.0101499	0.0964818
ENSMUSG00000020883	Fbxl20	0.0592846	0.00428373	0.0440463	-0.00788859	-0.0997261	-0.0264647	-0.0559043	-0.011807	0.047443	0.0372868
ENSMUSG00000020886	Dlg4	-0.0712881	-0.0234596	-0.0358818	0.0263125	0.104317	-0.482087	-0.500773	-0.535984	-0.462544	-0.445848
ENSMUSG00000020890	Gucy2e	0.193981	0.0528995	0.163116	0.161429	-0.571425	-0.612538	-0.940652	-0.632672	-0.640793	-0.869153
ENSMUSG00000020893	Per1	-0.0701248	0.099289	-0.0529838	0.0842435	-0.0604239	0.0551439	0.0518042	-0.0138693	0.131968	0.0948462
ENSMUSG00000020894	Vamp2	-0.304299	-0.0489609	0.00496319	-0.125758	0.474055	-0.452629	-0.360715	-0.269725	-0.237485	-0.183692
ENSMUSG00000020898	Ctc1	-0.0165517	-0.0284815	0.0297862	0.0465646	-0.0313177	-0.0982631	0.0285601	0.0248692	-0.0509036	-0.0087458
ENSMUSG00000020899	Pfas	0.0221611	0.0252193	-0.0158735	-0.0127659	-0.018741	0.09549	0.0767569	0.109838	0.0822317	0.0410413
ENSMUSG00000020900	Myh10	0.131494	0.110867	-0.0415321	-0.0805197	-0.120308	0.266446	0.15716	0.131778	0.0911587	0.212118
ENSMUSG00000020903	Stx8	0.0322242	0.010537	-0.0907862	0.0299906	0.0180344	0.15178	0.250559	0.129679	0.15865	0.122003
ENSMUSG00000020917	Acly	-0.0193426	0.0124785	-0.0208022	0.0105346	0.0171318	-0.145189	-0.235644	-0.141736	-0.244115	-0.266941
ENSMUSG00000020919	Stat5b	-0.0272581	0.0395275	-0.0535044	-0.0079249	0.0491599	0.0510076	0.049454	0.0859493	-0.0144481	0.0272008
ENSMUSG00000020922	Lsm12	0.0607958	0.00995568	0.106686	0.0395006	-0.216938	-0.0763707	-0.0406391	-0.0615283	-0.0624608	-0.029039
ENSMUSG00000020923	Ubtf	-0.0147481	-0.0734715	-0.067888	-0.0475118	0.203619	-0.0479728	0.101989	-0.000844189	-0.0390526	-0.000322546
ENSMUSG00000020925	Ccdc43	0.0240779	-0.0548412	0.0881698	0.065055	-0.122461	0.0198995	-0.0658985	-0.0587999	0.198221	0.149183
ENSMUSG00000020929	Eftud2	-0.109296	-0.0162676	-0.0506083	0.0283991	0.147773	-0.0947217	-0.0766127	-0.0294024	-0.111573	-0.0415472
ENSMUSG00000020932	Gfap	0.32702	0.271873	-0.620736	0.00574616	0.0160972	1.35767	1.7809	1.35475	1.0437	1.38937
ENSMUSG00000020935	Dcakd	-0.02243	-0.0502896	-0.0129785	-0.00254948	0.0882476	-0.000616682	0.0714366	-0.0448059	0.0981645	0.082011
ENSMUSG00000020936	Nmt1	0.00324308	-0.0134686	0.02722	0.00938259	-0.026377	0.121955	0.0720395	0.0668354	0.125012	0.114887
ENSMUSG00000020937	Plcd3	0.1117	0.0690639	0.11438	0.0777677	-0.372911	-0.231547	-0.152782	0.159591	-0.187793	-0.342245
ENSMUSG00000020941	Map3k14	-0.0179005	-0.144139	-0.00939989	0.174908	-0.00346807	0.0341415	0.0645287	0.459723	0.399701	-0.046234
ENSMUSG00000020946	Gosr2	0.0193808	-0.0945213	0.0138213	-0.0939702	0.155289	-0.197987	-0.123579	-0.0499717	-0.109796	-0.18315
ENSMUSG00000020949	Fkbp3	0.0127045	-0.0284851	-0.0438228	0.0370814	0.022522	-0.448408	-0.420391	-0.434193	-0.483321	-0.397095
ENSMUSG00000020952	Scfd1	-0.0314475	-0.0173328	-0.0235623	0.0705911	0.00175149	0.118449	0.199178	0.121372	0.111343	0.183758
ENSMUSG00000020954	Strn3	-0.0171072	-0.0357028	-0.0435695	0.0243634	0.072016	-0.0173403	-0.00439344	0.0142429	-0.115725	-0.0293331
ENSMUSG00000020956	Dtd2	-0.116536	0.0576493	0.106333	0.088124	-0.13557	0.040769	0.151891	0.17964	0.0407953	-0.228733
ENSMUSG00000020961	Ston2	0.0913994	0.130203	0.0632279	-0.00249162	-0.282339	-0.120995	0.0537504	-0.0398129	-0.0092881	0.12511
ENSMUSG00000020962	Gtf2a1	-0.0549443	-0.0154405	-0.03734	0.0172836	0.0904411	0.122769	0.0877224	0.0812656	0.0561664	0.0541503
ENSMUSG00000020964	Sel1l	0.0172188	-0.0401622	0.00134969	0.0221815	-0.0005877	-0.163245	-0.160601	-0.186302	-0.0851212	0.0158422
ENSMUSG00000020982	Nemf	0.0999423	0.0666911	0.00758056	-0.0124245	-0.16179	-0.0559158	-0.0996865	0.0145459	0.266363	0.143111
ENSMUSG00000020986	Sec23a	-0.00465525	0.0224105	-0.0356054	0.0390758	-0.0212256	0.168027	0.138225	0.154097	0.135353	0.159752
ENSMUSG00000020988	L2hgdh	-0.0104081	-0.0118774	-0.000650106	-0.0257684	0.048704	-0.1622	-0.184152	-0.178952	0.0299019	-0.0525455
ENSMUSG00000020993	Trappc6b	0.00786802	-0.0190549	0.0426756	0.0253331	-0.0568219	-0.019314	-0.0328943	-0.0255876	-0.0287317	0.0325624
ENSMUSG00000020994	Pnn	-0.0255179	-0.0576676	-0.0259467	-0.0343154	0.143448	-0.215409	-0.096496	-0.0815081	-0.176674	-0.145884
ENSMUSG00000021000	Ctage5	-0.0415746	0.0340862	-0.0304543	0.0197882	0.0181545	0.0847152	0.100571	0.0475824	0.0831577	0.082183
ENSMUSG00000021007	Spata7	-0.239224	-0.0341136	-0.0730449	-0.041072	0.387454	0.0313137	0.0323191	-0.0673568	-0.0316587	0.231568
ENSMUSG00000021009	Ptpn21	0.0475838	0.156779	-0.0646044	0.0103455	-0.150104	0.114422	0.00625863	0.113774	0.0569604	0.0791748
ENSMUSG00000021012	Zc3h14	-0.0513666	-0.0237588	-0.0554808	-0.0345492	0.165155	0.00906309	0.0303426	0.0147267	-0.0233234	0.00842029
ENSMUSG00000021018	Polr2h	0.116115	0.056402	0.0779067	-0.120565	-0.129859	0.0273495	-0.0438874	0.0067648	-0.164062	0.0323668
ENSMUSG00000021024	Psma6	-0.0571521	-0.0213924	0.0666847	0.00566377	0.00619611	0.125587	-0.00820627	0.174824	-0.0199569	0.0506021
ENSMUSG00000021027	Ralgapa1	-0.0771076	0.021759	-0.0671333	0.0633498	0.0591321	0.20127	0.186136	0.142665	0.254732	0.223394
ENSMUSG00000021033	Gstz1	-0.0148784	-0.00593283	-0.0926736	0.0271625	0.0863224	-0.0765386	-0.081474	-0.0971702	-0.117005	-0.145235
ENSMUSG00000021036	Sptlc2	0.02943	-0.0104042	0.00190151	-0.00538904	-0.0155382	0.302716	0.317899	0.239784	0.381515	0.253899
ENSMUSG00000021037	Ahsa1	-0.0186009	-0.00563774	0.00834902	-0.0234561	0.0393457	0.0742331	0.0715242	0.030616	0.0496298	0.0129234
ENSMUSG00000021038	Vipas39	0.0377633	-0.00225422	-0.101986	0.0875918	-0.0211151	0.178932	0.165673	0.151477	0.0595611	0.081797
ENSMUSG00000021039	Snw1	-0.101879	-0.0951355	-0.0117259	-0.000304333	0.209045	-0.124135	-0.0461872	-0.0542592	-0.134989	-0.0932916
ENSMUSG00000021040	Slirp	-0.0254791	-0.0725848	-0.0423997	0.11619	0.0242737	-0.0121291	-0.120794	-0.081912	0.0301921	-0.0414959
ENSMUSG00000021044	Adck1	-0.0706009	0.104036	-0.0316717	0.0956458	-0.0974093	0.00709854	-0.149202	0.142805	-0.206429	0.154935
ENSMUSG00000021047	Nova1	-0.0863173	-0.048639	-0.0738404	-0.0165718	0.225368	0.00295811	0.119882	0.0591809	-0.00852167	0.0398471
ENSMUSG00000021048	Mthfd1	0.162668	0.183779	0.126888	0.188602	-0.661937	0.0558418	0.0497007	0.0188314	-0.0240437	0.0645614
ENSMUSG00000021051	Ppp2r5e	0.00104665	0.0104388	-0.0205597	0.0203356	-0.0112614	-0.0157587	-0.050156	0.0250396	-0.081534	-0.041873
ENSMUSG00000021054	Sgpp1	-0.0220539	-0.0286075	0.0161977	-0.00341355	0.0378772	-0.00121941	-0.074366	-0.106595	0.0384321	-0.0887389
ENSMUSG00000021057	Akap5	-0.0533332	-0.0246715	0.0206497	0.0569081	0.00044683	0.815213	0.742313	0.742121	0.546736	0.609795
ENSMUSG00000021061	Sptb	-0.0436028	-0.0851388	0.00835561	-0.0932454	0.213631	-0.235015	0.217458	-0.130352	-0.118739	0.153604
ENSMUSG00000021065	Fut8	-0.043822	-0.0641536	0.0265383	-0.0553306	0.136768	0.00100625	0.0542269	0.117859	-0.0788801	-0.0636236
ENSMUSG00000021066	Atl1	0.00140187	0.0241582	0.003865	0.0444702	-0.0738952	0.00686842	0.0519234	0.0587433	0.0422099	-0.00623037
ENSMUSG00000021067	Sav1	0.103658	-0.0441197	-0.0826358	-0.0371409	0.0602387	-0.179762	-0.128771	-0.0786167	-0.107811	-0.232526
ENSMUSG00000021068	Nin	-0.108938	0.0167221	0.090794	0.0656119	-0.0641898	-0.27363	-0.265966	-0.0714126	-0.376039	-0.393717
ENSMUSG00000021069	Pygl	0.0434943	0.0655026	-0.0509119	0.0166117	-0.0746968	0.0178357	0.0066957	-0.0559419	-0.0797456	0.814543
ENSMUSG00000021071	Trim9	-0.00818303	0.168186	0.0929777	-0.0347789	-0.218202	0.0366734	0.0483888	0.0594425	0.151629	0.0999637
ENSMUSG00000021072	Tmx1	-0.00223296	-0.0541249	-0.012682	-0.0193215	0.0883613	0.324621	0.352651	0.385852	0.379268	0.357928
ENSMUSG00000021076	Actr10	-0.00221924	0.0804009	0.118235	-0.0989553	-0.0974612	0.127545	0.128875	0.19868	0.02618	-0.019695
ENSMUSG00000021079	Timm9	0.0451754	0.0417133	0.0760736	0.0648473	-0.22781	0.0388979	-0.104504	-0.00955219	-0.203241	-0.0622228
ENSMUSG00000021087	Rtn1	-0.00889387	-0.0119231	-0.0327108	-0.0639389	0.117467	-0.00485444	-0.0352597	-0.117832	-0.0705223	-0.0709439
ENSMUSG00000021091	Serpina3n	-0.236064	-0.227841	0.357194	-0.106892	0.213603	-0.130406	0.544696	0.0106492	0.519384	0.292349
ENSMUSG00000021094	Dhrs7	-0.0356254	-0.0200045	0.00221875	0.0381464	0.0152648	0.142904	0.247112	0.122213	0.179558	0.147174
ENSMUSG00000021096	Ppm1a	0.00563095	-0.00638069	-0.022139	0.00316476	0.019724	0.0463634	0.0840369	0.102537	0.0767064	0.0101128
ENSMUSG00000021097	Clmn	0.181253	-0.121485	-0.0590777	-0.144697	0.144007	-0.277664	-0.0631125	-0.0928983	-0.0759554	-0.157206
ENSMUSG00000021099	Six6	0.108487	-0.00886657	-0.21834	0.132983	-0.0142636	0.262891	0.0695429	0.421246	0.00855518	-0.103089
ENSMUSG00000021102	Glrx5	-0.0143805	-0.0413827	-0.045252	0.0274006	0.0736146	-0.0896307	-0.170904	-0.104062	-0.132934	-0.205298
ENSMUSG00000021103	Mnat1	0.0410667	-0.100426	-0.0657452	-0.0446997	0.169805	-0.0908446	-0.0515197	-0.0347661	-0.187922	-0.271447
ENSMUSG00000021111	Papola	0.0380083	0.0468855	0.0141165	-0.00479054	-0.0942196	0.0854626	0.0915692	0.055297	0.2606	0.107226
ENSMUSG00000021112	Mpp5	0.00065274	-0.0426865	0.0279407	-0.017603	0.031696	-0.0506976	-0.0463124	-0.0461205	0.11261	-0.000785751
ENSMUSG00000021113	Snapc1	0.155553	0.0749884	-0.00375099	0.00414211	-0.230933	-0.0789543	-0.0529611	-0.0631725	-0.146962	-0.0587839
ENSMUSG00000021114	Atp6v1d	-0.0104514	-0.00873165	-0.0267467	0.0329717	0.0129581	-0.205202	-0.210917	-0.167926	-0.250678	-0.234718
ENSMUSG00000021115	Vrk1	0.0131304	-0.0555226	-0.0559106	-0.120182	0.218485	-0.347804	-0.156514	-0.235446	-0.349966	-0.293868
ENSMUSG00000021116	Eif2s1	-0.0146068	-0.0318699	0.0236707	0.0554807	-0.0326748	-0.106903	-0.0892818	-0.0608646	-0.119287	-0.075427
ENSMUSG00000021123	Rdh12	0.000226042	0.00524774	0.00926159	0.0233607	-0.038096	-1.04983	-1.27619	-1.00539	-1.03371	-1.06959
ENSMUSG00000021124	Vti1b	0.0355753	-0.0180659	-0.0507613	0.024275	0.0089769	0.047602	0.0330308	-0.0358397	0.0826264	0.0440858
ENSMUSG00000021125	Arg2	-0.241229	0.10561	-0.0639402	-0.0751479	0.274707	0.492428	0.440415	0.431042	0.442165	0.265318
ENSMUSG00000021131	Erh	-0.0277325	-0.035442	-0.156164	-0.0588195	0.278158	0.0293494	-0.0454751	0.113697	-0.531911	-0.312355
ENSMUSG00000021134	Srsf5	-0.0429868	-0.0653977	-0.0954585	0.0775327	0.12631	0.0643996	0.0492641	0.124086	-0.121396	0.00095169
ENSMUSG00000021140	Pcnx	0.0735346	-0.0654381	0.169047	0.0384617	-0.215605	0.0193691	0.239419	0.226164	0.14578	0.200269
ENSMUSG00000021143	Pacs2	0.00501869	-0.0358753	0.0578824	0.00884924	-0.035875	0.0628394	0.0939927	0.0490299	0.0713976	0.0642149
ENSMUSG00000021144	Mta1	-0.00728193	0.0231724	-0.0524638	-0.0061169	0.0426902	-0.0225303	0.0634382	-0.0270624	-0.0641717	0.00935945
ENSMUSG00000021147	Wdr37	-0.0151163	0.0242891	-0.0559242	0.0582397	-0.0114882	0.0490646	0.0176837	0.0601388	0.0382257	0.049246
ENSMUSG00000021149	Gtpbp4	-0.027576	0.0215202	-0.00726164	0.00580025	0.0075172	-0.205172	-0.157573	-0.175742	-0.187974	-0.207919
ENSMUSG00000021156	Zmynd11	0.0191807	0.0209641	0.0924153	-0.304919	0.172359	-0.299461	-0.109224	-0.286432	-0.284942	-0.184366
ENSMUSG00000021171	Esyt2	-0.108703	-0.0188128	0.056057	0.0555034	0.0159554	0.031145	0.0777853	0.0363993	0.0859289	0.0758415
ENSMUSG00000021177	Tdp1	0.0260518	1.17244	-0.407069	-0.275646	-0.515774	-0.221117	0.13255	1.36242	-0.0163478	-0.111005
ENSMUSG00000021178	Psmc1	-0.0262018	0.00604149	-0.040155	0.0318836	0.0284317	0.0691683	0.0410511	0.0576748	-0.0018127	0.0781361
ENSMUSG00000021179	Nrde2	-0.0348651	-0.127041	0.108952	0.0375382	0.0154162	0.0473138	0.0326544	0.0963288	0.0799626	-0.0113145
ENSMUSG00000021180	Rps6ka5	0.00314422	0.0196073	-0.0397747	0.0380038	-0.0209806	0.162359	0.112054	0.13838	0.180407	0.131394
ENSMUSG00000021182	Ccdc88c	0.135879	0.085789	-0.0323341	-0.0835643	-0.105769	0.338973	0.177604	0.170826	0.12573	0.226844
ENSMUSG00000021188	Trip11	-0.115674	-0.0242916	-0.0772053	-0.0469717	0.264143	0.360427	0.00706812	0.103747	0.0873105	0.0601796
ENSMUSG00000021189	Atxn3	-0.018276	0.023578	-0.152922	0.00573422	0.141886	0.162135	0.0908207	0.108065	0.223923	0.20297
ENSMUSG00000021190	Lgmn	-0.113155	0.0104205	-0.0793089	-0.0894837	0.271527	0.585709	0.892306	0.53221	0.439662	0.597274
ENSMUSG00000021192	Golga5	-0.0332158	0.0275942	-0.0622949	0.0381245	0.029792	0.050043	0.0126611	0.0300519	0.0581257	0.068633
ENSMUSG00000021193	Pitrm1	0.0311757	-0.0436014	-0.0242931	-0.0079084	0.0446272	-0.0502778	-0.0493502	-0.0310355	0.00476435	0.0190793
ENSMUSG00000021194	Chga	0.0134543	0.0647551	0.0297039	-0.103109	-0.00480467	0.252341	0.275855	0.216574	0.295418	0.247981
ENSMUSG00000021196	Pfkp	0.0118442	0.0443632	-0.00313067	0.0848731	-0.13795	-0.148431	-0.285973	-0.11276	-0.204992	-0.237701
ENSMUSG00000021198	Unc79	-0.0934682	-0.00212962	-0.0115459	0.0138094	0.0933343	0.0802497	0.00731126	0.0119835	-0.00536842	-0.0812704
ENSMUSG00000021209	Ppp4r4	-0.112065	-0.186421	0.229989	0.0217874	0.0467097	-0.214009	-0.0257649	0.0530001	-0.0799874	0.0523689
ENSMUSG00000021218	Gdi2	-0.0196714	-0.00886261	-0.0264284	0.026319	0.0286435	0.0967847	0.0760273	0.154668	-0.0603275	0.0430971
ENSMUSG00000021219	Rgs6	0.00262256	0.0308563	-0.0199695	0.068757	-0.0822663	0.0600666	0.0722645	0.0281755	0.012605	0.0161221
ENSMUSG00000021221	Dpf3	-0.0579991	-0.0358287	0.0583239	-0.0288773	0.0643813	-0.0439165	0.0578708	0.0358441	-0.0357888	-0.0989885
ENSMUSG00000021224	Numb	0.0279879	0.03831	-0.0943874	-0.001288	0.0293775	0.0290556	0.00426442	0.00637731	-0.0335759	-0.0113418
ENSMUSG00000021226	Acot2	-0.0115761	0.032992	-0.0481898	0.00583029	0.0209436	0.0564021	0.130323	0.0933403	0.130644	0.0134404
ENSMUSG00000021234	Fam161b	0.199492	0.0117834	0.274499	0.268329	-0.754103	0.0842424	0.0105796	0.133205	0.676153	0.392093
ENSMUSG00000021235	Coq6	-0.121202	-0.0311916	-0.499302	-0.456349	1.10804	-0.391485	-0.195017	-0.222648	-0.497292	-0.261329
ENSMUSG00000021236	Entpd5	-0.00765586	0.0433468	-0.0518891	0.0259348	-0.00973671	0.0933403	0.00683819	-0.00262979	0.0533942	0.0121628
ENSMUSG00000021238	Aldh6a1	0.0447479	0.00704131	-0.0749271	0.0159486	0.00718935	-0.311245	-0.25847	-0.247917	-0.246321	-0.272654
ENSMUSG00000021239	Vsx2	-0.0557796	-0.0333517	-0.0742007	-0.0140632	0.177395	0.0594189	0.0563265	0.062912	-0.043291	-0.0152501
ENSMUSG00000021240	Abcd4	-0.103604	-0.030112	0.0578936	0.00819626	0.0676263	-0.00798319	0.0483335	0.0743924	0.245022	0.0351606
ENSMUSG00000021241	Isca2	-0.00377179	-0.00569432	-0.00538853	0.0236112	-0.00875654	-0.354821	-0.419479	-0.299572	-0.334562	-0.454782
ENSMUSG00000021243	Fcf1	0.0563543	0.0461879	0.125807	-0.173012	-0.0553377	0.0755223	0.286904	0.176243	0.181642	0.187819
ENSMUSG00000021244	Ylpm1	-0.0356212	-0.0444396	-0.0591323	0.0155409	0.123652	0.0376764	-0.0403959	-0.027569	-0.0770657	-0.0690594
ENSMUSG00000021248	Tmed10	-0.0124514	0.0381861	-0.0800449	0.0772127	-0.0229026	-0.00511097	0.052414	0.0226917	-0.230067	-0.0580946
ENSMUSG00000021252	0610007P14Rik	0.208086	0.105396	-0.00287668	-0.154818	-0.155788	0.219724	0.197981	0.137889	-0.738253	0.0409101
ENSMUSG00000021253	Tgfb3	0.265207	-0.137737	-0.112755	-0.0863223	0.0716064	0.186225	0.0904881	-0.185685	0.169763	0.064791
ENSMUSG00000021255	Esrrb	-0.0498799	-0.00976351	0.0633285	0.0563858	-0.0600709	-0.315281	-0.67528	-0.302306	-0.523732	-0.672018
ENSMUSG00000021258	Ccnk	-0.123255	-0.0511944	-0.0546512	-0.0147839	0.243884	0.0274838	0.0875425	0.0984684	-0.127702	-0.0711682
ENSMUSG00000021259	Cyp46a1	-0.00512565	0.021489	0.0711838	0.0435989	-0.131146	0.0294229	0.0549693	0.107066	0.112437	-0.000623682
ENSMUSG00000021262	Evl	0.0317622	-0.0079986	-0.0189604	0.0149143	-0.0197175	0.149576	0.209879	0.0931372	0.0952399	0.0851365
ENSMUSG00000021264	Yy1	-0.0357134	-0.085815	-0.0634263	0.015721	0.169234	-0.0148837	-0.0810559	-0.0195663	-0.249574	-0.149681
ENSMUSG00000021265	Slc25a29	0.0864185	-0.115781	0.123866	0.0370286	-0.131533	0.120467	0.0948263	0.312315	0.346353	0.186366
ENSMUSG00000021266	Wars	0.00537771	-0.00647126	-0.00380447	0.0391633	-0.0342653	-0.0433316	-0.0508568	0.0451915	-0.129949	-0.109738
ENSMUSG00000021270	Hsp90aa1	-0.023874	-0.0255173	0.0380944	-0.0330284	0.0443253	-0.0818061	-0.24798	-0.195931	-0.0973306	-0.146454
ENSMUSG00000021271	Zfp839	0.173784	0.0839302	-0.0605475	-0.138353	-0.0588133	-0.325409	-0.25095	-0.367396	-0.166256	0.202184
ENSMUSG00000021273	Fdft1	0.00361478	-0.0232439	0.0879785	-0.056517	-0.0118323	-0.0044175	-0.137819	-0.0395159	0.179722	0.0938657
ENSMUSG00000021275	Tecpr2	-0.0138557	0.0376459	-0.0191317	-0.0252374	0.0205788	0.116619	0.0139729	0.0141524	-0.1623	-0.0735878
ENSMUSG00000021277	Traf3	0.047253	0.0357863	0.145305	0.0317109	-0.260055	-0.0939175	0.00508822	0.127046	-0.0805208	0.0404162
ENSMUSG00000021279	Cdc42bpb	-0.0393491	-6.30398e-05	-0.00596292	0.0122004	0.0331746	0.18623	0.200526	0.144711	0.148503	0.20741
ENSMUSG00000021282	Eif5	-0.000113881	0.00183163	-0.0476662	0.0568752	-0.0109268	0.105477	0.126711	0.146404	0.0702728	0.118712
ENSMUSG00000021285	Ppp1r13b	0.0740702	0.0384654	-0.0752133	-0.00853767	-0.0287845	0.222582	0.199826	0.241494	0.0566198	0.170822
ENSMUSG00000021288	Klc1	-0.00876469	0.0146614	-0.0869443	0.0244903	0.0565573	0.0471804	0.00359573	0.0423479	-0.0386646	-0.00471632
ENSMUSG00000021290	2010107E04Rik	0.115692	0.0736904	0.0575513	-0.0115369	-0.235397	0.0240255	-0.00528821	0.00114801	0.0279967	-0.161775
ENSMUSG00000021301	Hecw1	0.0298715	-0.000975291	-0.118667	-0.130727	0.220498	0.221977	0.0236908	-0.0247785	0.0336364	0.0591968
ENSMUSG00000021302	Ggps1	-0.0135685	0.00202717	-0.0181057	0.0478506	-0.0182037	-0.138903	-0.259044	-0.150314	-0.228114	-0.259558
ENSMUSG00000021303	Gng4	-0.0972287	-0.0291577	0.127218	-0.0565297	0.0556985	0.0566344	-0.0432825	0.163272	0.0201127	-0.0203535
ENSMUSG00000021311	Mtr	0.0775849	0.0388651	0.036996	0.0322525	-0.185699	-0.117246	0.0201111	-0.0679063	0.11893	0.112807
ENSMUSG00000021313	Ryr2	-0.00195826	-0.0500117	0.0630464	0.0228867	-0.0339631	0.0163028	0.0242124	-0.0173385	-0.00895022	0.743068
ENSMUSG00000021314	Amph	-0.0389089	0.00810231	-0.0344981	-0.0304846	0.0957893	0.169257	0.110624	0.17833	0.0775013	0.13413
ENSMUSG00000021327	Zkscan3	-0.1106	-0.0646721	0.0221983	-0.151169	0.304242	-0.0529248	-0.252269	-0.0318277	0.0299107	-0.0539952
ENSMUSG00000021337	Scgn	-0.079009	0.00503375	-0.0400785	-0.00571307	0.119767	0.0430378	0.0204904	0.112022	-0.0262576	-0.100556
ENSMUSG00000021338	Lrrc16a	0.0902015	-0.0922244	0.128513	0.0288838	-0.155374	0.0621842	0.043842	0.0461331	0.284488	0.222746
ENSMUSG00000021339	Mrs2	-0.0762963	-0.00236311	0.0801806	-0.03282	0.0312988	-0.0703655	-0.223771	-0.255166	-0.0288462	-0.0484414
ENSMUSG00000021340	Gpld1	9.28711e-05	-0.115135	0.0999321	0.030405	-0.015295	-0.126055	-0.178051	0.00191598	-0.0220271	-0.2498
ENSMUSG00000021357	Exoc2	-0.00549245	0.0113752	-0.0105232	0.0143866	-0.00974616	0.0984097	0.0698733	-0.0105779	0.0695211	0.111517
ENSMUSG00000021359	Tfap2a	-0.00344083	-0.0567966	0.151171	-0.0284799	-0.0624534	-0.109023	-0.0173966	-0.0446631	0.226966	-0.00287972
ENSMUSG00000021366	Hivep1	0.366434	-0.763102	0.555954	-0.092929	-0.066356	0.0817071	-0.266457	-0.540205	-0.19893	0.389618
ENSMUSG00000021368	Tbc1d7	-0.00627983	0.000602865	0.0180033	-0.0885262	0.0761999	0.0536735	0.0764322	0.0426023	-0.193611	-0.03398
ENSMUSG00000021371	Mcur1	0.0961442	0.0269219	-0.0837861	0.11896	-0.15824	-0.384189	-0.0270805	-0.213353	-0.00994469	-0.143768
ENSMUSG00000021373	Cap2	0.012393	0.0717592	0.00323388	-0.0190299	-0.0683562	-0.0761145	-0.0682143	-0.0280081	0.1355	0.109498
ENSMUSG00000021374	Nup153	-0.017978	-0.0125741	-0.0388434	-0.0467807	0.116176	-0.0666001	-0.131364	-0.0481475	-0.147709	-0.0646648
ENSMUSG00000021375	Kif13a	-0.0752007	0.0171208	0.122615	-0.00173869	-0.0627969	-0.00818364	0.0611517	0.030053	0.602573	0.324237
ENSMUSG00000021376	Tpmt	0.0250957	0.0411144	-0.0318678	0.0477758	-0.0821181	0.00645606	-0.0737722	0.00656374	0.0303637	-0.0358471
ENSMUSG00000021377	Dek	0.0102025	-0.00431337	-3.54395e-05	-0.0159346	0.010081	-0.0234934	-0.0757678	0.0416219	-0.0600538	-0.067105
ENSMUSG00000021385	Ippk	0.0265293	0.0316959	0.000557511	0.0602336	-0.119016	-0.027898	-0.0823489	-0.0307214	-0.0568566	-0.116122
ENSMUSG00000021392	Nol8	0.0909958	0.129279	-0.10477	-0.0722099	-0.0432943	-0.0825857	-0.0122086	-0.0459015	-0.165059	0.023423
ENSMUSG00000021395	Spin1	0.0510462	-0.0394265	-0.0338393	-0.0860429	0.108262	-0.0435863	0.162828	0.0226797	0.100103	0.0115652
ENSMUSG00000021396	Nxnl2	0.00510831	0.037594	-0.0433986	0.010097	-0.00940058	-0.503454	-0.589774	-0.425153	-0.749994	-0.685588
ENSMUSG00000021400	Wrnip1	0.0148427	0.0232234	-0.0644893	0.0270861	-0.000662914	0.0130921	0.0672287	0.0395219	-0.0621416	-0.0211331
ENSMUSG00000021413	Prpf4b	-0.0532018	0.00770076	-0.000625173	0.0540173	-0.00789106	-0.00606345	0.196186	0.174231	0.101228	0.169661
ENSMUSG00000021417	Eci2	0.0107685	-0.0224205	-0.0493617	0.0297175	0.0312962	-0.00326657	0.0379222	0.0618374	0.0729662	0.0169591
ENSMUSG00000021420	Fars2	0.00449422	-0.109671	-0.0604172	0.130509	0.0350852	-0.0163121	-0.0387386	-0.000468745	0.0250619	0.0134152
ENSMUSG00000021427	Ssr1	-0.0565894	-0.0225359	-0.0406958	0.0633869	0.0564342	-0.115917	0.0234783	-0.0600591	-0.0377293	0.00790629
ENSMUSG00000021431	Snrnp48	0.177881	-0.0831923	0.0236371	0.0331157	-0.151442	-0.120706	-0.273212	-0.188309	-0.0652672	0.0726982
ENSMUSG00000021432	Slc35b3	0.119549	-0.150353	0.0134092	-0.271398	0.288793	-0.451221	0.108575	-0.991314	-0.0345216	0.0524405
ENSMUSG00000021448	Shc3	0.00755253	-0.00985408	-0.00214121	0.0179756	-0.0135329	-0.281592	-0.0242278	-0.116055	-0.0899046	-0.203005
ENSMUSG00000021451	Sema4d	0.0338288	0.066114	-0.00398808	-0.0441129	-0.0518418	0.110028	0.0919834	0.0382977	0.121244	0.0278933
ENSMUSG00000021458	2010111I01Rik	0.0450258	0.0176389	0.132763	-0.0974096	-0.0980185	-0.20924	-0.10455	-0.25155	-0.224318	-0.373741
ENSMUSG00000021460	Auh	0.0236794	0.0318134	-0.0273964	0.0211955	-0.0492918	-0.175346	-0.206994	-0.117931	-0.251097	-0.303427
ENSMUSG00000021461	Fancc	0.0829351	0.00650941	0.0988993	-0.0157165	-0.172627	0.023066	-0.0462462	-0.081151	-0.203191	-0.300559
ENSMUSG00000021470	Ercc6l2	-0.0476396	-0.0604314	-0.0326049	-0.0477201	0.188396	-0.140793	-0.0422471	-0.111136	-0.0649382	-0.00141637
ENSMUSG00000021474	Sfxn1	-0.0787525	-0.0256418	0.00148874	0.0274856	0.07542	-0.00526169	0.0508185	-0.0434351	-0.0268094	-0.000527768
ENSMUSG00000021476	Habp4	-0.0249502	-0.0952905	0.0636925	0.0288849	0.0276634	0.0986	-0.10842	0.0245558	0.0774582	-0.110882
ENSMUSG00000021477	Ctsl	0.087751	-0.0065859	0.14635	0.130261	-0.357776	-0.211921	-0.0789616	0.091	0.147713	0.111067
ENSMUSG00000021478	Drd1a	0.143898	0.0521415	-0.167553	0.0890854	-0.117573	0.173781	0.148691	-0.111177	-0.0597671	-0.0395287
ENSMUSG00000021481	Zfp346	-0.00895731	-0.0609966	0.00934313	0.030816	0.0297948	-0.0253102	-0.0888192	-0.106311	0.0323845	-0.167628
ENSMUSG00000021484	Lman2	0.0162378	0.025317	-0.0108284	0.0170289	-0.0477553	0.0804805	0.106462	0.0126215	0.0733175	0.0900172
ENSMUSG00000021488	Nsd1	0.162401	0.0790601	-0.0784863	0.160105	-0.32308	-0.0774482	-0.0271058	-0.570556	-0.125706	-0.182147
ENSMUSG00000021493	Pdlim7	-0.111056	0.0836893	0.0182818	-0.086921	0.0960053	-0.00669197	0.215193	-0.0143699	0.191009	0.404625
ENSMUSG00000021494	Ddx41	-0.113689	-0.151237	-0.00666328	0.00823473	0.263354	0.11846	-0.0219384	0.248853	0.0772713	0.41117
ENSMUSG00000021496	Pcbd2	0.0329222	0.00637528	-0.0628922	-0.0102783	0.033873	-0.106164	-0.0260553	-0.075985	0.106166	0.00864303
ENSMUSG00000021497	Txndc15	-0.128133	0.0171451	0.0982609	-0.0414601	0.054187	0.144211	-0.0474445	0.00738538	0.134026	-0.055756
ENSMUSG00000021500	Ddx46	-0.00638349	0.00743774	-0.0494439	0.0216709	0.0267187	-0.188395	-0.140261	-0.158556	-0.239399	-0.222004
ENSMUSG00000021501	Caml	-0.0256134	-0.0122315	0.00176715	-0.00386447	0.0399422	-0.128089	-0.102374	-0.0769696	-0.0989171	-0.137195
ENSMUSG00000021510	A530054K11Rik	-0.0607629	-0.00625685	-0.000839074	0.000529113	0.0673297	-0.194513	-0.222448	-0.0854406	-0.380325	-0.180352
ENSMUSG00000021518	Ptdss1	-0.196055	0.0579519	-0.0760999	0.015149	0.199054	-0.040893	0.089479	0.10086	-0.163287	0.0343704
ENSMUSG00000021519	Mterf3	0.0754531	-0.0180919	0.0150833	0.208025	-0.280469	0.00188979	0.251041	0.0281748	-0.153068	0.0762188
ENSMUSG00000021520	Uqcrb	-0.0385073	-0.0719475	-0.107858	0.0188922	0.199421	0.0708685	-0.09853	-0.0692929	-0.104632	-0.00693237
ENSMUSG00000021536	Adcy2	0.0897473	0.108905	0.0884879	-0.0422005	-0.244939	-0.219436	-0.334564	-0.131109	0.317724	-0.0298117
ENSMUSG00000021537	Cetn3	0.0859827	0.0388262	0.00899564	0.0977468	-0.231551	0.0951363	-0.0363939	0.013411	0.0919531	0.0476818
ENSMUSG00000021546	Hnrnpk	-0.0382188	-0.0391239	0.0362562	-0.0180037	0.0590902	-0.0533815	-0.0846968	0.024344	-0.113256	-0.112405
ENSMUSG00000021548	Ccnh	0.0318255	-0.069013	-0.0134031	0.0552269	-0.00463619	-0.0848183	-0.261529	-0.019329	-0.220761	-0.153305
ENSMUSG00000021549	Rasa1	-0.011685	0.00176483	0.0194742	0.0078394	-0.0173934	0.0794261	0.100203	0.0619622	0.0466179	0.0656263
ENSMUSG00000021550	2210016F16Rik	0.0383975	0.0347771	-0.0443236	-0.0348754	0.0060244	0.046524	0.0256468	0.0285543	0.0840633	0.0129377
ENSMUSG00000021552	Gkap1	0.0438312	-0.00140985	0.0180879	-0.000944549	-0.0595647	-0.123411	-0.185636	-0.22657	-0.16571	-0.0978655
ENSMUSG00000021555	Naa35	-0.0170863	0.0214797	0.120907	-0.00513061	-0.12017	-0.00620277	-0.0363851	-0.0519407	0.252381	0.20348
ENSMUSG00000021556	Golm1	0.00644791	0.0409711	0.176326	-0.0632538	-0.160491	0.00502837	-0.0705785	0.142495	0.372899	0.0271113
ENSMUSG00000021557	Agtpbp1	-0.0432418	0.0249994	0.00770263	0.00920152	0.00133823	0.327596	0.296621	0.369905	0.248514	0.250356
ENSMUSG00000021559	Dapk1	-0.0559093	-0.260993	0.199008	0.14013	-0.0222353	0.247246	0.327191	0.302967	0.930893	0.466737
ENSMUSG00000021573	Tppp	0.0254079	-0.0260511	-0.0332501	-0.143779	0.177673	0.0952756	-0.0317493	0.0690628	-0.0502038	-0.121941
ENSMUSG00000021576	Pdcd6	-0.0277361	0.0069036	-0.0524798	-0.00225131	0.0755636	0.0424383	0.187068	0.109398	0.0436107	0.14395
ENSMUSG00000021577	Sdha	-0.0155639	-0.0225253	0.0102089	-0.004231	0.0321114	-0.093835	-0.185687	-0.0514543	-0.18494	-0.200106
ENSMUSG00000021578	Ccdc127	-0.0544474	-0.081845	0.0833117	0.108558	-0.0555769	-0.244743	-0.213335	-0.22542	-0.15982	-0.22077
ENSMUSG00000021583	Erap1	0.0220991	0.0241608	-0.0415946	0.0379684	-0.0426337	0.348079	0.488774	0.352856	0.446422	0.489698
ENSMUSG00000021585	Cast	0.054705	0.0414079	-0.0585566	-0.00372532	-0.033831	0.0793925	0.306937	0.113513	0.162382	0.234015
ENSMUSG00000021587	Pcsk1	0.241216	0.205325	-0.218517	-0.42209	0.194066	0.0995533	0.213301	0.303564	0.152276	0.149579
ENSMUSG00000021591	Glrx	0.0191926	0.0177423	-0.140794	0.0368055	0.0670539	-0.0432768	-0.0387869	-0.0164489	0.0840373	-0.0345479
ENSMUSG00000021595	Nsun2	0.00607212	0.0242902	-0.00232127	-0.0273257	-0.000715361	0.0307756	-0.0397601	0.038363	0.0476625	-0.0176737
ENSMUSG00000021597	Ankrd32	-0.298716	-0.162826	-0.0907792	-0.420175	0.972497	-0.403356	-0.469104	-0.56534	-0.172862	-0.304042
ENSMUSG00000021606	Ndufs6	0.354409	-0.365639	-0.425162	-0.333323	0.769716	0.128526	-0.181791	0.384706	0.367143	-0.187886
ENSMUSG00000021608	Lpcat1	-0.00766262	-0.0645902	0.0638343	-0.00747752	0.015896	-0.180163	-0.324263	-0.154037	-0.143387	-0.294477
ENSMUSG00000021610	Clptm1l	0.0398213	0.00396557	0.00463717	0.0808389	-0.129263	-0.121559	-0.21104	-0.262785	0.140575	-0.0144645
ENSMUSG00000021614	Vcan	-0.191471	0.052262	-0.0213459	0.120411	0.0401432	-0.0940047	-0.115486	-0.104939	0.0995952	-0.0040598
ENSMUSG00000021615	Xrcc4	-0.10045	0.00142146	-0.0932323	0.0481784	0.144082	0.0469005	0.00673895	-0.0764178	-0.0611827	-0.140948
ENSMUSG00000021638	Ocln	-0.0706867	0.0716382	0.0717551	-0.385692	0.312986	-0.214724	-0.114791	-0.0561468	-0.248465	0.095243
ENSMUSG00000021639	Gtf2h2	0.204464	0.0124328	-0.143377	-0.276274	0.202754	-0.0370516	0.103962	-0.03389	0.155499	0.0730137
ENSMUSG00000021645	Smn1	-0.014143	0.0371516	0.00707488	-0.0326844	0.00260094	0.168808	0.0792408	0.0893337	0.210872	0.210243
ENSMUSG00000021646	Mccc2	-0.0355139	-0.0190036	-0.0414467	-0.00618833	0.102152	-0.159065	-0.123693	-0.152785	-0.0944359	-0.179851
ENSMUSG00000021650	Ptcd2	0.00667701	0.0546376	-0.0152252	0.0296944	-0.0757838	-0.436299	-0.530434	-0.423728	-0.473276	-0.610845
ENSMUSG00000021660	Btf3	-0.0508853	-0.0111543	-0.0223968	0.0758896	0.00854674	0.141062	0.166298	0.133004	0.19544	0.203032
ENSMUSG00000021662	Arhgef28	-0.0436225	-0.023334	-0.11289	0.0753744	0.104472	-0.165507	-0.0850313	-0.271082	-0.520744	-0.245138
ENSMUSG00000021665	Hexb	0.0354977	-0.022454	0.00835413	0.0490427	-0.0704405	0.109901	0.278466	0.0550567	0.292574	0.229956
ENSMUSG00000021666	Gfm2	-0.0441495	-0.0812177	0.0863602	0.0549923	-0.0159852	-0.121401	-0.0677747	-0.0415844	0.142183	-0.088729
ENSMUSG00000021668	Polk	-0.178112	0.197527	-0.105237	0.0810602	0.0047624	0.0581645	0.0724092	0.140777	-0.079207	-0.024962
ENSMUSG00000021669	Col4a3bp	0.130391	-0.0407238	0.0459614	-0.117746	-0.0178824	-0.0130527	-0.023131	-0.103503	0.00489933	-0.0900118
ENSMUSG00000021670	Hmgcr	-0.0166233	-0.050106	0.0345632	-0.052011	0.0841771	-0.148516	-0.274593	0.0139956	5.51569e-05	-0.13726
ENSMUSG00000021671	Poc5	0.112536	0.0538427	0.202292	0.0100659	-0.378737	-0.186523	-0.247247	-0.161629	-0.112685	-0.18554
ENSMUSG00000021676	Iqgap2	0.0848879	0.0160529	-0.210605	0.0668933	0.0427707	-0.436634	0.108434	-0.406149	-0.027955	0.00306
ENSMUSG00000021681	Aggf1	-0.00206248	-0.162768	-0.304589	0.0105585	0.45886	0.350858	0.260321	0.414323	-0.210892	-0.121773
ENSMUSG00000021684	Pde8b	0.0020429	0.0526213	0.0517233	-0.0025936	-0.103794	0.0767273	-0.0373902	-0.055399	0.0564721	0.0162931
ENSMUSG00000021686	Ap3b1	-0.0367326	0.0306742	-0.0374759	0.0502177	-0.00668339	0.222	0.153041	0.187448	0.181011	0.287603
ENSMUSG00000021687	Scamp1	0.0133267	-0.034082	0.0153396	-0.010935	0.0163507	-0.117894	-0.112916	-0.167632	-0.174615	-0.152496
ENSMUSG00000021690	Jmy	-0.0143595	0.120946	-0.0394744	0.0069389	-0.0740512	-0.112852	-0.196146	-0.0755878	-0.0732253	-0.0747276
ENSMUSG00000021692	Dimt1	0.00565134	-0.00444338	-0.00494123	0.028305	-0.0245717	-0.102984	-0.111737	-0.0792678	-0.0747793	-0.127405
ENSMUSG00000021693	Kif2a	-0.00107338	0.0152494	-0.0253357	-0.00535322	0.0165129	-0.183351	-0.197809	-0.185283	-0.208259	-0.20557
ENSMUSG00000021699	Pde4d	0.0697443	0.0504962	-0.00330725	-0.0588986	-0.0580347	0.0355579	0.119591	0.056506	-0.30916	-0.0346664
ENSMUSG00000021700	Rab3c	-0.0304727	0.0350183	-0.053672	-0.00593022	0.0550566	-0.0211016	0.0266565	0.0736273	-0.117235	-0.141713
ENSMUSG00000021703	Serinc5	-0.0336624	-0.0837158	-0.0227009	0.0238522	0.116227	-0.105279	-0.175254	-0.171728	-0.147523	-0.0449108
ENSMUSG00000021704	Mtx3	-0.0612879	-0.00486412	0.00224369	-0.00173413	0.0656425	-0.140291	-0.123549	-0.159222	-0.0738025	-0.135111
ENSMUSG00000021706	Zfyve16	-0.355163	-0.0310655	-0.0924498	0.118285	0.360393	-0.162188	-0.108327	-0.0466639	-0.0104458	-0.209873
ENSMUSG00000021708	Rasgrf2	-0.0298445	0.00197124	0.0249102	0.0363222	-0.0333592	-0.153919	-0.224469	-0.0956575	-0.0453332	-0.167795
ENSMUSG00000021709	Erbb2ip	0.0164974	0.02439	0.0205608	-0.00992031	-0.0515279	0.207844	0.374249	0.146251	0.262666	0.330516
ENSMUSG00000021710	Nln	-0.0151748	0.0695084	-0.0425301	-0.00328041	-0.00852314	0.130242	0.116752	0.0364077	0.189005	0.101483
ENSMUSG00000021711	Trappc13	0.0515733	-0.00743507	0.0371718	0.0170388	-0.0983489	0.0135266	-0.0131952	-0.0791055	-0.0193295	0.022886
ENSMUSG00000021713	Ppwd1	-0.0563474	-0.0425328	0.0220164	0.0578512	0.0190126	-0.118332	-0.016209	-0.140812	-0.0434317	-0.0436371
ENSMUSG00000021715	Cwc27	-0.0213339	-0.0165977	0.0608236	-0.00731615	-0.0155758	0.0514854	0.0549348	0.0448474	0.202673	0.11929
ENSMUSG00000021716	Srek1ip1	0.234453	0.0850912	-0.0156831	0.0967074	-0.400569	-0.536266	-0.739931	-0.628546	-0.65273	-0.716424
ENSMUSG00000021719	Rgs7bp	0.0592277	-0.00660771	0.124206	-0.0129885	-0.163838	-0.103033	0.0580981	-0.0170782	-0.174055	-0.0418808
ENSMUSG00000021725	Parp8	-0.0988724	-0.0873044	0.0994055	-0.0906076	0.177379	-0.219093	0.0513216	-0.0847361	-0.0342684	-0.092409
ENSMUSG00000021728	Emb	0.0108226	-0.0383687	-0.101983	-0.0129472	0.142476	0.0452095	0.0661545	-0.0322336	0.010432	0.0938005
ENSMUSG00000021730	Hcn1	-0.00899477	1.3528e-05	0.0451923	0.0622283	-0.0984393	-0.203944	-0.277481	-0.228575	-0.159572	-0.225971
ENSMUSG00000021731	Mrps30	-0.0446358	-0.0194441	0.0425134	0.0166149	0.00495153	-0.0326116	-0.0716438	0.010298	0.0955419	0.07134
ENSMUSG00000021733	Slc4a7	-0.00623625	0.0139144	-0.0302454	0.0206367	0.00193047	-0.863346	-0.982277	-0.852145	-0.943008	-0.826416
ENSMUSG00000021737	Psmd6	0.00769768	-0.00622811	0.0179529	0.0279701	-0.0473926	0.0849388	0.0912572	0.0738476	0.0412339	0.102024
ENSMUSG00000021738	Atxn7	-0.205771	-0.198682	0.570658	0.531077	-0.697281	-0.123729	-0.053389	0.472338	0.824302	0.189678
ENSMUSG00000021745	Ptprg	-0.0584834	0.087751	-0.021028	0.0275532	-0.0357928	0.0894488	0.21696	-0.169475	0.0778489	0.222427
ENSMUSG00000021748	Pdhb	-0.0710132	-0.0158621	-0.0181505	0.0638261	0.0411998	0.060509	0.0510768	0.117743	-0.0430944	-0.0365932
ENSMUSG00000021756	Il6st	0.0555169	0.0367667	0.0559993	-0.0282122	-0.120071	-0.0573985	0.120929	-0.0509026	0.337153	0.159508
ENSMUSG00000021760	Gpx8	-0.0194766	-0.0489433	-0.00138378	-0.0117019	0.0815056	-0.019773	-0.0429003	-0.0938073	0.101962	0.169523
ENSMUSG00000021764	Ndufs4	0.00218989	0.0184864	0.0234295	0.0598749	-0.103981	-0.0288775	-0.0344947	0.0320092	-0.0748591	0.00314546
ENSMUSG00000021771	Vdac2	-0.0106781	0.0133282	-0.00982278	0.124352	-0.11718	-0.0695561	-0.121874	-0.10653	-0.368247	-0.169615
ENSMUSG00000021772	Nkiras1	-0.198545	0.179933	0.00055335	-0.0962917	0.114351	-0.173832	-0.168369	-0.189512	-0.0159659	-0.156726
ENSMUSG00000021773	Comtd1	0.0845523	0.02251	0.0982367	-1.66677e-05	-0.205282	0.0955347	-0.0633492	0.105036	0.0620321	0.0497237
ENSMUSG00000021774	Ube2e1	0.0579065	-0.0680526	0.00549518	-0.000116749	0.00476773	-0.0269088	-0.0989452	-0.135516	0.0203469	-0.206077
ENSMUSG00000021775	Nr1d2	0.024624	-0.0274502	0.0132697	-0.0566332	0.0461898	-0.249058	-0.0347549	-0.105467	-0.0209068	-0.0837805
ENSMUSG00000021782	Dlg5	0.0422762	-0.026719	-0.124132	0.0907095	0.0178648	0.191772	0.151221	0.039009	0.0810638	0.144568
ENSMUSG00000021785	Ngly1	-0.0799589	-0.041098	0.0469558	0.0895955	-0.0154945	0.0599445	0.0128912	0.0289686	0.147707	0.0947894
ENSMUSG00000021786	Oxsm	0.0065925	0.0432078	-0.03717	-0.0626716	0.0500413	-0.0110934	-0.102463	-0.0685123	-0.206917	-0.0641838
ENSMUSG00000021792	Fam213a	0.0139538	-0.00291896	-0.0593973	0.0331411	0.0152214	-0.210017	-0.159752	-0.110604	-0.198513	-0.249333
ENSMUSG00000021794	Glud1	-0.0305374	-0.0338749	-0.0232171	0.0153618	0.0722676	-0.154595	-0.194857	-0.11754	-0.332289	-0.296628
ENSMUSG00000021803	Cdhr1	0.14079	-0.000896557	0.174394	0.0745292	-0.388817	0.0152792	-0.133469	-0.124646	0.0719393	-0.322444
ENSMUSG00000021807	2700060E02Rik	-0.039164	0.0417975	-0.0370901	0.0110032	0.0234534	-0.0451152	-0.0899262	-0.0332588	-0.0127283	-0.0610281
ENSMUSG00000021810	Ecd	0.0640221	-0.0142632	-0.0196792	0.0205469	-0.0506267	-0.0990455	-0.0723087	0.0221376	-0.284092	-0.132306
ENSMUSG00000021811	Dnajc9	0.00253747	-0.023887	-0.045723	0.0359884	0.0310841	-0.731875	-0.825053	-0.705985	-0.79797	-0.842319
ENSMUSG00000021814	Anxa7	-0.0065317	0.0192839	-0.0302752	-0.00352176	0.0210448	0.100105	0.131358	0.116182	0.0324303	0.0899081
ENSMUSG00000021816	Ppp3cb	0.00470786	-0.00346906	0.0304945	0.0446255	-0.0763588	-0.0631731	-0.0567914	-0.0221923	-0.00537271	-0.103232
ENSMUSG00000021819	Zswim8	0.0333258	-0.0202182	0.0326235	0.0484885	-0.0942197	0.0128911	0.114405	0.0669316	-0.00625925	0.0313196
ENSMUSG00000021820	Camk2g	-0.0306235	0.00982805	-0.0837873	0.0845725	0.0200102	0.124267	0.191095	0.103529	-0.112153	0.0230083
ENSMUSG00000021823	Vcl	0.0295158	0.0157353	-0.0507931	0.0227108	-0.0171688	0.0828636	0.221518	0.0612555	0.122147	0.233839
ENSMUSG00000021824	Ap3m1	-0.0279329	0.00747064	-0.0150772	-0.0194765	0.055016	0.151547	0.0823208	0.126019	0.078894	0.128605
ENSMUSG00000021830	Txndc16	-0.158996	-0.0561945	0.0421903	0.018722	0.154278	0.38078	0.225115	0.0326005	0.0784389	0.246395
ENSMUSG00000021831	Ero1l	-0.0291949	0.127959	-0.0386371	-0.0164975	-0.0436296	-0.114373	-0.0927987	-0.0765242	-0.0952528	-0.18534
ENSMUSG00000021832	Psmc6	-0.013532	-0.00274768	-0.0268081	0.0329212	0.0101665	0.0742376	0.0128167	0.0762445	0.0415628	0.0977873
ENSMUSG00000021838	Samd4	0.436158	0.180001	-0.0336577	-0.242637	-0.339864	-0.175929	0.0890506	0.0345227	-1.1955	-0.425443
ENSMUSG00000021843	Ktn1	0.0124172	-0.018783	0.0392914	0.0386668	-0.0715924	0.00424327	-0.121714	-0.0664937	-0.0189653	-0.00458946
ENSMUSG00000021846	Peli2	0.0718363	-0.134039	0.039065	0.0583277	-0.0351898	0.14093	-0.12021	0.0267153	-0.218926	-0.00554132
ENSMUSG00000021848	Otx2	0.0403659	-0.0373329	0.130079	0.00594829	-0.13906	-0.0802844	-0.10948	-0.0771006	-0.0510788	-0.113493
ENSMUSG00000021866	Anxa11	-0.0422989	0.0608238	-0.0929185	0.0192684	0.0551253	0.0440576	0.240523	0.0929335	0.0492368	0.227073
ENSMUSG00000021868	Ppif	0.00676585	-0.0257717	0.033547	-0.035907	0.0213658	-0.0648775	0.000806067	-0.0301054	0.0414543	-0.118318
ENSMUSG00000021870	Slmap	0.0535548	-0.0263171	-0.0231924	-0.0681975	0.0641522	-0.194659	-0.0904397	-0.136123	-0.200877	-0.148823
ENSMUSG00000021871	Pnp	0.0208367	-0.00276647	0.120818	-0.0126081	-0.12628	-0.106328	-0.067915	-0.142832	-0.175192	-0.128215
ENSMUSG00000021877	Arf4	0.0195858	0.026915	-0.0753343	0.0473308	-0.0184974	0.00601304	0.0735723	-0.0128861	0.0286471	0.061968
ENSMUSG00000021891	Mettl6	0.11763	-0.0764171	0.119019	-0.0430201	-0.117212	-0.0500511	0.0231482	0.133622	0.565656	0.328009
ENSMUSG00000021893	Capn7	-0.0261367	-0.0195583	0.0338585	0.00455125	0.0072853	-0.0290188	-0.138461	-0.104678	0.0250777	-0.124599
ENSMUSG00000021900	Btd	0.0416654	-0.15029	0.168717	-0.133711	0.0736187	0.307859	0.18491	0.24165	0.0516131	0.177937
ENSMUSG00000021901	Bap1	0.162773	-0.0611884	0.107908	0.0357152	-0.245207	-0.378832	-0.345312	-0.328183	-0.211941	-0.347905
ENSMUSG00000021903	Galnt15	0.0620425	0.103226	0.0504486	0.129023	-0.344741	-0.371918	-0.57204	-0.290674	-0.699776	-0.631403
ENSMUSG00000021906	Oxnad1	0.00995539	-0.00240506	0.0633055	0.0422542	-0.11311	0.0244392	0.000749307	-0.019253	0.0325476	-0.0358456
ENSMUSG00000021910	Nisch	-0.0222134	-0.0338534	0.0758859	-0.0339361	0.014117	0.063777	0.0116238	0.0463191	0.0317125	0.0913879
ENSMUSG00000021911	Parg	0.0363966	0.0303397	0.0976007	-0.0383113	-0.126026	-0.205853	1.05868	0.0395312	0.148886	0.0126685
ENSMUSG00000021913	Ogdhl	-0.0462513	-0.0201211	0.0290538	0.0899177	-0.0525992	-0.120553	-0.225179	-0.151867	-0.16057	-0.241821
ENSMUSG00000021917	Spcs1	-0.021217	0.00272161	-0.050985	-0.0218166	0.091297	-0.210077	-0.0159121	-0.165809	-0.151247	-0.0827996
ENSMUSG00000021918	Nek4	0.129776	-0.0846968	-0.103354	-0.118164	0.176439	0.142423	0.108323	-0.0809956	0.415488	-0.204756
ENSMUSG00000021919	Chat	-0.0174403	0.0326137	-0.00974405	-0.058118	0.0526886	-0.0165091	-0.0440248	0.00443552	0.0502801	-0.0410698
ENSMUSG00000021928	Ebpl	0.0964899	-0.0741964	0.0720267	-0.164052	0.0697315	-1.06283	-0.727346	-1.0123	-0.914446	-0.923842
ENSMUSG00000021929	Kpna3	0.0100405	0.0102921	0.0067952	-0.00423868	-0.0228892	0.0079546	-0.00265568	0.0969756	0.00668856	0.0653987
ENSMUSG00000021930	Spryd7	0.19556	0.063875	0.22409	-0.172239	-0.311285	0.0944552	-0.00813271	-0.101719	0.650465	0.506013
ENSMUSG00000021932	Rnaseh2b	0.144426	0.00608247	0.0963572	-0.0488966	-0.19797	-0.443769	-0.364566	-0.384381	-0.21374	-0.469546
ENSMUSG00000021936	Mapk8	0.108011	-0.2391	-0.149162	-0.01146	0.291711	0.0353785	-0.0592221	-0.190866	-0.447595	-0.0404842
ENSMUSG00000021938	Pspc1	-0.0618651	0.0370921	-0.0540568	0.00325689	0.0755729	0.138147	0.20974	0.130425	0.125481	0.128498
ENSMUSG00000021939	Ctsb	0.002972	-0.045432	0.0403538	0.0247801	-0.0226739	0.307506	0.416117	0.391973	0.0929714	0.218498
ENSMUSG00000021945	Zmym2	-0.0350471	-0.00311424	-0.0125614	-0.0113616	0.0620843	-0.0629046	-0.0428352	-0.16384	-0.0590036	-0.0477657
ENSMUSG00000021947	Cryl1	0.0756026	0.0221925	-0.0493043	0.0222309	-0.0707217	0.122723	0.107362	0.0600477	-0.074748	-0.0589063
ENSMUSG00000021951	N6amt2	0.0536316	-0.038856	-0.0396904	0.114083	-0.089168	0.353921	0.161306	0.45989	0.432067	0.288054
ENSMUSG00000021952	Xpo4	-0.0188743	0.155298	0.0429024	0.0126412	-0.191968	-0.152643	-0.174236	0.0332474	-0.0228143	-0.0310125
ENSMUSG00000021957	Tkt	0.0109345	0.0239664	-0.0825736	-0.0169656	0.0646384	0.0824436	0.0821452	0.0820136	0.0167678	0.286042
ENSMUSG00000021958	Pinx1	0.0285693	-0.167845	-0.0194057	-0.148642	0.307323	0.307139	0.434997	0.0887847	0.246956	0.129817
ENSMUSG00000021959	Lats2	-0.465139	0.422422	-0.267062	0.345977	-0.0361971	-0.0203515	-0.114423	0.0063628	0.586215	0.0642632
ENSMUSG00000021962	Dcp1a	0.0850365	-0.206026	0.295381	-0.0328613	-0.14153	-0.10706	0.0864276	-0.118936	-0.159915	-0.131129
ENSMUSG00000021972	Hmbox1	-0.180385	0.0985309	-0.00331205	0.00123403	0.0839317	0.389822	0.285697	0.0379989	0.254137	-0.113338
ENSMUSG00000021973	Micu2	-0.0937071	0.00994546	-0.060493	0.00908521	0.135169	-0.0902767	0.064351	-0.19702	-0.00479728	-0.0113319
ENSMUSG00000021975	Ints9	-0.047221	0.00685029	-0.0332522	0.0315439	0.042079	0.045477	0.136503	0.113265	0.095108	0.0623304
ENSMUSG00000021978	Extl3	-0.12825	0.101221	-0.173902	-0.00227275	0.203204	-0.401933	-0.440754	-0.34416	-0.609816	-0.581531
ENSMUSG00000021981	Cab39l	0.0475702	-0.0497642	0.024376	0.0543028	-0.0764848	0.0830214	0.099018	0.160331	0.183008	0.0958847
ENSMUSG00000021982	Cdadc1	0.0756319	0.0418347	0.0401391	-0.0664386	-0.0911672	-7.69691e-05	-0.0908283	0.0893153	0.328793	0.220027
ENSMUSG00000021983	Atp8a2	0.0613498	0.10352	0.164928	0.0829252	-0.412723	-0.433843	-0.332715	-0.247838	0.226662	-0.115235
ENSMUSG00000021986	Amer2	0.0605781	-0.00909623	-0.0100795	-0.0593163	0.017914	-0.190895	-0.0377432	-0.235127	-0.164596	-0.197145
ENSMUSG00000021987	Mtmr6	0.0727979	-0.0564446	-0.0209072	0.0188411	-0.0142872	0.131476	0.0834659	0.052579	0.160273	0.0335274
ENSMUSG00000021990	Spata13	-0.550511	0.0437268	-0.124687	-0.336314	0.967785	0.324984	-0.14401	1.70741	-0.210322	2.26248
ENSMUSG00000021991	Cacna2d3	0.200811	0.130223	0.0488805	0.132274	-0.512189	-0.191297	-0.133956	0.0280747	0.250288	0.0092327
ENSMUSG00000021993	Mipep	-0.0262905	-0.128637	0.117263	-0.00575477	0.0434194	-0.0989545	-0.17592	-0.0689033	-0.0251114	-0.022434
ENSMUSG00000021996	Esd	0.0290708	-0.0193314	0.0234466	-0.0277202	-0.0054659	0.177336	0.0645698	0.270596	-0.0367552	-0.0448186
ENSMUSG00000022000	Zc3h13	0.0450376	0.0137675	0.0805419	0.059445	-0.198792	0.0574049	0.0744332	0.182621	0.311857	0.271791
ENSMUSG00000022003	Slc25a30	0.00845082	0.475684	-0.0785872	-0.200257	-0.205291	-0.484849	-0.280917	-0.296791	-0.436035	-0.479096
ENSMUSG00000022008	Gpalpp1	0.0347117	-0.0140036	-0.0321079	0.0173991	-0.00599933	-0.137557	-0.0410177	-0.0633298	-0.234614	-0.219707
ENSMUSG00000022009	Nufip1	-0.0241925	0.0474597	-0.00129274	-0.0392314	0.017257	-0.0114217	-0.221277	-0.278629	-0.206671	-0.233258
ENSMUSG00000022010	Tsc22d1	0.076397	0.0130255	0.0186099	0.00653803	-0.114571	0.0272816	0.0266477	-0.0272108	-0.0164464	0.252866
ENSMUSG00000022012	Enox1	0.127214	-0.119639	-0.0136958	-0.0129241	0.0190452	0.0870666	-0.0356757	0.0973187	-0.255592	-0.0135896
ENSMUSG00000022019	Tdrd3	-0.010372	-0.0287141	0.00301655	0.0687424	-0.0326729	0.21625	0.262449	0.16192	0.253923	0.212932
ENSMUSG00000022023	Wbp4	-0.0650526	0.000918099	-0.0142602	-0.0517607	0.130155	-0.414793	-0.433243	-0.455865	-0.397041	-0.422834
ENSMUSG00000022024	Sugt1	0.01781	-0.00741448	0.00390723	0.00217425	-0.016477	0.115407	0.0495195	0.150747	0.0752664	0.0458203
ENSMUSG00000022025	Lect1	0.0268796	0.177538	0.0853782	0.153931	-0.443728	0.176907	0.231385	0.0286514	0.112804	0.238571
ENSMUSG00000022031	Elp3	-0.0216551	0.00400665	-0.0169198	0.0505847	-0.0160164	-0.0042548	0.00156233	-0.038763	-0.0247864	-0.0299773
ENSMUSG00000022035	Ccdc25	0.0296419	-0.0398872	0.0833031	-0.0163067	-0.056751	0.039389	0.00102743	0.049331	0.202067	0.188516
ENSMUSG00000022037	Clu	0.0716067	0.0326349	0.0691958	-0.0179852	-0.155452	2.15763	2.10029	1.70085	2.08419	2.06608
ENSMUSG00000022040	Ephx2	0.0344359	-0.0385252	0.00732221	0.0279287	-0.0311616	0.152558	0.118849	0.138454	0.277097	0.227355
ENSMUSG00000022043	Trim35	-0.120067	0.0750833	-0.0722945	-0.126428	0.243706	-0.0623965	-0.0223119	-0.118637	-0.174781	-0.00527619
ENSMUSG00000022048	Dpysl2	-0.0382446	-0.00266126	-0.0537971	0.00321464	0.0914883	0.0769901	0.054714	0.0935209	-0.0446234	-0.0160709
ENSMUSG00000022051	Bnip3l	0.0697229	-0.0412445	0.0164148	-0.00157888	-0.0433143	-0.0318361	0.0141802	0.180926	0.0211782	0.0797822
ENSMUSG00000022052	Ppp2r2a	-0.0165851	0.0145856	-0.0209103	0.0309824	-0.00807253	0.049472	0.0542414	0.0569858	0.217566	0.163342
ENSMUSG00000022054	Nefm	-0.0722617	-0.0768318	0.00218387	-0.157231	0.30414	-0.0266056	0.248633	0.184721	0.047089	0.0546921
ENSMUSG00000022055	Nefl	-0.0306318	-0.137884	-0.0102834	-0.162959	0.341758	-0.104868	0.247779	0.26896	0.14518	-0.0311019
ENSMUSG00000022064	Pibf1	0.0715454	-0.0537377	0.186814	0.0264694	-0.231091	-0.0649765	0.0724471	-0.0585865	0.352278	0.113181
ENSMUSG00000022076	Klhl1	0.089905	0.0832654	0.0540298	-0.132801	-0.0943989	-0.0942964	-0.00264608	-0.0680406	-0.0172255	0.287791
ENSMUSG00000022091	Sorbs3	0.0134207	0.0317479	-0.0435695	-0.0749508	0.0733518	-0.0515625	0.228587	-0.0713053	0.258229	0.162706
ENSMUSG00000022092	Ppp3cc	0.0486479	-0.0147064	-0.0142961	0.0242878	-0.0439331	-0.12672	-0.208527	-0.0125553	-0.0705798	-0.167685
ENSMUSG00000022095	Fam160b2	-0.0215083	0.0382475	0.0563002	-0.0845323	0.0114929	0.0330939	-0.220239	0.165051	-0.19706	-0.0422355
ENSMUSG00000022098	Bmp1	-0.00577931	0.104492	0.149911	0.144589	-0.393214	-0.193184	-0.156512	-0.0497369	0.251963	-0.0605556
ENSMUSG00000022099	Dmtn	-0.0510919	0.0150256	-0.0419682	-0.0403916	0.118426	0.0140474	0.070526	-0.0910206	0.140783	0.040709
ENSMUSG00000022100	Xpo7	0.00746723	0.0213926	0.0268792	-0.0258752	-0.0298639	0.116781	0.0199714	0.0299674	0.0524325	0.0682309
ENSMUSG00000022103	Gfra2	-0.0670676	-0.0441657	0.00311188	0.104816	0.00330581	-0.156046	-0.228785	-0.184517	-0.229992	-0.230969
ENSMUSG00000022105	Rb1	0.0458057	-0.00405372	0.024009	0.0200163	-0.0857773	-0.104197	-0.11635	-0.195586	-0.0344605	-0.199328
ENSMUSG00000022106	Rcbtb2	0.0752716	-0.0313034	0.0861379	0.0305845	-0.160691	0.0982841	0.118086	0.0680633	0.192218	0.200866
ENSMUSG00000022108	Itm2b	0.0234385	-0.0294012	-0.00910185	0.0980364	-0.0829719	0.110319	0.0486666	0.167331	-0.00344521	0.063779
ENSMUSG00000022109	Med4	-0.155112	0.0314312	0.085686	0.0961368	-0.058142	0.00606421	-0.00890602	0.112816	0.0853529	-0.0107525
ENSMUSG00000022110	Sucla2	0.0305786	-0.000165216	0.00927198	0.0505594	-0.0902448	-0.152856	-0.217448	-0.109125	-0.170939	-0.244981
ENSMUSG00000022111	Uchl3	-0.0212171	-0.0394353	0.0242953	0.037316	-0.000958916	0.229997	0.20626	0.252468	0.259946	0.126692
ENSMUSG00000022114	Spry2	-0.0840712	0.0652746	0.0371341	-0.0160631	-0.00227445	-0.0964852	-0.377869	-0.190703	0.382593	0.203833
ENSMUSG00000022119	Rbm26	-0.00525393	-0.00852781	-0.0317177	-0.0142681	0.0597676	-0.189921	-0.194515	-0.171515	-0.228874	-0.259903
ENSMUSG00000022120	Rnf219	0.0670655	0.0979201	0.307784	-0.0961091	-0.376661	0.155204	-0.0541361	0.389192	0.527559	0.344604
ENSMUSG00000022129	Dct	-0.614296	0.573888	-1.24872	1.19413	0.0950007	-0.477618	-0.183239	-1.53303	0.0902817	-0.0718094
ENSMUSG00000022131	Gpr180	0.028503	-0.00911686	0.0621308	-0.00250688	-0.07901	-0.136256	-0.289697	-0.0269017	-0.262982	-0.0283743
ENSMUSG00000022136	Dnajc3	0.0855385	-0.0679304	0.0265614	-0.0410264	-0.00314319	-0.00486858	0.0425887	0.00183907	0.054787	0.0807883
ENSMUSG00000022139	Mbnl2	0.00497769	-0.061655	0.103546	-0.0539533	0.00708418	-0.389103	-0.506069	-0.236739	-0.280908	-0.348911
ENSMUSG00000022141	Nipbl	-0.119316	0.00225368	-0.0611362	0.0144567	0.163742	-0.31662	-0.327094	-0.268156	-0.388386	-0.388102
ENSMUSG00000022142	Nup155	0.0022167	-0.021614	-0.0198397	-0.039351	0.078588	0.0300174	0.0534214	-0.005337	0.0287105	0.077449
ENSMUSG00000022146	Osmr	-0.012605	0.0404291	0.0411122	-0.00233115	-0.0666051	0.234435	0.231512	0.208473	0.312357	0.252249
ENSMUSG00000022151	Ttc33	0.0333539	-0.0176332	0.0827351	-0.0762775	-0.0221784	0.0551638	0.0629447	0.0232083	-0.0193005	-0.0379121
ENSMUSG00000022159	Rab2b	-0.0253187	0.0395591	-0.0120385	-0.0150127	0.0128108	-0.0203379	-0.0285232	-0.0479699	-0.219066	-0.131119
ENSMUSG00000022160	Mettl3	0.0292197	7.94531e-05	-0.00993213	0.123315	-0.142682	-0.410429	-0.354084	-0.358024	-0.485851	-0.65422
ENSMUSG00000022174	Dad1	0.0572798	-0.100271	0.0712586	0.0578803	-0.0861476	-0.0727591	-0.0937331	-0.116815	-0.573801	-0.0352316
ENSMUSG00000022177	Haus4	-0.305352	0.0127434	0.266092	-0.0538245	0.0803405	0.230377	0.0265281	0.251683	0.714223	0.0888232
ENSMUSG00000022179	4931414P19Rik	0.0619875	0.010446	0.286515	-0.0662958	-0.292653	-0.0659392	-0.206302	0.068759	0.353774	0.0439041
ENSMUSG00000022180	Slc7a8	0.0999113	0.0138335	0.0217363	-0.0324545	-0.103027	0.116178	0.146276	0.157246	-0.166323	0.235154
ENSMUSG00000022184	Fbxo4	-0.0201847	0.0257337	0.00914544	-0.0192609	0.0045664	0.12032	0.212006	-0.0203374	0.235317	0.355663
ENSMUSG00000022185	Acin1	-0.0557702	-0.0501709	-0.0333628	-0.0101008	0.149405	-0.115845	-0.0617936	-0.0827479	-0.154368	-0.0765021
ENSMUSG00000022186	Oxct1	-0.0209926	-0.00774536	-0.0877856	0.0261783	0.0903453	0.0374429	0.0902095	0.00141077	-0.0890515	-0.0322278
ENSMUSG00000022193	Psmb5	-0.00760618	0.0181098	-0.0658421	0.0258756	0.0294629	0.0421073	-0.0332745	0.0344888	-0.325303	-0.113932
ENSMUSG00000022194	Pabpn1	-0.0809259	-0.0634001	0.0163871	0.025466	0.102473	-0.16318	-0.139837	-0.0816698	-0.214939	-0.149828
ENSMUSG00000022195	6030458C11Rik	-0.132206	-0.00501742	-0.0334435	0.0924162	0.0782512	-0.171433	-0.196825	-0.0955105	-0.332647	-0.415391
ENSMUSG00000022197	Pdzd2	-0.0908909	-0.0949622	-0.0299914	0.00671477	0.20913	-0.0530871	0.155417	0.0685911	0.0246291	-0.0716459
ENSMUSG00000022199	Slc22a17	-0.0367991	0.041276	-0.0537956	-0.0142014	0.0635202	-0.104877	-0.0820062	-0.0906357	-0.163722	0.153088
ENSMUSG00000022200	Golph3	0.0153828	-0.0319457	-0.0325369	0.0230367	0.0260632	-0.0772213	-0.0934483	0.0189389	5.19384e-05	0.00345327
ENSMUSG00000022201	Zfr	-0.0297051	-0.0100328	-0.0380281	-0.0305456	0.108312	0.00632773	0.00725759	-0.00271061	-0.0112564	0.016398
ENSMUSG00000022205	Sub1	0.00787131	-0.18589	-0.0903144	-0.0630496	0.331383	-0.220324	-0.11277	-0.135702	-0.201364	-0.308954
ENSMUSG00000022210	Dhrs4	0.0645722	0.0327716	-0.0457516	-0.00993942	-0.0416527	-0.0961154	-0.103193	-0.0875039	0.043893	-0.00376446
ENSMUSG00000022212	Cpne6	-0.0694631	0.0344524	-0.0440631	-0.0119473	0.0910211	0.0143458	0.100787	0.0487312	-0.163608	-0.117938
ENSMUSG00000022214	Dcaf11	-0.0375541	-0.00345277	-0.062471	-0.0624003	0.165878	0.049754	-0.16805	-0.13389	-0.208223	-0.125238
ENSMUSG00000022216	Psme1	0.0310549	0.0311628	-0.102024	0.00973921	0.0300675	0.305094	0.45754	0.256878	0.347442	0.462416
ENSMUSG00000022223	Sdr39u1	0.0180432	-0.00345133	-0.0419005	0.0345261	-0.0072174	0.112403	0.138935	0.0228819	0.191142	0.0947326
ENSMUSG00000022228	Zscan26	0.0535512	0.0787624	-0.0282218	-0.0655402	-0.0385517	-0.324098	-0.189719	-0.164471	-0.146268	-0.31104
ENSMUSG00000022234	Cct5	-0.0195517	0.00610331	-0.0185409	0.0364103	-0.00442098	-0.0763812	-0.0848781	-0.0699964	-0.104653	-0.111105
ENSMUSG00000022237	Ankrd33b	0.0662424	-0.0437432	0.140884	0.146206	-0.309589	-0.439922	-0.586677	-0.434268	-0.424791	-0.5833
ENSMUSG00000022240	Ctnnd2	0.0831307	0.0748339	0.0184432	-0.0655181	-0.11089	-0.0334544	-0.0130091	-0.0540017	0.000883749	-0.0189642
ENSMUSG00000022241	Tars	-0.0130783	-0.0128505	-0.00198576	0.0517897	-0.0238751	0.170325	0.105162	0.11805	0.0869461	0.0757337
ENSMUSG00000022244	Amacr	0.0584898	-0.00714752	-0.0424218	0.0529212	-0.0618417	0.463554	0.412256	0.378197	0.285863	0.36984
ENSMUSG00000022246	Rai14	-0.0256369	0.00162755	-0.0366937	-0.047875	0.108578	-0.00580555	0.264592	-0.0524723	0.0892207	0.317023
ENSMUSG00000022247	Brix1	0.0492471	-0.0219779	-0.0728139	0.0449874	0.000557332	-0.0440853	-0.0660404	-0.0939722	0.0323995	0.0473188
ENSMUSG00000022248	Rad1	-0.0399932	-0.0387397	0.039687	-0.0469831	0.086029	-0.0860855	-0.16835	-0.397718	-0.216485	-0.213219
ENSMUSG00000022253	Nadk2	0.035184	-0.00764173	0.0390075	0.0345117	-0.101061	-0.319329	-0.37842	-0.328174	-0.317594	-0.223503
ENSMUSG00000022255	Mtdh	0.060415	-0.0545997	0.0435068	0.0172764	-0.0665985	0.095152	0.187488	0.0897936	0.111398	0.128622
ENSMUSG00000022261	Sdc2	-0.0474756	-0.0207772	-0.163819	-0.194316	0.426388	-0.0978657	0.184082	-0.38392	-0.616571	0.309382
ENSMUSG00000022263	Trio	-0.0781805	0.0200343	0.0454994	0.0199047	-0.00725796	0.128745	-0.00619381	0.106488	0.139935	0.0281125
ENSMUSG00000022265	Ank	-0.0588546	-0.037686	-0.0356766	0.0554006	0.0768166	0.101689	0.106105	-0.0223702	-0.000833222	0.160143
ENSMUSG00000022272	Myo10	-0.015079	0.119003	-0.0467992	-0.0272071	-0.0299178	0.0866629	0.0517666	0.159577	-0.0309113	0.204998
ENSMUSG00000022283	Pabpc1	-0.0129787	0.015118	-0.0614241	0.0363774	0.0229075	-0.0138086	0.0329718	-0.0313537	-0.07414	-0.0059495
ENSMUSG00000022285	Ywhaz	-0.0104916	-0.00339403	0.0406079	-0.052374	0.0256518	-0.0609834	-0.128616	0.110667	-0.175914	-0.169152
ENSMUSG00000022295	Atp6v1c1	-0.0389425	0.00906101	0.0117292	0.0104652	0.00768711	-0.117057	-0.115641	-0.105373	-0.235939	-0.194008
ENSMUSG00000022299	Slc25a32	0.200487	0.0762734	-0.0394002	0.0161704	-0.25353	-0.180657	0.059411	0.0656613	-0.0604388	0.123373
ENSMUSG00000022307	Oxr1	-0.028242	-0.0299677	-0.0501847	0.0121974	0.096197	0.0690082	0.0884799	0.0649371	0.00439616	-0.0279051
ENSMUSG00000022312	Eif3h	-0.0263575	-0.0075701	-0.0124523	0.0255848	0.0207952	0.080906	0.118182	0.0484629	0.0934829	0.115049
ENSMUSG00000022313	Utp23	0.00358806	-0.0350551	0.0656932	-0.0532846	0.0190584	-0.193087	-0.234665	-0.245446	-0.160829	-0.238649
ENSMUSG00000022314	Rad21	-0.020946	-0.0351529	0.00508808	-0.067765	0.118776	-0.0759709	-0.0330078	-0.0729684	-0.100263	-0.0638155
ENSMUSG00000022323	Hrsp12	-0.0232553	-0.232306	-0.185052	0.186482	0.254131	0.142895	0.227392	0.202305	-0.454546	-0.26667
ENSMUSG00000022325	Pop1	-0.0783617	0.00858272	-0.110716	0.0405061	0.139989	-0.0716035	-0.0871441	0.0724564	-0.0662788	-0.0672571
ENSMUSG00000022329	Stk3	0.115621	-0.0100655	-0.034062	0.0606217	-0.132115	0.231154	0.391744	0.23417	0.384183	0.411946
ENSMUSG00000022332	Khdrbs3	-0.0659585	-0.0419256	-0.0861919	-0.0115982	0.205674	-0.105454	-0.0821215	-0.0194741	-0.295065	-0.240468
ENSMUSG00000022335	Zfat	0.152837	-0.0631972	0.229613	0.151509	-0.470762	-0.0924163	0.0995957	0.0755891	0.0776951	-0.134546
ENSMUSG00000022336	Eif3e	-0.01256	0.0257002	-0.025869	0.0572691	-0.0445403	0.139544	0.125369	0.0683713	0.0764437	0.173918
ENSMUSG00000022337	Emc2	-0.0703001	-0.0765784	-0.124958	0.0214093	0.250427	-0.016319	-0.0568196	-0.138809	-0.373778	-0.0758429
ENSMUSG00000022338	Eny2	0.0253874	-0.111522	0.0153843	-0.062937	0.133687	-0.0177301	0.0711208	0.0447492	0.00109965	0.297498
ENSMUSG00000022339	Ebag9	-0.0528055	0.083617	0.12689	-0.0599847	-0.0977163	0.0919293	0.0461339	-0.00716078	0.237464	-0.0101371
ENSMUSG00000022340	Sybu	-0.110159	-0.0695038	-0.0350032	0.0657636	0.148903	0.0466337	0.0706999	0.00890685	-0.0538127	-0.151991
ENSMUSG00000022350	E430025E21Rik	-0.0592669	-0.0195419	0.029167	0.0601545	-0.0105125	0.0615098	0.0576887	0.095985	0.0450516	0.0894946
ENSMUSG00000022351	Sqle	-0.0941722	-0.0518012	0.0796563	0.0345916	0.0317255	-0.0270427	-0.0771113	0.0405146	-0.0223968	-0.155088
ENSMUSG00000022353	Mtss1	-0.00374058	0.0528294	0.0092973	-0.0455785	-0.0128076	0.100692	0.0993185	0.0560013	0.457741	0.331697
ENSMUSG00000022354	Ndufb9	-0.0341248	0.00696771	-0.0022782	0.0118788	0.0175565	-0.0411469	-0.105174	-0.0629374	-0.0985035	-0.110324
ENSMUSG00000022358	Fbxo32	0.144587	0.00758006	-0.0164195	-0.189954	0.0542064	0.105893	-0.00340251	0.0566144	0.252102	0.0419875
ENSMUSG00000022359	Wdyhv1	0.0771048	0.102587	-0.104951	-0.105772	0.0310322	0.077321	-0.136557	0.0271122	-0.0205164	0.0416132
ENSMUSG00000022364	Tbc1d31	-0.179599	0.114261	-0.166164	0.0133487	0.218154	0.0759918	0.054562	-0.288947	-0.224701	0.076209
ENSMUSG00000022365	Derl1	0.064802	-0.0671351	-0.0543659	0.0540413	0.00265771	0.109565	0.191684	0.0715222	-0.0283879	0.189086
ENSMUSG00000022369	Mtbp	-0.249436	-0.138972	0.0370876	0.0929028	0.258418	0.140086	-0.0915158	-0.192653	1.04308	0.0998766
ENSMUSG00000022370	Mrpl13	-0.139944	-0.150099	0.0223976	0.0529164	0.21473	0.093024	0.0961435	0.101326	-0.0332077	0.069774
ENSMUSG00000022376	Adcy8	-0.049724	-0.00294063	-0.0130446	0.0369489	0.0287604	-0.00266191	-0.0157452	-0.0605571	-0.0886697	-0.0922112
ENSMUSG00000022377	Asap1	-0.00912277	-0.0200325	-0.00838951	-0.00449857	0.0420433	-0.0131904	0.013372	-0.0316728	0.0608972	0.0560728
ENSMUSG00000022378	Fam49b	0.0388125	0.0452899	-0.0922929	-0.0158406	0.0240311	0.2285	0.232838	0.127716	0.0630968	0.24049
ENSMUSG00000022386	Trmu	-0.122375	-0.0516999	0.168008	0.0569853	-0.0509176	-0.199656	-0.0230953	-0.139416	0.242131	0.526636
ENSMUSG00000022387	Brd1	-0.199015	0.0920273	-0.151957	-0.120832	0.379776	-0.0660164	-0.10345	0.0414728	-0.26671	-0.280702
ENSMUSG00000022389	Tef	0.0738158	-0.137022	0.235847	-0.0284027	-0.144237	-0.00513402	-0.0545369	0.0466587	0.17688	0.21186
ENSMUSG00000022390	Zc3h7b	0.0698692	-0.0400485	-0.08125	0.0936785	-0.0422493	-0.060393	-0.0754626	-0.0479022	-0.122077	-0.043776
ENSMUSG00000022391	Rangap1	0.0123522	-0.0151055	-0.0197702	0.0354897	-0.0129662	0.0757949	0.146792	0.15557	0.198103	0.213699
ENSMUSG00000022400	Rbx1	-0.00975941	0.0216831	0.0279772	0.076229	-0.11613	0.00023066	-0.00259507	-0.0168204	0.0193039	0.024002
ENSMUSG00000022401	Xpnpep3	-0.0532333	-0.00047211	0.00639836	0.0484595	-0.00115251	-0.169607	-0.283748	-0.360956	-0.0889535	-0.325495
ENSMUSG00000022403	St13	0.00832071	-0.0176668	0.0289052	-0.0239102	0.00435107	-0.0769975	-0.106675	-0.0575871	-0.0996594	-0.0622091
ENSMUSG00000022404	Slc25a17	-0.0182152	-0.00888152	0.132767	0.181695	-0.287365	-0.084423	-0.0227124	0.19907	0.0101091	0.0657773
ENSMUSG00000022407	Adsl	0.0199318	-0.00692288	0.012811	0.0346778	-0.0604977	0.0299795	0.00692716	0.0196255	0.0791015	0.0373623
ENSMUSG00000022412	Mief1	0.0192121	-0.0364632	0.0317066	0.0243673	-0.0388229	-0.0129925	-0.191449	-0.257098	0.0425846	0.00923255
ENSMUSG00000022414	Tab1	-0.0295865	0.0172193	-0.0204174	-0.00737521	0.0401598	0.0106842	0.0359941	0.0772865	0.017476	-0.064957
ENSMUSG00000022415	Syngr1	-0.0982118	-0.0237537	-0.103436	-0.0333903	0.258792	-0.465439	-0.537064	-0.432252	-0.73312	-0.66808
ENSMUSG00000022416	Cacna1i	0.141771	-0.20981	0.0907114	-0.00795636	-0.0147153	0.410316	0.706218	0.172455	0.274186	0.874485
ENSMUSG00000022419	Deptor	0.0882578	-0.109661	-0.02052	0.00810543	0.033818	-0.0971266	-0.145333	-0.335458	-0.273088	-0.122159
ENSMUSG00000022420	Dnal4	-0.150908	-0.21623	0.033452	-0.0908221	0.424508	-0.191397	-0.22546	-0.0324696	-0.201229	-0.722757
ENSMUSG00000022421	Nptxr	0.0448275	-0.107625	0.154947	-0.0479159	-0.0442342	-0.0267078	-0.148166	0.0766768	0.113738	-0.00173412
ENSMUSG00000022425	Enpp2	-0.0205836	0.0974893	-0.0367098	-0.167666	0.12747	0.910949	0.57739	1.03395	0.946752	0.377754
ENSMUSG00000022427	Tomm22	0.0979293	0.00440655	0.0480658	0.0600862	-0.210488	-0.0940505	-0.074837	-0.0567633	-0.233588	-0.201881
ENSMUSG00000022433	Csnk1e	0.307782	0.0877379	-0.188113	-0.102146	-0.10526	-0.252073	-0.11916	-0.527108	-0.213584	-0.0457274
ENSMUSG00000022436	Sh3bp1	0.0101302	-0.0347587	-0.00859143	-0.019169	0.052389	0.156532	0.064312	0.140488	0.116699	0.0255802
ENSMUSG00000022437	Samm50	0.0156017	-0.0187912	0.0872832	0.0676427	-0.151736	-0.0557814	-0.100009	-0.0270052	-0.13576	-0.0906166
ENSMUSG00000022438	Parvb	0.262054	0.0069322	0.24655	0.022855	-0.538392	0.0605971	0.229388	0.174475	0.670869	0.578969
ENSMUSG00000022442	Ttll1	-0.141787	-0.0112031	0.0832761	0.0798621	-0.0101476	0.319533	0.0148541	0.581956	0.648327	0.311606
ENSMUSG00000022443	Myh9	0.0845118	0.175157	-0.0440662	-0.0435978	-0.172005	0.346628	0.512115	0.20753	0.311473	0.636178
ENSMUSG00000022450	Ndufa6	-0.0582961	0.00884716	-0.00797444	0.0731878	-0.0157644	-0.0328773	-0.0375141	-0.0315789	-0.0187972	-0.0460992
ENSMUSG00000022451	Twf1	-0.0244675	0.0530879	-0.0784758	0.0224782	0.0273772	0.224704	0.248577	0.229891	0.189912	0.274474
ENSMUSG00000022452	Smdt1	0.0520174	0.109627	-0.0141342	-0.00928443	-0.138226	0.057034	0.171215	-0.038286	-0.285696	0.0534556
ENSMUSG00000022453	Naga	0.00928243	0.00997087	-0.0344843	0.00976828	0.00546275	0.362401	0.420804	0.371662	0.217222	0.355718
ENSMUSG00000022456	Sept3	-0.0528563	-0.0117878	-0.0235019	-0.0299939	0.11814	-0.00150198	-0.0186122	-0.0569516	0.0531139	0.00482847
ENSMUSG00000022462	Slc38a2	-0.0785237	0.17143	-0.0389092	-0.20346	0.149464	0.371831	0.239816	-0.13283	0.0475125	0.251067
ENSMUSG00000022466	Rpap3	-0.0446483	-0.00325771	0.0165229	0.0496266	-0.0182435	-0.0327223	-0.110291	-0.131039	-0.0550983	-0.0463413
ENSMUSG00000022471	Xrcc6	-0.0112799	-0.0272537	-0.0407682	0.0510832	0.0282186	0.163322	0.181636	0.10307	0.11857	0.17383
ENSMUSG00000022474	Pmm1	0.0514968	-0.0342685	-0.0277522	0.0393764	-0.0288525	0.380941	0.295654	0.346856	0.364096	0.297668
ENSMUSG00000022477	Aco2	0.0101612	-0.0322064	-0.00790207	0.0123287	0.0176186	-0.0608423	-0.119866	-0.0551861	-0.0573348	-0.18097
ENSMUSG00000022483	Col2a1	-0.0141152	-0.0233913	-0.0475771	-0.059221	0.144305	0.156542	0.126775	-0.123209	0.235063	0.429864
ENSMUSG00000022489	Pde1b	-0.0262339	-0.0162947	-0.0333143	0.0152936	0.0605493	0.0183197	0.0258667	-0.0148358	0.021879	-0.0643825
ENSMUSG00000022490	Ppp1r1a	0.162933	0.0438993	-0.106205	0.0581905	-0.158818	-0.145862	0.0172326	-0.143738	-0.0433495	-0.0874991
ENSMUSG00000022503	Nubp1	0.103959	0.00559682	0.0799796	-0.168723	-0.020812	0.360825	0.451795	0.20319	0.297664	0.375769
ENSMUSG00000022507	1810013L24Rik	-0.000816294	-0.123871	0.049083	-0.0404358	0.11604	0.0166055	-0.13761	-0.0155149	0.0196646	0.106702
ENSMUSG00000022514	Il1rap	-0.227437	-0.0175143	0.0207229	0.0250865	0.199142	0.0675404	0.0969969	0.0405256	0.208841	0.104543
ENSMUSG00000022516	Nudt16l1	-0.0185712	0.00151295	0.0219931	0.0303884	-0.0353233	-0.148339	-0.0210337	-0.0594284	-0.316962	-0.0589655
ENSMUSG00000022517	Mgrn1	0.119139	0.161416	-0.119114	-0.186791	0.0253492	-0.220757	0.0382395	0.0641085	-0.00986819	-0.137808
ENSMUSG00000022521	Crebbp	0.00796135	0.0261377	0.142395	0.0458686	-0.222363	-0.01775	0.0716185	0.0310701	0.665302	0.196567
ENSMUSG00000022526	Zfp251	0.16277	0.0338119	0.211856	-0.0724032	-0.336035	-0.120809	-0.21778	-0.253733	0.597194	0.477314
ENSMUSG00000022528	Hes1	0.306509	-0.568676	0.548025	-0.0412787	-0.244579	-0.256919	0.0157062	0.0271398	-0.424654	-0.108253
ENSMUSG00000022533	Atp13a3	0.0168374	-0.0347369	-0.0243067	-0.0221579	0.064364	0.0963607	-0.0635177	0.185685	0.00170226	0.107346
ENSMUSG00000022536	Glyr1	-0.0240893	0.015225	-0.0225955	-0.0122358	0.0436956	-0.0343437	-0.019391	-0.101916	-0.0563872	-0.0601207
ENSMUSG00000022538	Lsg1	0.112601	0.0617674	0.0532284	-0.175048	-0.0525491	0.299519	0.255714	0.33045	0.172162	0.0341521
ENSMUSG00000022540	Rogdi	-0.0261372	0.0167484	0.0165616	0.0443	-0.0514728	0.0188657	0.00984997	0.0467305	0.0712195	0.0438798
ENSMUSG00000022545	Ercc4	-0.0705802	-0.0253455	0.0266667	-0.0207356	0.0899946	0.236127	0.108983	0.1996	0.177384	0.185504
ENSMUSG00000022550	Adck5	0.0134218	0.117655	-0.133873	0.159029	-0.156232	-0.111797	-0.159803	0.0324962	-0.036065	0.0291737
ENSMUSG00000022551	Cyc1	0.0101003	-0.0446031	0.0579677	0.0069111	-0.030376	-0.0214546	-0.131684	0.0688844	-0.270416	-0.175689
ENSMUSG00000022554	Hgh1	0.0457066	-0.026557	-0.131321	0.0593806	0.0527909	0.0204158	0.135565	-0.0892788	0.0431209	0.111053
ENSMUSG00000022555	Dgat1	0.114564	-0.0513293	0.028649	-0.0868639	-0.00501975	-0.120996	-0.105359	-0.116963	-0.175313	-0.10943
ENSMUSG00000022556	Hsf1	0.236523	0.054209	-0.0358964	-0.473072	0.218236	0.0756254	0.140976	-0.246788	0.223036	0.313022
ENSMUSG00000022557	Bop1	-0.0468287	-0.0985852	-0.0216819	0.0395741	0.127522	-0.0685897	0.139736	-0.0856584	-0.0388455	0.0462671
ENSMUSG00000022558	Mroh1	-0.337478	0.00171514	0.0908892	0.118281	0.126593	-0.0174205	0.19255	-0.217888	0.0962625	-0.164215
ENSMUSG00000022561	Gpaa1	0.000649148	0.0248813	-0.00241049	-0.00226106	-0.0208589	0.101208	0.152076	0.0742761	-0.102215	0.127399
ENSMUSG00000022562	Oplah	0.0102008	0.0154667	-0.0430651	0.00708483	0.0103128	0.207435	0.252209	0.155964	0.300596	0.287231
ENSMUSG00000022565	Plec	0.0520511	-0.0412208	-0.0975719	-0.21787	0.304611	0.0168982	0.283053	-0.0351641	0.08233	0.69448
ENSMUSG00000022568	Scrib	-0.0548171	-0.00524576	0.0085492	-0.0113843	0.0628979	0.0314929	0.111357	-0.0272948	0.117629	0.0677021
ENSMUSG00000022570	Tsta3	-0.0257397	0.0248889	-0.0226029	0.0526024	-0.0291486	0.0788694	-0.00476782	0.088686	0.0390917	0.0523163
ENSMUSG00000022571	Pycrl	-0.0277548	0.0148754	-0.0364375	0.0126418	0.0366751	0.243413	0.0971289	0.201807	0.311111	0.253948
ENSMUSG00000022577	Ly6h	-0.0672198	0.0168064	-0.0168801	0.116035	-0.048742	0.0139191	0.0453512	0.0344814	-0.0137339	0.124845
ENSMUSG00000022580	Rhpn1	0.403346	-0.572192	0.69376	-0.168672	-0.356242	-0.268633	-0.102223	-0.566129	-0.570937	0.0656407
ENSMUSG00000022594	Lynx1	-0.302638	0.00618208	0.0187456	-0.115694	0.393404	0.0232516	-0.163171	0.171981	-0.215495	-0.274458
ENSMUSG00000022601	Zbtb11	-0.0684409	0.0287311	0.0795462	0.266181	-0.306017	-0.292768	-0.198896	0.0913723	-0.364181	-0.492783
ENSMUSG00000022604	Cep97	-0.0217443	-0.0154142	0.0340055	0.0512341	-0.0480812	0.221664	0.0158354	-0.0271514	0.12197	0.0387509
ENSMUSG00000022607	Ptk2	-0.0584855	-0.0250947	-0.0596617	0.108805	0.0344366	0.121001	0.0194596	0.00274049	0.194149	0.222195
ENSMUSG00000022614	Lmf2	0.101948	0.0330102	-0.0836852	-0.00691033	-0.0443622	0.0700017	0.0564462	-0.186797	0.0609245	0.122891
ENSMUSG00000022617	Chkb	0.011627	0.0235929	-0.0639663	-0.0324491	0.0611954	0.163257	0.138941	0.178297	0.0467749	0.119794
ENSMUSG00000022619	Mapk8ip2	0.00888218	0.0695975	-0.321315	-0.0336535	0.276489	0.0763429	-0.0490981	-0.0318432	-0.158468	-0.330257
ENSMUSG00000022620	Arsa	0.0410856	-0.015365	-0.0298383	-0.045179	0.0492966	-0.075312	-0.0279225	-0.0676716	0.0128054	-0.0108237
ENSMUSG00000022621	Rabl2	-0.0631321	-0.0922259	0.138229	0.0408465	-0.0237178	0.0519916	-0.111423	-0.0272338	-0.0694341	-0.0887772
[truncated: 6,022 more rows]
