# Supplementary material for: The Musashi proteins direct post-transcriptional control of protein expression and alternate exon splicing in vertebrate photoreceptors
Source: Commun Biol. 2022 Sep 24;5:1011. doi: 10.1038/s42003-022-03990-w (PMC9509328; doi:10.1038/s42003-022-03990-w)
Supplement: Supplementary file 15 — Supplementary Data 19 [file 42003_2022_3990_MOESM15_ESM.zip]

Archive with 2 entries (2 files):
- MSI1-with_input.regions.bed
- MSI1-with_input.sites.bed
