# Supplementary material for: The Musashi proteins direct post-transcriptional control of protein expression and alternate exon splicing in vertebrate photoreceptors
Source: Commun Biol. 2022 Sep 24;5:1011. doi: 10.1038/s42003-022-03990-w (PMC9509328; doi:10.1038/s42003-022-03990-w)
Supplement: Supplementary file 15 — Supplementary Data 19 [file 42003_2022_3990_MOESM15_ESM.zip › MSI1-with_input.regions.bed]

1	3147092	3147116	3.58944;5.78177;8.8676;47.3184;19.7303;10.649;5.91872;9.39933;1.66298;10.866;8.10392;5.51572;4.20426;4.80365;0.0455337;5.88271;2.18018;2.69981;1.228;	158.447	+
1	3533294	3533319	5.02018;4.00702;6.43612;16.3158;4.18389;2.21552;5.598;4.57641;	48.3529	+
1	3533459	3533473	12.0769;17.5674;46.5564;38.3369;46.4442;18.6247;3.84096;20.5153;3.90538;	207.868	+
1	3534605	3534607	4.65301;4.65301;	9.30602	+
1	3986207	3986208	2.48231;	2.48231	+
1	4270026	4270037	6.25194;1.25506;9.06764;12.9593;10.7882;8.93484;1.25499;	50.512	+
1	4489566	4489568	3.44949;8.00113;	11.4506	+
1	4611538	4611565	23.2308;36.621;47.2652;7.81564;9.83731;9.85645;12.0296;39.0491;18.2237;9.93254;12.0305;26.4694;32.6639;28.5136;26.5351;24.4277;32.5758;8.56164;1.22509;	406.864	+
1	4612425	4612446	5.57786;26.016;31.8911;16.0769;12.5672;36.415;40.2635;8.13485;10.0962;19.7134;32.2379;38.1734;17.6995;9.48016;32.0001;15.7378;17.7347;31.1457;1.99789;	402.959	+
1	4772366	4772370	1.30697;3.43574;	4.74271	+
1	4772484	4772491	6.17466;6.22228;5.38471;	17.7816	+
1	4834782	4834785	11.9646;10.4644;3.16868;	25.5977	+
1	4834826	4834830	2.61236;11.4633;7.15442;2.5026;	23.7327	+
1	4834968	4834969	0.838361;	0.838361	+
1	4835012	4835015	2.09108;8.34817;6.8816;	17.3208	+
1	4835059	4835060	0.942547;	0.942547	+
1	4835149	4835150	0.741056;	0.741056	+
1	4835240	4835242	8.34239;6.00436;	14.3468	+
1	4835286	4835287	0.544795;	0.544795	+
1	4835375	4835377	6.09869;1.43912;	7.53781	+
1	4835420	4835422	7.25991;5.55977;	12.8197	+
1	4835464	4835467	0.790533;2.55475;0.75465;	4.09993	+
1	4835608	4835610	8.95048;5.38268;	14.3332	+
1	4835653	4835655	7.75628;5.98154;	13.7378	+
1	4835698	4835700	5.47545;4.18867;	9.66412	+
1	4841001	4841024	1.56146;2.7416;21.0433;5.47111;0.439514;12.8816;9.33267;5.41972;2.89026;1.97233;	63.7535	+
1	4845017	4845100	14.8135;3.22512;1.14856;4.89592;0.260753;3.83985;2.81355;6.62446;40.4349;15.7826;24.9408;4.0315;3.63844;9.87101;1.16194;10.4956;8.83332;11.9233;4.72548;9.82946;	183.29	+
1	4845221	4845248	12.6498;17.0392;3.32256;57.7095;79.5373;8.344;12.246;16.5194;9.84187;11.7413;60.7754;132.722;120.69;27.0274;10.0073;0.593796;	580.767	+
1	4845364	4845388	56.4266;43.4993;17.0115;80.031;11.3146;112.573;130.223;32.2439;129.573;267.423;90.0208;39.8197;96.1051;102.777;3.75024;35.1906;90.8709;55.7267;106.688;	1501.27	+
1	4845688	4845710	23.1968;4.56346;13.6479;28.0058;10.2095;0.0348697;20.8169;6.92598;9.03358;23.6098;21.9456;1.57674;1.74235;	165.309	+
1	4845736	4845738	1.72513;0.271131;	1.99626	+
1	4845936	4845966	24.1702;3.70375;2.57242;6.19201;48.4169;14.3476;4.85491;30.4953;54.3735;60.7601;16.2065;0.40048;8.48469;18.8586;29.4182;64.8331;14.8783;14.919;20.8967;19.6355;28.5188;56.5894;45.8355;72.9092;98.7693;2.46967;0.842274;	764.352	+
1	4846103	4846106	0.386379;0.515658;	0.902037	+
1	4846195	4846196	0.355788;	0.355788	+
1	4895261	4895265	6.64086;7.78564;9.79115;6.89654;	31.1142	+
1	4896519	4896522	1.74738;2.86969;1.46766;	6.08473	+
1	4896633	4896636	13.534;63.776;31.3198;	108.63	+
1	4896744	4896774	95.3301;255.241;245.091;150.978;118.975;78.3528;96.3943;44.3712;98.132;101.808;69.8054;88.1046;65.1812;75.7825;27.7727;7.46342;79.9415;38.2611;17.5095;15.5141;55.232;35.0519;23.7744;4.49985;	1888.57	+
1	4896815	4896817	37.427;101.692;	139.119	+
1	4896979	4897009	16.0578;23.2455;11.2838;4.00018;23.0465;110.149;63.8782;14.0595;2.43506;28.8311;2.86718;9.2853;36.315;	345.454	+
1	4897107	4897112	18.0383;40.9612;0.145422;	59.1449	+
1	4897181	4897182	12.4435;	12.4435	+
1	4897241	4897243	3.40603;7.58515;	10.9912	+
1	4897295	4897313	2.25709;20.6279;25.8496;56.8841;8.2723;5.51655;31.166;56.0781;25.258;15.0379;46.0214;35.7369;1.3471;	330.053	+
1	4897364	4897388	13.6478;92.4602;34.2584;16.9011;19.2194;1.95599;52.1264;44.9961;0.716758;21.3237;	297.606	+
1	4897509	4897535	0.424266;2.11743;8.96938;38.9165;12.1065;7.99366;22.5942;21.4143;	114.536	+
1	4897594	4897596	4.13523;4.90707;	9.04229	+
1	4897794	4897831	17.3212;7.89583;2.90033;0.0658215;7.04916;5.00541;1.04263;6.25448;6.88406;10.5958;5.16773;9.66151;16.7604;3.26028;	99.8646	+
1	4898134	4898136	1.13794;5.27183;	6.40977	+
1	5113234	5113236	1.01957;1.01957;	2.03913	+
1	5162202	5162225	5.99159;27.278;32.6675;4.34839;12.6873;34.5645;32.5825;12.7165;2.14226;	164.979	+
1	5162252	5162269	1.05898;10.4346;12.7319;14.6045;22.9603;10.7492;11.6678;0.464409;	84.6716	+
1	5162315	5162353	9.48685;29.3094;27.5218;12.7746;28.8842;5.45806;8.6003;6.52178;7.37297;0.623445;0.584844;	137.138	+
1	5482626	5482629	9.24786;6.76863;3.3765;	19.393	+
1	5746468	5746473	1.58937;1.58969;1.58098;1.58927;1.58411;	7.93343	+
1	6245253	6245272	1.66742;13.8179;19.3882;11.2197;17.9573;1.65773;0.141361;	65.8496	+
1	6248393	6248426	12.5421;26.4233;14.5902;2.13464;3.86118;0.0464224;12.6218;9.63304;8.23314;4.17812;0.0552033;3.84823;19.0086;12.7733;	129.949	+
1	6248837	6248872	7.2228;7.22281;2.66331;4.92293;11.6644;2.07955;6.19576;11.8083;4.10553;	57.8854	+
1	6251077	6251094	2.05474;8.2853;13.7365;9.81948;4.00623;1.85223;0.399738;	40.1543	+
1	6274588	6274646	20.3834;9.12115;25.6983;44.2571;54.7295;68.2144;5.71444;20.6265;0.620754;21.2144;11.2864;17.4125;21.1101;6.06966;5.55759;12.2397;6.82065;7.63352;4.52234;2.69485;12.3635;0.6587;2.66094;0.697438;15.2582;15.7258;3.80365;8.06952;14.328;1.96667;8.69462;12.7247;	462.879	+
1	6274745	6274746	0.126585;	0.126585	+
1	6275049	6275051	2.17047;0.428845;	2.59931	+
1	6275362	6275408	11.0945;41.5335;32.9599;28.9384;17.2525;6.88641;16.1912;6.87705;0.660435;6.53392;0.729595;44.3351;5.79698;0.751414;21.2677;18.3666;10.1391;24.6801;10.1551;10.8038;1.50525;	317.459	+
1	6275792	6275793	1.70406;	1.70406	+
1	6382245	6382246	1.61866;	1.61866	+
1	6741446	6741449	0.997138;2.29772;2.29774;	5.5926	+
1	6741469	6741491	3.70358;3.73069;0.0917493;8.76979;8.09314;	24.389	+
1	6741511	6741533	1.24863;1.26049;7.03231;6.84031;	16.3817	+
1	6741573	6741575	6.41095;6.3133;	12.7243	+
1	6741615	6741617	6.85576;6.73334;	13.5891	+
1	6741637	6741659	1.05253;1.0757;8.3513;7.89728;	18.3768	+
1	6741679	6741701	3.41131;3.45686;3.32134;1.05848;	11.248	+
1	6860150	6860155	10.7654;14.4393;6.06224;	31.267	+
1	6860359	6860368	6.14466;4.36716;17.5929;23.0956;7.39972;4.49087;36.3599;45.913;7.30871;	152.673	+
1	6860649	6860654	2.71555;0.182744;1.97873;0.922498;	5.79952	+
1	6860675	6860691	3.97296;3.03499;8.97383;8.29054;2.81597;0.120861;1.08942;5.23614;12.3598;2.0829;	47.9774	+
1	6860884	6860886	2.48229;1.89182;	4.37411	+
1	7037421	7037440	5.93042;8.84406;9.35024;11.4075;23.8751;17.6199;23.6107;10.1009;2.89868;2.96156;33.0328;33.7807;12.8372;	196.25	+
1	7038096	7038102	13.7409;33.3113;6.57213;12.4601;8.7244;1.0961;	75.9049	+
1	7038796	7038811	8.36766;17.7998;25.0828;18.6319;38.7306;38.8465;9.74276;14.3397;10.1666;6.23938;	187.948	+
1	7109210	7109212	1.63132;0.211718;	1.84304	+
1	7120727	7120745	6.10871;2.62941;4.72355;9.00011;16.2305;8.89741;	47.5896	+
1	7169908	7169945	4.25589;4.92067;24.6693;12.0822;11.2722;34.7635;24.2939;84.8457;92.9952;71.8751;38.8015;30.4545;19.9598;65.7823;32.4931;21.8274;30.7259;53.1983;51.1553;46.5317;82.1637;63.4551;63.7549;50.7886;19.7556;7.37137;26.0777;41.2443;1.85502;	1113.37	+
1	7170229	7170237	11.2453;42.0684;16.6777;30.0558;14.3533;	114.4	+
1	7170287	7170316	47.991;60.9964;15.2959;19.5279;44.1494;23.4796;42.3343;95.7258;38.7875;22.0189;16.8692;14.9325;18.479;5.13022;0.215873;0.248484;	466.182	+
1	7170522	7170542	31.4801;52.4114;2.36997;2.53302;	88.7945	+
1	7170582	7170614	15.8326;48.2565;7.91331;7.85603;8.63833;52.5477;37.1167;2.64276;70.6224;195.887;254.582;106.155;63.0281;34.0735;43.2411;34.5786;	982.972	+
1	7170712	7170725	7.25596;26.9393;11.3461;27.0409;47.9119;1.68194;	122.176	+
1	7170855	7170885	18.6192;18.8703;3.83764;12.7004;18.7891;26.8626;60.7392;78.8979;106.322;72.5968;0.282288;0.310576;17.0494;19.4658;15.7319;22.9925;46.0399;28.0086;0.468634;0.855917;13.4914;2.1671;0.154262;60.5356;35.3188;	681.107	+
1	7170908	7170910	7.89404;6.13428;	14.0283	+
1	7171034	7171036	2.15048;5.35247;	7.50295	+
1	7171057	7171087	3.20769;22.0019;7.55434;2.07422;	34.8382	+
1	7171263	7171292	9.51125;14.7084;22.9609;20.7892;43.5191;14.4671;25.0889;12.5703;8.04811;6.1413;7.76145;6.188;16.5417;26.0697;1.58348;1.81988;14.5219;4.97448;3.76796;5.24574;3.79186;0.0454699;2.54399;	272.66	+
1	7171398	7171399	0.819886;	0.819886	+
1	7171449	7171450	1.39527;	1.39527	+
1	7171526	7171530	11.0316;26.912;18.5893;9.05309;	65.5861	+
1	7171690	7171691	2.95834;	2.95834	+
1	7171756	7171783	7.39071;26.7381;6.15842;3.15185;1.84748;10.9635;28.5819;34.606;40.9697;30.6462;14.7828;	205.837	+
1	7171853	7171854	0.795445;	0.795445	+
1	7171949	7171956	4.31843;0.97716;1.37327;0.986337;	7.6552	+
1	7172000	7172053	2.23877;6.21532;4.77603;2.96394;3.1165;8.40087;35.6651;37.737;27.3737;35.6544;39.7967;3.41019;1.4776;11.615;15.3647;9.65468;19.0189;23.1882;9.01038;	296.678	+
1	7172340	7172343	0.242986;0.254564;	0.49755	+
1	7172822	7172825	3.55072;10.2399;1.90019;	15.6909	+
1	7173291	7173294	2.32744;3.54918;1.31234;	7.18896	+
1	7179065	7179067	2.37103;2.92994;	5.30098	+
1	7179520	7179522	0.664253;0.0675873;	0.73184	+
1	7179611	7179612	3.35646;	3.35646	+
1	8816041	8816043	1.09884;2.16509;	3.26392	+
1	8816209	8816237	9.16131;72.1387;62.076;43.4963;42.8694;2.96806;19.3642;18.6136;13.6968;5.02779;17.333;8.21972;9.03369;13.9041;9.7775;13.3142;11.1821;6.14951;	378.326	+
1	9547019	9547021	10.6914;9.00051;	19.6919	+
1	9547127	9547128	0.0459411;	0.0459411	+
1	9547239	9547243	0.73616;5.16118;6.11993;2.50459;	14.5219	+
1	9547400	9547401	0.986526;	0.986526	+
1	9575873	9575881	22.0945;38.8274;3.07503;	63.9968	+
1	9575904	9575932	3.39157;72.6566;115.721;74.5856;37.5266;62.7568;116.927;73.1877;144.113;146.501;138.223;64.1532;3.62592;	1053.37	+
1	9575957	9575989	47.4408;4.4348;22.408;104.637;105.39;44.0431;27.7612;27.7071;	383.823	+
1	9646639	9646641	16.3669;39.7434;	56.1103	+
1	10059607	10059610	2.8201;5.35853;2.82825;	11.0069	+
1	10060861	10060864	0.193351;1.15695;1.71601;	3.06631	+
1	10064176	10064177	2.24958;	2.24958	+
1	10064201	10064202	3.34792;	3.34792	+
1	10067825	10067843	5.57186;3.76721;4.52454;0.172551;6.61867;5.11495;3.10379;6.13445;16.2959;27.9433;	79.2472	+
1	10068407	10068437	4.71666;0.0138847;1.7368;16.5162;15.6592;6.49439;1.4817;2.25313;1.8414;0.657535;11.4475;28.4175;13.778;38.2926;13.2491;6.97354;6.03862;	169.568	+
1	10068624	10068646	17.4225;15.3101;5.40826;23.3977;27.4274;19.0226;31.7093;18.0609;12.5934;11.598;5.07559;	187.026	+
1	10068873	10068887	0.954244;0.128273;16.0202;4.27858;2.19542;6.65149;13.2288;6.58508;	50.042	+
1	10068910	10068913	1.50327;2.53019;1.55059;	5.58405	+
1	10083782	10083783	2.12248;	2.12248	+
1	10085794	10085827	9.59762;2.05124;1.2713;2.6771;1.94613;10.3176;19.7372;28.1096;42.7967;26.3283;3.63083;3.21875;4.35071;10.9087;1.48387;2.7809;2.34757;5.49215;5.76257;	184.809	+
1	10098655	10098658	4.59169;12.9786;12.892;	30.4622	+
1	10098680	10098681	1.33676;	1.33676	+
1	10098731	10098732	0.105851;	0.105851	+
1	10100535	10100536	4.9133;	4.9133	+
1	10100570	10100666	4.62326;0.638727;22.6856;14.744;0.846359;0.515841;11.2186;27.6625;4.57397;13.9167;17.9096;10.3698;54.1994;1.2741;16.9392;0.127441;3.25407;	205.499	+
1	10100696	10100697	6.70452;	6.70452	+
1	10100728	10100731	6.48091;38.6977;20.8309;	66.0095	+
1	10100761	10100809	0.283048;34.371;37.2076;29.4777;17.7438;15.8759;0.0931051;49.596;7.79433;19.2249;11.5824;0.841916;	224.092	+
1	10100839	10100841	9.10033;5.38075;	14.4811	+
1	10100921	10100923	2.31596;32.4102;	34.7261	+
1	10101017	10101020	1.36579;5.57517;	6.94096	+
1	10101042	10101065	0.321469;29.0858;27.3574;7.36612;0.678574;22.8706;10.9762;	98.6561	+
1	10101117	10101180	1.95644;18.358;11.3559;2.74551;12.1083;22.704;3.11006;17.413;15.3659;9.04188;36.1546;	150.314	+
1	10101276	10101278	13.7337;0.956638;	14.6904	+
1	10101308	10101356	0.690816;24.8525;31.4126;13.486;19.8241;24.1086;14.0209;67.3584;15.3225;18.4047;15.94;5.71555;	251.137	+
1	10101438	10101439	7.19018;	7.19018	+
1	10101502	10101534	38.4523;34.7406;4.55765;4.56563;13.9831;	96.2992	+
1	10101578	10101643	12.306;10.3337;15.8975;3.1196;18.0064;18.8483;24.6244;5.95033;53.8821;11.5011;16.6885;11.9274;	203.085	+
1	10101674	10101676	6.30843;4.74155;	11.05	+
1	10101726	10101728	7.47447;9.61118;	17.0856	+
1	10101769	10101822	4.06073;16.4926;16.5977;0.803018;0.922985;12.1414;10.9692;5.15;22.6615;29.5195;9.77995;14.8135;15.412;8.47102;2.64929;5.20596;	175.65	+
1	10106893	10106898	3.76726;5.76629;7.08953;12.4734;7.11062;	36.2071	+
1	10113055	10113061	3.18944;3.20428;3.20432;3.20432;3.20432;0.180513;	16.1872	+
1	10122676	10122678	0.476041;1.38847;	1.86451	+
1	10695888	10695894	1.67651;5.3329;18.5069;10.8496;9.09939;1.31158;	46.7768	+
1	10805308	10805335	0.32678;0.754636;0.680341;3.99656;4.30042;1.5662;1.24366;3.00282;4.65489;9.89073;23.3922;11.1321;25.5583;23.5828;13.612;1.6211;2.43131;	131.747	+
1	10805508	10805519	9.07014;0.358817;1.99784;6.73852;	18.1653	+
1	10806149	10806173	1.55315;3.28936;4.42312;5.4978;12.4191;12.4191;12.4191;12.4191;8.7693;5.72445;5.12571;6.22604;	90.2854	+
1	10806490	10806492	7.05068;5.65004;	12.7007	+
1	10806553	10806579	12.4443;14.5077;16.5905;19.3142;21.5063;12.7253;6.33783;2.81099;18.7625;27.2035;0.559182;8.43045;23.1531;11.5754;	195.921	+
1	10806682	10806692	8.02811;49.7489;60.2464;58.5813;27.4012;13.6029;30.8212;30.9298;47.4737;6.66034;	333.494	+
1	10807005	10807009	2.49661;5.53017;6.57482;	14.6016	+
1	10807124	10807125	37.0047;	37.0047	+
1	10807160	10807179	151.31;225.058;186.194;105.055;69.6973;114.875;172.892;163.039;106.891;277.608;294.453;294.299;67.4056;138.541;293.545;210.688;43.5016;29.5148;	2944.57	+
1	10807288	10807290	4.17705;10.8807;	15.0577	+
1	10807399	10807415	5.17725;50.0503;8.78024;20.9443;	84.9521	+
1	10807455	10807483	28.6292;95.4983;69.0726;18.2282;16.836;9.58242;9.79989;22.1519;24.4039;72.2561;24.5868;18.0066;2.99074;26.0901;22.3146;5.33548;11.9419;22.434;	500.159	+
1	10993332	10993343	2.46456;2.06678;2.46456;0.961048;4.55217;3.57703;0.61008;	16.6962	+
1	11130535	11130537	1.74479;0.781977;	2.52677	+
1	11297914	11297950	0.339515;3.99502;10.5294;16.623;2.89211;3.32314;0.887201;0.257742;1.2786;	40.1257	+
1	11298037	11298060	0.484959;12.6667;8.66526;6.75464;29.9889;35.5958;2.20809;8.34065;28.9429;16.1425;18.3559;1.2051;1.06812;	170.42	+
1	11298318	11298328	2.12504;3.15433;9.56613;7.55447;6.49145;0.20995;3.90124;0.971886;	33.9745	+
1	11298403	11298405	4.39055;5.15459;	9.54514	+
1	11298598	11298601	23.2291;12.1246;16.9208;	52.2746	+
1	11298624	11298630	1.62038;2.468;7.81358;19.2566;26.7791;8.65166;	66.5894	+
1	11298660	11298672	0.982123;1.24894;19.6494;17.7618;8.97402;8.95509;31.0983;11.1362;	99.8059	+
1	11298785	11298842	3.99859;3.88848;9.49933;15.4959;7.98332;15.3755;12.2236;62.2649;79.0631;21.4925;2.65125;12.3536;14.4155;	260.706	+
1	11299150	11299151	0.292447;	0.292447	+
1	11299249	11299253	4.39285;5.39664;7.62351;9.95838;	27.3714	+
1	11299278	11299324	1.17953;3.74985;0.183878;0.929716;0.362113;3.93687;2.15573;17.9297;4.45606;	34.8835	+
1	11299379	11299380	3.05386;	3.05386	+
1	11299458	11299461	7.53119;19.0192;7.58903;	34.1394	+
1	11299491	11299493	4.68019;0.319458;	4.99965	+
1	11299823	11299826	12.5055;50.7121;12.5219;	75.7395	+
1	11299965	11299973	6.79055;7.03249;5.00508;8.98934;9.18572;	37.0032	+
1	11299996	11300042	5.50524;35.9664;23.2024;1.90159;39.3799;61.8291;62.0985;23.0698;26.0993;55.4949;80.3933;89.3594;95.6781;26.2478;4.5748;	630.801	+
1	11300379	11300380	0.345735;	0.345735	+
1	11300403	11300406	9.28432;3.01373;1.18955;	13.4876	+
1	11300531	11300538	15.1001;18.7683;9.75589;1.31588;0.288159;0.317685;	45.5461	+
1	11301395	11301446	3.28475;5.88614;25.3731;21.6999;0.855304;10.8657;0.611466;18.2442;0.40396;3.04812;21.3629;41.931;3.78129;12.9719;	170.32	+
1	11301482	11301485	7.98718;26.3423;11.6127;	45.9422	+
1	11301928	11301949	6.39918;31.1331;8.27781;6.4793;13.9534;18.35;	84.5928	+
1	11302079	11302110	1.40211;18.4506;34.013;7.86211;0.489711;7.58198;4.13171;7.20708;2.43953;1.25653;2.50572;1.8451;7.45531;22.0088;	118.649	+
1	11302223	11302225	6.5233;14.7808;	21.3041	+
1	11302245	11302281	22.1401;1.1164;10.8753;6.89005;0.480678;1.33537;8.5686;	51.4065	+
1	11302569	11302595	0.729507;1.92469;1.08999;17.3088;25.3752;31.6536;91.3788;5.86949;0.145356;22.705;64.2968;14.2868;0.126573;3.83801;14.8836;52.3846;119.047;93.9522;112.854;25.1616;27.1401;18.9018;11.6014;	756.655	+
1	11302931	11302932	1.35769;	1.35769	+
1	11302980	11302983	6.57772;23.4624;8.36431;	38.4044	+
1	11303098	11303100	4.02293;10.3572;	14.3802	+
1	11303203	11303214	8.31661;4.67184;3.54604;17.32;21.3084;13.4505;17.8906;34.0125;8.13977;	128.656	+
1	11303236	11303247	11.0274;13.0426;33.995;56.0476;26.5218;53.3131;22.9125;	216.86	+
1	11303267	11303273	5.18281;25.1012;16.8479;	47.1319	+
1	11303318	11303340	16.7335;14.1853;0.918203;12.4328;50.8429;71.0083;20.2743;12.7459;30.1182;17.5991;	246.859	+
1	11303501	11303547	3.48941;19.2324;1.28172;11.5312;30.4636;70.3746;43.0454;27.8859;27.8027;2.12212;57.7733;52.4317;31.7765;8.62734;13.3952;5.62442;12.5765;14.5087;	433.943	+
1	11303599	11303600	5.74005;	5.74005	+
1	11620729	11620735	4.06897;6.29742;8.26285;11.5314;4.42828;8.16618;	42.7551	+
1	11621261	11621298	16.4161;19.9524;4.00596;5.71844;20.0558;21.926;6.33472;20.395;11.7341;	126.539	+
1	11621658	11621661	1.64834;2.65294;2.53672;	6.838	+
1	11621775	11621796	6.0546;4.69548;1.11899;8.70036;7.40284;	27.9723	+
1	12859591	12859601	3.33527;2.73072;1.47331;14.6096;5.58113;13.1554;	40.8854	+
1	12859652	12859694	5.59761;6.8384;9.01032;12.5691;7.33884;9.01624;3.70213;2.75123;14.4449;13.527;2.85098;2.28792;1.37163;2.93037;0.734219;2.12706;	97.0979	+
1	12859868	12859896	5.64668;11.4335;2.22111;1.14349;1.63199;3.2832;2.69616;	28.0561	+
1	12859947	12859948	1.69585;	1.69585	+
1	12860100	12860120	2.84984;0.785201;9.06426;8.1915;8.11204;8.08423;9.1796;5.01242;9.3948;13.248;0.748114;	74.67	+
1	12860141	12860142	1.91911;	1.91911	+
1	12860800	12860802	7.6539;5.77328;	13.4272	+
1	12860909	12860912	5.67381;3.08117;2.75994;	11.5149	+
1	13585527	13585545	12.499;18.0179;28.4267;39.0924;61.6067;65.8214;45.0054;68.1221;76.8749;76.8737;76.8683;76.8587;71.8006;76.8263;28.4042;40.6844;24.1476;25.2054;	913.136	+
1	14551310	14551322	4.79428;26.763;13.6203;7.66833;23.9627;26.1689;20.04;22.083;25.9756;32.4909;15.4611;2.89998;	221.928	+
1	14839869	14839875	2.19969;4.78425;3.35888;3.66732;	14.0101	+
1	14865251	14865280	1.1183;6.70351;15.8373;8.95139;2.34401;0.823405;1.96723;8.27604;5.70145;8.06016;	59.7828	+
1	14970108	14970112	7.60032;14.5593;10.3578;2.74787;	35.2653	+
1	15125565	15125567	24.9882;5.66568;	30.6538	+
1	15317240	15317265	9.65843;18.4813;2.63478;0.959254;26.6303;92.5089;31.4136;18.9626;16.1324;4.16924;4.02201;3.72545;14.9583;7.85126;	252.108	+
1	15377743	15377746	0.504375;5.03461;2.13564;	7.67463	+
1	15653807	15653811	3.53556;2.7094;1.59047;0.377815;	8.21324	+
1	15711744	15711746	6.83048;2.94658;	9.77706	+
1	15712313	15712315	2.13699;5.4003;	7.53728	+
1	15713399	15713416	8.23034;3.21358;1.35518;1.51246;2.0125;7.49103;4.68743;0.959727;1.30826;	30.7705	+
1	15713940	15713942	5.34753;0.739405;	6.08694	+
1	15715850	15715864	3.09109;19.5493;16.7288;11.2563;6.46612;15.5401;14.8252;5.28275;8.70584;29.7514;5.89086;3.91982;0.734588;	141.742	+
1	15716237	15716271	1.54449;0.807264;14.3901;27.0657;18.5818;8.28606;10.3451;12.3635;10.2128;8.22069;16.4456;9.07443;15.7451;4.01359;5.65711;	162.753	+
1	15716293	15716294	1.85853;	1.85853	+
1	15717155	15717159	3.54579;2.91464;0.101388;	6.56182	+
1	15719256	15719258	1.29338;2.12936;	3.42274	+
1	15719314	15719315	10.0008;	10.0008	+
1	15720655	15720658	2.08359;9.27968;10.824;	22.1872	+
1	15721593	15721595	2.11752;1.71651;	3.83403	+
1	15723340	15723344	0.00665196;4.8561;12.6833;6.89904;	24.445	+
1	15723504	15723506	0.0405017;3.18176;	3.22226	+
1	15723569	15723571	0.0449687;0.453457;	0.498426	+
1	15723685	15723698	0.990886;3.15136;3.17429;	7.31654	+
1	15997600	15997607	5.14371;14.7224;0.993436;16.9028;7.31553;	45.0779	+
1	16131589	16131599	5.3081;4.05914;6.2281;14.4606;9.49939;11.2018;	50.7571	+
1	16131773	16131792	1.50442;26.0481;35.9682;31.6246;26.4063;0.920183;	122.472	+
1	16131860	16131862	3.25495;2.11288;	5.36783	+
1	16132158	16132161	7.163;12.069;0.627812;	19.8598	+
1	16132294	16132296	0.75719;2.64335;	3.40054	+
1	16132325	16132327	7.00909;2.02912;	9.03821	+
1	16132418	16132441	1.20257;5.41206;2.1684;0.671419;1.09526;12.6257;16.9596;1.17037;1.08354;10.6159;12.7474;16.7736;35.59;16.7142;8.64516;14.9934;24.07;3.32018;2.65799;	188.517	+
1	16132646	16132700	0.558967;22.5478;12.9246;14.8521;13.641;6.63364;16.3248;4.57588;13.9083;16.7442;2.66666;16.3095;0.553272;6.40638;2.46314;2.00645;7.13395;11.1663;	171.417	+
1	16132753	16132755	36.7576;28.5409;	65.2985	+
1	16132893	16132895	3.49174;2.81177;	6.30351	+
1	16132920	16133049	2.53714;13.6258;16.1217;0.0708678;18.753;15.7724;4.89039;5.30555;2.70661;0.434547;1.15059;10.6093;0.359463;4.86192;2.46026;4.68877;4.33765;51.5713;80.1224;32.1854;26.7909;3.92781;3.10509;6.41034;	312.799	+
1	16133100	16133140	3.86956;52.9446;77.8236;29.9586;30.7876;13.8567;8.07063;31.9776;22.7185;4.13412;	276.142	+
1	16133184	16133208	10.4638;6.05973;10.677;7.03169;59.9728;70.8074;33.2734;13.6382;	211.924	+
1	16133238	16133243	1.53201;42.5175;36.2119;13.3422;14.264;	107.868	+
1	16133273	16133279	0.105306;19.6286;61.5509;70.2484;32.7126;25.4374;	209.683	+
1	16133490	16133531	6.61868;7.57177;22.3675;15.9784;13.7582;48.9061;10.1643;4.00108;2.75754;8.74269;65.7157;77.7794;13.8762;41.4929;24.0676;42.6473;63.5274;13.4882;76.0647;88.798;18.9195;20.604;8.85558;11.9778;3.51969;	712.2	+
1	16133579	16133591	5.81511;15.1786;20.8623;1.57031;	43.4263	+
1	16652777	16652780	19.8946;31.7572;57.5051;	109.157	+
1	16655580	16655585	14.3034;26.6298;38.7465;26.6406;17.7662;	124.086	+
1	16677477	16677495	0.157534;2.42731;8.36993;3.5747;	14.5295	+
1	16677573	16677575	13.5355;19.4925;	33.028	+
1	16677595	16677598	6.23321;9.14482;10.0969;	25.475	+
1	16677622	16677624	3.27411;3.36129;	6.6354	+
1	16677644	16677647	3.74549;47.4781;2.98878;	54.2124	+
1	16677681	16677706	7.21534;8.53481;23.1965;41.506;6.76695;12.4937;10.9608;31.5374;27.2025;6.74746;16.967;19.1345;60.488;19.1573;21.6081;34.0169;27.5516;7.65702;1.69979;4.63676;1.7683;	390.847	+
1	16677884	16677909	9.43052;18.2098;23.4484;16.4639;7.91294;10.1906;4.62249;0.364242;5.03775;8.71995;11.4068;9.32045;1.27468;1.03201;1.27563;4.50247;8.98;6.99924;	149.192	+
1	16776012	16776016	6.36154;16.7796;22.4573;15.6197;	61.218	+
1	16834901	16834905	18.9946;25.9009;25.9009;25.9009;	96.6972	+
1	17161501	17161544	6.91724;8.55445;10.2537;1.59142;2.09091;2.08125;1.55494;4.27079;2.6924;	40.0071	+
1	17161587	17161589	1.24536;0.930439;	2.1758	+
1	17162205	17162211	7.52569;22.8803;22.6269;6.23563;2.32278;2.26206;	63.8533	+
1	17162388	17162389	0.71286;	0.71286	+
1	17162565	17162567	2.01532;4.26915;	6.28447	+
1	17162683	17162716	11.5259;10.8289;12.7948;3.3076;0.599363;11.1406;5.51684;2.24667;	57.9607	+
1	17163654	17163676	6.99386;29.4195;38.3924;64.6683;57.6557;31.3137;20.5729;0.553946;3.64144;8.09235;9.84705;19.3405;	290.492	+
1	17163736	17163737	12.7735;	12.7735	+
1	17164101	17164102	0.0881663;	0.0881663	+
1	17164144	17164146	0.090239;1.98565;	2.07589	+
1	17244633	17244638	1.38111;7.1856;10.7266;12.8416;7.90642;	40.0414	+
1	17334248	17334249	5.99276;	5.99276	+
1	17386391	17386394	2.9493;3.5743;1.70927;	8.23287	+
1	17562637	17562643	5.12798;5.92612;9.39248;8.52878;8.28739;3.3028;	40.5655	+
1	17765932	17765934	1.27829;1.23157;	2.50986	+
1	17858296	17858307	0.330809;4.68384;8.13921;24.8082;17.9246;17.9194;10.4724;5.81831;12.4364;12.8495;7.73597;	123.119	+
1	17899560	17899563	3.24286;3.21225;3.19488;	9.64998	+
1	18070613	18070616	2.50573;2.7928;2.44707;	7.74559	+
1	18950765	18950779	1.26126;4.74357;6.43594;5.38609;14.5103;1.30026;0.11637;	33.7538	+
1	19234793	19234800	0.115694;12.3947;15.3679;30.4762;43.8963;16.1392;5.20712;	123.597	+
1	19234893	19234895	8.40651;14.6726;	23.0791	+
1	19234916	19234940	0.495915;4.36571;19.6718;5.77024;	30.3037	+
1	19235034	19235066	6.7467;11.9054;26.5655;18.1261;9.87678;11.9098;15.5452;5.77193;12.3456;2.33507;7.38403;4.44449;1.09402;	134.051	+
1	19235168	19235175	5.34321;3.70964;14.7093;37.177;22.8333;3.70214;0.602287;	88.0767	+
1	19235219	19235231	13.7288;10.4487;24.3474;25.7505;14.9587;2.99932;0.864708;1.00356;1.74777;10.6821;	106.532	+
1	19235352	19235355	1.25387;9.09252;9.8585;	20.2049	+
1	19235376	19235377	0.749239;	0.749239	+
1	19235526	19235531	2.60807;2.83488;4.41916;5.88859;11.7228;	27.4735	+
1	19236032	19236034	0.0105219;8.63336;	8.64388	+
1	19236072	19236074	17.0607;18.8566;	35.9173	+
1	19236105	19236107	1.96634;1.96136;	3.9277	+
1	19236128	19236148	1.06257;5.17834;4.2393;4.2867;3.22773;3.92321;	21.9178	+
1	19236208	19236218	1.53869;1.67702;19.7566;13.243;34.065;21.0592;4.14017;15.45;7.39313;	118.323	+
1	19236260	19236262	2.30715;3.71996;	6.02711	+
1	19236376	19236403	5.39416;8.01232;7.51634;6.89389;5.19301;3.50856;14.6176;5.71976;5.68305;9.38106;	71.9197	+
1	19236478	19236487	5.11187;8.33526;0.2256;0.0843749;	13.7571	+
1	19236808	19236825	0.57905;0.911873;2.65733;2.89376;2.25554;8.10249;11.2647;19.3489;11.2444;11.2247;25.7185;25.9077;10.3517;	132.461	+
1	19237029	19237041	8.41927;7.34044;13.4168;11.529;10.9139;5.33821;14.8728;15.5128;26.2574;3.90797;13.0736;	130.582	+
1	19237089	19237105	4.85558;8.64112;5.15253;6.40428;5.39303;5.13003;2.80574;	38.3823	+
1	19237162	19237165	2.03038;26.1488;6.8486;	35.0278	+
1	19237355	19237358	1.25485;1.46191;0.37763;	3.09439	+
1	19237385	19237417	2.34729;0.842777;4.86265;5.42043;4.73299;3.20165;19.6154;30.2547;30.1204;10.6072;2.71237;5.5459;	120.264	+
1	19237482	19237483	1.70941;	1.70941	+
1	19237631	19237633	16.6658;26.998;	43.6638	+
1	19237660	19237661	7.78839;	7.78839	+
1	19237701	19237712	1.4919;1.51947;	3.01138	+
1	19237883	19237913	2.37473;2.15182;2.3762;2.24331;2.09154;2.0134;7.6416;8.89583;50.661;21.2522;15.1693;7.62464;	124.496	+
1	19237933	19237934	3.7137;	3.7137	+
1	19238189	19238232	0.548712;2.31209;3.8225;5.13001;1.50341;3.04486;24.8053;19.6108;0.746068;7.14913;7.74686;11.0806;0.590516;1.73497;2.68246;	92.5082	+
1	19238395	19238396	0.138608;	0.138608	+
1	19238437	19238438	5.94977;	5.94977	+
1	19238467	19238519	0.703718;0.705041;4.48417;6.92029;16.5272;7.58527;5.56083;4.85395;2.80235;3.48376;3.42504;12.2552;2.39475;0.34227;20.8116;7.73884;4.57211;9.80668;27.688;17.264;10.4877;5.76964;6.72085;	182.903	+
1	20099646	20099649	3.52331;1.91238;1.59549;	7.03117	+
1	20101881	20101883	1.59494;30.6378;	32.2328	+
1	20283282	20283283	0.271933;	0.271933	+
1	20320937	20320939	1.54148;6.16148;	7.70296	+
1	21230054	21230066	1.45205;1.43851;2.81429;3.27091;1.93276;2.6059;2.01549;	15.5299	+
1	21254669	21254675	67.7458;67.696;84.9992;72.8622;9.82299;5.30916;	308.435	+
1	21273003	21273012	0.208911;5.56464;5.2328;3.66481;6.42203;15.9889;6.14354;10.0154;9.02962;	62.2707	+
1	22701590	22701594	1.22298;3.90667;3.90667;1.22298;	10.2593	+
1	22701798	22701818	13.8024;2.23093;1.80062;6.36688;5.1788;0.0141053;2.44462;	31.8384	+
1	23260080	23260119	3.13329;4.46259;3.03628;3.30329;6.70807;10.1904;7.13644;9.17462;2.41124;1.14188;1.14188;0.117817;4.13226;	56.0901	+
1	23265641	23265643	5.95743;4.62641;	10.5838	+
1	23265664	23265665	0.939071;	0.939071	+
1	23301345	23301351	6.50699;5.9673;16.9105;2.00531;2.58182;	33.9719	+
1	23305460	23305461	1.25446;	1.25446	+
1	23305482	23305489	1.7928;1.65764;14.345;21.7761;19.8793;28.4956;10.4462;	98.3928	+
1	23306230	23306240	1.67537;1.65414;2.40928;0.710099;4.0224;19.2182;12.2112;3.26955;3.56125;	48.7315	+
1	23873030	23873038	2.11063;13.7673;14.951;3.23048;	34.0594	+
1	23924653	23924656	15.9939;33.7127;9.60736;	59.3139	+
1	24073285	24073290	6.14265;4.34595;3.17962;2.00366;0.610659;	16.2825	+
1	24243999	24244001	11.8225;22.2933;	34.1157	+
1	24612322	24612323	2.39912;	2.39912	+
1	24612344	24612376	14.8627;32.0402;40.4449;32.1143;11.8871;9.3014;9.72721;16.6594;1.9971;1.97741;	171.012	+
1	24612401	24612403	2.05962;1.93431;	3.99393	+
1	24615643	24615644	1.21955;	1.21955	+
1	24615667	24615683	14.5501;26.0259;26.026;48.4756;38.2609;70.6576;66.8649;23.8292;11.5094;26.3644;65.0195;63.1137;36.746;9.13894;12.509;8.05536;	547.146	+
1	24678636	24678672	1.90635;8.06303;5.7993;2.58725;3.27567;7.44039;15.9667;20.0226;9.1303;0.12609;3.20859;3.03556;3.05376;	83.6156	+
1	24684061	24684086	7.81167;1.01387;0.376117;1.72894;1.69721;2.06711;6.37934;	21.0742	+
1	24684111	24684126	4.4812;1.12071;0.984135;	6.58604	+
1	24711030	24711061	8.59298;6.7972;1.24555;0.0572013;3.13023;4.65919;4.07065;	28.553	+
1	24711087	24711088	3.57901;	3.57901	+
1	24718818	24718819	1.35736;	1.35736	+
1	24762872	24762930	8.0962;13.1241;6.62011;14.2907;15.2424;44.4788;62.7554;33.8934;25.6116;44.3766;11.1318;75.2517;56.5431;25.4668;66.9864;11.471;4.4672;9.4009;3.28766;19.362;33.2054;28.9375;10.2928;10.2195;3.36229;2.28048;2.81075;19.9364;0.703442;7.55621;	671.162	+
1	24762960	24762961	2.34514;	2.34514	+
1	24763704	24763741	6.33159;4.52033;32.4241;29.3891;14.6257;7.48568;0.308026;3.29363;26.4395;10.8716;18.5963;8.49601;20.7939;71.1563;3.44121;3.02857;0.243155;	261.445	+
1	24763839	24763841	4.46404;2.71998;	7.18402	+
1	24763863	24763865	1.12193;1.08849;	2.21042	+
1	24763928	24763936	2.90803;4.24899;34.2499;10.7939;14.7902;19.1176;29.8657;1.34262;	117.317	+
1	24764056	24764057	2.87083;	2.87083	+
1	24764082	24764084	12.683;10.74;	23.423	+
1	24764298	24764346	0.0156317;3.57021;1.86098;1.86938;2.38643;2.00272;3.4534;3.76462;2.80958;8.13286;5.2644;10.7749;9.44222;12.7906;5.09999;6.18505;4.03591;7.80815;8.98595;2.59519;4.5333;5.73331;1.10173;0.761104;	114.978	+
1	24764631	24764632	0.172173;	0.172173	+
1	24764758	24764776	2.36693;0.614066;0.626115;	3.60711	+
1	24764809	24764811	4.37747;3.47456;	7.85203	+
1	24765020	24765053	1.61575;1.81093;3.63343;3.32097;8.30921;15.951;2.67763;1.34515;1.20043;10.8689;11.9775;7.87001;27.075;4.41907;1.965;8.43112;1.21214;7.04113;5.82152;	126.546	+
1	24765228	24765272	16.2647;3.95816;0.249672;12.6201;13.9727;0.623007;34.1402;53.1372;66.6057;44.7367;112.091;129.019;50.847;13.1393;37.2681;5.09097;1.4431;20.3894;50.6296;8.28861;0.647288;	675.162	+
1	24765324	24765325	4.17548;	4.17548	+
1	24765957	24765975	4.43056;3.55671;6.6814;2.85237;8.09901;5.77657;3.24192;4.45415;4.69832;3.61586;7.08908;11.7397;3.11252;	69.3482	+
1	24766143	24766145	0.940487;0.933916;	1.8744	+
1	24881619	24881622	10.3701;5.05211;4.065;	19.4872	+
1	25520496	25520506	3.13082;12.0441;3.13082;0.180271;0.669753;4.35785;13.4834;1.15242;	38.1495	+
1	25754137	25754142	7.59015;14.8093;19.1949;15.0431;11.8049;	68.4424	+
1	26251753	26251765	0.142352;0.569177;2.34278;14.0147;21.118;10.7143;12.5172;3.19603;1.69544;0.639323;	66.9493	+
1	27992116	27992131	0.206286;19.8069;48.4223;68.9733;34.7122;39.3832;68.6389;63.2615;79.2805;63.2772;20.4235;27.537;13.0478;0.950964;0.386988;	548.309	+
1	27992443	27992452	5.70893;7.3778;2.82875;3.19122;2.7106;2.73963;10.4229;7.82465;	42.8045	+
1	27992493	27992519	0.678185;1.50651;1.68259;2.4718;4.04437;7.48431;3.68264;3.6896;10.4197;5.4769;6.1079;1.54412;6.90464;	55.6932	+
1	27992808	27992809	0.583168;	0.583168	+
1	27993076	27993110	2.02721;10.305;6.7662;5.29268;10.754;46.6125;27.8038;7.24152;36.2101;75.5393;83.7524;100.354;94.7402;96.3109;131.556;79.6452;29.0956;5.84718;10.7393;7.17141;13.2755;12.8696;7.04652;43.2637;2.11573;2.13818;26.7743;63.5194;27.7734;10.1894;2.00483;	1078.73	+
1	27994487	27994504	158.465;309.653;270.429;128.545;133.018;97.5788;104.094;120.889;60.4193;89.6003;60.6582;21.0048;17.0478;42.1429;35.4758;10.8985;11.7661;	1671.68	+
1	27994836	27994851	13.0398;18.4385;9.78601;6.01862;9.68148;9.90267;6.87275;1.36903;1.34311;	76.452	+
1	27995045	27995065	22.5104;34.4248;51.0905;50.8154;53.0516;54.9657;21.679;17.655;11.3998;21.7671;9.26719;10.2293;0.0583361;0.359855;14.1425;23.5675;0.442316;	397.426	+
1	27995255	27995256	0.335847;	0.335847	+
1	27995289	27995299	41.4717;25.507;25.507;19.2665;54.3831;19.3469;15.0674;13.2352;15.4704;3.62489;	232.88	+
1	28174877	28174926	2.81559;6.362;4.18643;3.16206;3.80872;4.25844;2.47969;2.53179;16.5351;0.81197;7.89656;6.85863;0.712933;2.7648;5.18312;2.85605;1.2357;17.7546;1.22601;	93.4403	+
1	28175137	28175139	6.00811;4.81327;	10.8214	+
1	28490411	28490414	9.34873;12.6131;3.22055;	25.1824	+
1	30164178	30164190	1.72069;2.62504;0.130821;2.58038;2.69117;0.795574;0.667896;0.667896;	11.8795	+
1	30355120	30355125	11.6586;21.1536;12.9842;14.8322;12.0739;	72.7025	+
1	30457193	30457201	2.71235;7.19805;11.5503;11.2869;6.05649;7.36244;7.28966;5.82035;	59.2765	+
1	31737029	31737033	1.22046;10.6599;6.61196;9.26305;	27.7553	+
1	31737349	31737357	4.48599;21.165;75.2719;82.6989;77.1642;119.693;22.1987;0.246702;	402.924	+
1	31737382	31737383	3.07823;	3.07823	+
1	31737633	31737652	77.0246;260.521;295.9;203.444;99.3312;101.312;71.8207;40.7541;7.65195;28.0454;48.9837;107.305;63.5645;12.2648;1.87912;3.33998;1.91195;	1425.05	+
1	32312672	32312676	1.02693;5.67617;9.15608;8.00349;	23.8627	+
1	32588611	32588624	38.7767;103.52;103.517;97.8846;31.3417;5.87866;17.1941;82.0212;67.0762;14.144;	561.354	+
1	32657834	32657835	5.47566;	5.47566	+
1	32657917	32657918	0.126876;	0.126876	+
1	33102830	33102855	14.0315;17.722;14.2802;5.60892;1.65188;0.308738;4.11462;2.73151;0.202868;	60.6522	+
1	33103290	33103291	0.154753;	0.154753	+
1	33658207	33658209	8.72935;5.34114;	14.0705	+
1	33658242	33658243	0.257645;	0.257645	+
1	33739583	33739585	3.93449;9.00908;	12.9436	+
1	33740102	33740113	0.835109;8.15364;10.335;	19.3237	+
1	33740427	33740429	8.88527;6.88841;	15.7737	+
1	33740799	33740801	1.22406;0.339907;	1.56397	+
1	33741156	33741157	1.54559;	1.54559	+
1	33741223	33741237	0.477119;1.2127;11.5098;27.6239;10.3021;22.4398;12.4979;11.1186;4.08369;2.83307;4.11518;	108.214	+
1	34187605	34187612	1.33906;3.95362;9.88423;10.1379;	25.3148	+
1	34187714	34187716	5.65163;7.43402;	13.0857	+
1	34187771	34187772	2.7091;	2.7091	+
1	34278748	34278749	0.258459;	0.258459	+
1	34297521	34297550	5.19662;5.15981;5.31807;6.04815;4.15722;10.0616;19.822;9.37557;11.5308;17.6244;8.34088;2.04999;4.61503;3.65937;	112.959	+
1	34300494	34300499	14.7759;13.7366;13.9299;24.1446;14.7762;	81.3631	+
1	34302570	34302588	2.11035;4.53316;8.52201;13.9637;25.0676;5.25722;0.173542;4.0398;2.09218;	65.7595	+
1	34444944	34444945	1.09943;	1.09943	+
1	34445776	34445777	0.169948;	0.169948	+
1	34445803	34445816	1.63039;1.25378;5.48864;4.25862;	12.6314	+
1	34448388	34448389	0.0933836;	0.0933836	+
1	34448935	34448942	4.26394;9.8996;9.34641;18.3608;18.9175;	60.7883	+
1	34449069	34449075	3.24053;6.15528;6.20403;8.23139;16.9457;9.50082;	50.2777	+
1	34449191	34449193	9.35002;10.6698;	20.0198	+
1	34753065	34753071	81.2152;145.053;161.306;136.431;42.4388;3.62909;	570.073	+
1	34812315	34812316	0.29263;	0.29263	+
1	34812399	34812427	1.32417;13.3395;16.9905;7.59895;7.83707;3.43999;3.55213;7.73013;0.542355;	62.3548	+
1	34850400	34850401	0.344551;	0.344551	+
1	34850449	34850455	0.782178;16.3434;32.7917;10.2608;11.6755;2.77271;	74.6262	+
1	34850668	34850673	16.3285;14.5569;0.435645;31.0178;13.3112;	75.6501	+
1	34850765	34850805	4.23475;44.5774;24.2403;56.8204;85.6381;33.1357;2.68511;0.91405;15.4677;3.27367;7.56277;46.1782;27.601;58.8068;48.423;23.5673;58.859;88.3439;81.6815;69.5989;73.8598;54.9825;9.22775;27.7032;42.8447;32.3357;14.6524;2.24551;4.29906;8.79317;10.8252;	1063.38	+
1	34851187	34851210	0.505261;11.6447;40.9867;30.9673;20.3648;12.1298;39.2496;59.938;28.6952;15.686;2.82549;3.13259;2.00001;8.70519;7.80053;7.65721;7.33254;5.90469;3.4478;4.8098;	313.783	+
1	34851358	34851362	6.0106;15.7888;4.26443;2.26479;	28.3286	+
1	34851417	34851421	0.0361903;6.93794;13.2164;6.31155;	26.5021	+
1	34868713	34868768	20.1162;52.2265;12.537;6.3164;7.0793;2.96311;3.85198;2.59716;13.3287;3.73038;2.49211;0.83763;11.482;15.4516;20.4874;21.6138;4.31987;1.21234;	202.644	+
1	34868825	34868826	1.10399;	1.10399	+
1	34876972	34876974	10.969;21.4084;	32.3774	+
1	34877058	34877078	38.665;71.4158;91.9961;116.017;70.4283;45.325;7.61957;52.9463;68.4716;1.77145;17.0461;3.70827;13.0713;41.8132;6.73305;13.4906;	660.519	+
1	34877210	34877241	13.1964;14.213;7.81969;21.5801;46.2521;44.4091;22.6187;11.1297;	181.219	+
1	34877442	34877482	8.30082;17.1196;9.5389;6.20414;19.8633;10.328;7.6916;2.92886;18.7799;11.2909;11.6175;41.4477;49.8491;138.439;99.5284;49.2436;63.7302;38.3853;0.411818;80.6933;114.805;14.9214;9.92142;5.3294;	830.369	+
1	34877567	34877571	16.0618;8.92885;23.3861;24.3825;	72.7593	+
1	34877684	34877707	16.8299;26.3443;30.7777;65.6997;116.188;7.65155;	263.491	+
1	34877728	34877739	14.0878;54.4701;46.2947;10.9717;35.9173;48.336;6.65359;8.71904;15.6214;71.3794;72.1195;	384.571	+
1	34877769	34877770	5.17605;	5.17605	+
1	34877791	34877806	31.5896;70.4105;29.4806;3.22226;45.7435;44.0362;	224.483	+
1	34877879	34877913	0.728726;16.5427;10.4725;46.248;109.559;15.5398;18.569;18.9454;	236.605	+
1	34878057	34878065	2.89186;24.6846;12.1997;6.54096;76.5609;27.7734;4.19877;10.1062;	164.956	+
1	34878121	34878124	3.07344;2.6475;8.83954;	14.5605	+
1	34878234	34878257	0.914764;16.3815;12.3228;65.199;85.7212;11.9146;7.73568;	200.19	+
1	34878278	34878295	5.77182;29.3632;38.3718;46.7879;88.1261;67.2315;3.70301;13.7775;16.8581;18.5638;	328.555	+
1	34878345	34878359	29.1899;18.4713;27.0527;35.3441;4.7062;	114.764	+
1	34878400	34878402	25.2415;2.82399;	28.0654	+
1	34878466	34878535	13.278;76.9224;66.1927;79.7721;0.0487164;70.8506;126.12;88.2991;42.7408;71.7363;27.77;38.5724;82.278;43.2122;43.0496;67.8533;30.7305;6.39339;18.954;4.33134;36.3457;29.8127;29.4475;2.78994;5.64024;4.75043;32.1285;1.5849;5.86785;15.4958;57.5005;15.7137;40.887;66.8896;	1343.96	+
1	34878748	34878750	2.01317;0.848136;	2.86131	+
1	34878776	34878809	14.3352;24.1519;194.99;163.711;130.694;49.3235;23.1658;122.689;24.2193;14.6099;9.90307;36.5424;63.09;3.80118;3.13765;53.4374;3.34721;	935.148	+
1	34878855	34878880	4.77391;46.7819;124.863;30.6354;22.5055;28.7603;25.7918;93.0934;35.4847;15.4462;33.6163;30.7305;45.8823;13.7694;52.2823;51.6099;	656.027	+
1	34878903	34878904	6.31196;	6.31196	+
1	34878988	34879006	2.62945;7.92979;8.7543;	19.3135	+
1	34879244	34879245	17.1831;	17.1831	+
1	34879268	34879316	50.165;91.808;38.869;20.8972;15.3576;56.2584;99.6784;62.49;146.09;126.455;98.8522;314.702;249.9;72.4201;44.5076;60.6503;79.0536;25.4384;39.5626;173.017;23.5269;53.0944;64.3771;106.331;89.5199;139.178;170.362;178.839;33.2624;47.9574;50.6364;76.6537;90.0735;123.226;90.5295;16.8773;	3220.62	+
1	34879407	34879409	58.0617;31.9605;	90.0222	+
1	34879485	34879510	14.6841;2.78131;24.9524;22.7114;24.7753;16.2173;	106.122	+
1	36068489	36068491	6.85585;4.06621;	10.9221	+
1	36068550	36068551	0.00764049;	0.00764049	+
1	36094408	36094412	1.17401;7.03117;3.84485;4.31886;	16.3689	+
1	36104293	36104294	0.811908;	0.811908	+
1	36104482	36104530	9.13127;31.0139;0.885083;9.15422;37.9553;2.90047;28.3489;11.1425;4.9675;19.6341;28.7297;10.242;14.449;20.7116;8.07036;18.4755;20.4529;10.9364;11.4156;12.1237;6.08667;7.78318;6.89803;	331.508	+
1	36105085	36105087	0.141456;2.16969;	2.31114	+
1	36105129	36105134	2.36396;6.20925;5.19917;3.04211;0.0959268;	16.9104	+
1	36105230	36105244	2.80529;11.057;2.60239;2.62097;13.0903;5.03051;0.912686;4.11046;5.7405;	47.9701	+
1	36105292	36105294	3.80412;1.33953;	5.14365	+
1	36105543	36105546	3.70619;3.15747;2.38645;	9.2501	+
1	36105652	36105680	3.28597;42.8078;53.6812;14.5731;24.9379;45.6895;24.8083;12.5512;13.6823;4.89618;3.78043;0.847595;1.85199;	247.393	+
1	36105867	36105870	9.98715;11.4175;3.6835;	25.0881	+
1	36422474	36422477	13.9184;1.05449;0.430248;	15.4032	+
1	36472622	36472623	2.05351;	2.05351	+
1	36495001	36495010	3.14371;1.57595;1.02764;1.91852;	7.66582	+
1	36495111	36495116	0.626845;13.896;7.67277;8.45589;4.43921;	35.0907	+
1	36495189	36495209	0.313103;2.21283;	2.52593	+
1	36495309	36495327	3.81744;2.57481;8.65161;12.5207;	27.5646	+
1	36495367	36495402	4.4027;38.4057;2.16645;8.14173;5.78352;25.1894;5.27448;5.73178;6.16366;2.68931;	103.949	+
1	36495598	36495599	0.793389;	0.793389	+
1	36495627	36495628	0.735452;	0.735452	+
1	36495649	36495650	2.28318;	2.28318	+
1	36506781	36506794	0.91214;1.09797;10.2487;24.0136;2.61878;0.333686;	39.2249	+
1	36506855	36506857	1.82167;1.86062;	3.68229	+
1	36506965	36506992	8.02406;16.2748;14.6564;13.3282;21.7279;8.61133;1.84947;5.49101;8.49148;14.4477;3.76818;	116.671	+
1	36507263	36507283	0.215223;7.34055;16.0255;10.7535;31.5219;22.4397;34.955;38.3539;5.41303;0.240343;0.413973;7.60446;23.9269;2.64811;	201.852	+
1	36507792	36507800	9.63317;3.52261;5.5637;11.1915;	29.911	+
1	36508112	36508169	29.8864;95.3852;138.83;86.9699;72.3273;3.98559;18.5637;15.9828;27.1189;9.9826;42.2982;54.7949;166.436;65.2308;36.3412;164.995;157.894;128.771;31.2236;35.7545;47.8357;19.6024;42.5198;74.8102;49.3377;2.69019;12.9881;78.5483;41.5181;16.6409;89.1103;41.6319;37.5063;62.2624;35.8721;4.86053;32.1156;11.2851;11.7596;17.6764;3.95017;14.8702;	2132.16	+
1	36508239	36508256	8.88558;49.6219;45.7545;	104.262	+
1	36508394	36508395	5.40405;	5.40405	+
1	36508431	36508434	8.45618;7.47714;2.26998;	18.2033	+
1	36525478	36525483	4.97976;4.56624;11.5426;5.68424;1.73225;	28.505	+
1	36525524	36525530	6.36493;25.5619;9.17844;13.3528;1.09803;1.21339;	56.7694	+
1	36525793	36525794	3.82582;	3.82582	+
1	36526226	36526227	0.837615;	0.837615	+
1	36526514	36526519	5.73144;19.4425;2.32126;11.1028;5.27328;	43.8713	+
1	36526540	36526542	4.82718;2.9076;	7.73478	+
1	36526710	36526723	11.2007;1.58167;1.52666;8.60076;	22.9098	+
1	36526747	36526749	6.19764;4.8127;	11.0103	+
1	36526838	36526843	13.3463;33.2665;15.8123;2.244;0.616607;	65.2856	+
1	36526866	36526867	2.47228;	2.47228	+
1	36526933	36526936	8.97281;16.2077;0.707615;	25.8882	+
1	36527615	36527619	2.97437;7.96199;10.1384;0.809029;	21.8838	+
1	36602187	36602277	24.7019;48.8597;15.5423;47.1978;7.6966;29.4573;21.8136;3.99266;34.267;35.8036;12.5749;2.3629;27.3017;22.9122;1.05666;1.96557;3.52616;25.6867;26.2059;24.3373;26.6011;8.06627;13.4281;15.327;46.5739;29.7683;6.98955;21.5368;21.5751;25.9651;25.8589;21.9064;50.9406;44.623;117.202;175.569;78.6948;20.332;10.6352;0.253007;20.2487;2.14838;3.86319;3.06753;	1208.44	+
1	36692056	36692079	4.9314;6.28016;7.27964;7.77877;2.87363;0.473933;2.00232;5.90646;	37.5263	+
1	36693464	36693467	5.97893;11.5722;4.00133;	21.5524	+
1	37256152	37256154	11.3333;9.41442;	20.7478	+
1	37256208	37256209	4.59706;	4.59706	+
1	37256247	37256253	3.15957;3.20083;3.22519;0.152498;3.9161;	13.6542	+
1	37256280	37256301	4.12272;8.32312;2.34883;2.86815;	17.6628	+
1	37256391	37256432	0.208951;7.85132;3.79198;2.27427;8.78145;18.2319;3.25356;4.00836;31.4274;59.24;0.483542;4.85944;10.1456;	154.558	+
1	37256527	37256529	9.75736;32.5771;	42.3345	+
1	37262583	37262585	4.07816;5.79918;	9.87734	+
1	37263018	37263020	5.00332;3.18394;	8.18726	+
1	37264243	37264248	0.634676;7.37922;12.2793;3.10087;	23.394	+
1	37381279	37381282	5.57809;5.5779;0.455058;	11.611	+
1	37408276	37408300	2.30055;2.96051;0.278314;14.8835;13.3915;5.58404;9.50977;1.64435;0.630123;14.5228;11.913;7.79147;	85.4099	+
1	37408416	37408436	1.41791;12.0858;9.36781;12.6014;11.3608;8.04126;	54.8749	+
1	37408456	37408457	3.64503;	3.64503	+
1	37408493	37408504	7.4002;27.0337;13.6652;1.04216;12.761;37.3561;7.07918;4.12246;0.395394;17.6161;	128.471	+
1	37408555	37408557	0.263162;2.28448;	2.54764	+
1	37408662	37408687	2.6418;1.53496;4.10463;10.0966;25.4817;5.27844;34.0804;4.1548;3.13223;9.39876;	99.9044	+
1	37408947	37408966	9.2225;13.6209;4.99586;0.968105;18.8028;41.182;8.35278;16.4734;14.6047;0.937111;	129.16	+
1	37409163	37409165	3.90128;1.30905;	5.21033	+
1	37409208	37409209	0.256542;	0.256542	+
1	37409369	37409393	0.780039;5.74092;9.53825;13.8541;0.510887;4.57998;14.937;12.1633;16.5158;6.31304;16.517;22.0897;8.85218;2.67692;	135.069	+
1	37409608	37409615	1.76089;3.83981;17.5935;17.679;13.0644;2.47916;	56.4167	+
1	37409950	37409973	0.246221;0.400178;1.21789;2.87285;23.179;4.72683;	32.643	+
1	37410014	37410015	2.091;	2.091	+
1	37410038	37410068	6.27117;14.7988;15.1882;9.62873;3.40007;3.23508;3.95641;5.06499;2.17299;6.75477;26.1119;12.1453;11.6457;6.69502;4.46013;	131.529	+
1	37410528	37410529	0.811705;	0.811705	+
1	37410607	37410628	12.7583;6.84176;2.66255;6.17376;	28.4363	+
1	37410654	37410684	5.47083;10.8197;7.74618;10.4812;14.6711;28.8171;5.62963;15.8255;9.99973;4.84334;10.0282;8.96091;10.923;9.29054;1.46515;	154.972	+
1	37437585	37437596	0.124187;2.59273;4.12054;4.38989;2.87924;18.2521;27.1927;19.6738;	79.2251	+
1	37438923	37438927	2.07276;2.54667;1.58444;	6.20387	+
1	37898517	37898520	1.67451;1.09726;0.131042;	2.90282	+
1	37899007	37899008	2.6241;	2.6241	+
1	37899045	37899057	15.8044;7.9076;11.1359;13.2542;13.3593;19.2795;7.89392;	88.6349	+
1	37899077	37899079	13.3661;3.59613;	16.9622	+
1	37899189	37899191	5.29826;5.29821;	10.5965	+
1	37904133	37904135	2.27957;2.81367;	5.09324	+
1	37926353	37926359	22.9823;47.9664;47.9804;42.6488;30.1054;1.62796;	193.311	+
1	38049225	38049243	0.830114;4.00423;27.2077;22.6697;14.2956;10.0899;28.9642;24.5093;0.574004;3.03914;1.15502;1.00956;6.86068;28.7279;13.1417;4.68875;	191.767	+
1	38049272	38049273	1.06947;	1.06947	+
1	38050235	38050257	1.44899;1.57336;2.19521;2.32872;14.3396;11.5561;7.19627;6.12432;1.81166;3.08851;1.71415;7.78717;0.0070905;	61.1711	+
1	38051848	38051849	3.61457;	3.61457	+
1	38052100	38052146	10.345;34.2478;15.6075;12.9641;5.10584;5.35712;4.91946;6.20257;4.01108;8.40719;7.01794;4.83827;38.9998;35.8003;31.9696;4.53771;12.5723;6.44233;1.25148;7.44378;25.671;16.2509;2.4865;	302.45	+
1	38052248	38052260	3.12633;15.2369;6.52723;8.42066;	33.3111	+
1	38052351	38052418	1.4664;21.569;31.56;10.6429;48.0143;57.4897;7.11504;4.92449;18.5209;7.0009;16.7404;0.0647131;3.4598;3.04621;2.25598;21.2778;2.59391;6.92523;0.905667;	265.573	+
1	38052713	38052747	4.48044;21.1368;24.1737;47.2903;44.4372;5.70727;8.16311;2.56388;8.73087;27.632;16.9403;29.9655;39.1268;7.92641;9.91594;10.0761;15.472;2.70963;7.43459;22.4145;22.8166;20.667;45.2248;13.2761;	458.282	+
1	38070514	38070516	2.96481;2.3985;	5.36331	+
1	38070626	38070635	11.6418;16.6477;12.0891;3.06744;0.434848;1.33359;	45.2145	+
1	38070994	38070998	2.93;12.062;9.98943;2.97886;	27.9603	+
1	38071018	38071033	2.85047;9.95782;1.05488;8.58475;16.0443;12.8475;4.65589;	55.9956	+
1	38071078	38071080	1.05451;0.731841;	1.78635	+
1	38071141	38071147	2.51381;7.13535;3.23111;3.74368;2.50149;2.78911;	21.9146	+
1	38071167	38071170	2.85743;13.7507;0.870407;	17.4785	+
1	38071233	38071236	5.7176;5.64505;1.91787;	13.2805	+
1	38572874	38572902	4.64201;15.1406;7.98875;22.6677;32.0141;0.688841;2.691;5.25273;36.3724;8.0313;18.1761;33.1909;31.0509;8.81294;25.4785;14.2244;14.3533;37.1697;51.9214;89.4031;44.7438;4.65839;	508.673	+
1	38976813	38976827	1.00116;3.57614;1.38563;1.36049;1.81408;0.779577;3.02955;5.90778;3.09087;	21.9453	+
1	39269885	39269888	15.7425;10.0651;5.40358;	31.2112	+
1	39295040	39295043	67.1526;53.3821;2.98964;	123.524	+
1	39517858	39517864	8.18976;8.18976;8.18976;8.18975;8.18967;8.18976;	49.1384	+
1	39519531	39519570	57.5596;29.246;53.9905;78.9364;81.9428;79.3018;38.2299;0.762783;14.4698;29.2964;13.4089;34.5575;44.9855;3.85707;12.2274;12.2557;24.3638;46.8803;34.7848;19.3624;17.6013;17.4545;31.8195;33.8445;29.8472;50.5808;84.1512;84.1502;25.6027;40.0786;24.7566;	1150.31	+
1	39534638	39534648	27.9342;6.23135;6.039;6.2748;3.47181;4.04807;	53.9992	+
1	39545263	39545266	2.43853;11.1961;8.67864;	22.3132	+
1	39545548	39545549	0.197269;	0.197269	+
1	39545599	39545614	0.982505;9.40567;22.3841;10.0114;15.3611;17.3256;25.8195;19.8388;15.4516;13.4282;16.4025;5.96013;8.46206;6.57729;	187.41	+
1	39545933	39545939	4.32633;4.34699;5.1758;2.69224;0.319538;0.0724091;	16.9333	+
1	39546423	39546450	6.17334;13.4409;20.8506;1.99199;14.4227;13.3549;6.42996;4.67745;0.000761791;2.04067;15.037;	98.4202	+
1	39546758	39546778	0.418047;0.0851183;0.23001;0.0358076;1.1162;1.33866;	3.22384	+
1	39546809	39546814	5.45479;5.03013;14.8434;9.0085;2.72591;	37.0627	+
1	39743414	39743417	21.4043;34.9846;11.1896;	67.5784	+
1	39906917	39906918	6.20028;	6.20028	+
1	39917417	39917419	3.01452;0.53066;	3.54518	+
1	39918902	39918904	1.14402;2.8377;	3.98172	+
1	39918956	39918958	13.9809;8.37473;	22.3556	+
1	39938656	39938671	1.04348;11.7693;1.06592;5.56455;	19.4432	+
1	39938837	39938838	4.13659;	4.13659	+
1	40010836	40010855	0.0659139;0.731847;0.15174;	0.9495	+
1	40011838	40011839	4.41138;	4.41138	+
1	40011860	40011907	2.1244;0.965682;1.59163;11.9297;13.8215;11.6985;6.23515;5.49313;4.48403;3.16513;2.07381;5.84968;3.36263;7.06509;5.52038;2.19525;	87.5757	+
1	40012028	40012030	0.627813;4.87487;	5.50268	+
1	40012052	40012055	1.83999;3.98663;	5.82662	+
1	40014108	40014110	5.54256;1.25868;	6.80123	+
1	40014142	40014168	1.70859;0.475706;4.80812;12.6203;17.0864;30.7858;17.5545;24.9008;21.7708;	131.711	+
1	40024885	40024890	1.228;3.08962;1.82775;1.42686;2.05101;	9.62323	+
1	40025246	40025249	2.48227;1.91914;0.0747856;	4.47619	+
1	40025365	40025378	2.78477;13.5955;0.548568;1.45905;4.82773;47.1216;42.0517;	112.389	+
1	40025591	40025593	6.89384;5.14103;	12.0349	+
1	40025850	40025905	3.97284;4.68454;16.8671;0.268867;0.633497;0.809842;4.41493;2.29077;38.0279;74.084;28.3438;18.1935;40.9671;32.322;61.6302;11.7637;15.827;21.8874;0.264115;0.0586802;14.7896;2.87336;12.865;32.1493;38.8586;29.5041;6.3384;15.6044;8.52392;1.65037;	540.469	+
1	40025934	40025936	9.0832;5.66602;	14.7492	+
1	40026123	40026155	3.88172;1.92056;12.6434;4.55758;11.6885;8.65534;7.31909;0.0605309;7.31411;7.44384;5.44521;8.16072;8.85682;7.71878;	95.6662	+
1	40190280	40190302	4.49105;17.7455;23.398;52.3858;46.0637;29.398;44.1284;27.3339;46.3002;29.4413;35.6345;23.1191;29.699;27.5272;33.7416;27.4195;25.4409;16.8826;20.3388;5.67695;4.88095;	571.047	+
1	42104503	42104528	0.78621;1.35654;2.61656;0.559667;10.0216;2.17801;2.0975;3.20297;6.68676;3.65213;	33.158	+
1	42127582	42127585	2.32995;2.41025;3.40363;	8.14383	+
1	42132917	42132922	8.03576;10.8851;8.49919;6.11935;5.29173;	38.8311	+
1	42380975	42380982	8.2589;5.77755;7.55615;18.3653;24.6686;51.42;15.0422;	131.089	+
1	42867996	42868000	7.22818;5.8667;10.7202;7.67544;	31.4905	+
1	42880172	42880174	0.744766;0.761975;	1.50674	+
1	42883461	42883483	5.63329;17.4362;5.00417;6.38309;1.04503;1.41523;	36.917	+
1	42883536	42883598	1.74874;11.6937;11.3713;29.8296;9.76692;12.8478;0.057925;1.77398;4.76266;6.13012;17.5683;6.67171;0.562736;8.60866;	123.394	+
1	42883672	42883721	4.4262;8.66563;26.4854;10.6231;0.926658;9.1938;0.513278;1.44146;5.89994;7.84126;1.9231;2.934;6.8275;2.5263;	90.2276	+
1	42984882	42984887	1.38169;9.22769;13.09;10.8774;11.7216;	46.2984	+
1	43113370	43113373	11.9434;7.34949;2.78461;	22.0775	+
1	43113468	43113470	6.22636;2.9641;	9.19046	+
1	43113700	43113703	0.58246;0.263321;0.0128342;	0.858615	+
1	43113889	43113890	0.0504217;	0.0504217	+
1	43113967	43113968	0.217325;	0.217325	+
1	43114131	43114146	28.869;15.6656;28.025;0.67046;1.61279;26.8352;44.9947;0.131041;3.62091;21.2106;42.6516;117.59;	331.877	+
1	43114234	43114251	5.32137;6.43477;69.5923;49.1576;51.172;75.5927;75.9262;63.1246;51.5539;	447.875	+
1	43114340	43114370	14.7026;57.3038;57.0765;48.9551;11.3473;0.40537;4.82077;98.2461;99.2174;44.1109;18.7467;42.2469;7.36953;6.04582;9.78463;24.2042;	544.584	+
1	43114491	43114494	11.5997;15.5204;1.52574;	28.6459	+
1	43114522	43114524	5.02373;4.05811;	9.08184	+
1	43114599	43114613	8.36629;4.22743;5.15137;18.3952;42.8439;30.6302;17.7676;6.13835;16.0519;8.18227;22.4653;12.0939;8.04503;3.00446;	203.363	+
1	43114723	43114732	0.711048;0.542224;3.71324;7.1892;12.8522;23.5636;24.3943;	72.9659	+
1	43115000	43115008	4.40263;5.80239;	10.205	+
1	43115066	43115096	10.4647;12.986;30.4244;34.5932;34.2891;63.5525;94.3435;85.9097;23.4076;10.2573;12.5294;55.0325;36.1494;29.9338;19.4043;7.957;	561.234	+
1	43115146	43115151	5.19689;7.99298;12.8526;43.8505;28.0539;	97.9468	+
1	43115260	43115291	0.112974;16.1421;4.08309;6.00445;7.95553;24.8166;26.6533;13.4969;5.1777;5.08354;1.46496;	110.991	+
1	43115469	43115508	12.1392;4.74015;9.15275;22.6496;108.109;148.277;131.025;10.398;16.3912;64.6741;22.1565;0.101649;55.6639;56.1459;93.7146;79.1471;96.7913;79.2587;142.616;102.184;12.4719;50.4283;102.348;110.824;54.3591;17.0535;35.7023;9.0707;3.67946;3.63902;51.0207;24.8543;	1730.79	+
1	43115700	43115712	0.707352;10.3018;15.5858;0.676158;	27.2711	+
1	43115808	43115837	17.5085;22.77;3.66794;1.55647;1.60158;41.2409;57.9802;13.5129;0.446897;14.0047;32.7745;6.8997;	213.964	+
1	43115887	43115905	4.35446;20.07;26.1159;6.92496;6.19687;43.2377;41.7844;14.6785;0.54156;10.7017;3.49672;3.25742;2.22468;	183.585	+
1	43410133	43410141	4.91939;5.64006;11.4698;5.52904;1.84439;	29.4027	+
1	43410720	43410753	21.8268;47.811;26.9512;45.5309;21.4227;2.00537;17.3154;31.0136;18.4124;18.2835;56.0014;74.2986;6.93604;0.660074;22.4746;14.2815;20.5294;10.0453;24.4006;14.9805;3.03205;7.77858;13.5779;32.774;12.0124;8.76701;	573.123	+
1	43410778	43410780	6.85636;3.11825;	9.97461	+
1	43410986	43411014	16.6054;25.421;17.046;2.10973;0.301027;0.324001;1.89352;10.8531;21.5406;9.08412;15.7412;6.08992;3.87412;9.68442;18.5483;	159.116	+
1	43411041	43411063	8.45493;57.13;131.517;36.3388;16.6102;2.19706;6.32814;24.0038;35.4206;2.4972;13.1704;26.4444;32.4596;6.91216;0.941529;2.78698;	403.213	+
1	43467698	43467700	8.66253;4.99413;	13.6567	+
1	43787198	43787208	2.39056;19.5674;35.1587;27.2752;14.7838;10.4036;0.864737;0.47198;0.486121;	111.402	+
1	43787386	43787389	15.3861;34.8317;0.812033;	51.0299	+
1	43787416	43787435	6.29118;203.049;119.311;392.136;332.827;92.5175;69.7874;15.9846;55.1868;13.8584;32.5668;26.5893;42.7852;57.3435;30.7431;60.6869;20.4257;2.54391;	1574.63	+
1	43888490	43888493	1.2882;4.20408;4.37708;	9.86936	+
1	43888665	43888674	38.1946;2.08514;13.9342;37.733;18.6565;51.3444;69.5784;18.4604;	249.987	+
1	43888747	43888748	2.16429;	2.16429	+
1	43888768	43888795	3.85284;17.8014;45.2171;27.6637;64.4786;82.787;37.1199;41.8221;103.158;152.227;229.437;145.193;76.9478;99.56;143.117;95.1077;99.6783;140.943;11.6254;	1617.74	+
1	43888881	43888901	3.79231;7.55266;19.4829;15.7631;11.6145;13.4853;44.6466;60.157;7.85766;7.33079;8.11338;0.545274;	200.341	+
1	43889018	43889049	13.3416;64.3003;120.129;34.6574;10.0012;6.8619;48.1265;17.6498;27.4116;42.0847;112.276;234.855;28.2099;84.6242;98.1262;73.4007;86.9386;3.70532;50.9906;79.3808;192.027;270.737;117.223;175.332;12.0889;0.215008;14.5774;	2019.27	+
1	43889179	43889199	8.37172;63.6317;103.15;111.649;111.486;88.5704;74.8885;9.40281;7.43327;	578.583	+
1	43889303	43889342	91.973;237.34;183.99;53.5143;15.0877;3.45463;11.6707;1.49056;1.09376;	599.615	+
1	43889411	43889458	48.6762;64.2699;23.2618;51.0382;26.518;8.32888;10.2101;2.70165;1.40476;3.60736;28.2508;7.41487;24.4397;63.2131;231.388;165.722;51.3936;66.2401;53.4975;51.5078;53.7991;67.8724;82.5447;8.47768;29.472;94.9177;	1320.17	+
1	43889598	43889600	0.881381;11.1448;	12.0262	+
1	43889668	43889691	6.66406;27.3297;24.91;19.4578;5.66595;42.4985;31.3614;9.2082;20.8396;27.104;29.045;55.9099;41.8515;62.8875;54.7645;42.1046;52.6677;13.2699;1.05258;4.17086;	572.763	+
1	43901157	43901160	11.9111;19.2922;8.0002;	39.2034	+
1	43901805	43901815	4.44177;6.60728;10.5011;4.52502;4.31556;0.595348;	30.9861	+
1	43945677	43945704	0.128819;5.53967;10.3945;16.0089;4.33072;7.41509;	43.8178	+
1	44143608	44143628	3.65432;15.3033;11.5053;14.9518;14.9764;27.446;52.2848;26.4476;0.492017;6.65065;16.9748;18.1255;2.27393;1.45357;9.2715;3.41499;	225.226	+
1	44143726	44143735	2.46481;15.2864;19.9054;11.3984;29.0747;15.7855;26.04;19.9302;12.6397;	152.525	+
1	44144337	44144339	6.25692;8.19087;	14.4478	+
1	44144361	44144362	0.919216;	0.919216	+
1	44144423	44144424	0.870027;	0.870027	+
1	44557215	44557216	0.583382;	0.583382	+
1	44572485	44572487	0.777093;1.03205;	1.80914	+
1	44628454	44628456	1.87918;2.28344;	4.16262	+
1	44631640	44631642	0.814481;2.41299;	3.22747	+
1	44644819	44644842	3.55995;3.21123;4.46827;9.25635;12.5299;8.32239;8.36807;13.356;1.94979;0.233239;1.17702;1.94872;2.36653;2.51798;0.954096;7.15714;17.9047;2.74481;	102.026	+
1	44645104	44645127	0.0102474;42.5447;169.859;348.426;349.349;350.182;350.924;177.747;10.7489;10.887;6.22077;5.05456;25.1758;28.1461;92.637;38.4727;42.7349;109.1;134.114;80.8097;50.903;100.819;35.4359;	2560.3	+
1	44795189	44795191	1.91885;7.16883;	9.08768	+
1	44795303	44795333	1.54675;1.28203;0.204923;2.84019;0.224257;14.4824;23.0315;7.35583;23.0106;46.1638;4.34316;10.696;30.2122;42.4749;17.9374;13.979;11.8712;11.7198;11.6993;34.687;23.084;	332.846	+
1	44795418	44795437	3.39598;2.51377;0.221941;3.84517;17.8176;11.361;17.5292;17.7611;10.5244;2.33621;4.49421;10.6079;14.6462;	117.055	+
1	44795613	44795636	0.286691;0.285848;0.732163;0.712384;	2.01709	+
1	44795709	44795728	3.56381;18.98;14.4396;4.41787;0.27101;7.30877;26.1999;42.0265;0.484301;0.757732;	118.449	+
1	44795812	44795846	1.62523;10.3438;10.2828;14.4366;12.752;29.2224;11.9435;5.06642;0.705865;1.82046;0.676532;1.07452;14.7014;7.41362;5.2379;5.10215;4.2889;11.583;13.6455;10.2768;1.45617;	173.656	+
1	44795987	44795991	0.462465;3.27108;17.3487;8.49516;	29.5774	+
1	44796380	44796385	5.28506;15.7688;16.5603;35.2663;27.7313;	100.612	+
1	44796406	44796449	0.0404872;5.16436;34.5867;17.6061;33.5654;10.4453;29.957;0.289708;16.7208;12.3178;6.71299;41.1321;29.2907;46.528;12.9026;5.11748;31.4314;19.5745;6.88858;6.84586;5.85991;	372.978	+
1	44796550	44796578	2.81343;4.85126;12.4655;33.2086;9.66944;15.3996;4.38045;	82.7883	+
1	44796775	44796780	5.54805;12.3611;2.1197;2.32515;	22.354	+
1	44822173	44822179	0.951956;1.22556;4.36175;2.11758;1.90907;	10.5659	+
1	44822692	44822742	1.60786;1.21531;0.600605;13.7739;16.5943;4.06879;5.51177;7.33799;4.30714;32.7499;20.1262;8.19435;15.3618;15.3681;	146.818	+
1	44825875	44825885	3.20718;8.08364;32.7154;22.4279;15.4505;7.9174;16.0754;13.9299;7.02347;2.43095;	129.262	+
1	45734763	45734772	1.10489;1.86369;1.86374;1.86369;1.83807;1.82142;	10.3555	+
1	45738461	45738462	1.70582;	1.70582	+
1	45738483	45738490	2.19766;2.04342;14.8718;21.9804;20.0664;30.7268;10.6333;	102.52	+
1	45739230	45739234	0.320962;0.915994;17.2608;9.59706;	28.0949	+
1	45769537	45769539	3.38175;5.60139;	8.98315	+
1	45810593	45810594	0.683641;	0.683641	+
1	45823489	45823514	2.60176;8.31757;2.37098;4.46567;14.7692;8.6313;4.33346;6.55241;13.6383;12.7961;	78.4767	+
1	45977469	45977482	5.58949;15.5623;12.7324;16.1463;9.33598;0.45927;8.02569;6.24973;9.16945;5.0455;	88.3162	+
1	47430913	47430921	24.4781;96.0038;96.0275;96.0379;96.0401;96.0341;96.0199;75.4764;	676.118	+
1	47556550	47556562	3.71354;2.84407;5.11514;4.90749;	16.5802	+
1	50968648	50968650	0.705671;0.714207;	1.41988	+
1	52159680	52159682	0.661121;0.644028;	1.30515	+
1	52160075	52160114	12.372;17.7045;8.88621;6.06237;6.988;4.37876;1.04167;3.18341;10.2037;6.38208;9.14297;5.06412;21.3934;30.7074;13.5781;6.47083;5.367;	168.927	+
1	52160280	52160288	1.42964;10.2396;5.6414;6.51875;8.6694;7.45694;1.63821;	41.594	+
1	52232590	52232592	0.523874;8.55358;	9.07745	+
1	52232708	52232711	8.09057;6.30573;0.147578;	14.5439	+
1	52232736	52232754	5.35902;2.85186;17.0499;8.71868;5.83811;6.83761;	46.6552	+
1	52233698	52233699	2.87755;	2.87755	+
1	52233815	52233825	7.25016;5.38222;0.126687;	12.7591	+
1	52233920	52233922	2.08722;2.48681;	4.57403	+
1	52234140	52234173	0.329373;8.68663;11.1385;4.1439;5.26945;14.01;9.87498;1.16858;2.86346;5.9134;7.9085;7.98749;0.573899;	79.8681	+
1	52234308	52234315	3.98122;16.3703;8.37892;0.522292;4.50092;0.874432;	34.6281	+
1	52234410	52234415	9.03272;15.6896;5.42171;5.46023;14.2331;	49.8373	+
1	52234465	52234486	6.98948;5.26713;0.155608;3.50163;12.3794;8.07811;7.83149;10.7855;	54.9883	+
1	52234555	52234571	14.7119;34.1723;14.8021;32.9672;20.7511;	117.405	+
1	52234600	52234601	7.48711;	7.48711	+
1	52234741	52234772	0.545812;12.2836;32.2339;50.4505;26.1263;11.5067;3.34299;2.73179;35.9613;3.48992;2.85583;23.608;34.6989;39.1615;2.37851;16.9388;0.213212;13.059;18.4484;30.0481;	360.083	+
1	52234844	52234873	1.03034;12.6945;10.8135;22.002;0.466993;39.4738;17.4481;7.7162;	111.645	+
1	52235021	52235023	10.6112;8.71379;	19.325	+
1	52235589	52235671	3.58891;5.52619;14.3219;14.5038;4.60462;8.94651;10.7909;7.58834;2.00774;1.5037;11.4874;17.2975;12.9352;44.0298;14.8816;8.82781;22.3865;5.24391;7.43092;8.85678;13.3128;3.81055;10.1337;8.64699;14.8104;35.7291;23.4026;10.7946;8.80696;1.15797;3.46678;9.78736;	370.62	+
1	52235963	52235997	3.36757;16.3153;0.515247;2.64426;21.2972;28.1397;9.23897;6.82316;1.60059;	89.942	+
1	52494532	52494534	3.43273;7.63892;	11.0717	+
1	52585268	52585313	3.86282;3.24029;10.179;21.0158;33.0658;15.2049;3.19418;5.02726;26.9425;8.27349;8.74652;20.2694;32.7114;11.6256;0.702588;6.67201;23.9334;36.719;59.3444;6.9609;1.44662;4.48617;4.94742;1.59053;0.933411;0.534916;	351.63	+
1	52585477	52585499	7.37664;64.6572;61.4932;39.7091;55.0637;17.3895;31.7357;35.7142;77.6914;61.0257;42.2327;17.5217;14.1124;22.7832;34.9711;36.1341;10.169;0.765328;4.85202;	635.398	+
1	52852146	52852148	0.277929;1.21811;	1.49604	+
1	52852169	52852174	3.01132;8.91043;2.53719;1.31124;0.0531074;	15.8233	+
1	52852217	52852219	0.325702;0.37217;	0.697872	+
1	52852292	52852317	0.695197;5.32329;5.06213;2.67546;3.14224;5.11504;	22.0134	+
1	52852607	52852612	4.72377;5.32093;17.1886;5.65942;2.74876;	35.6414	+
1	52852682	52852686	4.23674;4.26965;3.78533;0.920223;	13.2119	+
1	52852877	52852880	11.6218;9.19545;1.36449;	22.1817	+
1	53309120	53309168	9.56107;32.1623;1.6957;13.9397;8.03533;25.0845;28.2973;1.61689;	120.393	+
1	53309242	53309290	2.63352;36.8625;33.8475;4.14812;38.8344;56.956;34.2903;30.2688;15.4997;19.5211;19.3828;10.0589;27.0589;3.81954;10.2772;31.0301;2.9547;9.46955;1.17538;	388.089	+
1	53309314	53309329	9.24823;9.93677;4.85324;20.5489;15.9749;3.6236;	64.1856	+
1	53309677	53309682	2.69073;15.5179;22.4121;57.5882;10.7101;	108.919	+
1	53309843	53309871	11.0305;26.755;9.177;11.0482;31.0762;34.594;27.4708;9.26188;5.81524;5.80678;14.1577;3.93559;8.41928;16.0734;1.01128;13.3867;14.2028;18.0842;6.88643;	268.193	+
1	53309937	53309953	0.914524;4.67959;4.00418;4.67044;6.09123;8.92707;13.3315;8.30211;	50.9206	+
1	53310076	53310078	6.39444;0.535098;	6.92954	+
1	53310148	53310185	1.46903;11.5934;16.9328;5.78417;4.51278;11.8105;23.381;27.3313;3.13839;1.27591;7.99493;0.416846;7.85735;0.261992;0.776799;	124.537	+
1	53373432	53373433	2.28248;	2.28248	+
1	53392823	53392825	0.942958;0.942958;	1.88592	+
1	53393089	53393136	2.81655;7.28742;23.5543;11.5746;9.83765;16.7031;31.8069;15.794;3.55115;5.95319;2.35279;2.08179;2.33019;15.8938;10.0552;5.2408;4.12792;21.7899;10.6618;12.6957;10.7921;1.03604;9.7993;10.552;0.477284;	248.765	+
1	53393464	53393466	0.0614875;0.831276;	0.892764	+
1	53393787	53393790	6.43464;6.06484;8.15762;	20.6571	+
1	53393839	53393858	3.17229;7.33271;0.383068;	10.8881	+
1	53396227	53396229	6.28135;8.13314;	14.4145	+
1	53396401	53396435	0.0443844;7.50707;8.15724;0.191553;2.6213;1.6815;32.0956;58.8954;26.9319;1.99499;2.16436;15.9706;14.5681;29.1263;37.7263;39.363;19.3842;2.03184;11.4275;15.3483;8.3421;13.6153;31.5433;31.5097;49.3152;18.1453;0.576847;	480.279	+
1	53396526	53396545	23.3905;1.65783;1.83053;2.90372;6.91219;10.1709;2.54991;2.33519;7.68718;	59.4379	+
1	53396663	53396698	37.8131;53.375;67.8874;11.3169;5.60904;21.1596;5.7783;12.3605;2.44567;14.6999;5.82497;7.48587;16.1652;28.9451;21.7968;5.0023;0.704872;0.707375;	319.078	+
1	53396846	53396857	0.303578;5.00067;5.78592;1.53528;1.87517;	14.5006	+
1	54044641	54044649	56.212;12.0077;1.80519;2.53925;2.02124;	74.5855	+
1	54044765	54044766	0.518374;	0.518374	+
1	54044789	54044821	4.13593;48.7461;68.1753;2.01623;14.2377;15.2374;87.0242;28.5036;41.031;63.731;13.8967;12.2846;18.0028;29.7624;21.3675;34.3603;7.1069;16.3537;8.85739;	534.831	+
1	54044872	54044891	15.6086;47.8832;34.4586;40.6842;78.3832;45.8449;3.4999;9.45853;2.53979;	278.361	+
1	54044934	54044936	28.4473;13.1216;	41.569	+
1	54045075	54045077	5.22958;6.48333;	11.7129	+
1	54045100	54045102	0.380334;4.15426;	4.53459	+
1	54045277	54045297	3.251;2.61569;5.38148;3.24168;5.27548;15.8169;3.05453;3.05453;10.1927;9.20012;	61.084	+
1	54045329	54045337	7.10282;10.5407;8.11519;0.653574;0.40741;13.0367;1.73517;0.282648;	41.8742	+
1	54045407	54045430	1.78661;0.778718;12.2642;11.1299;8.14764;5.08809;3.02584;2.39233;1.98171;6.23801;3.74375;	56.5768	+
1	54045645	54045664	5.50049;7.44583;6.2087;23.6534;17.2429;6.60139;1.45222;	68.1049	+
1	54324132	54324133	1.12382;	1.12382	+
1	55071830	55071847	4.47199;18.3048;8.49286;5.14159;18.6965;16.2867;12.0876;9.47264;3.70234;1.52545;0.90659;	99.0891	+
1	55072056	55072058	0.860896;0.520538;	1.38143	+
1	55072154	55072178	3.91555;1.14527;11.9396;7.52677;6.31499;4.19975;7.84126;12.2819;	55.1651	+
1	55072204	55072208	0.5156;3.56467;9.90419;17.2353;	31.2197	+
1	55072290	55072320	2.46216;23.5499;16.0547;3.46535;5.33884;2.7494;3.96113;2.42906;23.5251;24.6036;20.5177;33.0548;18.67;15.2056;	195.587	+
1	55072372	55072374	4.6099;9.69281;	14.3027	+
1	55072417	55072420	0.585822;8.21264;5.9067;	14.7052	+
1	55072551	55072554	0.540527;4.74875;5.52474;	10.814	+
1	55127466	55127488	1.86006;6.80759;3.35026;8.64173;2.87548;5.92754;6.66155;2.9661;9.14868;22.7731;16.4741;13.6875;5.18228;	106.356	+
1	55127900	55127926	5.98639;25.4666;22.4768;40.9191;6.17304;4.51737;5.1286;4.19987;0.27427;4.80642;14.4061;30.0608;15.6494;24.7508;1.845;10.0489;9.39941;8.22665;	234.335	+
1	55150196	55150224	3.89398;4.81938;0.0783502;5.19189;7.44235;27.0163;20.2436;9.92789;14.5618;5.7524;2.70107;3.3497;9.67894;9.58951;21.9681;10.4492;	156.665	+
1	55150981	55151013	1.40263;9.14314;7.7075;18.0081;21.1517;25.4953;54.6763;77.2776;70.6333;31.3882;21.0447;37.7104;56.0968;28.3266;4.72843;3.20928;3.29337;25.3004;23.0232;16.9588;19.195;58.6772;37.7926;10.872;12.8793;8.82882;13.5583;11.3926;6.70689;9.45877;	725.937	+
1	55152886	55152926	6.97269;16.3368;9.23433;7.76129;2.76688;38.3833;61.6351;22.5358;10.883;2.37081;3.84136;10.7521;17.8945;23.1088;45.6579;52.603;56.0726;43.3557;28.5397;24.4538;16.282;14.6342;6.26166;3.96891;	526.306	+
1	55153179	55153217	0.718399;10.3366;7.94632;3.12955;18.5598;13.8527;1.81364;1.31002;0.0267564;7.66144;4.37916;2.09381;4.35155;28.5759;35.0669;40.2454;28.1675;18.5156;4.30908;	231.06	+
1	55153317	55153323	6.1857;9.50767;20.693;3.22635;	39.6127	+
1	55153471	55153494	3.76883;12.7066;21.0793;5.72664;	43.2813	+
1	55153533	55153550	11.4202;48.2833;65.828;15.6693;0.334485;7.19184;3.09335;	151.82	+
1	55153678	55153723	19.1367;19.8351;62.6396;23.1969;49.8127;49.7013;29.6267;4.21161;44.4358;30.8192;0.289485;49.2631;37.8527;2.7546;57.3089;22.8838;8.79548;24.2393;27.5842;7.0659;17.1944;11.4673;53.9293;15.5996;	669.643	+
1	55153743	55153756	7.10141;2.75588;8.58624;22.1972;8.37104;	49.0117	+
1	55153932	55153940	7.78088;9.11376;11.1482;12.4269;2.10782;7.45354;	50.0311	+
1	55154418	55154420	1.54418;2.70166;	4.24584	+
1	55154642	55154691	0.449953;5.49755;7.22612;4.62376;0.705111;14.9782;48.3448;104.149;27.5703;31.5058;38.8467;9.97651;10.9157;24.6999;5.62596;4.48533;6.52744;5.88583;35.3095;24.1204;2.75693;2.05081;9.16348;2.64853;4.44033;7.80359;0.851248;13.061;10.6657;5.8061;	470.691	+
1	55166147	55166150	3.18151;5.79066;1.47181;	10.444	+
1	55239391	55239406	3.27534;6.08086;3.45794;11.5065;16.9465;17.9465;7.44972;10.5676;10.5597;13.2811;4.34823;6.08818;	111.508	+
1	55239640	55239641	1.43065;	1.43065	+
1	55239909	55239912	2.18598;2.51988;1.06788;	5.77374	+
1	55240511	55240512	0.99431;	0.99431	+
1	55240551	55240552	1.0934;	1.0934	+
1	55241732	55241734	0.00650517;0.0813076;	0.0878128	+
1	55243582	55243583	0.222132;	0.222132	+
1	55244600	55244601	0.400445;	0.400445	+
1	55244872	55244875	1.02236;1.1456;0.0934952;	2.26146	+
1	55245446	55245448	2.20367;2.20707;	4.41073	+
1	55533215	55533257	3.29204;1.93201;1.4053;1.12241;1.83183;4.04911;24.7012;8.95463;8.45747;3.24682;3.84182;20.5238;21.5619;6.18411;4.13843;9.80173;6.23996;6.52625;17.1358;6.13943;	161.086	+
1	55548522	55548525	0.736184;0.865559;0.735982;	2.33772	+
1	55751593	55751594	0.295691;	0.295691	+
1	55751955	55751972	2.53023;3.34883;6.14354;5.28847;	17.3111	+
1	55752222	55752248	1.03226;14.7601;19.9878;3.40028;13.8753;12.466;4.18174;1.08537;	70.7888	+
1	55752664	55752665	0.98839;	0.98839	+
1	55756854	55756858	13.2288;18.5739;11.7721;2.69184;	46.2666	+
1	55756929	55756931	4.14038;3.9718;	8.11218	+
1	55757523	55757524	0.0319472;	0.0319472	+
1	56039957	56039962	7.18477;30.1769;30.1769;18.5191;0.92709;	86.9849	+
1	57384067	57384070	1.99044;7.02056;15.2821;	24.2931	+
1	57384091	57384111	19.6777;11.0585;1.57399;	32.3102	+
1	57384446	57384472	3.68828;15.3439;13.0565;13.1853;22.2032;9.88155;27.1985;2.7566;5.0328;1.66958;1.11214;5.87245;15.0331;23.6859;9.20282;9.84514;	178.768	+
1	57416178	57416180	1.70066;1.33108;	3.03175	+
1	57416209	57416211	2.41598;5.72205;	8.13803	+
1	57416425	57416431	1.83525;5.43529;5.47312;4.26856;3.45376;	20.466	+
1	57416451	57416452	2.69618;	2.69618	+
1	57416549	57416551	1.73751;3.11537;	4.85288	+
1	57416601	57416602	1.22257;	1.22257	+
1	57946631	57946633	4.67468;7.88132;	12.556	+
1	57946688	57946690	2.42413;1.95099;	4.37512	+
1	58348229	58348234	25.9489;6.72412;8.48318;6.77417;3.42376;	51.3541	+
1	58362229	58362234	7.12249;24.7557;37.6937;29.3931;32.6131;	131.578	+
1	58405113	58405142	4.40699;5.0826;11.3349;8.96665;4.57493;6.10224;4.69125;2.12384;3.06817;8.36746;5.65007;6.78164;7.95428;4.8734;5.00112;	88.9795	+
1	58405241	58405242	0.0959939;	0.0959939	+
1	58405353	58405355	1.42408;1.37604;	2.80011	+
1	58405383	58405384	0.464916;	0.464916	+
1	58405493	58405539	4.65757;3.82669;21.3699;31.79;48.3103;10.7048;23.1942;23.1348;25.162;9.55102;24.0449;35.8012;12.8091;10.7061;24.2374;3.45467;10.9082;25.3481;15.797;2.12795;	366.936	+
1	58405618	58405620	6.09625;7.73556;	13.8318	+
1	58405758	58405760	6.09079;3.83188;	9.92267	+
1	58405986	58406024	19.1547;16.9637;11.2345;22.3993;49.3831;32.7295;19.9701;42.9141;9.56975;34.1056;17.5334;27.7764;7.32612;15.218;9.98891;25.8656;45.5491;36.1315;	443.813	+
1	58406091	58406096	0.709526;19.0645;26.827;29.825;5.8943;	82.3204	+
1	58406117	58406124	18.7058;1.31551;5.86409;17.582;29.8206;29.6204;3.64125;	106.55	+
1	58406348	58406364	7.01943;31.4376;22.0936;	60.5507	+
1	58406441	58406483	3.46572;1.63139;5.51305;68.0968;116.441;56.1093;66.3974;40.8125;5.77737;51.3029;57.6667;34.7756;11.9499;30.6908;51.4359;74.5218;142.511;164.975;89.6176;32.2387;18.9696;35.0633;12.1976;1.45173;39.253;	1212.87	+
1	58406526	58406558	20.0271;17.4317;18.6366;8.02133;4.05578;0.0231251;21.9057;	90.1014	+
1	58406600	58406601	34.0564;	34.0564	+
1	58406638	58406640	0.106735;41.1981;	41.3048	+
1	58406847	58406890	0.862721;7.14041;39.0668;58.8248;28.6032;35.852;23.262;6.49909;18.0025;46.8381;50.5733;16.1363;18.2976;25.9854;16.3945;9.11;19.4346;42.2993;36.069;33.8787;21.5355;7.20043;17.5006;21.9608;34.4518;6.60347;2.37718;	644.76	+
1	58407087	58407124	2.75471;2.75716;2.20201;9.37885;8.25716;6.3602;	31.7101	+
1	58407243	58407282	5.69145;5.66107;0.389683;19.801;15.7187;3.10744;0.176955;1.40286;11.9447;11.5766;	75.4705	+
1	58407302	58407304	5.3055;6.8151;	12.1206	+
1	58465357	58465381	31.1101;86.1752;34.586;13.5368;28.0304;15.4086;9.18451;3.10699;17.2498;32.1211;46.5506;58.7885;32.1006;12.5082;16.0482;25.8678;48.6623;68.919;9.11757;13.1797;19.3889;7.99619;	629.637	+
1	58465598	58465619	31.5346;45.3426;41.0167;18.1578;18.2579;39.9659;4.51695;18.5302;4.94216;14.614;5.32705;4.46928;3.60644;0.929014;	251.211	+
1	58595854	58595856	8.63818;2.89054;	11.5287	+
1	58607029	58607031	1.9729;2.41178;	4.38468	+
1	58647358	58647369	1.67515;18.0826;85.6426;112.199;45.4943;19.2647;	282.358	+
1	58647432	58647451	31.8102;49.7763;35.6148;15.7343;64.0562;129.668;122.825;98.8309;133.202;32.8098;26.9217;60.3005;37.7468;57.8763;9.87144;54.8403;	961.884	+
1	58647471	58647488	18.2919;48.8352;54.3223;11.728;0.747219;	133.925	+
1	58647541	58647542	25.7391;	25.7391	+
1	58647694	58647713	2.68042;7.59609;1.10501;4.50365;15.1693;6.79699;17.8576;0.0216774;	55.7307	+
1	58647853	58647913	17.1429;59.8539;24.3371;19.851;26.1709;9.72276;29.826;55.2131;4.37925;4.5677;11.527;42.1337;24.3998;42.0058;102.844;121.659;129.935;88.4733;59.9365;95.1573;32.5161;136.209;270.052;47.5898;111.952;190.766;102.772;46.887;127.142;59.5541;23.417;1.21885;0.367574;	2119.58	+
1	58648128	58648212	20.871;2.61711;29.8536;46.8121;40.8939;74.8765;55.2415;32.079;1.67271;5.22531;45.1856;12.8332;25.0504;52.2535;91.0939;50.0002;56.218;81.1443;35.7316;93.3679;95.8615;13.5557;21.2936;0.269195;3.03151;16.3312;45.8392;20.9904;15.8251;32.6418;	1118.66	+
1	58732582	58732584	12.9604;9.2226;	22.183	+
1	58732899	58732902	1.46319;3.63644;3.05817;	8.15781	+
1	58732969	58732971	1.04095;0.245856;	1.2868	+
1	58752622	58752625	6.79182;20.1039;7.04375;	33.9395	+
1	58754195	58754200	2.48644;7.1569;9.88194;13.347;18.0717;	50.944	+
1	58754231	58754249	0.445048;0.605197;3.68784;6.27793;11.835;10.1039;30.8391;10.1241;18.562;3.56962;0.42688;0.675779;2.70784;	99.8602	+
1	58754365	58754367	2.08489;2.08489;	4.16978	+
1	58754515	58754532	2.52258;2.46477;16.6133;28.2472;28.0539;28.095;9.1506;6.13555;1.45924;	122.742	+
1	58754611	58754613	0.784323;0.925805;	1.71013	+
1	58754687	58754688	1.62231;	1.62231	+
1	58755107	58755108	0.904727;	0.904727	+
1	58755175	58755181	15.7829;6.18726;0.17831;5.94156;32.511;23.2543;	83.8553	+
1	58755206	58755225	6.16689;7.67786;11.2133;1.77578;0.382928;	27.2168	+
1	58755266	58755292	3.97222;20.1421;28.8052;16.4217;36.4318;45.1868;1.72835;13.0205;	165.709	+
1	58755342	58755381	4.52467;9.33657;15.634;6.63826;3.25681;	39.3904	+
1	58755495	58755499	3.03797;3.0226;1.21224;	7.27281	+
1	58755522	58755543	24.44;13.4369;11.5908;12.0302;10.3641;44.2759;30.0932;31.9913;17.6782;7.37335;0.49587;2.67861;10.5554;3.01325;18.4083;18.7027;9.59682;5.11122;	271.836	+
1	58755968	58755970	2.83034;0.159916;	2.99025	+
1	58756846	58756866	0.0708699;0.334553;0.91715;3.58163;9.5348;6.78871;11.9454;4.82362;16.0827;8.54492;0.154251;	62.7786	+
1	58757100	58757137	10.1526;55.6903;4.43569;1.14358;19.1922;59.8624;41.5304;18.1795;6.68476;1.56292;3.62474;7.42342;11.8567;1.74009;2.14467;2.11931;	247.343	+
1	58757388	58757417	7.20226;14.8609;0.393866;0.628733;4.67489;3.17108;4.87747;9.49577;13.1196;5.21563;	63.6402	+
1	58757592	58757600	13.7003;10.6992;0.680003;0.820957;1.32874;9.30485;10.882;7.65698;	55.0731	+
1	58757620	58757621	1.36748;	1.36748	+
1	58758003	58758027	3.53904;6.15973;0.75689;0.00269242;18.2306;4.92074;0.316161;	33.9259	+
1	58758791	58758816	1.47982;7.01489;1.16139;0.120883;1.9913;	11.7683	+
1	58975750	58975752	3.56714;7.75741;	11.3246	+
1	58994638	58994650	2.63858;3.22239;4.8322;14.1387;23.5196;17.2629;3.54984;11.6315;7.97531;	88.771	+
1	59120563	59120575	0.441836;1.06032;	1.50216	+
1	59120842	59120861	10.2504;19.1353;5.50312;3.5898;3.37669;3.60611;2.66442;23.4956;55.1609;67.5474;38.397;10.4299;2.28568;2.8153;6.82147;15.3272;17.736;13.6496;12.4835;	314.275	+
1	59121895	59121896	0.16997;	0.16997	+
1	59626629	59626641	0.450649;15.9944;16.1912;18.234;14.277;14.0837;26.5991;28.5777;16.2557;26.5348;17.1401;4.52194;	198.86	+
1	59690932	59690937	1.85329;3.6461;4.24751;12.1593;4.95205;	26.8582	+
1	59691939	59691963	14.009;14.009;14.009;14.009;7.89207;4.88671;5.74211;5.74185;5.74208;5.74211;	91.7829	+
1	59704788	59704804	2.78184;52.1424;52.4854;52.4877;52.3949;19.4341;3.6377;	235.364	+
1	59704828	59704832	7.77879;32.081;32.081;6.27399;	78.2147	+
1	59711503	59711505	0.453037;1.46763;	1.92067	+
1	59711531	59711535	6.56429;16.8529;14.7808;3.11581;	41.3139	+
1	59711566	59711567	0.0853303;	0.0853303	+
1	59711814	59711816	0.4844;0.176904;	0.661304	+
1	59711938	59711944	0.118178;1.05438;6.1677;4.88644;	12.2267	+
1	59712556	59712557	0.59963;	0.59963	+
1	59712636	59712674	7.16319;0.0753269;3.33688;1.15901;5.51615;11.8149;0.795062;9.48682;19.9173;17.8909;13.8376;8.36383;2.17579;12.4731;6.40556;	120.411	+
1	59712756	59712757	3.78337;	3.78337	+
1	59712937	59712961	1.16037;3.145;8.71682;11.3983;9.31174;5.9496;1.37738;	41.0592	+
1	59713253	59713314	6.55417;27.8858;5.31835;49.1563;8.26778;6.57185;33.1369;21.5262;4.06916;5.62494;23.6569;10.3264;14.405;14.1065;0.0191481;0.165147;1.00103;12.4937;23.095;20.7307;14.4731;21.6666;10.2616;5.58978;35.7049;7.34974;25.0602;19.0218;26.8981;0.120785;2.1935;36.7298;10.8781;13.9131;	517.972	+
1	59713559	59713562	8.18362;6.63691;2.24661;	17.0671	+
1	59713667	59713674	1.13399;5.70099;9.83726;2.58922;0.543343;	19.8048	+
1	59713776	59713794	4.86722;1.81845;1.81845;	8.50411	+
1	59713967	59713968	0.219446;	0.219446	+
1	59714003	59714008	0.908048;3.89929;4.80113;15.5116;11.2025;	36.3226	+
1	59714190	59714230	2.68734;7.81967;3.85287;18.9348;15.2517;8.90533;11.065;2.1073;2.10538;4.80157;6.70648;6.20527;1.50228;0.125357;2.87535;2.56424;4.26849;6.64392;3.15253;2.2124;2.4935;0.659184;2.62559;	119.566	+
1	59714269	59714270	1.37423;	1.37423	+
1	59714589	59714594	0.599325;8.34763;14.3199;31.8956;0.757039;	55.9195	+
1	59714679	59714708	1.41142;8.24926;4.79684;10.8292;1.60774;1.58813;5.2305;7.57498;13.272;	54.5601	+
1	59714734	59714736	0.0930228;0.332723;	0.425745	+
1	59714921	59714942	9.72764;13.1476;13.1951;8.38048;1.59995;13.8302;31.9911;13.3444;11.195;17.1923;38.0113;18.2347;13.2259;2.53338;0.155697;1.49249;	207.257	+
1	59715711	59715746	0.0915821;1.88553;2.78283;1.1715;1.70163;1.60414;0.793454;7.34467;5.55925;1.3743;2.71366;3.23606;2.8774;	33.136	+
1	59716362	59716363	1.25703;	1.25703	+
1	59717948	59717964	6.68847;13.8329;11.7067;6.34629;3.93623;1.23118;4.4939;7.46543;	55.701	+
1	59718652	59718655	3.43733;31.7558;3.41146;	38.6046	+
1	59718685	59718692	5.21045;7.01351;6.22342;16.3694;27.0881;20.5944;4.39701;	86.8963	+
1	59718941	59718945	1.04394;8.52245;20.7925;3.24396;	33.6029	+
1	59718968	59718991	2.68026;3.29397;7.63181;8.82241;13.8865;0.883483;	37.1984	+
1	59764483	59764491	0.538597;0.859252;1.62143;2.84635;	5.86563	+
1	59764543	59764545	9.99065;6.15377;	16.1444	+
1	59764571	59764572	13.0863;	13.0863	+
1	59764618	59764621	2.30284;2.17909;0.102134;	4.58406	+
1	59815322	59815340	5.15399;16.4251;7.30064;11.0934;3.54002;11.9541;6.62942;3.5007;	65.5974	+
1	59815377	59815378	0.0124016;	0.0124016	+
1	59841474	59841504	0.495953;0.208116;1.93118;1.97961;6.56129;0.530508;5.43896;10.162;9.74654;0.0982987;	37.1524	+
1	59867955	59867956	0.909393;	0.909393	+
1	59867987	59867989	6.69296;1.90319;	8.59615	+
1	59870602	59870651	1.09086;2.75924;3.76147;3.49951;2.93964;17.7289;22.4625;26.8561;	81.0982	+
1	59870674	59870694	28.5805;50.3677;23.0038;1.34286;17.3014;10.0215;49.2619;41.1007;4.78089;28.2344;12.6832;	266.679	+
1	59870893	59870900	2.88122;6.57457;6.16047;2.37008;7.98836;9.36221;2.0871;	37.424	+
1	59870957	59870993	17.8689;5.06622;5.23068;6.05511;3.98827;6.11023;30.9055;21.5267;42.8836;32.4527;1.97916;4.87257;32.0474;45.2452;10.2139;9.91169;6.78631;2.93166;7.99913;13.6017;9.75604;3.63908;	321.072	+
1	59871327	59871329	12.4496;1.59679;	14.0464	+
1	59871398	59871429	71.9787;115.996;92.5351;27.8929;57.308;59.5859;36.316;59.4099;121.407;65.4516;49.108;86.332;49.0207;13.9043;17.99;24.1834;25.0215;2.46186;5.84895;	981.751	+
1	59871514	59871515	0.265451;	0.265451	+
1	59871664	59871665	11.165;	11.165	+
1	59871713	59871736	2.05612;9.37272;40.3044;66.2843;48.9705;64.6646;4.12059;33.7627;24.9366;20.4403;24.9772;20.3355;0.79313;5.25332;12.132;0.125692;	378.53	+
1	59871766	59871786	0.521608;8.42523;7.6385;18.097;11.9931;7.86982;8.67057;4.59811;1.67652;	69.4904	+
1	59872098	59872100	5.94075;0.162126;	6.10288	+
1	59872163	59872164	9.06164;	9.06164	+
1	59872259	59872303	4.64637;3.59483;1.92931;17.9245;12.213;7.95843;4.95715;32.7115;58.0474;41.3946;53.0175;14.4585;9.11269;0.404879;	262.371	+
1	59872375	59872412	10.9515;14.4577;41.833;85.8914;25.205;3.16735;70.5847;72.6642;22.3057;10.9546;48.6168;12.4668;	419.099	+
1	59872498	59872504	2.85256;4.20084;4.24472;	11.2981	+
1	59872533	59872539	13.3416;6.16911;8.48627;	27.9969	+
1	59872637	59872638	4.98986;	4.98986	+
1	59872710	59872712	2.86242;18.7321;	21.5946	+
1	59872768	59872803	3.81048;15.608;8.90534;20.312;20.0599;4.66463;32.6264;33.7283;4.25732;36.949;5.52326;44.1298;56.3401;	286.915	+
1	59872829	59872844	30.9943;54.2008;9.49315;36.032;17.3059;48.795;69.4823;46.1047;6.20324;54.7714;9.0261;	382.409	+
1	59872878	59872880	41.8827;11.2787;	53.1613	+
1	59873120	59873124	35.3995;51.09;36.9403;19.0778;	142.508	+
1	59873156	59873178	6.55027;32.1856;6.67325;4.44544;2.6403;9.05309;6.84491;4.54434;4.84966;8.29365;	86.0805	+
1	59873213	59873218	3.33143;1.67171;15.3947;	20.3979	+
1	59873492	59873496	2.14689;4.12356;12.244;3.94066;	22.4551	+
1	59873726	59873731	3.0125;24.7592;25.0252;14.1248;0.065985;	66.9876	+
1	59874185	59874206	5.83734;0.969597;1.36271;12.5135;34.5275;48.7888;15.3537;3.09732;8.99784;13.1504;6.99765;6.78154;7.83788;2.36363;	168.579	+
1	59874348	59874357	1.68599;9.65288;15.9611;4.79994;8.56389;17.3426;1.51856;20.7825;15.1847;	95.4921	+
1	59874383	59874384	0.0697212;	0.0697212	+
1	59874616	59874677	40.3267;89.0161;39.2476;22.0138;33.4144;11.7798;163.065;174.164;8.98435;94.2725;121.021;20.2483;58.4069;142.585;70.2615;147.139;122.622;328.352;299.194;106.284;75.5427;16.1553;12.7875;46.8577;174.823;195.975;16.5868;4.03235;	2635.16	+
1	59874698	59874707	16.4099;47.0478;103.28;152.114;27.9288;19.5889;49.77;3.65587;	419.795	+
1	59874902	59874903	2.79475;	2.79475	+
1	59874976	59874992	5.72634;10.3307;3.34305;5.52577;22.9906;16.1418;0.963152;1.9247;	66.9461	+
1	59875085	59875095	1.29681;1.0497;0.769979;0.491406;0.744172;0.43067;	4.78273	+
1	59875119	59875124	4.60098;2.88013;11.2094;25.2556;	43.9461	+
1	59875264	59875288	20.8937;19.1306;5.3841;8.70668;23.9217;40.2786;13.5274;27.8035;23.8467;23.9756;22.6917;7.74423;3.08447;6.17762;13.4;55.8894;57.6359;48.8771;33.6742;4.62725;	461.27	+
1	59875466	59875495	1.73645;17.085;28.9847;59.3667;40.846;30.714;56.5281;4.97997;10.3166;48.9216;32.0878;34.0663;28.1308;22.7371;	416.501	+
1	59875534	59875535	1.5691;	1.5691	+
1	59875655	59875671	1.73422;6.45543;3.66413;	11.8538	+
1	59875721	59875755	36.8716;52.6497;39.3034;4.37634;13.7532;29.1893;29.2342;0.605007;18.4666;22.8929;13.2557;3.95768;21.882;13.0772;	299.515	+
1	59875875	59875877	9.64156;13.2307;	22.8723	+
1	59875961	59875985	11.3313;12.9742;2.61554;27.9779;42.6361;	97.5349	+
1	59876071	59876084	8.1416;32.205;1.19646;8.75987;1.07202;	51.375	+
1	59876110	59876160	9.58593;0.446256;2.35649;65.5111;71.9029;0.594694;1.07257;23.9963;51.7082;26.0359;12.3705;27.9517;28.9748;3.53073;3.58963;17.1567;8.51192;43.9124;32.3168;	431.526	+
1	59876226	59876228	9.61404;9.24564;	18.8597	+
1	59876256	59876258	28.3413;36.6699;	65.0112	+
1	59876330	59876331	0.532309;	0.532309	+
1	59876496	59876498	6.33219;3.64995;	9.98214	+
1	59876529	59876534	6.17297;11.1647;28.734;33.9144;13.1821;	93.1682	+
1	59876563	59876564	0.550624;	0.550624	+
1	59876708	59876750	14.7748;15.9453;45.1693;32.7594;21.9506;3.40457;18.0774;51.4425;38.5191;28.4333;30.2308;10.3327;3.79801;10.7902;21.0094;41.1215;20.7606;34.4346;6.93716;5.88829;0.544042;23.0227;12.0365;	491.383	+
1	59876922	59876958	5.05179;35.5742;4.60273;7.74195;1.08781;7.14171;10.6113;20.8953;16.7911;16.7689;22.9622;26.0868;10.9637;14.7142;13.5906;5.07144;5.59583;15.6089;31.7639;28.3076;31.7589;12.4884;9.68485;	354.864	+
1	59877051	59877062	6.73083;19.6133;1.0676;	27.4117	+
1	59877149	59877151	6.43234;11.3247;	17.757	+
1	59877209	59877226	11.6711;9.38376;1.54475;5.71794;3.34216;5.06632;12.4246;5.33486;10.2755;	64.7609	+
1	59877305	59877337	1.00772;9.27046;9.28436;1.02641;1.82087;0.134652;2.29667;3.25662;4.80974;11.2567;7.60625;1.51621;7.6698;0.730243;0.733932;	62.4206	+
1	59877518	59877547	1.459;1.4053;1.75366;10.2432;1.68936;4.50858;7.71032;33.9061;48.6645;29.7355;11.114;38.3433;3.63685;5.88028;15.0883;15.5446;8.08149;	238.764	+
1	59982184	59982186	3.73362;6.17897;	9.91259	+
1	59982208	59982225	3.74839;10.052;0.0740363;	13.8745	+
1	59982399	59982400	1.82922;	1.82922	+
1	59982541	59982544	19.1738;16.1695;11.0726;	46.4159	+
1	59982576	59982587	0.427238;5.1268;21.8884;7.22819;	34.6706	+
1	59982677	59982679	6.24199;4.94169;	11.1837	+
1	59982707	59982738	0.764726;0.745885;0.263083;7.549;15.8132;11.821;8.97953;27.5977;40.0993;20.1662;1.95566;1.17555;1.02537;3.18417;6.13228;0.938147;	148.211	+
1	59982870	59982871	7.64019;	7.64019	+
1	59982958	59982960	5.38561;5.25441;	10.64	+
1	59982981	59982988	3.82609;8.35003;3.78952;6.70267;	22.6683	+
1	59983070	59983071	1.79655;	1.79655	+
1	59983207	59983214	1.03244;6.98549;4.16873;12.8434;12.3146;3.61021;0.504869;	41.4598	+
1	59983354	59983395	10.0223;10.3124;2.35225;15.2405;30.3939;7.71284;42.6702;76.3082;30.2073;5.70707;17.5173;18.1956;11.2196;5.57129;14.8288;6.15302;16.4541;20.1445;17.0605;2.27199;1.02217;0.693979;2.84528;6.09149;	370.997	+
1	59983423	59983424	1.80725;	1.80725	+
1	59983461	59983463	5.25977;14.9042;	20.164	+
1	59983642	59983649	6.64948;6.81786;8.89768;9.28967;19.9644;15.3773;6.28735;	73.2837	+
1	59983796	59983797	0.00946116;	0.00946116	+
1	59983830	59983831	0.394279;	0.394279	+
1	59983927	59983949	0.501544;1.97231;8.89955;7.93897;26.5607;8.7016;16.9096;18.2503;11.84;51.1247;48.8452;42.7141;69.5262;24.0487;1.15934;9.14365;6.08223;4.69942;15.0204;	373.939	+
1	59984119	59984147	10.2975;44.6648;10.1399;4.80495;58.9803;152.472;176.114;204.404;120.111;16.373;11.8988;13.7525;87.9367;34.219;	946.169	+
1	59984167	59984169	15.9432;5.83697;	21.7802	+
1	59984240	59984242	22.0783;102.621;	124.699	+
1	59984262	59984281	1.88272;7.98139;30.2787;38.8325;11.6448;49.1772;19.2012;15.7858;	174.784	+
1	59984314	59984317	18.6665;24.5905;2.24702;	45.504	+
1	59984455	59984476	6.30802;7.42176;7.70767;9.86111;4.51408;10.1885;6.46268;2.19827;14.388;17.8151;6.60302;	93.4683	+
1	59984500	59984507	14.9357;12.5041;27.8114;	55.2512	+
1	59984579	59984581	0.214769;8.15603;	8.3708	+
1	59984674	59984697	20.6851;38.3083;46.9964;55.2246;58.9598;40.8842;5.23302;8.81862;13.1903;6.94538;27.0571;40.1759;16.3069;1.26031;9.71111;	389.757	+
1	59984801	59984819	5.34478;4.46239;7.18275;5.56803;5.84362;4.60323;10.5063;2.99562;	46.5067	+
1	59985206	59985219	0.637139;0.937701;3.0441;	4.61894	+
1	60052285	60052325	3.58045;5.71805;9.06789;40.4166;21.3751;14.4475;30.0394;47.3423;13.1251;15.2315;12.8294;6.03953;13.0154;57.1749;9.19743;6.07194;8.52712;27.5324;16.2263;0.790216;	357.748	+
1	60052617	60052623	2.51881;6.76587;7.67308;8.06191;5.1712;1.52516;	31.716	+
1	60052980	60053012	0.323117;1.1615;1.49726;17.207;33.3903;13.7019;15.6193;36.5129;40.0524;32.9501;15.2219;11.6883;11.6883;20.9236;8.57987;14.6678;24.8358;9.15934;4.35907;21.7348;18.8788;22.9646;14.4857;3.18801;	394.792	+
1	60141472	60141475	2.28628;4.88342;4.88391;	12.0536	+
1	60150933	60150936	1.14563;0.853156;0.591834;	2.59062	+
1	60151024	60151025	0.768025;	0.768025	+
1	60151116	60151118	0.727571;0.568735;	1.29631	+
1	60151334	60151335	0.267664;	0.267664	+
1	60151426	60151448	0.857573;1.41978;6.58378;11.8149;	20.676	+
1	60151487	60151491	4.06556;4.5415;3.00515;2.00304;	13.6152	+
1	60151522	60151529	6.56371;13.2544;18.2555;6.47915;2.11897;	46.6717	+
1	60151769	60151786	11.0609;21.6132;0.768921;0.48748;7.98582;28.9023;19.2537;4.11221;20.2372;5.04646;	119.468	+
1	60151823	60151842	2.47527;4.74593;	7.2212	+
1	60152055	60152059	5.10393;21.8161;24.7155;6.97713;	58.6126	+
1	60152488	60152490	3.45278;2.05153;	5.5043	+
1	60152609	60152635	5.73428;12.6469;21.3489;8.81699;7.01016;19.3053;16.1487;4.50769;2.72872;31.3359;11.2471;11.1186;21.2685;27.9584;27.3061;5.77581;0.500881;18.5206;12.4698;	265.749	+
1	60153187	60153191	7.70913;7.97446;7.83309;6.61794;	30.1346	+
1	60153503	60153559	2.05732;2.30904;13.2214;5.4184;2.65138;3.91871;9.51319;3.23109;45.4981;10.4007;16.4798;32.959;47.6461;16.6918;10.0571;30.928;18.5913;11.0757;1.56024;1.28879;	285.497	+
1	60153624	60153626	10.0334;16.2006;	26.234	+
1	60153759	60153763	6.63041;0.731978;5.09893;11.662;	24.1233	+
1	60153807	60153828	2.86126;2.668;11.6614;3.79464;6.19453;9.60857;16.4159;24.4701;6.71705;6.42963;5.74231;9.82766;20.4559;19.1447;4.09402;8.78398;57.87;45.6872;26.9356;19.3455;	308.708	+
1	60189335	60189350	0.608547;2.8945;1.57957;1.97822;1.49173;1.89569;	10.4483	+
1	60331239	60331262	0.434926;7.26622;4.95352;5.03005;3.61488;7.10971;	28.4093	+
1	60331432	60331433	1.51131;	1.51131	+
1	60331469	60331487	5.52196;13.5204;1.41933;0.066006;6.26431;6.36258;1.74857;1.95957;1.70471;	38.5674	+
1	60331516	60331518	4.3441;5.57813;	9.92223	+
1	60331654	60331656	9.99383;0.657149;	10.651	+
1	60331824	60331827	2.75494;6.43186;2.75005;	11.9369	+
1	60331943	60331945	0.233974;0.466913;	0.700887	+
1	60332102	60332103	2.82783;	2.82783	+
1	60332123	60332124	0.595899;	0.595899	+
1	60332144	60332147	4.89269;15.5033;10.7949;	31.1909	+
1	60332247	60332279	14.47;6.23362;7.81867;22.2001;15.9636;27.6973;40.2771;15.6356;1.62158;19.2159;56.4497;49.4141;37.0551;70.6357;21.4848;35.936;33.9776;11.122;25.6987;17.6117;3.5411;0.400224;4.03667;3.23628;	541.733	+
1	60332558	60332573	3.43449;10.0261;17.9135;9.00174;	40.3759	+
1	60332650	60332684	0.500642;26.0297;7.8796;9.85268;12.8754;7.04429;27.4184;25.4634;23.7546;24.463;6.21116;14.5507;26.1056;	212.149	+
1	60332857	60332867	12.2027;22.7953;3.60826;3.86183;2.39687;	44.8649	+
1	60332987	60332989	0.570632;5.09578;	5.66641	+
1	60333303	60333305	3.10775;1.77262;	4.88037	+
1	60333329	60333336	1.94125;5.18107;4.62549;5.5837;4.87773;7.35461;4.61955;	34.1834	+
1	60333592	60333615	4.99404;8.0174;11.5371;15.2352;11.9753;2.10583;	53.8648	+
1	60333871	60333874	9.17239;6.74856;1.17702;	17.098	+
1	60334129	60334150	7.90613;3.77839;2.18358;4.2239;	18.092	+
1	60334198	60334244	12.3874;4.01863;5.53704;2.94336;12.7028;15.3943;20.6087;10.9355;5.27235;14.5734;0.78161;4.0056;21.3322;23.5926;	154.086	+
1	60334407	60334409	7.85973;5.09311;	12.9528	+
1	60334442	60334454	1.32433;3.77909;0.172168;18.0135;19.5508;3.64847;0.897059;2.11525;	49.5007	+
1	60334527	60334540	8.20444;17.4468;8.2779;1.87033;20.4563;32.3204;9.71331;1.48675;0.547049;5.15536;23.1674;26.6656;	155.312	+
1	60334685	60334689	6.86285;18.6505;6.31409;5.09376;	36.9212	+
1	60334869	60334884	0.209532;21.127;20.6954;17.6947;2.35805;4.0777;4.09389;1.50273;	71.759	+
1	60334966	60334980	4.69951;10.2248;4.91741;8.44438;	28.2861	+
1	60335166	60335195	2.67019;7.7361;3.94208;13.8433;5.00264;12.8784;4.10421;0.476349;	50.6532	+
1	60335344	60335357	5.42901;22.5941;8.66466;9.23259;8.22487;23.0913;25.349;	102.585	+
1	60335468	60335482	11.0967;29.9273;39.9974;15.9515;6.78892;3.84821;16.906;	124.516	+
1	60335509	60335531	19.1352;53.0904;120.816;129.709;62.0599;55.5077;12.6097;11.3962;22.4982;3.7311;	490.553	+
1	60335669	60335672	2.52941;19.5468;12.8871;	34.9633	+
1	60335991	60335993	1.17079;2.21374;	3.38453	+
1	60336429	60336433	2.22933;4.67636;6.74197;1.02743;	14.6751	+
1	60336517	60336563	4.16833;5.39356;5.04319;0.814683;11.8369;5.32628;6.85256;15.6402;9.46066;15.756;8.36116;1.03384;1.37477;2.63434;0.412078;	94.1087	+
1	60336743	60336767	17.751;24.8117;37.1692;33.9248;9.82099;53.4284;	176.906	+
1	60336795	60336812	19.4065;67.1733;35.8867;78.6892;61.9591;18.4149;26.3934;68.1608;9.42191;2.64301;	388.149	+
1	60336930	60336942	0.488083;10.6638;5.48648;5.75781;1.39676;	23.7929	+
1	60336967	60336968	0.199525;	0.199525	+
1	60337017	60337036	3.84094;1.71032;26.6089;9.42195;14.6902;35.6412;28.794;18.2462;	138.954	+
1	60337061	60337062	2.70825;	2.70825	+
1	60337718	60337749	3.09709;0.343871;7.24126;2.26447;11.9569;6.95784;19.2823;44.2473;15.3657;17.0864;15.1669;10.6143;2.84988;14.806;31.944;49.828;4.93135;10.1124;38.1283;46.3091;21.5361;33.7937;25.5286;8.93338;9.1421;44.3923;23.1256;6.08431;4.71773;8.22966;3.60052;	541.617	+
1	60398290	60398292	0.91738;0.908673;	1.82605	+
1	60442159	60442176	1.52147;1.92989;4.19057;3.97275;3.70059;3.70059;	19.0159	+
1	60453632	60453676	2.15894;2.18837;3.33444;11.8368;4.648;3.15444;5.51052;14.3762;11.9528;7.84799;16.1228;5.31049;20.2561;10.4898;0.599543;	119.787	+
1	60477403	60477406	3.7564;16.8858;3.3867;	24.0289	+
1	60477438	60477458	12.998;25.9827;34.3886;11.4472;27.3249;5.82049;6.33732;10.5253;6.25023;4.83796;14.4578;15.2541;21.662;8.52529;0.0744306;	205.886	+
1	60477487	60477492	1.66646;12.7657;4.96733;10.2327;12.1513;	41.7835	+
1	60477580	60477600	6.41003;23.1353;1.25029;2.90577;0.692706;	34.3941	+
1	60477785	60477792	11.8321;62.6152;99.5868;37.4516;24.1117;26.539;6.64378;	268.78	+
1	60477920	60477930	0.680176;4.33295;4.38648;	9.3996	+
1	60478153	60478154	0.547114;	0.547114	+
1	60478303	60478309	0.178265;6.12675;0.0250817;0.246244;	6.57634	+
1	60478329	60478347	5.11049;9.37499;7.02721;10.486;2.74701;13.3818;23.727;4.7044;	76.559	+
1	60478518	60478524	5.65044;12.8537;0.78982;3.88688;3.46278;1.54647;	28.1901	+
1	60478673	60478702	96.3348;158.638;97.8774;42.1166;6.65957;1.35161;0.75;6.87378;2.33981;35.7269;41.2891;0.751905;19.6646;38.0792;1.3794;42.5075;45.1062;	637.446	+
1	60478760	60478762	9.32584;6.96046;	16.2863	+
1	60478880	60478902	1.79785;12.4282;10.6087;122.864;184;80.0655;30.0685;56.0911;19.4307;24.7297;10.1125;17.8366;	570.033	+
1	60478922	60478968	7.04507;21.5858;24.7509;40.4314;66.9302;21.4191;53.4595;1.73373;8.35809;8.47766;5.94778;37.1196;72.5402;25.6615;25.1168;2.78116;10.519;9.81491;9.82701;0.867415;	454.387	+
1	60479163	60479165	24.2692;27.3799;	51.649	+
1	60479283	60479312	1.83879;20.5453;27.4497;25.6792;8.88793;15.0895;10.8046;0.56548;3.68884;4.35114;9.76643;7.00477;19.1037;0.779578;40.0613;26.558;5.80628;7.3393;	235.32	+
1	60479590	60479605	2.29732;1.178;2.69008;3.85999;7.44148;	17.4669	+
1	60479642	60479646	10.4081;10.3896;24.7882;7.12006;	52.7059	+
1	60479740	60479760	1.40521;6.24084;36.1944;75.5416;28.6724;4.12383;3.64385;	155.822	+
1	60479822	60479824	3.52484;11.8465;	15.3713	+
1	60479848	60479849	1.84192;	1.84192	+
1	60479901	60479909	1.26172;3.37972;	4.64144	+
1	60479956	60479978	3.30002;13.4204;13.3723;	30.0927	+
1	60480002	60480003	2.86308;	2.86308	+
1	60480173	60480175	4.4009;4.41906;	8.81997	+
1	60480273	60480333	1.24113;16.8015;6.24146;9.9103;9.58805;2.64049;3.97009;24.5935;29.8709;8.96869;11.1475;10.9761;23.2687;29.5881;16.7102;3.17838;8.51568;5.9851;7.69329;76.419;103.349;29.8874;4.51703;18.0833;18.3491;3.32631;29.1014;	513.922	+
1	60480369	60480396	1.31314;10.0305;34.8428;3.07639;11.1179;3.30491;30.2978;10.25;8.1568;6.04814;30.276;27.7448;15.9568;9.49841;9.65253;15.7865;10.0847;	237.438	+
1	60480548	60480581	0.335944;1.29137;1.53736;1.5379;1.93309;5.55984;10.2733;23.3248;11.2041;16.7388;2.41977;3.37426;0.513864;	80.0444	+
1	60480875	60480878	3.33576;1.54679;0.831468;	5.71401	+
1	60705354	60705375	12.4581;22.8502;14.231;24.5913;21.7627;22.9772;2.14491;6.92974;39.4538;15.7714;15.7605;10.8552;9.58386;24.1485;12.7315;2.21594;	258.466	+
1	60705447	60705449	8.19612;4.8815;	13.0776	+
1	60788733	60788745	2.51441;9.6258;3.14893;11.0041;10.9976;	37.2909	+
1	60810208	60810212	8.47274;11.8619;17.5754;0.27231;	38.1823	+
1	60810332	60810342	53.2777;23.4439;23.5728;17.3594;7.83396;11.9843;24.0048;1.57629;	163.053	+
1	60810397	60810398	0.857562;	0.857562	+
1	61137394	61137426	4.73905;4.78458;3.02732;4.47044;9.51196;7.4992;1.99364;2.25037;16.1403;10.8174;12.7916;12.9248;39.9597;12.8871;40.0246;46.2185;71.5706;58.5608;66.815;27.3549;45.7413;16.8805;11.6437;4.43815;6.25308;	539.298	+
1	61548590	61548594	19.6933;62.3288;49.6846;15.6074;	147.314	+
1	61889149	61889151	1.58151;1.98107;	3.56257	+
1	62639482	62639517	5.23716;13.608;3.06547;0.284053;1.16098;1.81273;2.03855;5.29473;13.7066;3.0671;2.0984;	51.3737	+
1	62817815	62817822	36.2843;79.739;57.1841;45.0352;35.8829;37.5769;3.13988;	294.842	+
1	63030491	63030497	9.64994;19.1506;7.54257;11.7421;9.58377;	57.6691	+
1	63073925	63073931	16.918;18.2438;43.1456;20.5444;24.5616;10.8536;	134.267	+
1	63115615	63115646	3.66409;11.4087;19.1747;7.04105;8.08212;0.909033;0.601811;	50.8815	+
1	63116034	63116036	2.23946;3.66937;	5.90883	+
1	63116074	63116075	0.36091;	0.36091	+
1	63116682	63116687	10.2118;9.23161;2.05003;1.91106;2.55405;	25.9586	+
1	63117204	63117212	10.9455;17.8446;21.9344;20.0203;34.5786;30.2994;19.468;6.2436;	161.334	+
1	63117544	63117546	1.99363;1.99363;	3.98727	+
1	63118981	63119007	1.09071;10.6701;8.7097;12.6305;12.6305;12.6305;10.8666;3.67991;3.99728;3.26846;19.3263;17.8384;10.6289;18.6898;3.19783;3.21631;25.0976;23.8398;4.32536;6.13334;	212.468	+
1	63310168	63310170	3.20561;3.15081;	6.35642	+
1	63310192	63310195	5.71974;5.60893;1.71588;	13.0445	+
1	63311201	63311203	7.72587;13.4969;	21.2227	+
1	63311284	63311306	0.207577;4.18205;2.06571;2.99676;	9.4521	+
1	63311396	63311398	7.33844;7.36473;	14.7032	+
1	63311995	63311997	0.563645;0.274048;	0.837693	+
1	63312022	63312030	1.13207;2.27378;4.62624;8.56188;	16.594	+
1	63312050	63312058	13.1973;5.27983;2.04844;2.93961;0.996001;	24.4612	+
1	63312240	63312249	0.830027;0.852308;5.81117;6.17178;6.51287;10.4245;4.27971;11.2528;0.948007;	47.0832	+
1	63312434	63312436	0.310039;1.19653;	1.50657	+
1	63313314	63313316	0.130143;0.614287;	0.74443	+
1	63313454	63313473	7.28393;24.9012;24.9585;11.6788;5.06437;0.163968;	74.0507	+
1	63313496	63313498	14.465;20.4572;	34.9222	+
1	63313602	63313640	6.88381;6.30905;10.4959;12.8269;14.7456;7.37832;19.946;23.2394;8.29182;2.70791;20.9737;28.4359;4.33484;5.3227;7.33272;6.42452;	185.649	+
1	63314365	63314367	8.93779;6.80121;	15.739	+
1	63593023	63593027	9.78733;11.7072;9.47532;1.20293;	32.1728	+
1	63593056	63593058	1.49779;1.80783;	3.30562	+
1	63593578	63593581	1.8545;8.55619;1.02401;	11.4347	+
1	63593604	63593607	3.83408;5.14603;0.366175;	9.34628	+
1	63594058	63594066	0.819354;0.479739;0.641098;1.24037;1.2384;0.593501;	5.01246	+
1	63594244	63594252	0.956675;4.02529;13.155;21.4297;31.5288;14.8276;20.3703;3.66073;	109.954	+
1	63594501	63594534	6.40001;10.0214;1.47551;4.12223;2.53424;	24.5534	+
1	63594573	63594576	0.266598;2.14115;1.48426;	3.89201	+
1	63594661	63594664	1.73981;8.99243;8.88771;	19.6199	+
1	63594939	63594941	1.07581;2.7717;	3.8475	+
1	63595360	63595386	1.63183;29.2335;27.6587;16.4342;5.03222;7.88001;7.80348;2.05172;2.07592;0.982017;	100.784	+
1	63595582	63595618	0.0950326;13.9519;7.61443;5.34783;17.3905;30.432;52.84;34.5179;32.3022;22.2357;19.1751;2.5211;1.69988;1.47225;1.02526;	242.621	+
1	63596044	63596045	1.02171;	1.02171	+
1	64150667	64150675	1.73747;11.1799;20.888;1.33463;0.122157;	35.2621	+
1	64597712	64597715	2.21558;20.5644;3.64506;	26.425	+
1	64597772	64597774	1.54481;8.35085;	9.89567	+
1	64598261	64598263	6.2786;1.64276;	7.92136	+
1	64598378	64598380	1.37201;1.04442;	2.41643	+
1	64598408	64598410	0.817713;0.21377;	1.03148	+
1	64598638	64598639	1.97302;	1.97302	+
1	64598889	64598892	2.5434;13.2783;12.8222;	28.6439	+
1	64599270	64599275	8.64321;8.86495;24.8083;8.65979;3.49214;	54.4684	+
1	64599774	64599837	7.49986;5.98446;28.5164;30.5594;17.8895;11.2839;23.064;26.4753;10.3641;11.3977;63.7116;94.224;111.311;16.0793;1.69496;10.5978;2.64404;	473.297	+
1	64599940	64599943	21.37;8.44186;19.1337;	48.9455	+
1	64600041	64600076	30.7007;52.2559;91.8504;170.56;149.903;44.3655;58.9537;46.7285;9.61369;34.5897;10.624;31.5664;10.1263;46.4554;56.7834;6.18523;16.9324;50.8978;61.6159;35.913;2.48571;	1019.11	+
1	64600183	64600184	14.0618;	14.0618	+
1	64600305	64600326	4.7685;3.9109;1.13288;1.18335;0.0131071;0.441771;4.94256;7.98329;1.07705;0.643127;	26.0965	+
1	64600386	64600389	4.86342;3.86445;2.65113;	11.379	+
1	64600710	64600711	2.75132;	2.75132	+
1	64600756	64600769	2.71824;6.37769;7.60001;	16.6959	+
1	64600934	64600954	2.28605;29.6853;9.7817;31.3475;3.04801;1.05156;	77.2001	+
1	64601051	64601052	0.49321;	0.49321	+
1	64601116	64601124	7.64214;20.3456;18.4407;16.1214;9.93544;12.053;24.2107;25.1421;	133.891	+
1	64601156	64601177	3.96579;3.94904;0.74289;3.86307;10.5833;13.7171;2.80301;2.44562;13.8966;	55.9663	+
1	64601213	64601237	8.1686;8.73139;13.7688;3.44219;22.681;76.2248;33.6525;23.544;16.1539;9.34711;	215.714	+
1	64601395	64601429	0.0508172;12.9991;39.0778;28.9684;34.1221;25.9683;48.9561;15.7355;9.40732;14.4012;6.10733;3.24539;28.0175;7.47206;15.4604;38.5268;49.2793;55.2149;36.5931;38.4651;80.1855;101.024;70.5825;15.5432;4.52745;	779.931	+
1	64601475	64601476	4.1183;	4.1183	+
1	64601565	64601566	0.798194;	0.798194	+
1	64601730	64601760	2.20759;6.61116;19.8212;23.1261;4.41216;6.31577;7.35803;11.7716;28.7175;34.7836;26.6763;28.7381;19.0017;36.0926;36.0066;	291.64	+
1	64602249	64602256	8.10872;3.14439;6.79611;6.8386;6.97572;25.784;18.1057;	75.7532	+
1	64602276	64602279	7.66828;29.7086;20.9629;	58.3398	+
1	64602342	64602392	15.4109;15.4579;22.6288;39.7568;29.7662;29.4349;1.50577;15.5183;35.0631;31.1892;6.01777;4.6947;27.5253;1.74629;9.95306;38.1389;6.08373;1.28143;12.2305;8.71729;	352.121	+
1	64602708	64602710	0.666815;0.864032;	1.53085	+
1	64602782	64602812	5.346;3.89869;3.21146;1.83819;4.80016;	19.0945	+
1	64602855	64602881	4.44635;3.50949;1.71354;0.25309;1.02402;1.26034;0.822795;0.717813;1.17194;	14.9194	+
1	64602921	64602922	1.18726;	1.18726	+
1	64724316	64724340	6.62269;4.75472;9.99213;29.56;21.1366;10.9224;11.0508;17.1785;11.8364;2.15639;2.06869;	127.279	+
1	65066007	65066010	11.5064;11.5064;5.56208;	28.5749	+
1	65075665	65075678	25.3762;55.8186;51.7971;37.3323;21.4096;1.8936;12.5345;5.979;22.1995;31.0747;22.5163;43.2837;8.85131;	340.066	+
1	65075717	65075722	11.3267;31.1074;19.2494;1.86506;1.68121;	65.2297	+
1	65095495	65095531	13.8961;26.208;38.4141;38.3953;46.5779;96.9554;73.5276;62.8559;146.049;343.421;343.482;195.488;70.9729;120.689;112.125;161.946;18.8337;22.7847;37.6423;75.4961;	2045.76	+
1	65095551	65095570	0.06924;0.078082;44.112;86.5681;22.2073;	153.035	+
1	65095688	65095689	16.7862;	16.7862	+
1	65234763	65234802	4.68835;3.85986;3.66497;0.344415;1.22764;7.35814;7.88593;1.86992;1.91529;7.87947;6.47668;6.26103;12.3348;0.069655;2.67022;15.1476;26.3974;44.9128;26.2661;11.4003;6.68022;	199.311	+
1	65264401	65264428	0.165619;2.60864;9.69824;3.8533;10.3434;9.16341;2.52994;8.30749;5.85074;9.05277;2.65845;	64.232	+
1	65274102	65274123	0.92533;16.4058;18.5393;8.84772;1.84518;8.72374;29.286;1.76179;5.55413;7.04109;15.9594;9.87225;16.1422;7.83271;12.5673;4.42488;	165.729	+
1	65274152	65274154	2.66417;2.50837;	5.17254	+
1	65274242	65274247	3.34204;25.1507;34.2463;1.82303;1.58675;	66.1489	+
1	65274346	65274362	20.2939;9.68918;5.23849;6.11802;4.08845;5.89223;	51.3203	+
1	65274450	65274454	8.85454;4.81829;12.05;2.72612;	28.4489	+
1	65274538	65274552	12.8728;1.66726;2.04485;3.82973;9.38848;25.348;11.3174;8.4494;5.41183;1.55641;7.27202;	89.1582	+
1	65274741	65274754	2.3408;16.5261;19.2946;0.429253;0.103062;	38.6938	+
1	65275203	65275209	0.940902;1.28816;0.927593;4.37852;	7.53518	+
1	65275407	65275457	10.5808;26.137;28.2951;15.9731;20.7534;4.28133;2.03965;0.0801718;12.6665;2.78636;6.30914;6.92749;3.27973;2.66594;8.50347;6.26959;8.34405;25.0076;3.82854;0.0911936;	194.82	+
1	65275814	65275820	2.60251;3.10754;0.478092;	6.18815	+
1	65276129	65276181	2.70787;0.100442;5.8715;6.75526;8.43731;6.50337;5.30603;1.18287;4.8479;13.1714;5.41407;1.82138;8.67052;6.05001;0.0336605;	76.8736	+
1	65276469	65276476	0.827998;2.87588;7.10218;8.15492;4.2756;	23.2366	+
1	65276720	65276729	3.00134;4.37162;11.3693;8.70632;3.38639;1.21396;3.66909;	35.718	+
1	65416482	65416494	1.6154;2.4811;2.37461;2.48598;0.70487;4.16615;4.16615;	17.9943	+
1	65926750	65926751	2.2273;	2.2273	+
1	66063440	66063447	13.4876;12.702;10.8556;12.6829;10.4452;6.32426;3.15609;	69.6537	+
1	66064327	66064329	8.33104;5.2362;	13.5672	+
1	66064352	66064354	3.9934;4.01959;	8.01299	+
1	66064623	66064641	1.03855;4.47792;9.16862;6.47357;11.1309;2.24977;	34.5393	+
1	66394247	66394251	4.91392;4.52576;12.3086;3.77727;	25.5255	+
1	66394297	66394298	3.04762;	3.04762	+
1	66405667	66405669	0.883472;3.19122;	4.07469	+
1	66407480	66407493	2.63077;8.4827;5.45516;0.376042;5.2534;4.15378;	26.3519	+
1	66407560	66407567	1.19195;1.36573;3.44359;2.8725;0.756281;	9.63006	+
1	66433356	66433374	6.14947;6.07712;4.22514;10.3246;3.02802;0.141913;0.465679;1.83308;	32.245	+
1	66438992	66439043	0.747768;17.4893;11.1972;2.37294;23.4042;16.6816;33.9503;105.439;105.434;78.8285;101.102;76.9035;59.9989;27.66;3.22989;	664.44	+
1	66439089	66439090	1.07399;	1.07399	+
1	66439112	66439117	40.7499;76.3945;44.5585;36.4403;14.7134;	212.857	+
1	66439157	66439164	5.54404;3.00233;8.22064;1.08789;	17.8549	+
1	66439253	66439256	14.5349;7.66833;9.40374;	31.607	+
1	66439279	66439293	3.36612;5.55016;3.14405;3.21224;4.44081;30.6341;	50.3475	+
1	66439620	66439633	18.1621;3.09897;5.59655;24.2435;1.88373;45.9437;86.3227;21.6754;56.4026;41.4302;31.9755;	336.735	+
1	66439685	66439718	29.152;27.218;1.70785;21.6153;20.5179;59.3782;6.60743;21.9938;23.6851;	211.876	+
1	66439790	66439793	43.4393;21.9657;	65.405	+
1	66439874	66439906	23.4776;49.2676;112.533;5.97754;5.06834;46.7045;205.477;80.7252;53.5109;232.401;198.235;7.09098;127.065;91.2883;	1238.82	+
1	66439993	66440036	14.0295;12.0969;35.237;211.114;292.38;257.628;249.703;58.5959;188.609;122.925;76.1864;44.2112;19.3747;47.8954;24.4368;4.01365;	1658.44	+
1	66440258	66440259	13.9234;	13.9234	+
1	66440279	66440295	30.1157;88.965;3.59805;12.2796;43.2587;	178.217	+
1	66440325	66440344	14.6557;21.8746;21.9529;17.94;2.76672;11.4213;6.18127;34.5204;	131.313	+
1	66440417	66440419	19.7069;37.2821;	56.9889	+
1	66440643	66440660	16.7835;36.1434;49.539;41.055;98.3939;82.6822;103.749;134.598;50.7793;57.7867;75.4629;18.4351;78.8409;23.4314;	867.68	+
1	66440866	66440926	38.6872;25.2474;186.902;209.698;96.3093;36.609;9.36959;62.634;202.658;35.2242;31.7429;155.558;24.8885;23.0119;9.52106;28.3731;15.8572;33.2713;1.85064;60.3123;34.2058;52.0677;46.2166;94.3443;108.946;148.257;86.1347;120.77;	1978.67	+
1	66441066	66441068	9.03841;3.33039;	12.3688	+
1	66441250	66441304	5.39156;4.03837;27.23;6.09483;11.039;23.8741;50.6937;46.4145;59.3389;57.4491;15.9037;13.3129;8.23824;14.5126;45.0434;47.3667;33.7025;27.2162;66.0046;49.579;29.3981;0.983757;13.2737;	656.099	+
1	66441353	66441355	21.513;3.15244;	24.6654	+
1	66441408	66441410	0.275399;9.33109;	9.60649	+
1	66441521	66441522	0.0381675;	0.0381675	+
1	66441676	66441677	2.12938;	2.12938	+
1	66441913	66441951	0.32918;0.405518;1.97177;24.8912;97.2958;109.939;162.397;158.042;78.6699;32.3308;11.9339;	678.205	+
1	66442053	66442058	36.106;126.451;248.134;70.1973;85.2039;	566.092	+
1	66442093	66442094	8.79271;	8.79271	+
1	66442117	66442126	29.4209;42.862;33.9793;133.17;181.34;11.9541;34.9185;18.2824;	485.927	+
1	66442222	66442245	36.2402;8.43744;48.657;50.6334;296.219;378.382;220.641;208.782;115.556;38.1257;56.8954;254.413;353.371;268.281;128.42;86.3938;	2549.45	+
1	66442448	66442449	5.60654;	5.60654	+
1	66442475	66442493	2.72386;50.7075;76.1677;86.7792;36.8247;86.3948;142.541;92.924;8.35706;69.0117;75.2362;71.9767;37.4266;21.0223;2.09142;10.303;	870.488	+
1	66442521	66442538	9.5341;25.2047;4.77144;3.57563;75.6891;36.5205;13.0252;48.6462;87.2695;22.3073;	326.544	+
1	66522095	66522112	7.72624;1.71197;13.0666;6.99435;	29.4992	+
1	66565319	66565321	7.17094;7.28409;	14.455	+
1	66672170	66672174	19.2587;24.5319;8.80793;1.72506;	54.3236	+
1	66672221	66672243	1.42977;14.8028;2.5617;12.3017;1.17063;5.07921;38.9342;26.8481;6.13222;6.78312;1.81929;	117.863	+
1	66672278	66672299	7.20644;30.7542;8.29517;14.4571;29.3484;24.8986;17.2681;15.2046;20.8147;14.5141;20.923;22.8108;8.42447;8.95063;21.7624;7.43005;	273.063	+
1	66672406	66672410	10.3441;7.71115;13.6829;6.72322;	38.4613	+
1	66695759	66695762	1.03922;1.93234;1.98201;	4.95357	+
1	66695816	66695818	2.23274;15.6964;	17.9291	+
1	66695868	66695869	1.18026;	1.18026	+
1	66695985	66696006	7.81716;8.13567;62.0047;30.0921;14.2037;21.1515;64.314;33.2296;15.9993;14.0452;	270.993	+
1	66696144	66696146	3.68661;4.41763;	8.10424	+
1	66696175	66696178	8.09051;26.8482;14.8664;	49.8051	+
1	66696208	66696238	1.15795;12.2496;6.17529;3.76522;9.62831;2.78541;0.0123295;0.972399;	36.7465	+
1	66696479	66696489	1.88816;11.228;72.168;20.205;7.57523;18.7091;2.21177;	133.985	+
1	66696510	66696534	16.6225;16.7875;35.1142;10.2797;10.3842;25.6363;23.8591;7.88038;16.1219;52.4127;58.5172;42.485;5.40745;52.3223;	373.831	+
1	66696584	66696615	20.4287;19.0686;24.3757;20.9952;10.631;29.372;9.63785;1.90724;1.56448;9.98241;10.814;7.33785;13.5081;	179.623	+
1	66696811	66696837	10.5253;7.72421;26.1511;49.2327;67.8125;42.9751;94.8679;43.0856;63.8372;32.7421;51.6035;49.2384;94.5053;34.4042;36.7677;11.8674;17.0372;2.35234;15.3915;3.74741;37.1606;45.5783;53.3213;29.6364;	921.565	+
1	66697111	66697115	8.85247;28.6813;17.5415;4.92717;	60.0025	+
1	66697327	66697398	29.0045;22.939;0.935054;5.6493;9.56121;6.86511;19.0559;27.6276;11.7682;35.1492;0.0501461;3.06388;21.2577;41.9188;43.081;21.5468;34.0194;27.85;27.5648;0.372637;1.73297;35.4949;36.9304;15.8138;14.2903;1.40528;6.77477;4.44769;3.95476;	510.125	+
1	66697758	66697780	3.16982;10.4188;7.4259;3.26526;13.6922;4.46981;3.0731;30.4678;23.1708;20.8154;7.00796;4.04871;4.95041;5.93688;1.19501;	143.108	+
1	66698013	66698015	0.805304;1.17278;	1.97808	+
1	66698183	66698231	5.85556;9.16615;2.15944;1.00481;29.1213;62.0341;58.7645;2.06086;20.2087;27.7532;13.9123;32.5404;68.1677;22.9059;10.3815;13.8433;12.0574;21.1599;15.6398;1.55835;0.336183;21.3092;44.584;14.0349;	510.559	+
1	66698418	66698420	10.683;6.84151;	17.5246	+
1	66698463	66698477	2.38532;12.9161;5.82322;10.1002;13.7315;13.7649;12.1762;	70.8974	+
1	66698505	66698508	1.95604;20.5491;12.5816;	35.0867	+
1	66698608	66698610	3.00889;5.97984;	8.98874	+
1	66698735	66698738	0.171567;0.212979;8.12109;	8.50563	+
1	66698854	66698880	22.4429;40.0537;20.3761;5.04627;2.49014;	90.4091	+
1	66698901	66698902	5.40188;	5.40188	+
1	66698928	66698940	12.6671;6.78204;11.2634;16.3958;8.36037;1.00747;	56.4762	+
1	66718006	66718046	0.724926;4.07095;1.4356;2.22578;2.53658;8.00666;3.48136;0.112836;	22.5947	+
1	66718306	66718325	2.19642;5.17128;3.2739;	10.6416	+
1	66718468	66718479	10.1294;23.414;6.12792;10.1317;41.3146;56.7233;7.59657;1.70755;	157.145	+
1	66718588	66718630	13.6752;27.1269;6.19905;6.96145;0.694242;10.2733;16.5221;29.1517;12.3913;7.70374;2.97822;4.64283;12.3835;2.70803;1.09436;1.44106;1.75912;18.978;10.5948;	187.279	+
1	66718740	66718758	34.5927;16.6615;27.2176;66.2048;54.487;2.16213;19.6253;25.8038;4.9304;7.93387;4.84096;8.80101;22.8052;3.84261;14.5991;17.2206;	331.729	+
1	66718871	66718922	5.53666;9.30309;21.2243;5.86354;28.1062;20.0096;18.3124;38.0249;0.79728;10.2545;10.5938;16.7853;8.38653;10.5602;15.9294;7.76261;23.2873;31.6308;8.94697;8.95008;26.8819;5.00608;16.4211;12.3267;	360.901	+
1	66719157	66719163	6.02896;3.75697;1.6271;3.06296;4.9921;	19.4681	+
1	66719231	66719271	0.0557279;9.64599;0.291286;0.747927;0.701281;	11.4422	+
1	66719305	66719316	9.38218;11.6708;4.38524;23.8121;70.0431;38.3608;5.45932;2.87627;1.62215;1.68793;9.40331;	178.703	+
1	66724033	66724035	0.107031;0.319888;	0.426919	+
1	66724792	66724794	0.535287;0.0773421;	0.612629	+
1	66726034	66726037	2.67605;7.04906;0.578937;	10.304	+
1	66733467	66733468	1.87837;	1.87837	+
1	66739100	66739101	0.445348;	0.445348	+
1	66753318	66753325	2.12719;4.17698;0.132692;1.13738;0.791703;1.13738;	9.50332	+
1	66755468	66755470	2.32769;2.32554;	4.65324	+
1	67541999	67542002	7.61946;8.87201;24.0246;	40.516	+
1	67642945	67642949	24.6119;66.4725;3.0672;47.8686;	142.02	+
1	67688162	67688165	0.14836;1.49417;2.17626;	3.81879	+
1	69824612	69824618	3.06808;15.8232;11.8677;	30.7589	+
1	70118811	70118814	25.8551;27.626;17.8708;	71.3518	+
1	70730285	70730288	2.47043;6.40094;0.155765;	9.02714	+
1	70730466	70730473	8.75611;11.6298;0.999246;7.64785;16.8094;6.99065;	52.833	+
1	70731041	70731044	2.76929;7.69144;9.00409;	19.4648	+
1	70734271	70734273	4.26092;0.367119;	4.62804	+
1	70734330	70734332	7.8781;4.15747;	12.0356	+
1	71578747	71578773	3.06452;0.382961;0.509785;11.7547;8.70324;8.02325;8.17533;1.36415;3.35306;8.20507;5.56364;	59.0996	+
1	71579223	71579225	3.47576;9.91815;	13.3939	+
1	71579329	71579351	7.13294;7.02215;2.51347;2.02755;0.0364359;5.88881;39.4319;48.2114;19.1153;16.8927;10.8531;25.2961;21.1062;19.2098;15.85;4.54243;11.4078;7.48641;	264.024	+
1	72226238	72226286	103.36;102.432;69.7743;127.114;127.335;127.545;127.745;127.934;107.591;60.58;109.623;128.961;71.7656;41.7516;14.4707;124.554;129.377;129.429;129.471;96.1651;109.003;70.5714;22.0538;84.3499;16.2821;24.0169;	2383.26	+
1	72226348	72226362	92.6458;90.977;47.5023;20.6806;88.1055;86.4198;	426.331	+
1	72226398	72226401	0.0404413;73.133;45.461;	118.634	+
1	72236944	72236980	89.254;88.1605;91.2563;110.519;55.3149;12.8324;83.597;67.0087;110.285;31.2152;17.4815;	756.924	+
1	72237054	72237092	90.1709;88.8628;90.0435;109.228;109.184;89.8441;109.079;109.019;108.952;108.88;88.2801;89.0931;108.2;87.5925;86.6482;105.654;105.285;22.3724;	1706.39	+
1	72241628	72241644	0.819951;0.811272;1.00188;10.2244;6.38768;8.99012;0.10534;	28.3406	+
1	72244211	72244252	88.3699;87.2263;85.2481;108.437;108.375;108.3;87.6938;88.2112;86.7445;87.2742;106.283;106.061;39.351;65.6798;1.0061;28.4286;	1282.69	+
1	72244322	72244346	50.9153;27.8021;90.0341;53.1548;70.416;89.5224;89.3811;68.7861;69.4931;88.5719;88.3648;67.8127;27.8934;	882.148	+
1	72255006	72255038	79.1345;77.7368;33.3825;95.7249;95.5075;82.8114;67.2382;8.7036;62.4219;47.7836;71.8145;	722.259	+
1	72255116	72255151	38.5303;67.253;68.5387;87.5148;67.195;68.4007;87.5286;87.3278;66.9761;67.9886;87.0588;86.7337;66.4705;67.602;38.0451;37.9838;50.579;33.4237;	1175.15	+
1	72266574	72266581	0.943393;0.934517;3.17552;12.6076;10.68;3.30387;	31.6449	+
1	72301313	72301314	1.69195;	1.69195	+
1	72301354	72301355	1.92826;	1.92826	+
1	72302297	72302320	0.378556;16.0452;7.58932;3.92743;2.58571;0.574947;	31.1011	+
1	72548537	72548540	12.2553;12.2553;3.76711;	28.2776	+
1	72604707	72604709	7.09163;0.838925;	7.93056	+
1	72604762	72604767	5.97484;8.89774;6.95357;	21.8261	+
1	72633251	72633292	16.3251;48.4424;16.8845;2.91296;17.0084;33.683;44.5182;73.4226;6.96826;12.2322;2.64433;49.6003;27.4362;58.4669;58.6364;21.1329;27.5685;9.56869;1.18181;11.835;2.35743;11.1425;4.34985;3.67918;22.2641;11.8793;	596.141	+
1	72633339	72633355	4.1302;10.8196;4.30927;	19.2591	+
1	72633602	72633603	0.402877;	0.402877	+
1	72633627	72633628	4.36055;	4.36055	+
1	72633739	72633743	2.92937;4.31644;7.52219;1.21356;	15.9816	+
1	72634186	72634187	1.00358;	1.00358	+
1	72634236	72634267	0.160079;1.72528;2.09972;3.0299;7.03195;2.59753;2.84194;0.237903;7.06123;6.26615;4.22427;	37.276	+
1	72634302	72634315	2.56641;11.5156;5.47987;4.90762;2.74868;1.87749;6.76918;10.8252;	46.69	+
1	72634556	72634557	1.84703;	1.84703	+
1	72634944	72634998	6.12664;1.49902;10.1557;2.04492;4.4323;1.89975;5.70997;9.27929;4.96096;4.96895;18.5284;16.0167;23.2123;0.278835;7.19506;4.5559;0.870509;1.08691;0.89747;4.68383;7.05004;5.13211;1.46451;	142.05	+
1	72635368	72635370	0.211039;2.2327;	2.44374	+
1	72852334	72852339	7.25747;18.781;41.979;41.8035;3.04274;	112.864	+
1	73320325	73320332	9.89026;4.29264;9.17512;16.8582;29.2031;49.8255;13.4479;	132.693	+
1	74268031	74268038	1.93395;3.0679;23.8838;38.0262;16.1082;1.84734;0.402819;	85.2702	+
1	74351957	74351974	6.09494;1.46612;7.82714;3.74744;	19.1356	+
1	74352019	74352022	1.05576;4.32338;6.03621;	11.4154	+
1	74352050	74352065	0.947396;3.23752;0.196052;	4.38097	+
1	74352255	74352290	4.73069;5.93229;12.9129;28.9252;29.9416;4.88777;4.7273;7.78172;5.91443;	105.754	+
1	74352344	74352346	2.49225;4.63551;	7.12777	+
1	74352751	74352792	0.311875;3.95367;1.23235;10.8159;4.74578;4.98211;4.46954;6.14326;27.5801;11.0704;7.06866;9.05479;21.0663;0.107199;6.36251;21.1454;3.25377;2.85424;	146.218	+
1	74353051	74353053	4.6831;3.69173;	8.37483	+
1	74353109	74353130	10.5327;18.3706;23.4265;18.0644;33.9869;21.4855;10.72;	136.587	+
1	74353285	74353316	12.4217;11.4346;14.8402;12.6845;10.6463;37.5405;16.1816;6.33255;9.94417;20.3854;10.6154;14.3922;20.4251;6.24209;11.1673;5.00009;11.1853;60.011;17.0108;	308.461	+
1	74353387	74353390	2.29251;13.5793;4.27291;	20.1447	+
1	74353434	74353436	8.62544;6.4665;	15.0919	+
1	74353505	74353507	4.27917;7.0121;	11.2913	+
1	74353547	74353580	4.1395;11.1215;33.9337;27.9875;7.75428;2.91497;8.57885;29.9009;47.4514;7.43651;16.5371;6.41746;	204.174	+
1	74395875	74395877	2.66635;2.25493;	4.92128	+
1	74395961	74395972	6.95469;9.27318;2.75563;8.31377;5.96001;18.1382;3.8832;9.22571;	64.5044	+
1	74396002	74396004	13.754;8.44013;	22.1942	+
1	74396049	74396051	3.89776;10.2649;	14.1627	+
1	74396338	74396354	2.4557;6.96942;11.6863;8.71526;5.19971;	35.0263	+
1	74396506	74396549	7.16197;4.75002;17.4468;3.72847;7.75;6.52743;1.34473;1.7048;4.63022;42.1878;33.7307;10.7238;13.9636;6.38946;6.79857;26.2778;11.9422;15.4743;2.48961;1.7144;2.13921;	228.876	+
1	74396777	74396783	3.18782;4.85776;1.09018;3.57855;	12.7143	+
1	74396913	74396915	7.42201;4.55029;	11.9723	+
1	74529607	74529608	0.107585;	0.107585	+
1	74529657	74529660	3.88487;16.0771;2.23892;	22.2009	+
1	74529811	74529851	5.59242;16.6598;20.0026;11.8738;20.0527;7.85196;13.1811;21.3709;23.5431;42.2517;25.4019;7.4658;18.2464;8.92034;15.3809;3.80682;1.81955;2.36965;2.58973;19.5571;10.2338;	298.172	+
1	74530009	74530010	1.01699;	1.01699	+
1	74530301	74530323	0.25561;1.82235;2.51866;0.177861;3.8558;4.26001;5.35703;4.23826;	22.4856	+
1	74592371	74592388	0.684332;1.42412;6.59517;6.60852;6.76579;8.52152;1.53317;4.1093;5.12205;4.04397;	45.4079	+
1	74592441	74592443	0.873275;0.861057;	1.73433	+
1	74592647	74592650	2.56913;4.92462;5.84287;	13.3366	+
1	74592728	74592729	7.64255;	7.64255	+
1	74677277	74677279	0.0554265;0.0633578;	0.118784	+
1	74677592	74677614	3.16374;6.33654;9.79751;2.95016;8.0353;4.57256;	34.8558	+
1	74677738	74677742	13.7725;14.7055;3.19413;1.56328;	33.2354	+
1	74698259	74698260	3.41538;	3.41538	+
1	74698326	74698334	2.83258;29.7617;14.8014;6.44654;8.49529;2.55299;8.0498;7.55852;	80.4988	+
1	74698401	74698410	9.68604;11.0065;3.109;7.64933;27.0596;26.8038;6.29121;6.06411;6.05149;	103.721	+
1	74698443	74698444	0.937647;	0.937647	+
1	74698662	74698683	4.15166;7.58739;0.0902724;2.91589;16.4316;8.06188;4.17667;0.798119;4.35608;2.06692;	50.6365	+
1	74699171	74699207	0.27591;1.73325;9.70978;7.34972;3.73327;10.6529;4.18385;0.2534;	37.8921	+
1	74699525	74699551	0.0286912;4.31245;12.407;17.8149;16.8998;5.22153;4.48309;3.81169;1.04957;7.40912;37.3386;35.4864;24.3851;5.24129;4.089;6.05412;0.0225677;	186.055	+
1	74700566	74700567	7.35832;	7.35832	+
1	74700762	74700796	2.38689;10.0803;14.8596;9.49825;11.2503;28.2351;14.8802;2.2037;6.22513;15.5152;15.4132;3.00491;4.10959;2.18861;6.46063;17.4771;17.7728;11.2619;5.96718;4.06828;	202.859	+
1	74700907	74700910	9.33881;16.8837;1.07236;	27.2949	+
1	74700997	74700998	3.05058;	3.05058	+
1	74701282	74701283	1.64612;	1.64612	+
1	74855003	74855006	15.9012;15.9012;8.33659;	40.1391	+
1	74855038	74855040	1.04165;0.826864;	1.86852	+
1	74855066	74855068	4.0245;14.8833;	18.9078	+
1	74856190	74856206	3.70139;0.464317;35.6971;53.1626;51.8248;4.91207;7.0237;3.61624;7.86043;	168.263	+
1	74856290	74856315	0.30603;0.305187;2.42646;21.6825;47.5114;47.3726;10.0046;10.8731;0.54594;1.58644;6.07667;12.444;2.31883;	163.454	+
1	74856390	74856394	2.21824;6.63034;13.5713;10.3613;	32.7812	+
1	74856445	74856488	6.14718;5.68513;11.3114;0.539459;5.32784;0.123241;0.810892;16.1508;26.2439;4.74432;	77.0841	+
1	74856543	74856550	16.5342;27.0109;7.90668;3.26129;	54.7131	+
1	74856619	74856621	3.41041;3.35541;	6.76582	+
1	74856703	74856724	2.95494;4.19684;20.4446;0.557505;11.6047;0.425273;	40.1839	+
1	74856746	74856768	8.46602;38.4598;43.2573;7.61421;11.5116;	109.309	+
1	74856836	74856846	4.18216;2.9767;7.22288;15.4042;0.4219;0.227934;15.2336;22.1462;6.51531;	74.3308	+
1	74856916	74856919	5.73332;19.1011;14.3528;	39.1872	+
1	74857132	74857139	12.9265;3.36663;2.50148;2.90918;44.5991;39.5402;	105.843	+
1	74857164	74857182	4.18619;0.761747;14.6697;35.9779;5.11733;36.3105;17.5603;	114.584	+
1	74857212	74857213	0.529598;	0.529598	+
1	74857235	74857255	9.59019;83.2865;50.617;1.40393;32.8313;32.6847;6.9979;4.20523;1.95454;	223.571	+
1	74857453	74857457	1.80792;4.75877;4.52926;3.33109;	14.427	+
1	74860969	74860971	1.15224;0.275114;	1.42736	+
1	74861830	74861860	1.92057;10.9871;0.675286;0.361685;0.222782;0.519582;6.06621;7.62484;1.32225;1.33555;	31.0359	+
1	74862199	74862202	3.85836;17.9212;20.3627;	42.1423	+
1	74862310	74862318	3.65861;10.3224;17.2651;29.0764;27.3766;14.1406;2.16577;5.85145;	109.857	+
1	75146765	75146791	0.252946;0.292365;2.89956;7.77438;16.4725;32.9499;12.3655;10.2997;8.91344;21.6299;22.5902;10.9804;	147.421	+
1	75146959	75146985	11.5196;11.7187;10.0183;16.9607;16.9062;35.4215;14.7888;10.0016;5.36082;0.191113;	132.887	+
1	75147045	75147046	1.38221;	1.38221	+
1	75147185	75147186	2.77002;	2.77002	+
1	75147214	75147216	17.523;14.6022;	32.1252	+
1	75147271	75147272	1.97298;	1.97298	+
1	75147296	75147332	0.913086;2.63587;30.6579;6.71354;12.4675;1.18162;12.2905;13.1208;9.93712;	89.9179	+
1	75147395	75147397	28.0137;12.1861;	40.1998	+
1	75147433	75147449	6.80193;14.6391;16.8579;	38.2989	+
1	75147471	75147476	6.43299;3.37335;8.44369;	18.25	+
1	75147496	75147504	1.89126;4.69113;5.80854;	12.3909	+
1	75147582	75147585	10.1135;12.3064;1.91427;	24.3341	+
1	75147814	75147853	2.24147;3.30764;13.452;2.26279;4.13195;10.967;26.8818;13.9277;22.2699;34.5372;9.84772;7.91313;16.0059;9.86143;7.84656;20.2018;28.6094;8.57946;1.84492;0.563753;0.45529;1.16548;1.35522;10.4;10.2008;13.1734;15.6186;11.3266;	308.949	+
1	75148375	75148383	0.511365;3.42716;3.04788;4.12454;3.51502;5.17868;4.7816;0.600607;	25.1868	+
1	75151319	75151321	7.02138;7.02118;	14.0426	+
1	75152094	75152107	12.2693;0.810388;21.4257;25.6275;21.7318;3.75224;3.7356;8.97854;7.43091;3.62915;11.7044;	121.095	+
1	75152145	75152171	1.56029;19.2222;24.6542;19.4996;2.23978;2.24592;6.79718;6.50808;2.98929;10.6766;	96.393	+
1	75152209	75152219	6.03526;0.179321;7.60356;1.35353;	15.1717	+
1	75214491	75214493	3.35156;5.86586;	9.21742	+
1	75241171	75241197	6.28124;7.06063;0.465573;20.1734;20.1734;20.1734;20.1734;20.1734;10.2272;8.17277;18.5919;20.173;13.176;	185.015	+
1	75243466	75243467	0.514212;	0.514212	+
1	75243513	75243520	1.85223;8.56462;4.71068;24.2535;24.4834;5.00113;1.30782;	70.1734	+
1	75243926	75243927	0.0140305;	0.0140305	+
1	75243971	75243973	2.25782;5.49756;	7.75538	+
1	75244005	75244022	8.31098;8.15876;6.14259;13.1737;14.2269;4.04923;6.87384;	60.936	+
1	75244288	75244290	4.0366;8.68332;	12.7199	+
1	75244314	75244332	4.59765;1.18979;9.37;1.64463;	16.8021	+
1	75244372	75244397	3.70662;1.78813;2.99938;7.2731;2.5163;0.788345;	19.0719	+
1	75244469	75244486	8.28605;21.6161;6.6691;5.23504;7.45256;1.00873;5.10883;0.167405;	55.5438	+
1	75244687	75244691	1.73907;11.8908;3.35321;1.4064;	18.3895	+
1	75244880	75244965	6.72222;38.9244;23.7825;2.67729;1.77645;4.1188;24.2216;31.6487;2.94218;14.0836;5.21703;10.2821;13.123;19.4522;25.8169;23.6451;15.3606;9.03881;11.0592;21.659;22.5799;0.3308;8.32979;6.52817;22.2263;2.58567;8.33908;29.6529;24.293;13.2714;0.148768;4.36033;1.2476;3.09828;1.78283;3.15494;	457.481	+
1	75245168	75245170	8.81076;47.4377;	56.2484	+
1	75245197	75245233	12.3011;10.3005;55.1944;17.6485;19.451;19.5081;15.4746;3.69844;3.46788;23.3226;27.8642;1.12848;11.4905;	220.85	+
1	75245282	75245286	26.1603;4.30631;3.59915;7.47994;	41.5457	+
1	75245322	75245335	4.66791;5.6412;33.0581;37.8661;21.3413;36.2336;16.2773;12.5663;13.4912;2.77189;	183.915	+
1	75245516	75245550	10.195;11.0449;5.50558;7.05437;18.1122;9.06596;2.40545;6.89415;20.3205;8.19572;18.6501;24.9857;9.16602;0.91547;	152.511	+
1	75449727	75449729	4.77427;3.5868;	8.36106	+
1	75473728	75473730	0.839137;1.84763;	2.68677	+
1	75473856	75473858	2.48247;3.95086;	6.43333	+
1	75473913	75473987	3.88405;18.5046;36.0389;3.44368;11.3486;21.9324;25.3504;33.2041;76.6393;43.63;32.1722;4.68824;23.5688;40.9909;6.13649;11.6811;45.2162;8.72257;3.46491;0.479458;21.3975;89.5613;50.4962;4.06217;	616.614	+
1	75474121	75474126	2.03718;1.91567;1.82119;4.44097;15.8578;	26.0728	+
1	75474223	75474233	8.89885;10.3031;18.679;2.12954;1.89502;0.189929;0.0669917;	42.1624	+
1	75481896	75481910	0.037212;6.98812;13.0521;0.0230484;6.37917;14.4085;	40.8881	+
1	75485294	75485297	1.58371;2.78978;1.5605;	5.934	+
1	75485459	75485462	30.2131;51.0855;9.73741;	91.036	+
1	75485542	75485544	0.0113599;5.553;	5.56436	+
1	75536293	75536314	3.1445;10.703;8.07172;11.4445;8.38581;17.4225;5.4512;7.82291;2.11009;0.0956163;4.50468;0.0956163;1.06252;0.731144;	81.0458	+
1	75536484	75536498	7.86681;6.51773;0.63415;1.17321;	16.1919	+
1	75559328	75559330	2.48317;0.402787;	2.88596	+
1	75560733	75560746	14.1863;15.2703;19.4849;	48.9415	+
1	75560905	75560906	0.977642;	0.977642	+
1	75562862	75562864	4.65297;2.81194;	7.46491	+
1	75563670	75563747	6.63428;13.9775;10.9092;5.95186;6.85126;7.10384;18.4809;8.32586;26.0914;12.8467;5.1554;20.844;11.9987;4.45061;7.3155;9.93303;0.642075;10.3421;16.1482;2.90941;10.9427;29.8092;12.7702;2.76027;6.49259;29.9339;37.9954;2.9055;4.89406;35.3385;15.8009;15.6199;8.33393;2.99176;3.08394;2.03771;2.67956;8.52894;6.34904;0.623441;2.28544;	449.089	+
1	75564243	75564249	10.2377;5.75125;6.40346;1.97821;0.790549;0.71355;	25.8747	+
1	75564588	75564590	4.50484;4.53469;	9.03953	+
1	75698082	75698088	6.99329;62.2153;12.5338;45.6066;18.7886;11.2724;	157.41	+
1	75713479	75713497	5.18066;4.97983;4.70928;4.70928;2.0336;	21.6126	+
1	76120262	76120267	57.5983;68.7732;68.8891;31.7657;1.27385;	228.3	+
1	78297954	78297971	11.0006;9.72191;5.98085;7.32777;5.92325;7.05416;2.67182;0.532498;4.47363;5.74389;	60.4303	+
1	78298178	78298225	6.93932;5.37576;5.53023;11.1602;7.63881;12.9493;23.6424;1.44603;5.12373;5.23373;15.7236;14.6818;9.3616;13.0918;7.28836;12.4868;3.75425;1.37994;	162.808	+
1	78417535	78417542	3.24651;8.66722;2.41955;2.77574;2.39553;1.63941;	21.144	+
1	78417771	78417772	3.67834;	3.67834	+
1	78418083	78418113	2.14835;0.50832;1.4191;0.192645;1.11136;	5.37977	+
1	78418299	78418300	1.05901;	1.05901	+
1	78418322	78418349	0.336539;2.50041;7.02357;15.8274;8.68224;4.49386;1.21205;	40.0761	+
1	78418513	78418514	0.640836;	0.640836	+
1	78418880	78418883	0.950768;6.2271;6.89568;	14.0736	+
1	78419205	78419206	3.24641;	3.24641	+
1	78419668	78419669	3.30288;	3.30288	+
1	78507746	78507775	5.95023;12.9217;7.30678;3.7379;7.99292;17.4176;13.3401;42.1987;18.1598;17.9665;15.3967;11.2258;9.13909;15.9219;4.2325;	202.908	+
1	78658133	78658150	1.41863;3.47676;7.1046;11.0284;12.9944;8.4155;5.6367;3.49719;10.9923;23.4633;21.9834;	110.011	+
1	78658190	78658191	1.4993;	1.4993	+
1	78658240	78658260	4.12459;3.34061;2.60032;	10.0655	+
1	78658374	78658392	1.87525;6.83908;0.394947;0.660526;1.01067;4.32471;15.4765;	30.5816	+
1	78658471	78658472	0.231871;	0.231871	+
1	78659020	78659066	17.7242;9.46976;3.09447;11.656;2.83681;2.73776;22.0043;22.5544;20.6193;24.762;10.2756;14.2696;3.2973;8.72556;5.65401;5.66753;20.6896;2.58604;0.398444;	209.023	+
1	78660748	78660770	1.84142;2.07049;0.945557;0.641292;	5.49876	+
1	78660897	78660903	6.00007;4.97111;6.07454;6.07454;1.63655;1.03616;	25.793	+
1	78661119	78661124	0.0239444;3.61883;3.61895;3.61892;3.61895;	14.4996	+
1	78661536	78661551	0.865453;8.03593;1.98869;0.453096;	11.3432	+
1	78661595	78661596	0.335286;	0.335286	+
1	78661678	78661705	2.11193;3.30411;14.1229;41.5579;28.1354;12.5969;2.70457;3.14234;1.18312;7.14349;5.17273;3.4751;	124.651	+
1	78662075	78662078	1.25406;2.11913;1.23328;	4.60647	+
1	78662120	78662123	4.31908;4.31788;4.31751;	12.9545	+
1	78662196	78662198	8.96921;10.8097;	19.7789	+
1	78662390	78662396	4.05747;4.99949;7.43933;2.17079;	18.6671	+
1	78662709	78662711	0.312744;0.328962;	0.641706	+
1	78663669	78663673	7.47041;9.18124;8.84857;1.80458;	27.3048	+
1	78666842	78666843	5.58637;	5.58637	+
1	78666957	78666959	4.58116;15.7766;	20.3578	+
1	78667003	78667005	3.60529;3.61548;	7.22077	+
1	78667041	78667071	8.82136;65.6946;74.1508;70.317;61.5887;7.67706;8.28074;3.87193;59.7561;78.0234;27.9147;50.8569;83.8188;29.9943;9.50264;8.03386;65.0463;37.8809;8.814;19.1666;19.1764;29.5844;41.6905;24.1671;	893.829	+
1	78667101	78667102	0.731261;	0.731261	+
1	78667262	78667290	6.10998;0.339577;0.677586;9.22563;6.1619;9.33486;37.8724;81.3139;87.7292;19.3741;13.1682;48.1198;46.557;67.4661;62.9805;73.4171;54.9305;18.6456;13.2281;8.9646;	665.617	+
1	78668016	78668058	19.7438;37.0023;35.2215;13.4678;41.2879;31.0191;7.99305;26.6463;12.3083;15.9587;8.08933;26.4279;40.6784;10.6461;1.03781;4.01154;6.25652;22.0568;4.13472;6.1165;17.455;36.2987;10.5281;	434.386	+
1	78668129	78668135	6.68603;0.0250853;6.69509;17.0745;8.34919;	38.8299	+
1	78668165	78668166	12.2613;	12.2613	+
1	78668684	78668686	9.18466;8.94343;	18.1281	+
1	78668802	78668809	1.52906;15.028;14.7949;0.218463;	31.5705	+
1	78668848	78668883	46.5356;23.7163;32.4047;133.846;57.0352;43.1786;17.8908;29.1261;23.0362;12.4924;91.3;182.261;93.4648;16.0782;0.171756;18.0165;8.81812;35.9713;60.4866;37.2465;118.613;54.7563;10.9939;1.04425;16.1782;	1164.66	+
1	78668957	78668968	1.09932;1.87532;43.279;26.0333;22.4419;38.1872;	132.916	+
1	78669015	78669035	17.9356;34.7071;1.48049;22.1531;21.5318;31.219;1.61012;29.2971;23.7331;4.45845;20.05;7.86739;	216.043	+
1	78669273	78669277	1.54923;11.6304;11.906;6.9239;	32.0096	+
1	78669301	78669323	0.704247;0.777245;9.49182;11.0644;5.9693;0.459931;	28.4669	+
1	78669363	78669364	2.46498;	2.46498	+
1	78669452	78669457	7.08564;29.9784;27.9371;6.30432;3.10528;	74.4107	+
1	78669525	78669569	3.59579;9.53958;2.4418;13.8468;0.599513;9.23215;0.320088;0.624601;16.8043;	57.0046	+
1	78669602	78669621	4.22347;2.05928;55.1353;91.3468;86.897;86.1408;5.04674;22.2108;14.5191;21.0806;48.09;56.1555;41.9656;45.6231;58.7929;0.0686634;	639.356	+
1	78669772	78669795	7.6493;22.5086;0.527088;26.4496;37.7353;66.9386;43.9505;13.7017;	219.461	+
1	78669874	78669881	2.72876;5.54876;40.3979;55.4711;16.5711;13.2291;17.8778;	151.825	+
1	78670323	78670340	1.60268;2.89195;1.60371;5.83949;8.71894;23.6897;21.6609;21.3825;15.9375;	103.327	+
1	78670419	78670429	1.69464;1.30714;2.05895;0.0418805;	5.10261	+
1	78670462	78670478	3.82707;1.69081;5.06844;23.0901;32.406;17.0642;	83.1465	+
1	78670636	78670640	4.12504;18.174;13.2573;0.0765229;	35.6328	+
1	78670901	78670904	2.33012;28.4289;7.39609;	38.1551	+
1	78670935	78670956	40.6138;71.2215;128.821;49.8359;0.926679;16.7118;8.71758;22.7654;38.6519;38.592;17.1079;	433.966	+
1	78671001	78671004	18.3644;39.8975;11.786;	70.0479	+
1	78671058	78671059	4.89668;	4.89668	+
1	78671099	78671106	56.6649;48.2419;14.2997;	119.207	+
1	78671140	78671185	0.391738;7.10632;31.0009;25.3989;11.6537;48.3803;54.6461;20.4684;2.59372;0.953665;	202.594	+
1	78671319	78671365	6.99082;16.2759;0.10963;8.72193;37.736;65.3094;58.612;7.95788;4.14424;20.9724;94.8964;62.4576;7.40011;21.6078;21.6816;	434.874	+
1	78671385	78671386	3.31927;	3.31927	+
1	78671407	78671408	0.394623;	0.394623	+
1	78671554	78671558	10.9963;10.6104;10.6546;10.2247;	42.4859	+
1	78671671	78671681	2.58417;2.34117;10.753;3.78027;0.557349;	20.016	+
1	78674472	78674475	15.862;7.27861;3.79821;	26.9388	+
1	78674518	78674522	4.22784;6.31131;6.4983;2.45466;	19.4921	+
1	78675621	78675658	0.340908;8.08906;10.7948;8.88425;3.386;0.666004;0.47537;4.52575;5.48194;0.882381;12.6673;9.97113;5.4375;9.29949;12.0379;9.26569;2.58326;	104.789	+
1	78675800	78675824	1.2181;2.59049;25.9116;20.2024;7.80902;0.751472;10.8048;3.08234;9.10046;9.29225;	90.7629	+
1	78677529	78677532	3.0273;7.99277;7.22941;	18.2495	+
1	78677641	78677645	4.37081;2.29786;2.17451;2.72016;	11.5633	+
1	78679476	78679478	2.06658;3.10916;	5.17575	+
1	78679679	78679691	0.543962;0.533621;7.05892;10.2398;12.3667;17.6864;5.0878;9.36242;0.654728;	63.5344	+
1	78679836	78679877	0.839081;6.12027;16.0703;20.7471;19.357;6.9094;7.67696;5.83953;5.96776;9.75018;3.00934;5.41953;8.6525;8.62452;5.2026;5.25476;6.66472;	142.105	+
1	78680093	78680094	1.39071;	1.39071	+
1	78680115	78680119	15.0232;16.255;16.3195;29.6273;	77.2249	+
1	78680186	78680187	1.5536;	1.5536	+
1	78680209	78680212	4.95485;5.26538;3.84661;	14.0668	+
1	78680491	78680523	2.41915;11.316;23.103;33.7569;73.0936;52.3201;46.0392;17.0871;10.3755;6.67791;21.6472;13.8061;66.8702;22.9378;86.8913;27.2143;64.4382;55.7291;47.6861;15.3245;4.31139;25.7749;26.9517;3.09254;	758.864	+
1	78680624	78680625	2.21354;	2.21354	+
1	78680773	78680775	8.12091;14.1858;	22.3067	+
1	78680835	78680837	3.31698;1.55968;	4.87666	+
1	78680917	78680920	2.73408;10.5918;13.3842;	26.71	+
1	78682225	78682253	2.57502;1.4494;9.29007;4.07863;1.27798;2.03568;10.1814;8.11266;	39.0009	+
1	78684165	78684179	8.37766;1.34844;3.30427;2.65892;1.22331;1.2184;1.36355;8.93816;18.0568;	46.4895	+
1	78689632	78689634	3.30151;1.57936;	4.88087	+
1	78690567	78690603	2.78769;4.86981;4.6201;0.663349;3.82115;6.46916;9.97828;14.4759;12.0902;0.710676;0.993386;8.15029;6.98051;9.05762;12.0205;6.169;16.1293;11.3553;4.84324;5.05122;15.5379;15.3701;	172.145	+
1	78694431	78694433	0.839766;0.720801;	1.56057	+
1	78701025	78701035	2.11717;6.04121;8.35725;5.77526;10.456;12.647;8.6501;10.5925;13.0275;11.7086;	89.3725	+
1	78706416	78706423	5.23894;20.2136;21.0351;29.2101;18.7612;14.3636;3.23051;	112.053	+
1	78706536	78706549	4.93946;2.65978;16.6941;	24.2933	+
1	78706571	78706591	23.1202;34.5306;7.26085;2.67194;0.652798;12.6489;5.9218;	86.807	+
1	78706761	78706809	8.15083;13.6245;2.93371;3.59863;12.7857;11.5946;37.6643;1.77211;33.7153;32.481;128.131;102.632;72.2042;82.29;78.3156;95.7771;69.8915;68.1063;45.4232;22.4181;20.0537;2.77563;	946.34	+
1	78707194	78707198	10.2461;17.6756;9.46355;12.4175;	49.8028	+
1	78709774	78709780	0.318149;1.95013;1.34326;1.2993;1.03097;0.474693;	6.41651	+
1	79781343	79781367	0.300874;5.33903;1.75485;8.68025;8.7322;10.3106;7.12641;10.9657;4.62877;	57.8386	+
1	80429388	80429390	20.4632;13.7381;	34.2013	+
1	81102356	81102357	5.86057;	5.86057	+
1	81337050	81337052	1.74626;4.59685;	6.34312	+
1	81337076	81337079	0.455696;3.48173;3.24708;	7.18451	+
1	81337112	81337115	1.09498;1.60251;0.237733;	2.93522	+
1	81337863	81337866	4.55704;2.97439;1.26628;	8.79771	+
1	81338176	81338177	3.66884;	3.66884	+
1	81339188	81339211	1.92972;4.82891;1.65396;5.27577;0.202874;	13.8912	+
1	81339336	81339338	5.73552;7.52832;	13.2638	+
1	81341100	81341138	4.99279;23.6892;6.99288;4.26153;13.3629;21.7001;13.8446;9.53931;25.0817;0.817751;5.62279;17.4081;9.11969;	156.433	+
1	81341215	81341241	1.66594;12.7873;16.4955;61.5831;32.5083;20.1216;13.9058;14.7098;6.44558;19.7977;9.40539;0.447947;	209.874	+
1	81341469	81341470	3.64268;	3.64268	+
1	81341509	81341522	6.43976;14.3363;5.4791;4.34693;2.40693;1.78966;2.43539;6.51277;7.94413;2.43249;3.96574;	58.0893	+
1	81341598	81341599	9.19142;	9.19142	+
1	81341701	81341727	1.9146;3.31606;0.955651;1.75147;10.5106;25.1303;10.7243;23.17;21.4643;44.3123;40.2674;22.9513;16.1332;3.93964;7.41213;7.3682;26.4659;2.8688;	270.656	+
1	81611461	81611475	65.3604;56.1493;33.2898;12.8558;10.6838;10.746;11.378;4.48123;7.27586;8.20442;6.52402;16.6254;10.7193;13.4749;	267.768	+
1	81611525	81611534	3.35097;2.71729;2.80979;3.04232;0.264353;	12.1847	+
1	82131752	82131754	5.37176;6.93146;	12.3032	+
1	82406109	82406110	0.579902;	0.579902	+
1	82445120	82445144	1.68797;23.7287;11.416;4.19013;5.34738;11.3485;5.29517;13.9205;21.1158;24.2397;0.183927;7.49806;10.7742;3.57122;2.07934;4.36878;	150.765	+
1	82720295	82720308	8.40079;7.29287;6.38589;2.179;4.58446;6.63196;10.452;	45.927	+
1	82720875	82720878	10.2445;42.2328;20.2922;	72.7695	+
1	82721096	82721097	1.56979;	1.56979	+
1	82742028	82742029	1.47245;	1.47245	+
1	82742054	82742055	0.439402;	0.439402	+
1	82743057	82743059	1.11396;0.756034;	1.86999	+
1	82751665	82751676	8.97189;3.02725;15.2828;18.6342;33.2857;12.3418;14.4772;12.6261;11.2035;	129.85	+
1	82751926	82751946	15.4973;20.8484;31.4446;34.9483;18.8167;14.6668;43.0404;30.7589;45.0134;38.7317;59.7188;110.897;96.5505;71.9063;67.6347;7.30481;17.6559;31.4488;	756.884	+
1	82751983	82751986	0.010689;0.238685;0.413104;	0.662478	+
1	82752137	82752149	0.339757;0.426863;0.82068;	1.5873	+
1	82752263	82752309	18.6253;1.54872;21.1037;12.3008;3.17054;4.79003;10.6321;23.7092;19.732;3.25767;2.17929;5.846;6.86088;29.6213;21.2068;19.3019;	203.886	+
1	82860916	82860917	0.853509;	0.853509	+
1	82880882	82880884	4.99343;6.19399;	11.1874	+
1	82891575	82891577	4.65447;2.80999;	7.46446	+
1	82892886	82892898	1.86459;1.26344;0.627183;1.31539;1.3775;	6.44811	+
1	82892919	82892937	0.0638395;1.32007;2.73238;2.73072;0.200328;0.58076;	7.62809	+
1	82892966	82892968	5.14258;5.1802;	10.3228	+
1	82893465	82893512	4.11837;16.2917;19.7863;3.31664;0.956265;3.21588;2.57316;12.7343;7.35928;10.0441;5.91306;6.93024;17.6278;13.5385;7.32946;11.4104;17.7374;48.6222;25.7768;8.35819;5.053;6.56907;13.3605;11.3395;7.43888;23.5209;6.11548;6.03533;9.12744;40.5104;20.7437;4.6025;4.6317;10.2932;23.7627;8.28249;1.89438;4.79611;	451.717	+
1	82894532	82894536	10.805;7.27654;5.16848;2.56973;	25.8197	+
1	82895051	82895054	1.83952;2.24418;3.31947;	7.40317	+
1	82895103	82895131	5.16952;6.50254;2.83844;0.0128387;	14.5233	+
1	82895324	82895369	7.0166;3.70444;10.254;24.4796;11.914;6.64763;7.10588;10.6575;9.13217;12.4982;16.3519;12.9002;3.71878;12.2249;14.122;10.9394;0.909598;0.535838;	175.113	+
1	82895415	82895416	0.0133826;	0.0133826	+
1	82895680	82895705	1.5411;1.95874;9.96783;8.13397;11.5345;32.3855;39.3123;28.5611;3.64393;5.97046;15.6913;22.2275;16.0748;10.9447;5.05828;0.1616;0.696625;2.85948;	216.724	+
1	82895785	82895789	3.77931;4.11292;0.124863;	8.01709	+
1	82895811	82895812	7.8628;	7.8628	+
1	82895861	82895862	1.70195;	1.70195	+
1	82896210	82896212	2.12306;2.60977;	4.73283	+
1	82896277	82896286	3.82676;9.22989;7.32764;18.6638;12.1496;	51.1976	+
1	82896433	82896458	0.0140047;3.24007;6.52642;3.78634;3.59599;6.77173;6.02588;4.51233;	34.4728	+
1	82896531	82896534	1.96121;1.27881;0.241865;	3.48189	+
1	82896690	82896709	0.900383;0.901164;1.84508;2.22711;3.90406;	9.7778	+
1	82897038	82897040	1.11201;1.02539;	2.1374	+
1	82897145	82897178	11.6985;3.23602;3.23602;8.5726;1.07508;7.45001;20.5008;9.18072;1.76793;7.08608;7.46777;0.510294;	81.7818	+
1	82897200	82897209	1.02997;3.12796;1.79656;	5.95449	+
1	82897264	82897265	1.04427;	1.04427	+
1	82897292	82897294	9.20182;10.8706;	20.0724	+
1	82897494	82897504	3.54517;11.6565;32.1452;22.0545;32.1238;94.4028;94.4844;77.5816;24.7677;12.3395;	405.101	+
1	82897684	82897685	2.9994;	2.9994	+
1	82897796	82897818	10.5333;17.7758;0.508276;2.65578;3.2165;5.87148;4.11672;1.92503;1.02061;	47.6235	+
1	82898028	82898032	0.203313;0.412017;1.8974;	2.51273	+
1	82898274	82898288	2.53106;1.64862;3.60251;	7.78219	+
1	82898340	82898365	6.2616;21.4161;6.90399;5.90609;22.6184;57.1215;11.1037;6.08581;8.02147;27.5663;21.5509;19.4845;26.5287;17.6679;14.1302;28.2081;42.0766;6.79598;6.6947;15.0433;21.5208;22.7004;	415.407	+
1	82898472	82898476	9.62343;4.93153;30.3592;1.36897;	46.2831	+
1	82898573	82898583	12.8636;5.56712;10.4563;17.276;18.6152;5.59106;	70.3693	+
1	82898749	82898772	0.133494;0.79377;1.43726;12.4952;4.49946;7.15317;	26.5123	+
1	82898923	82898944	0.0770141;9.72001;1.1181;	10.9151	+
1	82899440	82899468	13.9952;24.5505;2.02717;2.03665;9.08185;7.011;	58.7023	+
1	82899569	82899570	1.14509;	1.14509	+
1	82899605	82899613	3.3649;11.4055;10.258;	25.0284	+
1	82899717	82899751	6.43108;7.72821;34.9787;6.93281;0.473739;2.58458;5.00613;7.65625;3.87634;6.22244;6.62184;7.28924;15.9622;3.9299;	115.693	+
1	82899778	82899789	1.87221;9.59237;14.6923;3.30723;	29.4641	+
1	82899828	82899830	1.70845;2.14142;	3.84987	+
1	82899853	82899869	9.38424;5.86898;2.08505;15.483;	32.8212	+
1	82900523	82900531	9.52655;24.9292;13.1547;27.4797;21.9052;17.6528;15.9836;27.7617;	158.394	+
1	82900598	82900627	1.73453;3.89729;13.1414;30.9354;61.7296;43.2365;17.9073;6.16214;28.4871;16.2284;6.16142;37.0436;21.6213;5.09503;7.96388;3.92557;6.57213;	311.842	+
1	82907330	82907333	0.989245;3.04207;0.677796;	4.70911	+
1	83316184	83316191	0.997395;2.87012;0.997395;0.0172147;	4.88213	+
1	83447403	83447405	3.24017;5.36363;	8.6038	+
1	84517247	84517250	2.02605;59.7082;59.4529;	121.187	+
1	84945371	84945373	15.7786;7.76162;	23.5402	+
1	85083063	85083082	0.769146;2.02517;0.832794;	3.62711	+
1	85085111	85085120	3.3617;7.21327;16.0426;10.8515;11.4961;0.0814701;	49.0466	+
1	85089525	85089527	2.93592;3.80821;	6.74413	+
1	85089578	85089579	0.196003;	0.196003	+
1	85091075	85091076	1.66973;	1.66973	+
1	85091154	85091156	1.28755;1.16391;	2.45146	+
1	85304569	85304594	6.09625;29.8111;40.4956;19.7902;9.39827;11.4896;19.6616;36.0074;25.1047;5.1665;7.27996;6.00082;15.7697;1.81709;	233.889	+
1	85478959	85478983	3.42509;29.502;31.6374;19.04;8.51309;8.53791;20.7374;30.9364;17.8361;2.07653;7.20252;	179.445	+
1	85479106	85479139	10.8839;3.75592;28.4949;6.4931;12.8078;10.6604;4.20884;20.7231;12.7759;2.15659;12.4765;15.7994;32.2082;19.9056;19.4349;7.23719;11.3062;40.3217;10.2124;3.8127;7.49155;14.0502;	307.217	+
1	85479176	85479191	13.9177;19.3921;36.6851;19.4722;18.5854;18.5095;0.933779;5.3749;19.8211;37.2369;33.7139;4.02797;5.56601;	233.236	+
1	85479445	85479457	14.3626;17.6539;8.03295;28.7845;83.42;38.1711;13.3522;13.0925;3.01967;0.80076;3.82161;	224.512	+
1	85479488	85479498	0.125542;17.3107;8.23803;4.23339;18.9244;20.4562;3.62018;12.0394;10.5653;	95.5132	+
1	85560335	85560337	6.1458;7.61581;	13.7616	+
1	85833094	85833098	2.37959;0.948962;0.693958;	4.02251	+
1	85833409	85833411	2.32561;1.90381;	4.22942	+
1	85833562	85833564	4.65547;6.12285;	10.7783	+
1	85834125	85834126	0.155463;	0.155463	+
1	85834946	85834948	0.789549;3.04991;	3.83946	+
1	85849352	85849381	5.72384;18.876;29.3369;16.9869;27.3271;22.1512;13.5088;10.0841;11.7872;14.1948;8.38561;0.03948;8.37697;5.45742;3.41164;8.50421;2.10726;3.85328;4.24186;5.4818;	219.836	+
1	85849780	85849782	6.47548;9.18154;	15.657	+
1	85849858	85849878	10.8431;19.6216;15.9743;7.62584;6.99484;12.1193;56.7808;38.3556;3.148;9.24179;8.76401;15.0056;	204.475	+
1	85849925	85849927	10.4953;1.66414;	12.1594	+
1	85849949	85849954	8.55312;36.8504;25.9885;4.36002;	75.752	+
1	85849980	85850010	3.04331;45.4955;40.0007;1.62699;8.77786;14.3291;18.4098;47.7443;11.3845;2.127;13.63;11.5426;	218.112	+
1	85850331	85850375	0.225179;30.4504;38.2532;3.59679;32.8769;60.7607;45.0457;44.9643;40.3464;50.8536;42.3127;98.3688;40.3108;8.72751;7.73449;3.30088;6.32462;6.49051;18.7325;14.6327;14.8903;14.8678;35.8852;1.13297;39.1018;38.932;46.2828;49.3628;46.2448;78.2258;101.618;23.9017;	1084.75	+
1	85850575	85850579	0.718533;6.09328;11.2255;5.02808;	23.0654	+
1	85850600	85850610	7.58179;19.1237;14.7178;6.73739;16.8695;15.2493;10.7582;6.71373;25.0163;15.9095;	138.677	+
1	85850667	85850670	2.35326;14.9652;12.3318;	29.6503	+
1	85850723	85850729	1.29033;0.487831;2.79088;4.13868;	8.70773	+
1	85850767	85850769	12.592;5.23871;	17.8307	+
1	85850913	85850940	0.968383;3.62346;17.3549;29.6792;35.9369;37.7861;13.0521;9.11861;15.095;55.3876;34.9151;77.4596;51.699;7.14091;5.67564;	394.892	+
1	85850989	85850991	2.96452;10.8093;	13.7738	+
1	85851082	85851085	3.32699;4.13724;3.96482;	11.4291	+
1	85851143	85851147	4.82186;13.5731;7.87667;2.963;	29.2346	+
1	85851343	85851344	6.24412;	6.24412	+
1	85851425	85851426	0.0344142;	0.0344142	+
1	85851518	85851521	6.45805;3.27901;0.271248;	10.0083	+
1	85907673	85907755	1.45536;18.0628;11.4579;33.7932;35.1366;12.6705;8.5134;34.9813;47.3179;19.3682;11.8853;1.88217;2.58768;17.7523;33.6094;7.36812;0.0796246;3.33975;23.2183;15.8463;4.66798;11.8705;71.3758;39.4884;5.54258;3.33436;19.1255;24.8578;16.4524;9.40685;	546.448	+
1	85907887	85907891	0.366773;1.52567;1.45404;1.12314;	4.46963	+
1	85908037	85908058	7.00219;5.02404;12.0979;19.0909;14.1537;5.47063;4.34185;10.6193;36.4925;3.31831;3.46484;1.04307;6.9922;19.3957;13.1293;11.7704;	173.407	+
1	85908186	85908189	2.72601;7.3627;0.62988;	10.7186	+
1	85908284	85908287	26.3076;48.1043;24.0942;	98.506	+
1	85908346	85908347	8.15101;	8.15101	+
1	85908494	85908526	5.71929;2.21459;2.14362;8.01328;23.7005;44.4693;16.4727;6.25722;15.307;12.3456;0.846472;5.47553;	142.965	+
1	85908561	85908575	1.71955;38.547;55.3139;7.92986;3.19702;19.428;9.3384;6.2003;	141.674	+
1	85908622	85908634	3.53678;8.76745;20.703;5.91194;7.01728;9.5381;16.0067;17.8628;2.91011;0.452561;0.374382;	93.0811	+
1	86052122	86052128	13.7828;17.5179;22.5469;27.6224;17.4948;20.5229;	119.488	+
1	86219143	86219144	0.310944;	0.310944	+
1	86220938	86220942	7.54798;23.1599;8.06303;5.23713;	44.0081	+
1	86220991	86221010	4.91742;23.3738;12.9855;1.59499;	42.8717	+
1	86221033	86221072	3.25538;0.787378;35.1555;79.7805;10.2271;7.7348;11.5126;	148.453	+
1	86221173	86221212	1.98814;4.82077;2.55983;26.2657;6.71387;10.6113;48.329;65.0339;9.8378;7.01665;16.6781;30.4455;24.2977;57.9541;30.2357;7.55444;15.9189;14.7065;5.16332;20.1026;29.1835;43.3361;47.6011;7.87643;5.35684;	539.588	+
1	86337963	86337992	4.56948;26.2657;7.07643;16.062;2.02834;1.50555;2.54074;2.74489;3.03375;4.79119;16.3616;23.5962;23.7895;15.4245;21.6173;13.1709;3.52836;3.25631;3.63699;3.00461;0.484022;0.995967;2.43307;2.96062;2.70712;	207.585	+
1	86445013	86445020	2.61345;7.47235;13.5092;27.1548;35.5015;47.2588;31.7778;	165.288	+
1	86527577	86527580	3.2145;2.86154;2.21637;	8.29241	+
1	86530035	86530085	11.0575;5.33447;47.6672;103.322;60.9728;4.45014;28.4433;9.21713;48.9688;31.7961;35.6888;112.149;112.329;112.494;112.644;64.8789;31.612;63.0293;56.7072;44.7716;86.9919;	1184.53	+
1	86530299	86530312	6.6995;75.6405;109.275;13.5441;39.4444;32.6352;17.3988;	294.638	+
1	86530335	86530336	4.88189;	4.88189	+
1	86530366	86530383	9.27366;75.1354;69.7253;46.974;39.6125;35.6639;48.8839;50.7334;5.9569;	381.959	+
1	86530490	86530517	23.2316;25.5796;49.598;112.414;103.823;154.31;279.52;145.774;54.2403;25.7987;297.925;432.638;50.6074;17.774;10.4045;7.46033;	1791.1	+
1	86530602	86530622	4.00857;29.7887;59.2232;12.265;	105.285	+
1	86605185	86605216	1.12594;8.43452;3.38788;11.4798;11.6491;1.05822;19.2413;37.9171;25.0796;31.595;46.2122;10.6033;8.43858;17.8069;5.07517;0.790046;5.05955;	244.954	+
1	86605369	86605375	1.96761;6.14068;18.9791;5.81323;1.70866;1.87438;	36.4837	+
1	86605663	86605665	4.27847;4.22409;	8.50256	+
1	86827969	86827971	2.63152;3.22042;	5.85194	+
1	87092636	87092637	4.39802;	4.39802	+
1	87092683	87092686	3.4924;6.77759;7.46993;	17.7399	+
1	87104274	87104277	18.013;37.7295;3.32583;	59.0683	+
1	87226626	87226641	5.07712;8.64317;4.83586;3.80624;0.807142;0.720595;	23.8901	+
1	87228419	87228422	2.27574;2.66526;4.25979;	9.20078	+
1	87238561	87238587	0.600613;3.83867;13.5314;9.14827;16.2289;2.89794;3.30414;11.1403;19.3199;11.283;19.7096;25.2501;2.56664;2.05448;7.88549;13.2281;23.5872;21.7363;11.8623;1.56007;0.897243;	221.631	+
1	87238709	87238710	0.107173;	0.107173	+
1	87239664	87239684	6.561;11.0393;9.13427;5.9262;4.67279;17.0222;9.97189;10.1678;3.70815;7.89565;0.43686;	86.5361	+
1	87239889	87239895	7.95985;15.1892;7.10828;9.04286;8.83654;6.38554;	54.5223	+
1	87240050	87240053	3.07663;8.29019;4.66394;	16.0308	+
1	87309869	87309872	4.09281;5.13735;2.28723;	11.5174	+
1	87309953	87309959	0.828724;1.86026;8.74777;	11.4368	+
1	87310130	87310132	12.6979;3.87302;	16.5709	+
1	87310421	87310455	1.36025;2.45389;0.22595;2.83765;6.81052;12.9492;3.11905;7.84197;0.919811;20.8063;1.93947;3.84591;5.37482;5.57694;8.24308;15.7395;11.4456;6.8946;0.19211;	118.577	+
1	87334779	87334782	0.186368;9.20068;1.86035;	11.2474	+
1	87335033	87335036	0.788348;7.61082;7.61077;	16.0099	+
1	87355297	87355323	4.19731;10.2864;0.235132;1.62828;3.48534;2.60559;6.53817;21.5476;11.2928;15.5692;34.7752;4.10599;3.59323;4.453;1.83765;7.88575;19.687;42.4048;7.05996;7.1085;7.8304;	218.127	+
1	87355793	87355794	4.13208;	4.13208	+
1	87355819	87355831	17.0554;24.1968;12.5715;2.37704;0.714562;3.17888;14.6611;12.8002;10.7188;3.49705;	101.771	+
1	87355856	87355858	1.6081;0.540469;	2.14857	+
1	87356432	87356433	0.619029;	0.619029	+
1	87357479	87357481	9.15595;5.3575;	14.5135	+
1	87357624	87357637	2.51612;12.6039;12.1073;0.732807;0.42935;	28.3894	+
1	87361331	87361337	10.5346;22.4707;13.7007;2.8518;3.20526;	52.7632	+
1	87362417	87362419	7.89036;0.191255;	8.08161	+
1	87362472	87362474	1.32246;1.57126;	2.89371	+
1	87362656	87362671	0.955229;20.731;9.68753;8.06524;10.1258;4.51954;1.66546;2.09108;6.89514;7.29689;2.63539;2.2337;	76.902	+
1	87362987	87362989	5.63505;8.57548;	14.2105	+
1	87363899	87363935	1.42186;3.33465;2.82397;3.4008;9.01573;19.0682;21.2667;21.5691;16.3014;2.64898;33.0959;18.8516;2.7134;20.8762;42.0224;10.9313;31.7433;25.6184;29.7004;10.9312;15.0713;3.54115;1.27003;1.28848;	348.507	+
1	87364136	87364140	3.29375;17.0397;10.277;5.74275;	36.3532	+
1	87364183	87364205	5.4578;15.3087;4.59494;7.56917;20.852;6.77593;16.8933;13.8986;5.76123;9.98103;	107.093	+
1	87368379	87368380	1.08393;	1.08393	+
1	87368486	87368488	2.04639;7.14605;	9.19244	+
1	87368633	87368635	0.118996;2.42702;	2.54602	+
1	87393867	87393875	0.392251;5.3789;8.73208;2.84585;1.93374;0.354639;8.27409;	27.9116	+
1	87429230	87429234	3.66529;2.39966;1.7733;1.26928;	9.10752	+
1	87429331	87429333	2.279;5.49039;	7.76939	+
1	87449276	87449315	8.60847;19.0377;11.13;0.19738;0.654992;0.900596;8.3876;17.9001;28.2931;28.2699;73.6656;71.4938;59.1073;24.2484;18.0963;28.2143;6.49423;	404.7	+
1	87449346	87449347	2.03759;	2.03759	+
1	87449935	87449938	4.52715;12.586;4.6005;	21.7136	+
1	87450523	87450542	1.57835;5.05562;5.75369;4.27339;3.62576;9.34486;18.3525;16.496;1.46783;9.09781;7.28132;1.51997;	83.8472	+
1	87783116	87783118	0.851116;1.15737;	2.00848	+
1	87783164	87783166	5.74935;3.84264;	9.59199	+
1	87783401	87783411	3.02712;1.65248;2.058;	6.7376	+
1	87783569	87783572	0.463268;7.58564;8.70537;	16.7543	+
1	87783816	87783817	0.42835;	0.42835	+
1	87783873	87783883	3.21788;5.22281;10.3267;3.90041;2.46302;2.38848;3.06343;	30.5828	+
1	87784076	87784123	5.57922;23.9742;4.74114;7.70245;6.3808;2.74903;14.6185;11.0748;23.4576;13.3111;31.8687;48.3415;25.547;19.3099;39.8038;19.4814;19.3525;15.9349;3.00094;3.97606;6.62131;	346.827	+
1	87784301	87784303	3.18927;1.33545;	4.52471	+
1	87786147	87786148	0.029185;	0.029185	+
1	87791532	87791533	3.41405;	3.41405	+
1	87791659	87791661	3.74292;2.21196;	5.95488	+
1	87792186	87792188	0.850658;0.967286;	1.81794	+
1	87803847	87803849	4.37331;4.36586;	8.73917	+
1	87803872	87803909	6.95497;52.9943;72.6598;27.1719;20.369;46.2391;22.2442;14.327;42.9957;77.3333;64.9605;54.5242;76.9079;27.7159;25.3051;46.3504;74.6581;23.0922;8.52673;10.7191;67.152;73.8943;26.92;23.6351;	987.651	+
1	87803951	87803952	3.24508;	3.24508	+
1	87803977	87803979	2.76071;2.76071;	5.52141	+
1	87805674	87805677	3.95052;3.85876;	7.80928	+
1	87805733	87805737	15.8503;43.1683;20.093;1.26205;	80.3736	+
1	87805810	87805843	1.56494;21.6981;21.4164;11.2669;11.6051;1.53364;7.38266;6.72242;6.70055;7.56044;1.73362;6.65698;	105.842	+
1	87806064	87806088	0.702307;0.702307;6.5604;18.3534;8.23489;	34.5533	+
1	87806130	87806134	1.89726;2.84339;9.05591;0.271208;	14.0678	+
1	87806176	87806181	6.68465;6.51047;3.82285;2.96703;0.59868;	20.5837	+
1	87807483	87807491	0.67879;3.76328;0.49509;13.7372;25.3445;	44.0188	+
1	87807559	87807561	8.17549;2.43164;	10.6071	+
1	87807857	87807872	5.32504;5.32504;4.14563;4.49354;0.159073;3.51435;5.30978;5.30994;3.3492;	36.9316	+
1	87808168	87808170	4.11356;4.1136;	8.22716	+
1	87808267	87808279	31.56;52.6347;56.1547;57.4819;45.0346;14.0039;13.9172;53.4417;58.2706;20.1939;14.762;4.43875;	421.894	+
1	87808385	87808386	1.9272;	1.9272	+
1	87808505	87808508	3.69314;3.69313;1.89264;	9.27891	+
1	87808582	87808584	3.88102;11.0918;	14.9728	+
1	87808618	87808633	15.454;2.32579;7.45238;	25.2321	+
1	87808819	87808837	7.00116;3.65602;2.25118;1.18546;1.07699;9.12481;11.0093;4.46631;2.73252;11.0092;11.0092;3.13264;11.0092;11.0092;11.0092;	100.682	+
1	87810305	87810366	66.2866;135.881;46.6401;0.705719;55.3805;15.4104;93.2377;152.943;153.373;153.785;154.179;154.556;154.914;155.253;155.574;86.3955;52.27;156.422;156.666;156.89;157.094;157.277;112.079;43.0807;2.67123;16.3404;154.954;89.1732;126.957;158.009;114.122;153.362;15.9104;5.87251;27.1465;36.9605;143.849;136.504;	3908.12	+
1	87812982	87813027	10.0933;63.8778;72.6825;74.5635;74.5976;74.6279;74.6551;54.2706;37.9914;73.108;74.3376;33.7533;15.0243;2.85101;10.4192;5.88774;3.87361;32.6797;24.0269;11.5361;18.5547;2.15695;3.72748;1.35405;	850.65	+
1	87814227	87814230	12.678;8.68253;2.24454;	23.605	+
1	87814679	87814730	6.81176;5.89864;62.5848;72.9376;49.6718;28.3115;5.33507;15.0006;57.4948;39.2677;1.01716;35.9669;6.67274;	386.971	+
1	87814761	87814782	23.0699;16.5132;6.67058;37.8114;26.1759;40.3989;40.3989;40.3987;	231.437	+
1	87814802	87814803	18.0477;	18.0477	+
1	87814853	87814872	7.55375;3.94582;5.04477;7.55345;3.77797;3.77797;3.77797;3.77797;2.86837;2.29963;	44.3777	+
1	87815260	87815265	5.85869;6.96277;6.96277;0.670796;0.0861443;	20.5412	+
1	87815320	87815323	5.13299;11.1245;3.34195;	19.5995	+
1	87816235	87816249	3.62242;3.35088;16.4491;20.7668;20.8313;45.862;49.8834;49.9286;39.2219;6.38668;9.27599;2.19682;	267.776	+
1	87816431	87816439	19.9505;36.2376;36.2377;20.2915;20.3145;13.472;3.09969;2.1655;	151.769	+
1	87816492	87816510	8.8842;20.1719;0.557005;0.719211;8.31906;6.74193;	45.3933	+
1	87817521	87817566	0.48917;2.2176;6.13381;1.3463;10.3111;17.733;3.34694;34.4565;109.057;109.196;109.325;109.444;109.552;109.65;109.738;109.815;109.882;89.7808;109.984;65.9491;1.05136;38.2767;	1366.74	+
1	87818027	87818077	16.8692;35.203;1.7253;12.8922;38.5424;15.4709;25.6886;70.2894;15.2241;54.2362;75.6787;69.0346;45.6572;3.55886;8.02158;64.0384;64.4768;55.3903;30.2224;35.7256;52.3774;66.0177;55.598;26.9624;67.1357;25.8141;60.5549;42.3725;45.0375;	1179.82	+
1	87818224	87818239	7.96933;22.4487;17.3542;31.2866;26.0971;	105.156	+
1	87818268	87818302	24.2264;40.8256;4.44609;0.218011;1.55451;8.58438;41.4047;0.374008;1.76738;18.8268;47.0079;31.6978;	220.934	+
1	87818337	87818338	10.0869;	10.0869	+
1	87818621	87818662	10.4278;1.07544;6.89419;4.08261;3.55774;6.39832;18.6315;9.96632;17.2123;0.135425;9.01987;16.428;7.88014;0.608711;	112.318	+
1	87818817	87818890	1.71799;7.58859;3.93659;6.27466;4.57737;4.5841;5.81627;20.3564;37.4006;37.3779;66.3012;75.2731;54.0209;22.8132;9.11958;8.27962;4.93939;0.652323;5.87412;1.2914;	378.195	+
1	87818942	87818950	2.31338;2.3119;2.3119;2.3119;2.3119;2.3119;2.31117;2.29752;	18.4816	+
1	87819317	87819363	8.12192;14.603;2.14907;16.8217;28.0788;30.2506;51.1552;17.1114;7.07468;6.55734;51.3947;35.0101;74.7296;74.7691;74.2889;28.9399;14.3884;33.1404;11.1141;9.8057;36.4238;1.50935;	627.438	+
1	87819447	87819449	2.28703;11.7401;	14.0272	+
1	87819525	87819527	2.20239;1.82956;	4.03195	+
1	87819547	87819564	8.35058;30.2247;34.0874;26.9082;3.77235;4.06485;2.48926;	109.897	+
1	87819751	87819757	0.258153;27.8117;33.6654;25.926;13.1379;0.0421754;	100.841	+
1	87819841	87819843	4.60746;1.88411;	6.49157	+
1	87819911	87819913	3.8981;3.93106;	7.82916	+
1	87820853	87820854	2.11286;	2.11286	+
1	87820887	87820916	13.5829;11.2336;8.58557;2.43333;23.767;49.4983;	109.101	+
1	87821101	87821188	4.98544;0.854436;34.7852;30.8866;13.6965;31.6655;8.62943;13.7328;16.3852;36.0975;70.1426;57.9494;34.0453;31.726;27.9224;13.737;30.7966;4.78922;3.36226;11.2883;39.4805;35.6057;9.67837;13.8658;10.0755;	586.184	+
1	87821388	87821408	5.47144;19.7356;27.0314;29.1041;36.6947;36.6947;5.97939;38.1131;45.6061;45.6066;45.6065;28.1392;41.5059;	405.289	+
1	87821537	87821552	9.99997;12.6723;8.08811;5.09159;0.23736;2.8578;11.8557;7.42332;	58.2261	+
1	87821576	87821582	1.07248;1.06385;16.9921;	19.1284	+
1	87821615	87821616	0.418621;	0.418621	+
1	87821722	87821731	2.0811;2.56339;2.59777;2.4779;2.19399;	11.9142	+
1	87822119	87822123	0.402592;42.2753;	42.6779	+
1	87822219	87822241	4.10666;12.5408;63.3822;1.37007;68.1218;110.597;2.55435;	262.673	+
1	87822261	87822270	29.752;6.30521;138.343;157.914;31.4478;	363.762	+
1	87822319	87822328	2.63281;147.989;167.236;30.13;	347.988	+
1	87822354	87822356	21.6198;55.8992;	77.519	+
1	87822383	87822385	118.612;143.266;	261.878	+
1	87822441	87822443	134.844;136.245;	271.089	+
1	87822499	87822502	140.425;148.291;9.06132;	297.777	+
1	87822528	87822530	3.41264;35.833;	39.2456	+
1	87822557	87822559	117.099;141.504;	258.603	+
1	87822615	87822617	119.97;137.065;	257.035	+
1	87822673	87822675	144.51;143.444;	287.953	+
1	87822703	87822704	22.6611;	22.6611	+
1	87822731	87822733	146.864;159.956;	306.82	+
1	87822760	87822762	155.25;165.92;	321.171	+
1	87822783	87822792	5.46445;166.528;175.307;10.2559;	357.556	+
1	87822812	87822821	16.3381;11.1469;167.932;175.512;34.5884;	405.517	+
1	87823322	87823418	15.9498;17.6303;15.4777;10.2805;0.279588;19.2992;2.57839;36.5724;36.5724;29.7525;12.6759;33.9482;40.5623;9.96952;20.5961;62.6952;61.4058;56.1972;10.0106;22.1057;36.7584;8.19025;11.3439;28.7227;17.1864;2.40796;28.9426;38.3165;44.0224;13.6974;	744.148	+
1	87823449	87823451	34.885;34.885;	69.7699	+
1	87824435	87824447	4.32449;15.9901;	20.3146	+
1	87824525	87824533	31.4215;39.6194;72.0551;91.824;73.8037;1.78877;	310.513	+
1	87824597	87824615	4.426;106.294;14.6482;	125.368	+
1	87824645	87824680	28.3355;48.7013;1.67024;31.4054;35.8511;23.5048;59.651;35.2174;8.88376;6.57032;100.374;37.0243;71.415;38.0876;	526.691	+
1	87824727	87824733	2.63636;10.3053;23.5716;14.3907;124.055;22.6601;	197.619	+
1	87824794	87824795	9.67163;	9.67163	+
1	87825170	87825219	9.77755;20.4205;7.63659;64.6404;161.018;27.0431;39.4534;39.0016;18.7978;40.7117;56.2328;124.06;145.4;2.4606;105.793;14.8054;	877.252	+
1	87825244	87825249	9.34202;47.6477;151.014;177.4;156.909;	542.312	+
1	87825274	87825276	96.5457;14.2112;	110.757	+
1	87825391	87825444	24.5404;75.5815;92.1114;16.0476;22.28;12.0842;30.5498;23.7167;19.5093;21.9434;114.014;95.6201;51.0378;23.5578;9.86028;12.5098;	644.964	+
1	87825686	87825730	8.0708;77.5842;187.932;182.532;107.413;130.575;325.53;324.987;121.808;149.679;61.3076;66.1534;122.335;22.4396;44.7513;166.997;117.685;71.1191;103.497;60.4304;56.1438;349.294;181.847;75.7194;44.5445;	3160.38	+
1	87825760	87825779	28.1375;52.9731;	81.1106	+
1	87825846	87825866	27.9823;187.259;182.524;257.235;255.986;194.842;253.389;183.729;145.726;96.4009;198.104;135.026;217.765;115.37;44.1919;	2495.53	+
1	87825900	87825919	6.05207;15.0786;91.1371;91.8501;133.026;10.6075;50.5403;	398.291	+
1	87826081	87826085	0.236329;27.6202;74.0839;60.9341;	162.875	+
1	87826281	87826285	91.5383;39.0588;103.151;154.114;	387.862	+
1	87826305	87826330	24.2332;202.652;203.793;204.905;201.346;143.32;96.773;38.2069;114.841;211.054;211.983;116.93;86.4514;149.177;175.988;216.171;216.911;217.619;218.291;206.029;7.62096;9.85563;61.9483;64.029;38.8168;	3438.95	+
1	87826458	87826459	64.2799;	64.2799	+
1	87826534	87826537	1.17468;1.60263;	2.77732	+
1	87826729	87826782	2.00869;4.21425;25.3466;0.0868918;19.1402;25.7117;38.2249;11.5625;23.1731;5.36927;17.1108;19.1841;1.47271;12.8011;4.1107;19.2082;15.9159;29.6737;0.141441;5.63451;13.8877;	293.979	+
1	87826890	87826891	1.10959;	1.10959	+
1	87826935	87826936	7.91034;	7.91034	+
1	87826964	87826965	9.60187;	9.60187	+
1	87827058	87827119	9.05172;9.21837;26.2676;54.0652;11.6909;4.95709;9.30144;15.4689;4.36945;27.7463;13.3733;8.74818;6.21713;17.9484;8.27843;10.4591;10.377;10.1644;3.18689;0.285598;3.26864;16.6364;25.0462;38.3073;3.97318;	348.407	+
1	87827205	87827210	3.01108;7.91252;14.6124;20.9982;1.13081;	47.665	+
1	87827256	87827278	5.84628;23.1462;12.0525;1.67277;3.96094;	46.6786	+
1	87827321	87827322	7.24188;	7.24188	+
1	87827367	87827368	0.204002;	0.204002	+
1	87827474	87827476	11.0317;5.82385;	16.8556	+
1	87827752	87827775	1.51299;1.52727;7.41773;23.0261;21.1958;25.2256;9.64225;4.00173;1.70259;0.944764;3.87274;5.54845;4.72449;	110.343	+
1	87827926	87827972	6.62046;7.63395;13.9215;35.9698;5.57816;9.15665;15.84;11.0934;2.48316;10.4667;7.59033;26.0465;13.5512;40.4726;52.9013;14.5756;5.1594;18.8323;19.5433;46.5525;25.2244;6.23705;1.60752;6.88461;16.0536;42.1141;44.2529;7.14356;3.64713;22.2423;46.2799;11.0908;6.88457;13.7859;	617.437	+
1	87828098	87828111	13.0423;1.27813;3.42119;	17.7416	+
1	87828171	87828184	0.588843;6.09092;27.3191;38.1991;23.5565;25.8571;21.7977;8.65752;5.77538;4.04806;4.83893;	166.729	+
1	87828228	87828230	6.45599;6.42341;	12.8794	+
1	87828567	87828584	2.55162;4.11578;3.0733;	9.74071	+
1	87828627	87828633	0.582325;1.99817;2.84347;8.46904;28.8269;34.1993;	76.9192	+
1	87828674	87828683	2.29724;3.51645;5.51166;4.73542;5.50769;5.50769;5.50769;5.50769;	38.0915	+
1	87828988	87829010	18.0456;9.51896;5.54292;1.41385;5.62594;0.122092;	40.2694	+
1	87829038	87829040	1.55156;1.18273;	2.73429	+
1	87829062	87829065	2.5429;2.12334;2.52735;	7.1936	+
1	87829229	87829289	51.1098;51.1382;34.8487;21.2812;15.6656;58.5291;73.0258;41.6821;23.0325;33.2164;12.2089;7.87403;63.4478;70.556;63.6396;16.4477;19.1191;19.072;9.43083;16.7471;6.5528;6.64688;13.8951;27.0421;3.85227;19.6176;	779.679	+
1	87830027	87830054	28.4415;20.5626;14.4736;6.32359;4.90761;6.09531;	80.8043	+
1	87830165	87830169	3.47573;19.3832;19.9063;1.42879;	44.194	+
1	87830973	87830976	0.508437;15.0638;2.4228;	17.995	+
1	87831038	87831064	2.13398;26.6672;3.82722;1.23524;2.35167;8.35569;9.28385;43.2891;43.2891;5.99781;2.55742;10.9116;	159.9	+
1	87831293	87831308	1.25627;4.59417;2.925;2.80607;6.50211;11.7395;21.4655;21.4601;1.33153;	74.0803	+
1	87831466	87831467	4.80582;	4.80582	+
1	87831492	87831507	1.48718;7.74895;4.7447;	13.9808	+
1	87831529	87831530	5.29548;	5.29548	+
1	87831567	87831586	10.466;2.1068;7.65274;	20.2255	+
1	87832138	87832140	5.13191;8.37472;	13.5066	+
1	87832582	87832589	10.0607;5.69792;15.1336;7.46572;38.2904;36.5158;12.2721;	125.436	+
1	87832613	87832615	1.11808;0.282257;	1.40033	+
1	87832681	87832717	3.86334;31.6792;31.6792;1.79622;8.13526;15.3833;28.6383;0.694851;9.69703;5.35451;3.29096;32.9491;29.0669;2.1057;	204.334	+
1	87832743	87832744	4.09021;	4.09021	+
1	87833481	87833482	5.48084;	5.48084	+
1	87833533	87833543	7.25689;45.2642;10.2361;12.5721;13.1489;17.4512;16.4311;22.6668;13.0414;	158.069	+
1	87833635	87833645	1.12872;10.6831;29.2094;12.9265;1.13987;3.35271;2.1075;	60.5478	+
1	87833714	87833715	0.1253;	0.1253	+
1	87833867	87833881	1.68865;5.33263;9.91967;11.8573;3.16351;1.1221;6.24363;11.6426;6.53139;	57.5015	+
1	87834089	87834108	8.33861;28.4229;12.418;3.55833;2.68343;15.1161;17.561;17.5163;19.666;31.9773;3.90452;3.8396;17.3804;11.1214;14.0257;	207.53	+
1	87834268	87834332	12.2508;18.4849;18.4849;18.4849;18.4849;10.9595;15.3595;18.4851;6.0568;26.5598;21.1484;27.0724;12.7909;7.11973;3.6415;7.63321;6.56083;0.566009;23.0462;26.6438;4.41735;16.0239;11.0836;16.0239;6.10379;0.714054;	354.201	+
1	87834550	87834558	4.21015;10.5171;0.108535;31.7151;7.72401;	54.2749	+
1	87834601	87834624	63.1419;79.7635;82.4483;82.6358;82.822;83.0068;83.1902;83.3723;83.5531;83.7325;83.9106;84.0875;84.263;31.0132;18.363;82.1684;46.6385;15.8064;	1253.92	+
1	87834685	87834720	80.013;64.3361;37.3296;104.712;89.4434;23.7789;51.1109;1.54676;45.0672;43.5402;59.5195;21.8638;	622.261	+
1	87834998	87835015	18.1882;34.0226;16.8133;37.1783;57.7776;24.8328;37.1735;24.8;3.41139;3.66411;1.77684;2.15486;	261.793	+
1	87835092	87835104	11.1279;45.267;46.9616;9.27261;29.6316;55.9692;35.4142;14.5763;11.5573;5.25895;	265.037	+
1	87835417	87835434	11.1514;29.1292;3.72877;47.7691;92.0559;79.7894;53.6075;92.0373;92.02;91.9972;91.9691;91.9355;91.8966;91.8524;43.7964;54.0067;29.7762;	1088.52	+
1	87835655	87835668	0.958395;2.97236;18.6524;5.4918;19.9014;33.202;0.891748;	82.0701	+
1	87835711	87835712	5.01998;	5.01998	+
1	87835734	87835735	4.07706;	4.07706	+
1	87835818	87835820	14.1274;2.54497;	16.6724	+
1	87835864	87835871	0.852799;12.6806;13.943;4.7244;4.0002;9.93161;	46.1326	+
1	87835919	87835947	25.3979;65.7737;42.1299;3.45948;23.8211;0.948074;13.7688;	175.299	+
1	87835976	87835978	7.43734;21.6799;	29.1172	+
1	87836044	87836046	33.5447;5.36582;	38.9105	+
1	87836128	87836153	8.63884;12.3213;57.7355;68.275;52.1905;0.576437;9.34178;	209.079	+
1	87836199	87836207	4.53858;37.4887;53.402;53.4436;35.5922;35.6569;40.9656;16.2117;	277.299	+
1	87836346	87836374	4.0529;5.04164;0.282075;11.2914;16.6865;4.41247;14.6392;9.86389;12.192;3.67125;11.2883;10.527;5.98896;18.0011;12.9891;	140.928	+
1	87836458	87836459	1.43139;	1.43139	+
1	87836521	87836529	1.82157;34.6814;10.547;5.15215;22.7803;29.9517;9.35706;8.25251;	122.544	+
1	87836553	87836554	4.65382;	4.65382	+
1	87836602	87836628	10.1431;11.3982;16.8573;10.3771;8.16397;1.94189;10.4242;20.3682;20.3682;20.3682;2.76175;	133.172	+
1	87837192	87837194	10.9387;19.1186;	30.0573	+
1	87837240	87837244	30.6118;61.8201;62.7362;25.0913;	180.259	+
1	87837311	87837332	23.4504;54.3026;54.7823;62.9881;67.0776;67.3601;63.396;30.4071;24.0901;37.4968;1.7567;8.3233;7.9769;32.9237;49.4592;8.31612;10.3184;50.0525;29.2427;49.9185;48.2717;	781.911	+
1	87837521	87837568	10.4254;10.1473;7.98929;23.4464;9.28088;3.67336;0.0307397;0.36072;8.8817;1.61248;5.08289;5.14644;	86.0776	+
1	87837610	87837623	11.8211;23.9779;22.4071;11.8247;18.3167;3.64512;6.0567;9.76606;8.14621;16.2407;10.3039;10.0473;2.99483;	155.548	+
1	87838047	87838082	5.49983;2.64101;4.52656;1.54388;0.618222;1.19618;8.74808;12.3478;7.15588;15.0895;8.25555;39.1436;48.5601;	155.326	+
1	87838160	87838167	0.628672;13.3801;14.1095;10.5325;2.65663;	41.3074	+
1	87838239	87838268	18.6202;17.8084;9.56077;7.51075;21.9448;25.8333;6.32707;3.39235;4.72513;3.39668;11.8945;13.7104;6.57426;5.58165;0.14157;	157.022	+
1	87838543	87838573	5.43868;5.40893;16.6993;4.72166;4.06795;0.356162;9.51647;28.5465;21.0239;4.37912;2.17744;4.34968;6.1543;9.20068;9.6418;9.38889;15.4581;7.29199;8.95303;6.03845;0.569862;	179.383	+
1	87838605	87838643	8.81334;30.1967;2.69846;0.0513869;18.9638;4.48;13.0904;7.45615;6.73938;0.776238;12.5229;2.90933;13.7219;0.426346;0.140578;	122.987	+
1	87838878	87838883	5.11416;30.2814;17.0728;3.95408;5.59324;	62.0156	+
1	87838936	87838941	15.642;9.47581;5.71246;	30.8303	+
1	87838974	87838976	15.3079;5.61992;	20.9278	+
1	87839015	87839030	2.58426;14.7587;12.5455;	29.8885	+
1	87839062	87839063	3.34079;	3.34079	+
1	87840790	87840845	59.1915;34.3451;36.5527;78.6137;78.6723;78.7269;78.7776;78.8242;74.3898;57.9491;2.63211;29.037;62.533;52.2709;73.0396;79.0533;79.0498;69.8102;11.3662;42.4105;73.3205;76.4223;71.9061;58.4559;26.3966;58.7423;64.9529;15.2659;38.144;36.9723;	1677.82	+
1	87841045	87841046	3.4854;	3.4854	+
1	87841068	87841098	1.90794;3.33554;3.99999;20.4869;41.6356;5.04449;31.4228;33.5589;	141.392	+
1	87841201	87841206	3.87236;0.968458;5.72582;3.25339;	13.82	+
1	87841228	87841276	4.3142;6.55803;1.21179;33.4584;15.8326;4.53259;43.2293;43.229;2.38172;22.0164;34.5653;11.7411;4.2306;0.441284;	227.742	+
1	87841306	87841308	6.57404;6.49014;	13.0642	+
1	87841447	87841460	14.1849;28.8504;12.6599;0.635011;0.3192;27.2911;10.0538;0.62549;	94.6198	+
1	87841538	87841541	19.9964;26.0456;24.0594;	70.1014	+
1	87841637	87841642	2.60655;11.6394;	14.2459	+
1	87841662	87841666	49.1759;35.19;10.4953;22.6857;	117.547	+
1	87841808	87841813	7.51457;51.327;56.6569;56.3581;43.3348;	215.191	+
1	87842662	87842712	5.24722;2.54929;10.2258;28.5953;13.6923;29.3693;15.3333;2.99099;24.2465;32.4314;2.73667;	167.418	+
1	87842744	87842758	40.2887;12.2675;0.752781;4.92623;9.37356;8.4451;	76.0539	+
1	87842788	87842789	0.280529;	0.280529	+
1	87843106	87843116	7.39227;11.8184;6.76462;3.5591;7.14861;10.1987;5.6029;	52.4846	+
1	87843154	87843165	4.26328;1.58524;3.42172;15.9841;4.89266;1.28036;	31.4273	+
1	87843277	87843290	4.45151;4.68503;	9.13654	+
1	87844231	87844259	1.17782;4.69741;8.46111;1.15342;9.41895;7.97607;7.16878;20.6586;20.1949;3.64439;9.77584;2.42717;9.60958;21.4967;	127.861	+
1	87844328	87844329	4.83699;	4.83699	+
1	87845015	87845077	478.165;520.764;545.401;550.767;556.082;561.342;566.544;571.687;576.765;581.777;586.719;591.589;528.914;591.062;614.748;619.122;623.403;80.8612;631.677;302.05;639.549;643.328;647;630.04;116.544;193.65;352.642;674.829;299.305;679.653;681.869;683.952;685.902;231.726;453.45;253.924;589.263;275.861;677.292;559.582;	20648.8	+
1	87845326	87845329	7.03471;70.6122;47.75;	125.397	+
1	87845412	87845417	4.02926;35.8303;35.8839;3.65625;4.00838;	83.4081	+
1	87845564	87845569	1.00784;6.60421;1.13002;1.48909;7.83833;	18.0695	+
1	87845659	87845660	5.05983;	5.05983	+
1	87845696	87845697	4.86806;	4.86806	+
1	87845818	87845821	1.87809;3.60511;1.45807;	6.94127	+
1	87845917	87845925	6.76004;5.40752;2.29677;11.6274;16.5815;7.38521;2.15715;4.36003;	56.5756	+
1	87845948	87845950	0.342096;10.4364;	10.7784	+
1	87845991	87846016	0.803874;6.90875;15.2626;1.6002;2.42301;5.58494;7.0945;	39.6779	+
1	87846071	87846092	9.76505;17.7326;4.52822;9.42126;3.31296;7.95447;1.23434;	53.9489	+
1	87846278	87846296	0.262429;5.60848;4.94346;28.4841;34.6353;29.4921;14.4304;0.0561855;3.17128;5.54002;20.6312;2.17135;1.12477;5.96529;13.803;11.173;5.07381;2.42997;	188.996	+
1	87846408	87846425	6.41464;3.68519;3.09211;3.2684;0.637014;8.32449;	25.4218	+
1	87846607	87846609	0.773977;1.75554;	2.52951	+
1	87846662	87846687	0.235135;20.3931;11.1588;1.86641;3.23451;14.2223;6.56813;1.25872;1.56039;1.78134;0.480604;3.85215;	66.6116	+
1	87846972	87846994	2.06998;5.27707;1.94392;20.7007;29.7215;4.07815;14.1666;25.7541;7.40962;25.8628;13.8872;3.97647;	154.848	+
1	87847128	87847132	1.04767;9.79034;19.8534;0.345418;	31.0368	+
1	87847186	87847188	18.7635;5.11958;	23.8831	+
1	87847285	87847289	18.2234;7.85712;2.41708;2.13271;	30.6303	+
1	87847389	87847400	1.76567;1.02174;7.49253;4.38908;	14.669	+
1	87847472	87847498	1.49326;1.07839;0.11453;1.94356;7.25776;18.1308;18.3409;14.1999;9.99275;11.4134;5.31677;24.4646;	113.747	+
1	87847681	87847685	0.302526;0.496219;5.35807;0.899061;	7.05588	+
1	87847712	87847739	4.50393;9.89017;6.37762;2.50393;1.42581;14.8848;1.45836;4.51444;20.2575;61.0831;14.4262;	141.326	+
1	87847772	87847796	2.96205;4.94966;5.28317;9.95881;1.76161;	24.9153	+
1	87848032	87848064	3.5993;32.2761;23.5907;19.3506;8.4294;3.44208;15.2253;19.445;40.1336;29.2936;0.522459;18.5209;30.0502;2.13403;3.56895;2.78631;1.66028;2.96585;4.79933;7.38659;11.956;6.33152;26.4467;9.11848;	323.033	+
1	87848108	87848109	1.03862;	1.03862	+
1	87848248	87848290	6.91685;12.0148;9.06275;2.41542;17.2317;20.1042;16.0486;9.77389;7.31228;5.69624;13.5799;3.56496;22.2868;15.4848;0.283186;0.589223;	162.366	+
1	87848404	87848406	5.03171;22.7621;	27.7938	+
1	87848426	87848456	0.370154;11.9349;21.8511;29.0007;25.3772;4.1103;3.39955;7.83364;19.5016;19.7385;9.26688;19.109;5.53101;3.67418;4.32918;18.4724;30.9842;4.20827;	238.693	+
1	87848540	87848542	0.333006;6.26579;	6.5988	+
1	87848657	87848660	1.0002;1.35348;1.6598;	4.01348	+
1	87848722	87848726	2.70493;3.72063;4.68642;6.25062;	17.3626	+
1	87848839	87848840	0.0334112;	0.0334112	+
1	87852013	87852016	5.1285;5.60894;3.00734;	13.7448	+
1	87857112	87857139	2.50277;2.00206;12.3966;4.92499;3.01099;11.2021;13.6894;27.5087;11.9686;18.429;3.3182;8.26918;7.35177;	126.574	+
1	87865091	87865099	1.9443;15.2035;11.8411;23.6435;30.3502;45.53;26.8263;7.00955;	162.348	+
1	87871598	87871605	4.40462;4.61328;4.40462;6.82139;6.20602;0.944432;	27.3944	+
1	87887235	87887258	2.64188;0.0892039;3.2103;7.89449;6.78928;15.4208;17.3875;12.6087;12.5424;11.6192;5.00733;	95.2112	+
1	87887281	87887288	1.07269;6.33213;20.3305;12.4915;12.6202;16.4184;7.16188;	76.4274	+
1	87888507	87888522	1.63409;4.32928;10.6121;11.9133;7.47382;5.81979;9.22226;0.432295;2.53989;13.4653;12.974;4.50389;1.39306;	86.3131	+
1	87894222	87894223	4.20698;	4.20698	+
1	87894494	87894495	1.68075;	1.68075	+
1	87908121	87908124	0.154331;0.204354;	0.358685	+
1	87908478	87908480	0.117818;0.97692;	1.09474	+
1	87942575	87942577	0.843681;3.71175;	4.55543	+
1	87942933	87942949	1.19167;9.68922;2.46681;1.14182;	14.4895	+
1	87943117	87943118	0.695336;	0.695336	+
1	87944230	87944242	0.747723;3.79703;5.61684;8.21319;0.0220508;	18.3968	+
1	87944373	87944375	5.22538;4.51045;	9.73584	+
1	88023981	88024005	5.41159;5.32162;1.72659;7.08332;5.63351;1.69497;7.17603;5.73521;1.24163;2.32131;5.12218;5.61044;9.29545;1.94693;0.96811;	66.2889	+
1	88024082	88024100	0.46987;2.37554;19.3963;5.63246;2.27927;	30.1534	+
1	88024167	88024168	1.03275;	1.03275	+
1	88091592	88091612	1.34548;4.23555;5.62941;12.3558;9.65046;	33.2167	+
1	88524298	88524302	27.1656;32.7705;34.7217;31.4448;	126.102	+
1	89098154	89098155	2.14299;	2.14299	+
1	89098682	89098720	5.76662;19.3055;15.0053;2.27256;5.57874;1.17337;0.834566;20.14;29.2508;6.54155;8.06974;20.5905;17.0618;	151.591	+
1	89099215	89099218	0.653865;4.90953;5.30746;	10.8709	+
1	89101859	89101869	3.31012;6.60187;30.9247;22.1366;3.35113;13.0227;16.1765;7.22734;2.5409;	105.292	+
1	89461589	89461591	3.38693;2.0236;	5.41052	+
1	89463063	89463066	2.58114;10.7934;2.58114;	15.9557	+
1	89463173	89463175	0.389776;0.190042;	0.579818	+
1	89463227	89463228	0.390836;	0.390836	+
1	89463899	89463906	5.07279;14.6665;25.6397;12.1607;22.2463;10.5363;1.99187;	92.3143	+
1	89465151	89465152	3.88051;	3.88051	+
1	89466494	89466496	0.430597;2.84977;	3.28037	+
1	89467117	89467119	8.47414;2.65386;	11.128	+
1	89468967	89468969	0.45078;0.596406;	1.04719	+
[truncated: 121,724 more rows]
