# Supplementary material for: The Musashi proteins direct post-transcriptional control of protein expression and alternate exon splicing in vertebrate photoreceptors
Source: Commun Biol. 2022 Sep 24;5:1011. doi: 10.1038/s42003-022-03990-w (PMC9509328; doi:10.1038/s42003-022-03990-w)
Supplement: Supplementary file 15 — Supplementary Data 19 [file 42003_2022_3990_MOESM15_ESM.zip › MSI1-with_input.sites.bed]

1	3147092	3147093	3	3.58944	+	[score_CL=3.58944;score_E=83.7066;score_B=74.6516;score_UC=3.58944]
1	3147093	3147094	3	5.78177	+	[score_CL=5.78177;score_E=89.2761;score_B=80.9476;score_UC=5.78177]
1	3147094	3147095	3	8.8676	+	[score_CL=8.8676;score_E=102.599;score_B=111.467;score_UC=8.8676]
1	3147095	3147096	3	47.3184	+	[score_CL=47.3184;score_E=104.576;score_B=151.894;score_UC=47.3184]
1	3147096	3147097	3	19.7303	+	[score_CL=19.7303;score_E=106.279;score_B=126.009;score_UC=19.7303]
1	3147097	3147098	3	10.649	+	[score_CL=10.649;score_E=101.122;score_B=102.094;score_UC=10.649]
1	3147098	3147099	3	5.91872	+	[score_CL=5.91872;score_E=97.4382;score_B=87.5194;score_UC=5.91872]
1	3147099	3147100	3	9.39933	+	[score_CL=9.39933;score_E=84.2253;score_B=85.312;score_UC=9.39933]
1	3147100	3147101	3	1.66298	+	[score_CL=1.66298;score_E=89.4273;score_B=76.5669;score_UC=1.66298]
1	3147103	3147104	3	10.866	+	[score_CL=10.866;score_E=84.3443;score_B=89.7743;score_UC=10.866]
1	3147104	3147105	3	8.10392	+	[score_CL=8.10392;score_E=92.6157;score_B=87.6757;score_UC=8.10392]
1	3147105	3147106	3	5.51572	+	[score_CL=5.51572;score_E=89.1653;score_B=79.7536;score_UC=5.51572]
1	3147106	3147107	3	4.20426	+	[score_CL=4.20426;score_E=88.5917;score_B=75.9273;score_UC=4.20426]
1	3147107	3147108	3	4.80365	+	[score_CL=4.80365;score_E=81.0932;score_B=74.7475;score_UC=4.80365]
1	3147108	3147109	3	0.0455337	+	[score_CL=0.0455337;score_E=85.5187;score_B=69.4165;score_UC=0.0455337]
1	3147112	3147113	3	5.88271	+	[score_CL=5.88271;score_E=76.8634;score_B=75.4087;score_UC=5.88271]
1	3147113	3147114	3	2.18018	+	[score_CL=2.18018;score_E=88.4332;score_B=71.9849;score_UC=2.18018]
1	3147114	3147115	3	2.69981	+	[score_CL=2.69981;score_E=78.7579;score_B=68.582;score_UC=2.69981]
1	3147115	3147116	3	1.228	+	[score_CL=1.228;score_E=80.0332;score_B=66.6997;score_UC=1.228]
1	3533294	3533295	3	5.02018	+	[score_CL=5.02018;score_E=57.2239;score_B=52.2717;score_UC=5.02018]
1	3533295	3533296	3	4.00702	+	[score_CL=4.00702;score_E=59.4398;score_B=51.4282;score_UC=4.00702]
1	3533303	3533304	3	6.43612	+	[score_CL=6.43612;score_E=70.5501;score_B=67.0814;score_UC=6.43612]
1	3533304	3533305	3	16.3158	+	[score_CL=16.3158;score_E=64.6394;score_B=77.2457;score_UC=16.3158]
1	3533305	3533306	3	4.18389	+	[score_CL=4.18389;score_E=71.615;score_B=63.848;score_UC=4.18389]
1	3533316	3533317	3	2.21552	+	[score_CL=2.21552;score_E=62.4659;score_B=50.5509;score_UC=2.21552]
1	3533317	3533318	3	5.598	+	[score_CL=5.598;score_E=60.7313;score_B=54.2706;score_UC=5.598]
1	3533318	3533319	3	4.57641	+	[score_CL=4.57641;score_E=60.7111;score_B=53.0915;score_UC=4.57641]
1	3533459	3533460	3	12.0769	+	[score_CL=12.0769;score_E=70.7276;score_B=78.5553;score_UC=12.0769]
1	3533460	3533461	3	17.5674	+	[score_CL=17.5674;score_E=85.8803;score_B=103.448;score_UC=17.5674]
1	3533461	3533462	3	46.5564	+	[score_CL=46.5564;score_E=91.2648;score_B=137.821;score_UC=46.5564]
1	3533462	3533463	3	38.3369	+	[score_CL=38.3369;score_E=93.1574;score_B=131.494;score_UC=38.3369]
1	3533463	3533464	3	46.4442	+	[score_CL=46.4442;score_E=91.1784;score_B=137.623;score_UC=46.4442]
1	3533464	3533465	3	18.6247	+	[score_CL=18.6247;score_E=72.7449;score_B=91.3696;score_UC=18.6247]
1	3533470	3533471	3	3.84096	+	[score_CL=3.84096;score_E=74.0743;score_B=67.3095;score_UC=3.84096]
1	3533471	3533472	3	20.5153	+	[score_CL=20.5153;score_E=61.5157;score_B=81.9225;score_UC=20.5153]
1	3533472	3533473	3	3.90538	+	[score_CL=3.90538;score_E=72.9086;score_B=67.4052;score_UC=3.90538]
1	3534605	3534606	3	4.65301	+	[score_CL=4.65301;score_E=47.7575;score_B=41.1392;score_UC=4.65301]
1	3534606	3534607	3	4.65301	+	[score_CL=4.65301;score_E=47.8843;score_B=41.266;score_UC=4.65301]
1	3986207	3986208	3	2.48231	+	[score_CL=2.48231;score_E=30.3906;score_B=25.0174;score_UC=2.48231]
1	4270026	4270027	3	6.25194	+	[score_CL=6.25194;score_E=34.1417;score_B=35.717;score_UC=6.25194]
1	4270031	4270032	3	1.25506	+	[score_CL=1.25506;score_E=47.2621;score_B=33.6872;score_UC=1.25506]
1	4270032	4270033	3	9.06764	+	[score_CL=9.06764;score_E=48.7651;score_B=49.076;score_UC=9.06764]
1	4270033	4270034	3	12.9593	+	[score_CL=12.9593;score_E=53.7975;score_B=58.3294;score_UC=12.9593]
1	4270034	4270035	3	10.7882	+	[score_CL=10.7882;score_E=55.8667;score_B=56.021;score_UC=10.7882]
1	4270035	4270036	3	8.93484	+	[score_CL=8.93484;score_E=46.5886;score_B=46.6108;score_UC=8.93484]
1	4270036	4270037	3	1.25499	+	[score_CL=1.25499;score_E=47.0922;score_B=33.4945;score_UC=1.25499]
1	4489566	4489567	3	3.44949	+	[score_CL=3.44949;score_E=35.4059;score_B=31.3528;score_UC=3.44949]
1	4489567	4489568	3	8.00113	+	[score_CL=8.00113;score_E=33.7619;score_B=35.8977;score_UC=8.00113]
1	4611538	4611539	3	23.2308	+	[score_CL=23.2308;score_E=119.996;score_B=143.227;score_UC=23.2308]
1	4611539	4611540	3	36.621	+	[score_CL=36.621;score_E=139.453;score_B=176.074;score_UC=36.621]
1	4611540	4611541	3	47.2652	+	[score_CL=47.2652;score_E=126.978;score_B=174.243;score_UC=47.2652]
1	4611541	4611542	3	7.81564	+	[score_CL=7.81564;score_E=129.258;score_B=137.074;score_UC=7.81564]
1	4611542	4611543	3	9.83731	+	[score_CL=9.83731;score_E=117.943;score_B=115.94;score_UC=9.83731]
1	4611543	4611544	3	9.85645	+	[score_CL=9.85645;score_E=122.235;score_B=120.187;score_UC=9.85645]
1	4611544	4611545	3	12.0296	+	[score_CL=12.0296;score_E=130.783;score_B=142.813;score_UC=12.0296]
1	4611545	4611546	3	39.0491	+	[score_CL=39.0491;score_E=130.584;score_B=169.633;score_UC=39.0491]
1	4611546	4611547	3	18.2237	+	[score_CL=18.2237;score_E=129.567;score_B=147.791;score_UC=18.2237]
1	4611547	4611548	3	9.93254	+	[score_CL=9.93254;score_E=130.32;score_B=128.729;score_UC=9.93254]
1	4611548	4611549	3	12.0305	+	[score_CL=12.0305;score_E=130.726;score_B=138.953;score_UC=12.0305]
1	4611549	4611550	3	26.4694	+	[score_CL=26.4694;score_E=132.703;score_B=159.172;score_UC=26.4694]
1	4611550	4611551	3	32.6639	+	[score_CL=32.6639;score_E=139.739;score_B=172.403;score_UC=32.6639]
1	4611551	4611552	3	28.5136	+	[score_CL=28.5136;score_E=139.547;score_B=168.061;score_UC=28.5136]
1	4611552	4611553	3	26.5351	+	[score_CL=26.5351;score_E=139.306;score_B=165.841;score_UC=26.5351]
1	4611553	4611554	3	24.4277	+	[score_CL=24.4277;score_E=139.069;score_B=163.497;score_UC=24.4277]
1	4611554	4611555	3	32.5758	+	[score_CL=32.5758;score_E=126.817;score_B=159.392;score_UC=32.5758]
1	4611555	4611556	3	8.56164	+	[score_CL=8.56164;score_E=117.941;score_B=126.499;score_UC=8.56164]
1	4611564	4611565	3	1.22509	+	[score_CL=1.22509;score_E=94.5638;score_B=86.3206;score_UC=1.22509]
1	4612425	4612426	3	5.57786	+	[score_CL=5.57786;score_E=141.26;score_B=141.978;score_UC=5.57786]
1	4612426	4612427	3	26.016	+	[score_CL=26.016;score_E=146.795;score_B=172.811;score_UC=26.016]
1	4612427	4612428	3	31.8911	+	[score_CL=31.8911;score_E=156.076;score_B=187.967;score_UC=31.8911]
1	4612428	4612429	3	16.0769	+	[score_CL=16.0769;score_E=152.641;score_B=168.717;score_UC=16.0769]
1	4612429	4612430	3	12.5672	+	[score_CL=12.5672;score_E=157.437;score_B=170.003;score_UC=12.5672]
1	4612430	4612431	3	36.415	+	[score_CL=36.415;score_E=153.962;score_B=190.377;score_UC=36.415]
1	4612431	4612432	3	40.2635	+	[score_CL=40.2635;score_E=148.193;score_B=188.456;score_UC=40.2635]
1	4612432	4612433	3	8.13485	+	[score_CL=8.13485;score_E=140.083;score_B=148.218;score_UC=8.13485]
1	4612435	4612436	3	10.0962	+	[score_CL=10.0962;score_E=139.678;score_B=143.876;score_UC=10.0962]
1	4612436	4612437	3	19.7134	+	[score_CL=19.7134;score_E=150.729;score_B=170.443;score_UC=19.7134]
1	4612437	4612438	3	32.2379	+	[score_CL=32.2379;score_E=159.13;score_B=191.368;score_UC=32.2379]
1	4612438	4612439	3	38.1734	+	[score_CL=38.1734;score_E=156.443;score_B=194.617;score_UC=38.1734]
1	4612439	4612440	3	17.6995	+	[score_CL=17.6995;score_E=147.963;score_B=165.662;score_UC=17.6995]
1	4612440	4612441	3	9.48016	+	[score_CL=9.48016;score_E=156.944;score_B=165.387;score_UC=9.48016]
1	4612441	4612442	3	32.0001	+	[score_CL=32.0001;score_E=143.728;score_B=175.728;score_UC=32.0001]
1	4612442	4612443	3	15.7378	+	[score_CL=15.7378;score_E=154.994;score_B=170.731;score_UC=15.7378]
1	4612443	4612444	3	17.7347	+	[score_CL=17.7347;score_E=153.869;score_B=171.603;score_UC=17.7347]
1	4612444	4612445	3	31.1457	+	[score_CL=31.1457;score_E=136.807;score_B=167.953;score_UC=31.1457]
1	4612445	4612446	3	1.99789	+	[score_CL=1.99789;score_E=135.851;score_B=137.628;score_UC=1.99789]
1	4772366	4772367	3	1.30697	+	[score_CL=1.30697;score_E=60.0933;score_B=51.2667;score_UC=1.30697]
1	4772369	4772370	3	3.43574	+	[score_CL=3.43574;score_E=59.955;score_B=55.2853;score_UC=3.43574]
1	4772484	4772485	3	6.17466	+	[score_CL=6.17466;score_E=50.7232;score_B=46.9947;score_UC=6.17466]
1	4772485	4772486	3	6.22228	+	[score_CL=6.22228;score_E=50.4982;score_B=46.8816;score_UC=6.22228]
1	4772490	4772491	3	5.38471	+	[score_CL=5.38471;score_E=43.1631;score_B=42.9824;score_UC=5.38471]
1	4834782	4834783	3	11.9646	+	[score_CL=11.9646;score_E=79.8298;score_B=87.076;score_UC=11.9646]
1	4834783	4834784	3	10.4644	+	[score_CL=10.4644;score_E=85.2591;score_B=86.7177;score_UC=10.4644]
1	4834784	4834785	3	3.16868	+	[score_CL=3.16868;score_E=83.9375;score_B=73.9113;score_UC=3.16868]
1	4834826	4834827	3	2.61236	+	[score_CL=2.61236;score_E=95.535;score_B=84.47;score_UC=2.61236]
1	4834827	4834828	3	11.4633	+	[score_CL=11.4633;score_E=91.0195;score_B=95.1187;score_UC=11.4633]
1	4834828	4834829	3	7.15442	+	[score_CL=7.15442;score_E=95.2756;score_B=90.6885;score_UC=7.15442]
1	4834829	4834830	3	2.5026	+	[score_CL=2.5026;score_E=90.9661;score_B=79.6974;score_UC=2.5026]
1	4834968	4834969	3	0.838361	+	[score_CL=0.838361;score_E=78.9405;score_B=69.898;score_UC=0.838361]
1	4835012	4835013	3	2.09108	+	[score_CL=2.09108;score_E=90.2682;score_B=78.2066;score_UC=2.09108]
1	4835013	4835014	3	8.34817	+	[score_CL=8.34817;score_E=87.6295;score_B=85.9877;score_UC=8.34817]
1	4835014	4835015	3	6.8816	+	[score_CL=6.8816;score_E=87.5323;score_B=84.2959;score_UC=6.8816]
1	4835059	4835060	3	0.942547	+	[score_CL=0.942547;score_E=66.203;score_B=57.3287;score_UC=0.942547]
1	4835149	4835150	3	0.741056	+	[score_CL=0.741056;score_E=75.0865;score_B=66.0074;score_UC=0.741056]
1	4835240	4835241	3	8.34239	+	[score_CL=8.34239;score_E=87.2639;score_B=87.428;score_UC=8.34239]
1	4835241	4835242	3	6.00436	+	[score_CL=6.00436;score_E=89.2824;score_B=84.8748;score_UC=6.00436]
1	4835286	4835287	3	0.544795	+	[score_CL=0.544795;score_E=69.4127;score_B=59.8603;score_UC=0.544795]
1	4835375	4835376	3	6.09869	+	[score_CL=6.09869;score_E=86.4777;score_B=86.0229;score_UC=6.09869]
1	4835376	4835377	3	1.43912	+	[score_CL=1.43912;score_E=95.0364;score_B=81.769;score_UC=1.43912]
1	4835420	4835421	3	7.25991	+	[score_CL=7.25991;score_E=101.921;score_B=100.326;score_UC=7.25991]
1	4835421	4835422	3	5.55977	+	[score_CL=5.55977;score_E=104.131;score_B=98.6489;score_UC=5.55977]
1	4835464	4835465	3	0.790533	+	[score_CL=0.790533;score_E=94.9203;score_B=80.7703;score_UC=0.790533]
1	4835465	4835466	3	2.55475	+	[score_CL=2.55475;score_E=90.6408;score_B=82.235;score_UC=2.55475]
1	4835466	4835467	3	0.75465	+	[score_CL=0.75465;score_E=94.367;score_B=80.1095;score_UC=0.75465]
1	4835608	4835609	3	8.95048	+	[score_CL=8.95048;score_E=107.866;score_B=109.828;score_UC=8.95048]
1	4835609	4835610	3	5.38268	+	[score_CL=5.38268;score_E=112.378;score_B=106.519;score_UC=5.38268]
1	4835653	4835654	3	7.75628	+	[score_CL=7.75628;score_E=109.96;score_B=109.121;score_UC=7.75628]
1	4835654	4835655	3	5.98154	+	[score_CL=5.98154;score_E=111.873;score_B=107.107;score_UC=5.98154]
1	4835698	4835699	3	5.47545	+	[score_CL=5.47545;score_E=86.2467;score_B=81.9964;score_UC=5.47545]
1	4835699	4835700	3	4.18867	+	[score_CL=4.18867;score_E=87.7565;score_B=80.013;score_UC=4.18867]
1	4841001	4841002	3	1.56146	+	[score_CL=1.56146;score_E=34.6584;score_B=26.8546;score_UC=1.56146]
1	4841009	4841010	3	2.7416	+	[score_CL=2.7416;score_E=47.7326;score_B=46.6704;score_UC=2.7416]
1	4841010	4841011	3	21.0433	+	[score_CL=21.0433;score_E=42.1403;score_B=63.1166;score_UC=21.0433]
1	4841011	4841012	3	5.47111	+	[score_CL=5.47111;score_E=45.6651;score_B=49.8172;score_UC=5.47111]
1	4841012	4841013	3	0.439514	+	[score_CL=0.439514;score_E=43.6871;score_B=28.7117;score_UC=0.439514]
1	4841019	4841020	3	12.8816	+	[score_CL=12.8816;score_E=42.1271;score_B=51.6417;score_UC=12.8816]
1	4841020	4841021	3	9.33267	+	[score_CL=9.33267;score_E=45.2402;score_B=48.6912;score_UC=9.33267]
1	4841021	4841022	3	5.41972	+	[score_CL=5.41972;score_E=45.6618;score_B=37.2364;score_UC=5.41972]
1	4841022	4841023	3	2.89026	+	[score_CL=2.89026;score_E=42.9568;score_B=30.0069;score_UC=2.89026]
1	4841023	4841024	3	1.97233	+	[score_CL=1.97233;score_E=38.1345;score_B=26.3791;score_UC=1.97233]
1	4845017	4845018	3	14.8135	+	[score_CL=14.8135;score_E=88.9356;score_B=103.728;score_UC=14.8135]
1	4845026	4845027	3	3.22512	+	[score_CL=3.22512;score_E=94.6117;score_B=90.1253;score_UC=3.22512]
1	4845031	4845032	3	1.14856	+	[score_CL=1.14856;score_E=98.035;score_B=89.0279;score_UC=1.14856]
1	4845033	4845034	3	4.89592	+	[score_CL=4.89592;score_E=98.9581;score_B=97.3056;score_UC=4.89592]
1	4845035	4845036	3	0.260753	+	[score_CL=0.260753;score_E=108.925;score_B=92.6497;score_UC=0.260753]
1	4845036	4845037	3	3.83985	+	[score_CL=3.83985;score_E=104.068;score_B=96.8124;score_UC=3.83985]
1	4845037	4845038	3	2.81355	+	[score_CL=2.81355;score_E=106.528;score_B=96.2549;score_UC=2.81355]
1	4845041	4845042	3	6.62446	+	[score_CL=6.62446;score_E=122.729;score_B=129.355;score_UC=6.62446]
1	4845042	4845043	3	40.4349	+	[score_CL=40.4349;score_E=125.02;score_B=165.455;score_UC=40.4349]
1	4845043	4845044	3	15.7826	+	[score_CL=15.7826;score_E=142.752;score_B=158.535;score_UC=15.7826]
1	4845044	4845045	3	24.9408	+	[score_CL=24.9408;score_E=123.207;score_B=148.139;score_UC=24.9408]
1	4845045	4845046	3	4.0315	+	[score_CL=4.0315;score_E=123.002;score_B=122.018;score_UC=4.0315]
1	4845048	4845049	3	3.63844	+	[score_CL=3.63844;score_E=116.592;score_B=107.534;score_UC=3.63844]
1	4845049	4845050	3	9.87101	+	[score_CL=9.87101;score_E=108.838;score_B=114.076;score_UC=9.87101]
1	4845067	4845068	3	1.16194	+	[score_CL=1.16194;score_E=122.939;score_B=109.175;score_UC=1.16194]
1	4845068	4845069	3	10.4956	+	[score_CL=10.4956;score_E=118.78;score_B=122.02;score_UC=10.4956]
1	4845069	4845070	3	8.83332	+	[score_CL=8.83332;score_E=119.073;score_B=120.383;score_UC=8.83332]
1	4845085	4845086	3	11.9233	+	[score_CL=11.9233;score_E=107.67;score_B=119.266;score_UC=11.9233]
1	4845098	4845099	3	4.72548	+	[score_CL=4.72548;score_E=116.618;score_B=109.719;score_UC=4.72548]
1	4845099	4845100	3	9.82946	+	[score_CL=9.82946;score_E=110.298;score_B=114.672;score_UC=9.82946]
1	4845221	4845222	3	12.6498	+	[score_CL=12.6498;score_E=258.803;score_B=267.607;score_UC=12.6498]
1	4845222	4845223	3	17.0392	+	[score_CL=17.0392;score_E=258.15;score_B=272.552;score_UC=17.0392]
1	4845223	4845224	3	3.32256	+	[score_CL=3.32256;score_E=261.113;score_B=252.115;score_UC=3.32256]
1	4845231	4845232	3	57.7095	+	[score_CL=57.7095;score_E=265.056;score_B=322.765;score_UC=57.7095]
1	4845232	4845233	3	79.5373	+	[score_CL=79.5373;score_E=272.159;score_B=351.697;score_UC=79.5373]
1	4845233	4845234	3	8.344	+	[score_CL=8.344;score_E=276.133;score_B=284.477;score_UC=8.344]
1	4845234	4845235	3	12.246	+	[score_CL=12.246;score_E=269.445;score_B=272.233;score_UC=12.246]
1	4845235	4845236	3	16.5194	+	[score_CL=16.5194;score_E=266.64;score_B=277.913;score_UC=16.5194]
1	4845236	4845237	3	9.84187	+	[score_CL=9.84187;score_E=272.687;score_B=270.665;score_UC=9.84187]
1	4845237	4845238	3	11.7413	+	[score_CL=11.7413;score_E=274.718;score_B=286.459;score_UC=11.7413]
1	4845238	4845239	3	60.7754	+	[score_CL=60.7754;score_E=276.469;score_B=337.244;score_UC=60.7754]
1	4845239	4845240	3	132.722	+	[score_CL=132.722;score_E=283.776;score_B=416.498;score_UC=132.722]
1	4845240	4845241	3	120.69	+	[score_CL=120.69;score_E=283.566;score_B=404.256;score_UC=120.69]
1	4845241	4845242	3	27.0274	+	[score_CL=27.0274;score_E=272.825;score_B=299.852;score_UC=27.0274]
1	4845242	4845243	3	10.0073	+	[score_CL=10.0073;score_E=262.564;score_B=272.362;score_UC=10.0073]
1	4845247	4845248	3	0.593796	+	[score_CL=0.593796;score_E=241.773;score_B=232.442;score_UC=0.593796]
1	4845364	4845365	3	56.4266	+	[score_CL=56.4266;score_E=348.901;score_B=405.327;score_UC=56.4266]
1	4845365	4845366	3	43.4993	+	[score_CL=43.4993;score_E=365.257;score_B=408.757;score_UC=43.4993]
1	4845366	4845367	3	17.0115	+	[score_CL=17.0115;score_E=369.42;score_B=386.431;score_UC=17.0115]
1	4845367	4845368	3	80.031	+	[score_CL=80.031;score_E=347.156;score_B=427.187;score_UC=80.031]
1	4845369	4845370	3	11.3146	+	[score_CL=11.3146;score_E=351.762;score_B=363.077;score_UC=11.3146]
1	4845370	4845371	3	112.573	+	[score_CL=112.573;score_E=363.496;score_B=476.069;score_UC=112.573]
1	4845371	4845372	3	130.223	+	[score_CL=130.223;score_E=351.251;score_B=481.474;score_UC=130.223]
1	4845373	4845374	3	32.2439	+	[score_CL=32.2439;score_E=353.124;score_B=385.368;score_UC=32.2439]
1	4845374	4845375	3	129.573	+	[score_CL=129.573;score_E=372.559;score_B=502.132;score_UC=129.573]
1	4845375	4845376	3	267.423	+	[score_CL=267.423;score_E=372.719;score_B=640.141;score_UC=267.423]
1	4845376	4845377	3	90.0208	+	[score_CL=90.0208;score_E=372.826;score_B=462.847;score_UC=90.0208]
1	4845377	4845378	3	39.8197	+	[score_CL=39.8197;score_E=372.877;score_B=412.697;score_UC=39.8197]
1	4845378	4845379	3	96.1051	+	[score_CL=96.1051;score_E=372.881;score_B=468.986;score_UC=96.1051]
1	4845379	4845380	3	102.777	+	[score_CL=102.777;score_E=356.085;score_B=458.861;score_UC=102.777]
1	4845380	4845381	3	3.75024	+	[score_CL=3.75024;score_E=352.211;score_B=355.985;score_UC=3.75024]
1	4845384	4845385	3	35.1906	+	[score_CL=35.1906;score_E=352.602;score_B=387.792;score_UC=35.1906]
1	4845385	4845386	3	90.8709	+	[score_CL=90.8709;score_E=371.472;score_B=462.343;score_UC=90.8709]
1	4845386	4845387	3	55.7267	+	[score_CL=55.7267;score_E=371.07;score_B=426.797;score_UC=55.7267]
1	4845387	4845388	3	106.688	+	[score_CL=106.688;score_E=350.098;score_B=456.786;score_UC=106.688]
1	4845688	4845689	3	23.1968	+	[score_CL=23.1968;score_E=59.26;score_B=82.4563;score_UC=23.1968]
1	4845689	4845690	3	4.56346	+	[score_CL=4.56346;score_E=73.5313;score_B=71.4073;score_UC=4.56346]
1	4845695	4845696	3	13.6479	+	[score_CL=13.6479;score_E=74.0951;score_B=87.7344;score_UC=13.6479]
1	4845696	4845697	3	28.0058	+	[score_CL=28.0058;score_E=77.2939;score_B=105.298;score_UC=28.0058]
1	4845697	4845698	3	10.2095	+	[score_CL=10.2095;score_E=72.5599;score_B=82.6992;score_UC=10.2095]
1	4845702	4845703	3	0.0348697	+	[score_CL=0.0348697;score_E=73.8617;score_B=62.6036;score_UC=0.0348697]
1	4845703	4845704	3	20.8169	+	[score_CL=20.8169;score_E=60.1982;score_B=80.9959;score_UC=20.8169]
1	4845704	4845705	3	6.92598	+	[score_CL=6.92598;score_E=80.7233;score_B=74.7696;score_UC=6.92598]
1	4845705	4845706	3	9.03358	+	[score_CL=9.03358;score_E=79.7174;score_B=79.3624;score_UC=9.03358]
1	4845706	4845707	3	23.6098	+	[score_CL=23.6098;score_E=81.4909;score_B=105.071;score_UC=23.6098]
1	4845707	4845708	3	21.9456	+	[score_CL=21.9456;score_E=72.9847;score_B=94.9301;score_UC=21.9456]
1	4845708	4845709	3	1.57674	+	[score_CL=1.57674;score_E=75.1894;score_B=64.6945;score_UC=1.57674]
1	4845709	4845710	3	1.74235	+	[score_CL=1.74235;score_E=54.8934;score_B=44.51;score_UC=1.74235]
1	4845736	4845737	3	1.72513	+	[score_CL=1.72513;score_E=47.5833;score_B=39.1068;score_UC=1.72513]
1	4845737	4845738	3	0.271131	+	[score_CL=0.271131;score_E=52.256;score_B=37.4039;score_UC=0.271131]
1	4845936	4845937	3	24.1702	+	[score_CL=24.1702;score_E=123.398;score_B=147.568;score_UC=24.1702]
1	4845937	4845938	3	3.70375	+	[score_CL=3.70375;score_E=142.786;score_B=137.739;score_UC=3.70375]
1	4845938	4845939	3	2.57242	+	[score_CL=2.57242;score_E=136.984;score_B=120.828;score_UC=2.57242]
1	4845939	4845940	3	6.19201	+	[score_CL=6.19201;score_E=146.187;score_B=152.381;score_UC=6.19201]
1	4845940	4845941	3	48.4169	+	[score_CL=48.4169;score_E=144.718;score_B=193.135;score_UC=48.4169]
1	4845941	4845942	3	14.3476	+	[score_CL=14.3476;score_E=149.428;score_B=163.776;score_UC=14.3476]
1	4845942	4845943	3	4.85491	+	[score_CL=4.85491;score_E=162.335;score_B=161.272;score_UC=4.85491]
1	4845943	4845944	3	30.4953	+	[score_CL=30.4953;score_E=152.991;score_B=183.486;score_UC=30.4953]
1	4845944	4845945	3	54.3735	+	[score_CL=54.3735;score_E=168.447;score_B=222.821;score_UC=54.3735]
1	4845945	4845946	3	60.7601	+	[score_CL=60.7601;score_E=165.19;score_B=225.95;score_UC=60.7601]
1	4845946	4845947	3	16.2065	+	[score_CL=16.2065;score_E=150.539;score_B=166.745;score_UC=16.2065]
1	4845948	4845949	3	0.40048	+	[score_CL=0.40048;score_E=146.862;score_B=130.78;score_UC=0.40048]
1	4845949	4845950	3	8.48469	+	[score_CL=8.48469;score_E=153.427;score_B=153.309;score_UC=8.48469]
1	4845950	4845951	3	18.8586	+	[score_CL=18.8586;score_E=163.73;score_B=182.587;score_UC=18.8586]
1	4845951	4845952	3	29.4182	+	[score_CL=29.4182;score_E=174.48;score_B=203.898;score_UC=29.4182]
1	4845952	4845953	3	64.8331	+	[score_CL=64.8331;score_E=170.595;score_B=235.428;score_UC=64.8331]
1	4845953	4845954	3	14.8783	+	[score_CL=14.8783;score_E=171.474;score_B=186.352;score_UC=14.8783]
1	4845954	4845955	3	14.919	+	[score_CL=14.919;score_E=173.005;score_B=181.977;score_UC=14.919]
1	4845955	4845956	3	20.8967	+	[score_CL=20.8967;score_E=173.108;score_B=193.019;score_UC=20.8967]
1	4845956	4845957	3	19.6355	+	[score_CL=19.6355;score_E=158.701;score_B=178.33;score_UC=19.6355]
1	4845959	4845960	3	28.5188	+	[score_CL=28.5188;score_E=162.176;score_B=190.694;score_UC=28.5188]
1	4845960	4845961	3	56.5894	+	[score_CL=56.5894;score_E=181.985;score_B=238.574;score_UC=56.5894]
1	4845961	4845962	3	45.8355	+	[score_CL=45.8355;score_E=182.54;score_B=228.376;score_UC=45.8355]
1	4845962	4845963	3	72.9092	+	[score_CL=72.9092;score_E=183.058;score_B=255.967;score_UC=72.9092]
1	4845963	4845964	3	98.7693	+	[score_CL=98.7693;score_E=165.567;score_B=264.337;score_UC=98.7693]
1	4845964	4845965	3	2.46967	+	[score_CL=2.46967;score_E=164.871;score_B=167.422;score_UC=2.46967]
1	4845965	4845966	3	0.842274	+	[score_CL=0.842274;score_E=151.121;score_B=137.094;score_UC=0.842274]
1	4846103	4846104	3	0.386379	+	[score_CL=0.386379;score_E=93.7092;score_B=84.0231;score_UC=0.386379]
1	4846105	4846106	3	0.515658	+	[score_CL=0.515658;score_E=93.7174;score_B=84.2406;score_UC=0.515658]
1	4846195	4846196	3	0.355788	+	[score_CL=0.355788;score_E=52.2636;score_B=41.7282;score_UC=0.355788]
1	4895261	4895262	3	6.64086	+	[score_CL=6.64086;score_E=55.6916;score_B=52.6823;score_UC=6.64086]
1	4895262	4895263	3	7.78564	+	[score_CL=7.78564;score_E=64.0427;score_B=58.0914;score_UC=7.78564]
1	4895263	4895264	3	9.79115	+	[score_CL=9.79115;score_E=61.9369;score_B=60.0337;score_UC=9.79115]
1	4895264	4895265	3	6.89654	+	[score_CL=6.89654;score_E=57.1953;score_B=54.4414;score_UC=6.89654]
1	4896519	4896520	3	1.74738	+	[score_CL=1.74738;score_E=92.9725;score_B=80.6878;score_UC=1.74738]
1	4896520	4896521	3	2.86969	+	[score_CL=2.86969;score_E=91.7537;score_B=82.4366;score_UC=2.86969]
1	4896521	4896522	3	1.46766	+	[score_CL=1.46766;score_E=94.4805;score_B=81.585;score_UC=1.46766]
1	4896633	4896634	3	13.534	+	[score_CL=13.534;score_E=145.377;score_B=158.911;score_UC=13.534]
1	4896634	4896635	3	63.776	+	[score_CL=63.776;score_E=159.477;score_B=223.253;score_UC=63.776]
1	4896635	4896636	3	31.3198	+	[score_CL=31.3198;score_E=145.247;score_B=176.567;score_UC=31.3198]
1	4896744	4896745	3	95.3301	+	[score_CL=95.3301;score_E=402.478;score_B=497.808;score_UC=95.3301]
1	4896745	4896746	3	255.241	+	[score_CL=255.241;score_E=424.07;score_B=679.312;score_UC=255.241]
1	4896746	4896747	3	245.091	+	[score_CL=245.091;score_E=426.375;score_B=671.466;score_UC=245.091]
1	4896747	4896748	3	150.978	+	[score_CL=150.978;score_E=428.615;score_B=579.592;score_UC=150.978]
1	4896748	4896749	3	118.975	+	[score_CL=118.975;score_E=430.788;score_B=549.763;score_UC=118.975]
1	4896749	4896750	3	78.3528	+	[score_CL=78.3528;score_E=432.882;score_B=511.235;score_UC=78.3528]
1	4896750	4896751	3	96.3943	+	[score_CL=96.3943;score_E=434.917;score_B=531.311;score_UC=96.3943]
1	4896751	4896752	3	44.3712	+	[score_CL=44.3712;score_E=436.872;score_B=481.243;score_UC=44.3712]
1	4896752	4896753	3	98.132	+	[score_CL=98.132;score_E=438.765;score_B=536.897;score_UC=98.132]
1	4896753	4896754	3	101.808	+	[score_CL=101.808;score_E=440.586;score_B=542.395;score_UC=101.808]
1	4896754	4896755	3	69.8054	+	[score_CL=69.8054;score_E=442.335;score_B=512.14;score_UC=69.8054]
1	4896755	4896756	3	88.1046	+	[score_CL=88.1046;score_E=444.01;score_B=532.115;score_UC=88.1046]
1	4896756	4896757	3	65.1812	+	[score_CL=65.1812;score_E=445.611;score_B=510.792;score_UC=65.1812]
1	4896757	4896758	3	75.7825	+	[score_CL=75.7825;score_E=447.137;score_B=522.92;score_UC=75.7825]
1	4896758	4896759	3	27.7727	+	[score_CL=27.7727;score_E=435.533;score_B=463.305;score_UC=27.7727]
1	4896759	4896760	3	7.46342	+	[score_CL=7.46342;score_E=449.966;score_B=457.43;score_UC=7.46342]
1	4896760	4896761	3	79.9415	+	[score_CL=79.9415;score_E=439.508;score_B=519.449;score_UC=79.9415]
1	4896761	4896762	3	38.2611	+	[score_CL=38.2611;score_E=449.432;score_B=487.693;score_UC=38.2611]
1	4896762	4896763	3	17.5095	+	[score_CL=17.5095;score_E=448.626;score_B=466.135;score_UC=17.5095]
1	4896763	4896764	3	15.5141	+	[score_CL=15.5141;score_E=452.833;score_B=468.347;score_UC=15.5141]
1	4896764	4896765	3	55.232	+	[score_CL=55.232;score_E=451.975;score_B=507.207;score_UC=55.232]
1	4896765	4896766	3	35.0519	+	[score_CL=35.0519;score_E=436.106;score_B=471.158;score_UC=35.0519]
1	4896772	4896773	3	23.7744	+	[score_CL=23.7744;score_E=425.713;score_B=449.487;score_UC=23.7744]
1	4896773	4896774	3	4.49985	+	[score_CL=4.49985;score_E=440.738;score_B=439.176;score_UC=4.49985]
1	4896815	4896816	3	37.427	+	[score_CL=37.427;score_E=401.334;score_B=438.761;score_UC=37.427]
1	4896816	4896817	3	101.692	+	[score_CL=101.692;score_E=398.144;score_B=499.836;score_UC=101.692]
1	4896979	4896980	3	16.0578	+	[score_CL=16.0578;score_E=247.999;score_B=263.977;score_UC=16.0578]
1	4896980	4896981	3	23.2455	+	[score_CL=23.2455;score_E=254.503;score_B=277.55;score_UC=23.2455]
1	4896981	4896982	3	11.2838	+	[score_CL=11.2838;score_E=250.045;score_B=256.484;score_UC=11.2838]
1	4896982	4896983	3	4.00018	+	[score_CL=4.00018;score_E=259.804;score_B=250.203;score_UC=4.00018]
1	4896983	4896984	3	23.0465	+	[score_CL=23.0465;score_E=250.494;score_B=273.541;score_UC=23.0465]
1	4896984	4896985	3	110.149	+	[score_CL=110.149;score_E=265.188;score_B=375.337;score_UC=110.149]
1	4896985	4896986	3	63.8782	+	[score_CL=63.8782;score_E=258.221;score_B=322.099;score_UC=63.8782]
1	4896986	4896987	3	14.0595	+	[score_CL=14.0595;score_E=243.601;score_B=257.66;score_UC=14.0595]
1	4896990	4896991	3	2.43506	+	[score_CL=2.43506;score_E=242.296;score_B=242.073;score_UC=2.43506]
1	4896991	4896992	3	28.8311	+	[score_CL=28.8311;score_E=223.557;score_B=252.388;score_UC=28.8311]
1	4897006	4897007	3	2.86718	+	[score_CL=2.86718;score_E=218.327;score_B=207.754;score_UC=2.86718]
1	4897007	4897008	3	9.2853	+	[score_CL=9.2853;score_E=228.76;score_B=238.043;score_UC=9.2853]
1	4897008	4897009	3	36.315	+	[score_CL=36.315;score_E=213.421;score_B=249.736;score_UC=36.315]
1	4897107	4897108	3	18.0383	+	[score_CL=18.0383;score_E=138.974;score_B=157.013;score_UC=18.0383]
1	4897108	4897109	3	40.9612	+	[score_CL=40.9612;score_E=135.911;score_B=176.872;score_UC=40.9612]
1	4897111	4897112	3	0.145422	+	[score_CL=0.145422;score_E=119.108;score_B=107.227;score_UC=0.145422]
1	4897181	4897182	3	12.4435	+	[score_CL=12.4435;score_E=103.341;score_B=115.572;score_UC=12.4435]
1	4897241	4897242	3	3.40603	+	[score_CL=3.40603;score_E=129.647;score_B=120.143;score_UC=3.40603]
1	4897242	4897243	3	7.58515	+	[score_CL=7.58515;score_E=123.99;score_B=124.884;score_UC=7.58515]
1	4897295	4897296	3	2.25709	+	[score_CL=2.25709;score_E=184.31;score_B=175.805;score_UC=2.25709]
1	4897296	4897297	3	20.6279	+	[score_CL=20.6279;score_E=187.716;score_B=208.343;score_UC=20.6279]
1	4897297	4897298	3	25.8496	+	[score_CL=25.8496;score_E=205.387;score_B=231.237;score_UC=25.8496]
1	4897298	4897299	3	56.8841	+	[score_CL=56.8841;score_E=194.383;score_B=251.267;score_UC=56.8841]
1	4897299	4897300	3	8.2723	+	[score_CL=8.2723;score_E=187.219;score_B=195.492;score_UC=8.2723]
1	4897305	4897306	3	5.51655	+	[score_CL=5.51655;score_E=194.673;score_B=199.695;score_UC=5.51655]
1	4897306	4897307	3	31.166	+	[score_CL=31.166;score_E=201.241;score_B=232.407;score_UC=31.166]
1	4897307	4897308	3	56.0781	+	[score_CL=56.0781;score_E=215.984;score_B=272.062;score_UC=56.0781]
1	4897308	4897309	3	25.258	+	[score_CL=25.258;score_E=211.556;score_B=236.814;score_UC=25.258]
1	4897309	4897310	3	15.0379	+	[score_CL=15.0379;score_E=218.094;score_B=233.132;score_UC=15.0379]
1	4897310	4897311	3	46.0214	+	[score_CL=46.0214;score_E=214.952;score_B=260.973;score_UC=46.0214]
1	4897311	4897312	3	35.7369	+	[score_CL=35.7369;score_E=201.264;score_B=237.001;score_UC=35.7369]
1	4897312	4897313	3	1.3471	+	[score_CL=1.3471;score_E=200.994;score_B=202.566;score_UC=1.3471]
1	4897364	4897365	3	13.6478	+	[score_CL=13.6478;score_E=250.554;score_B=264.202;score_UC=13.6478]
1	4897365	4897366	3	92.4602	+	[score_CL=92.4602;score_E=264.867;score_B=357.327;score_UC=92.4602]
1	4897366	4897367	3	34.2584	+	[score_CL=34.2584;score_E=267.454;score_B=301.712;score_UC=34.2584]
1	4897367	4897368	3	16.9011	+	[score_CL=16.9011;score_E=251.219;score_B=268.121;score_UC=16.9011]
1	4897372	4897373	3	19.2194	+	[score_CL=19.2194;score_E=237.095;score_B=256.312;score_UC=19.2194]
1	4897373	4897374	3	1.95599	+	[score_CL=1.95599;score_E=254.722;score_B=245.79;score_UC=1.95599]
1	4897382	4897383	3	52.1264	+	[score_CL=52.1264;score_E=260.375;score_B=312.501;score_UC=52.1264]
1	4897383	4897384	3	44.9961	+	[score_CL=44.9961;score_E=259.482;score_B=304.478;score_UC=44.9961]
1	4897386	4897387	3	0.716758	+	[score_CL=0.716758;score_E=261.905;score_B=252.488;score_UC=0.716758]
1	4897387	4897388	3	21.3237	+	[score_CL=21.3237;score_E=242.839;score_B=264.163;score_UC=21.3237]
1	4897509	4897510	3	0.424266	+	[score_CL=0.424266;score_E=181.533;score_B=171.91;score_UC=0.424266]
1	4897528	4897529	3	2.11743	+	[score_CL=2.11743;score_E=156.292;score_B=144.173;score_UC=2.11743]
1	4897529	4897530	3	8.96938	+	[score_CL=8.96938;score_E=164.811;score_B=173.78;score_UC=8.96938]
1	4897530	4897531	3	38.9165	+	[score_CL=38.9165;score_E=161.203;score_B=200.119;score_UC=38.9165]
1	4897531	4897532	3	12.1065	+	[score_CL=12.1065;score_E=165.427;score_B=177.534;score_UC=12.1065]
1	4897532	4897533	3	7.99366	+	[score_CL=7.99366;score_E=168.895;score_B=165.366;score_UC=7.99366]
1	4897533	4897534	3	22.5942	+	[score_CL=22.5942;score_E=162.589;score_B=185.071;score_UC=22.5942]
1	4897534	4897535	3	21.4143	+	[score_CL=21.4143;score_E=151.734;score_B=173.148;score_UC=21.4143]
1	4897594	4897595	3	4.13523	+	[score_CL=4.13523;score_E=63.0803;score_B=54.8239;score_UC=4.13523]
1	4897595	4897596	3	4.90707	+	[score_CL=4.90707;score_E=60.2033;score_B=54.8624;score_UC=4.90707]
1	4897794	4897795	3	17.3212	+	[score_CL=17.3212;score_E=64.3288;score_B=81.3469;score_UC=17.3212]
1	4897795	4897796	3	7.89583	+	[score_CL=7.89583;score_E=76.9976;score_B=73.6953;score_UC=7.89583]
1	4897796	4897797	3	2.90033	+	[score_CL=2.90033;score_E=67.5633;score_B=57.0618;score_UC=2.90033]
1	4897807	4897808	3	0.0658215	+	[score_CL=0.0658215;score_E=73.7649;score_B=56.9552;score_UC=0.0658215]
1	4897808	4897809	3	7.04916	+	[score_CL=7.04916;score_E=66.8946;score_B=64.7731;score_UC=7.04916]
1	4897809	4897810	3	5.00541	+	[score_CL=5.00541;score_E=69.2918;score_B=63.0251;score_UC=5.00541]
1	4897817	4897818	3	1.04263	+	[score_CL=1.04263;score_E=73.9289;score_B=59.961;score_UC=1.04263]
1	4897818	4897819	3	6.25448	+	[score_CL=6.25448;score_E=72.3995;score_B=67.3647;score_UC=6.25448]
1	4897819	4897820	3	6.88406	+	[score_CL=6.88406;score_E=70.5105;score_B=68.2287;score_UC=6.88406]
1	4897821	4897822	3	10.5958	+	[score_CL=10.5958;score_E=69.7556;score_B=75.3922;score_UC=10.5958]
1	4897822	4897823	3	5.16773	+	[score_CL=5.16773;score_E=76.2185;score_B=70.2;score_UC=5.16773]
1	4897828	4897829	3	9.66151	+	[score_CL=9.66151;score_E=82.9616;score_B=85.7834;score_UC=9.66151]
1	4897829	4897830	3	16.7604	+	[score_CL=16.7604;score_E=79.1905;score_B=93.1145;score_UC=16.7604]
1	4897830	4897831	3	3.26028	+	[score_CL=3.26028;score_E=84.8104;score_B=75.5864;score_UC=3.26028]
1	4898134	4898135	3	1.13794	+	[score_CL=1.13794;score_E=24.5082;score_B=22.0426;score_UC=1.13794]
1	4898135	4898136	3	5.27183	+	[score_CL=5.27183;score_E=24.0422;score_B=26.269;score_UC=5.27183]
1	5113234	5113235	3	1.01957	+	[score_CL=1.01957;score_E=25.8566;score_B=18.7637;score_UC=1.01957]
1	5113235	5113236	3	1.01957	+	[score_CL=1.01957;score_E=25.8575;score_B=18.7656;score_UC=1.01957]
1	5162202	5162203	3	5.99159	+	[score_CL=5.99159;score_E=167.991;score_B=170.773;score_UC=5.99159]
1	5162203	5162204	3	27.278	+	[score_CL=27.278;score_E=175.355;score_B=202.633;score_UC=27.278]
1	5162204	5162205	3	32.6675	+	[score_CL=32.6675;score_E=169.435;score_B=202.102;score_UC=32.6675]
1	5162219	5162220	3	4.34839	+	[score_CL=4.34839;score_E=185.192;score_B=177.54;score_UC=4.34839]
1	5162220	5162221	3	12.6873	+	[score_CL=12.6873;score_E=197.464;score_B=210.15;score_UC=12.6873]
1	5162221	5162222	3	34.5645	+	[score_CL=34.5645;score_E=207.215;score_B=241.779;score_UC=34.5645]
1	5162222	5162223	3	32.5825	+	[score_CL=32.5825;score_E=207.376;score_B=239.959;score_UC=32.5825]
1	5162223	5162224	3	12.7165	+	[score_CL=12.7165;score_E=198.347;score_B=211.063;score_UC=12.7165]
1	5162224	5162225	3	2.14226	+	[score_CL=2.14226;score_E=194.284;score_B=182.255;score_UC=2.14226]
1	5162252	5162253	3	1.05898	+	[score_CL=1.05898;score_E=221.36;score_B=212.799;score_UC=1.05898]
1	5162257	5162258	3	10.4346	+	[score_CL=10.4346;score_E=242.694;score_B=247.196;score_UC=10.4346]
1	5162258	5162259	3	12.7319	+	[score_CL=12.7319;score_E=242.215;score_B=251.247;score_UC=12.7319]
1	5162260	5162261	3	14.6045	+	[score_CL=14.6045;score_E=255.827;score_B=270.033;score_UC=14.6045]
1	5162261	5162262	3	22.9603	+	[score_CL=22.9603;score_E=251.767;score_B=274.726;score_UC=22.9603]
1	5162266	5162267	3	10.7492	+	[score_CL=10.7492;score_E=258.347;score_B=263.479;score_UC=10.7492]
1	5162267	5162268	3	11.6678	+	[score_CL=11.6678;score_E=260.346;score_B=266.376;score_UC=11.6678]
1	5162268	5162269	3	0.464409	+	[score_CL=0.464409;score_E=266.731;score_B=251.829;score_UC=0.464409]
1	5162315	5162316	3	9.48685	+	[score_CL=9.48685;score_E=329.722;score_B=339.073;score_UC=9.48685]
1	5162316	5162317	3	29.3094	+	[score_CL=29.3094;score_E=337.913;score_B=367.223;score_UC=29.3094]
1	5162317	5162318	3	27.5218	+	[score_CL=27.5218;score_E=338.588;score_B=366.11;score_UC=27.5218]
1	5162318	5162319	3	12.7746	+	[score_CL=12.7746;score_E=344.995;score_B=357.769;score_UC=12.7746]
1	5162319	5162320	3	28.8842	+	[score_CL=28.8842;score_E=322.121;score_B=351.005;score_UC=28.8842]
1	5162320	5162321	3	5.45806	+	[score_CL=5.45806;score_E=321.718;score_B=326.158;score_UC=5.45806]
1	5162324	5162325	3	8.6003	+	[score_CL=8.6003;score_E=296.686;score_B=302.843;score_UC=8.6003]
1	5162336	5162337	3	6.52178	+	[score_CL=6.52178;score_E=284.566;score_B=281.351;score_UC=6.52178]
1	5162337	5162338	3	7.37297	+	[score_CL=7.37297;score_E=282.817;score_B=280.415;score_UC=7.37297]
1	5162338	5162339	3	0.623445	+	[score_CL=0.623445;score_E=285.329;score_B=270.376;score_UC=0.623445]
1	5162352	5162353	3	0.584844	+	[score_CL=0.584844;score_E=245.749;score_B=236.41;score_UC=0.584844]
1	5482626	5482627	3	9.24786	+	[score_CL=9.24786;score_E=37.9144;score_B=40.7024;score_UC=9.24786]
1	5482627	5482628	3	6.76863	+	[score_CL=6.76863;score_E=40.3492;score_B=38.3928;score_UC=6.76863]
1	5482628	5482629	3	3.3765	+	[score_CL=3.3765;score_E=40.4096;score_B=30.9631;score_UC=3.3765]
1	5746468	5746469	3	1.58937	+	[score_CL=4.54527;score_E=1.58937;score_B=6.11263;score_UC=1.58937]
1	5746469	5746470	3	1.58969	+	[score_CL=9.36785;score_E=1.58969;score_B=9.51733;score_UC=1.58969]
1	5746470	5746471	3	1.58098	+	[score_CL=4.65715;score_E=1.58098;score_B=6.38235;score_UC=1.58098]
1	5746471	5746472	3	1.58927	+	[score_CL=6.55231;score_E=1.58927;score_B=7.98412;score_UC=1.58927]
1	5746472	5746473	3	1.58411	+	[score_CL=3.13505;score_E=1.58411;score_B=4.73665;score_UC=1.58411]
1	6245253	6245254	3	1.66742	+	[score_CL=1.66742;score_E=35.847;score_B=32.6739;score_UC=1.66742]
1	6245254	6245255	3	13.8179	+	[score_CL=13.8179;score_E=34.7879;score_B=48.6057;score_UC=13.8179]
1	6245255	6245256	3	19.3882	+	[score_CL=19.3882;score_E=34.7879;score_B=54.1761;score_UC=19.3882]
1	6245256	6245257	3	11.2197	+	[score_CL=11.2197;score_E=34.7911;score_B=46.0107;score_UC=11.2197]
1	6245257	6245258	3	17.9573	+	[score_CL=17.9573;score_E=34.7871;score_B=52.7415;score_UC=17.9573]
1	6245258	6245259	3	1.65773	+	[score_CL=1.65773;score_E=35.4948;score_B=35.9976;score_UC=1.65773]
1	6245271	6245272	3	0.141361	+	[score_CL=0.141361;score_E=13.043;score_B=6.64051;score_UC=0.141361]
1	6248393	6248394	3	12.5421	+	[score_CL=12.5421;score_E=26.4233;score_B=38.9653;score_UC=12.5421]
1	6248394	6248395	3	26.4233	+	[score_CL=63.0243;score_E=26.4233;score_B=89.4476;score_UC=26.4233]
1	6248395	6248396	3	14.5902	+	[score_CL=14.5902;score_E=26.4233;score_B=41.0135;score_UC=14.5902]
1	6248398	6248399	3	2.13464	+	[score_CL=2.13464;score_E=26.0749;score_B=22.0677;score_UC=2.13464]
1	6248399	6248400	3	3.86118	+	[score_CL=3.86118;score_E=25.7098;score_B=23.7865;score_UC=3.86118]
1	6248400	6248401	3	0.0464224	+	[score_CL=0.0464224;score_E=26.767;score_B=19.9612;score_UC=0.0464224]
1	6248404	6248405	3	12.6218	+	[score_CL=12.6218;score_E=28.795;score_B=41.4037;score_UC=12.6218]
1	6248405	6248406	3	9.63304	+	[score_CL=9.63304;score_E=28.8021;score_B=38.4343;score_UC=9.63304]
1	6248406	6248407	3	8.23314	+	[score_CL=8.23314;score_E=28.8081;score_B=36.4713;score_UC=8.23314]
1	6248407	6248408	3	4.17812	+	[score_CL=4.17812;score_E=28.868;score_B=28.9404;score_UC=4.17812]
1	6248415	6248416	3	0.0552033	+	[score_CL=0.0552033;score_E=25.2868;score_B=19.9009;score_UC=0.0552033]
1	6248416	6248417	3	3.84823	+	[score_CL=3.84823;score_E=24.2358;score_B=23.667;score_UC=3.84823]
1	6248424	6248425	3	19.0086	+	[score_CL=19.0086;score_E=24.5189;score_B=43.5275;score_UC=19.0086]
1	6248425	6248426	3	12.7733	+	[score_CL=12.7733;score_E=24.5189;score_B=37.2922;score_UC=12.7733]
1	6248837	6248838	3	7.2228	+	[score_CL=10.2947;score_E=7.2228;score_B=17.5177;score_UC=7.2228]
1	6248838	6248839	3	7.22281	+	[score_CL=14.3164;score_E=7.22281;score_B=21.5372;score_UC=7.22281]
1	6248844	6248845	3	2.66331	+	[score_CL=2.66331;score_E=18.9528;score_B=18.7486;score_UC=2.66331]
1	6248845	6248846	3	4.92293	+	[score_CL=4.92293;score_E=18.9573;score_B=23.8701;score_UC=4.92293]
1	6248846	6248847	3	11.6644	+	[score_CL=11.6644;score_E=18.9581;score_B=30.6174;score_UC=11.6644]
1	6248847	6248848	3	2.07955	+	[score_CL=2.07955;score_E=19.1065;score_B=21.1993;score_UC=2.07955]
1	6248862	6248863	3	6.19576	+	[score_CL=6.19576;score_E=24.6867;score_B=30.8586;score_UC=6.19576]
1	6248863	6248864	3	11.8083	+	[score_CL=11.8083;score_E=24.6806;score_B=36.4714;score_UC=11.8083]
1	6248871	6248872	3	4.10553	+	[score_CL=4.10553;score_E=23.5627;score_B=24.0474;score_UC=4.10553]
1	6251077	6251078	3	2.05474	+	[score_CL=2.05474;score_E=13.7843;score_B=15.7922;score_UC=2.05474]
1	6251078	6251079	3	8.2853	+	[score_CL=8.2853;score_E=13.7368;score_B=22.0218;score_UC=8.2853]
1	6251079	6251080	3	13.7365	+	[score_CL=15.5093;score_E=13.7365;score_B=29.2458;score_UC=13.7365]
1	6251080	6251081	3	9.81948	+	[score_CL=9.81948;score_E=13.7365;score_B=23.556;score_UC=9.81948]
1	6251081	6251082	3	4.00623	+	[score_CL=4.00623;score_E=13.7348;score_B=17.6682;score_UC=4.00623]
1	6251082	6251083	3	1.85223	+	[score_CL=1.85223;score_E=13.7311;score_B=11.6445;score_UC=1.85223]
1	6251093	6251094	3	0.399738	+	[score_CL=0.55002;score_E=6.17481;score_B=0.633115;score_UC=0.399738]
1	6274588	6274589	3	20.3834	+	[score_CL=20.3834;score_E=167.629;score_B=187.985;score_UC=20.3834]
1	6274589	6274590	3	9.12115	+	[score_CL=9.12115;score_E=199.27;score_B=202.393;score_UC=9.12115]
1	6274590	6274591	3	25.6983	+	[score_CL=25.6983;score_E=191.188;score_B=216.886;score_UC=25.6983]
1	6274591	6274592	3	44.2571	+	[score_CL=44.2571;score_E=203.029;score_B=247.286;score_UC=44.2571]
1	6274592	6274593	3	54.7295	+	[score_CL=54.7295;score_E=204.762;score_B=259.492;score_UC=54.7295]
1	6274593	6274594	3	68.2144	+	[score_CL=68.2144;score_E=186.476;score_B=254.691;score_UC=68.2144]
1	6274599	6274600	3	5.71444	+	[score_CL=5.71444;score_E=196.883;score_B=193.015;score_UC=5.71444]
1	6274600	6274601	3	20.6265	+	[score_CL=20.6265;score_E=185.141;score_B=205.745;score_UC=20.6265]
1	6274601	6274602	3	0.620754	+	[score_CL=0.620754;score_E=219.687;score_B=210.431;score_UC=0.620754]
1	6274602	6274603	3	21.2144	+	[score_CL=21.2144;score_E=193.841;score_B=215.034;score_UC=21.2144]
1	6274603	6274604	3	11.2864	+	[score_CL=11.2864;score_E=219.495;score_B=222.459;score_UC=11.2864]
1	6274604	6274605	3	17.4125	+	[score_CL=17.4125;score_E=215.895;score_B=229.943;score_UC=17.4125]
1	6274605	6274606	3	21.1101	+	[score_CL=21.1101;score_E=209.318;score_B=229.685;score_UC=21.1101]
1	6274606	6274607	3	6.06966	+	[score_CL=6.06966;score_E=206.964;score_B=204.711;score_UC=6.06966]
1	6274613	6274614	3	5.55759	+	[score_CL=5.55759;score_E=208.936;score_B=203.693;score_UC=5.55759]
1	6274614	6274615	3	12.2397	+	[score_CL=12.2397;score_E=209.483;score_B=213.024;score_UC=12.2397]
1	6274615	6274616	3	6.82065	+	[score_CL=6.82065;score_E=218.358;score_B=210.313;score_UC=6.82065]
1	6274616	6274617	3	7.63352	+	[score_CL=7.63352;score_E=210.451;score_B=205.346;score_UC=7.63352]
1	6274617	6274618	3	4.52234	+	[score_CL=4.52234;score_E=211.55;score_B=201.429;score_UC=4.52234]
1	6274618	6274619	3	2.69485	+	[score_CL=2.69485;score_E=222.701;score_B=206.556;score_UC=2.69485]
1	6274619	6274620	3	12.3635	+	[score_CL=12.3635;score_E=205.036;score_B=214.958;score_UC=12.3635]
1	6274620	6274621	3	0.6587	+	[score_CL=0.6587;score_E=225.279;score_B=205.526;score_UC=0.6587]
1	6274621	6274622	3	2.66094	+	[score_CL=2.66094;score_E=204.729;score_B=196.723;score_UC=2.66094]
1	6274622	6274623	3	0.697438	+	[score_CL=0.697438;score_E=228.754;score_B=209.322;score_UC=0.697438]
1	6274623	6274624	3	15.2582	+	[score_CL=15.2582;score_E=219.802;score_B=232.766;score_UC=15.2582]
1	6274624	6274625	3	15.7258	+	[score_CL=15.7258;score_E=222.267;score_B=233.718;score_UC=15.7258]
1	6274625	6274626	3	3.80365	+	[score_CL=3.80365;score_E=220.654;score_B=212.084;score_UC=3.80365]
1	6274631	6274632	3	8.06952	+	[score_CL=8.06952;score_E=216.224;score_B=216.003;score_UC=8.06952]
1	6274632	6274633	3	14.328	+	[score_CL=14.328;score_E=211.36;score_B=221.637;score_UC=14.328]
1	6274633	6274634	3	1.96667	+	[score_CL=1.96667;score_E=217.922;score_B=205.816;score_UC=1.96667]
1	6274644	6274645	3	8.69462	+	[score_CL=8.69462;score_E=197.478;score_B=198.505;score_UC=8.69462]
1	6274645	6274646	3	12.7247	+	[score_CL=12.7247;score_E=191.362;score_B=200.459;score_UC=12.7247]
1	6274745	6274746	3	0.126585	+	[score_CL=0.126585;score_E=36.1377;score_B=26.075;score_UC=0.126585]
1	6275049	6275050	3	2.17047	+	[score_CL=2.43253;score_E=5.86257;score_B=3.83265;score_UC=2.17047]
1	6275050	6275051	3	0.428845	+	[score_CL=0.428845;score_E=5.92938;score_B=2.7298;score_UC=0.428845]
1	6275362	6275363	3	11.0945	+	[score_CL=11.0945;score_E=85.1643;score_B=96.2588;score_UC=11.0945]
1	6275363	6275364	3	41.5335	+	[score_CL=41.5335;score_E=96.6183;score_B=138.152;score_UC=41.5335]
1	6275364	6275365	3	32.9599	+	[score_CL=32.9599;score_E=105.101;score_B=138.061;score_UC=32.9599]
1	6275365	6275366	3	28.9384	+	[score_CL=28.9384;score_E=102.143;score_B=131.082;score_UC=28.9384]
1	6275366	6275367	3	17.2525	+	[score_CL=17.2525;score_E=85.2744;score_B=102.527;score_UC=17.2525]
1	6275369	6275370	3	6.88641	+	[score_CL=6.88641;score_E=83.419;score_B=80.8462;score_UC=6.88641]
1	6275370	6275371	3	16.1912	+	[score_CL=16.1912;score_E=81.1224;score_B=92.1363;score_UC=16.1912]
1	6275371	6275372	3	6.87705	+	[score_CL=6.87705;score_E=84.0385;score_B=81.4588;score_UC=6.87705]
1	6275382	6275383	3	0.660435	+	[score_CL=0.660435;score_E=81.5253;score_B=66.9002;score_UC=0.660435]
1	6275383	6275384	3	6.53392	+	[score_CL=6.53392;score_E=71.9533;score_B=72.9971;score_UC=6.53392]
1	6275386	6275387	3	0.729595	+	[score_CL=0.729595;score_E=92.2359;score_B=93.3589;score_UC=0.729595]
1	6275387	6275388	3	44.3351	+	[score_CL=44.3351;score_E=78.6376;score_B=122.973;score_UC=44.3351]
1	6275388	6275389	3	5.79698	+	[score_CL=5.79698;score_E=92.2727;score_B=98.0728;score_UC=5.79698]
1	6275389	6275390	3	0.751414	+	[score_CL=0.751414;score_E=82.3501;score_B=67.7028;score_UC=0.751414]
1	6275394	6275395	3	21.2677	+	[score_CL=21.2677;score_E=91.1664;score_B=112.427;score_UC=21.2677]
1	6275395	6275396	3	18.3666	+	[score_CL=18.3666;score_E=102.287;score_B=119.165;score_UC=18.3666]
1	6275396	6275397	3	10.1391	+	[score_CL=10.1391;score_E=111.705;score_B=114.748;score_UC=10.1391]
1	6275397	6275398	3	24.6801	+	[score_CL=24.6801;score_E=93.6006;score_B=118.228;score_UC=24.6801]
1	6275398	6275399	3	10.1551	+	[score_CL=10.1551;score_E=103.457;score_B=107.465;score_UC=10.1551]
1	6275399	6275400	3	10.8038	+	[score_CL=10.8038;score_E=83.6993;score_B=88.9493;score_UC=10.8038]
1	6275407	6275408	3	1.50525	+	[score_CL=1.50525;score_E=74.2752;score_B=66.4485;score_UC=1.50525]
1	6275792	6275793	3	1.70406	+	[score_CL=1.70406;score_E=35.6784;score_B=28.3085;score_UC=1.70406]
1	6382245	6382246	3	1.61866	+	[score_CL=1.61866;score_E=42.3452;score_B=34.8124;score_UC=1.61866]
1	6741446	6741447	3	0.997138	+	[score_CL=0.997138;score_E=2.1437;score_B=3.35236;score_UC=0.997138]
1	6741447	6741448	3	2.29772	+	[score_CL=10.3274;score_E=2.29772;score_B=12.4806;score_UC=2.29772]
1	6741448	6741449	3	2.29774	+	[score_CL=9.64755;score_E=2.29774;score_B=11.8491;score_UC=2.29774]
1	6741469	6741470	3	3.70358	+	[score_CL=3.70358;score_E=22.2235;score_B=22.3101;score_UC=3.70358]
1	6741470	6741471	3	3.73069	+	[score_CL=3.73069;score_E=22.2415;score_B=22.974;score_UC=3.73069]
1	6741488	6741489	3	0.0917493	+	[score_CL=0.0917493;score_E=30.9513;score_B=26.1038;score_UC=0.0917493]
1	6741489	6741490	3	8.76979	+	[score_CL=8.76979;score_E=29.1396;score_B=37.0514;score_UC=8.76979]
1	6741490	6741491	3	8.09314	+	[score_CL=8.09314;score_E=29.1402;score_B=36.4161;score_UC=8.09314]
1	6741511	6741512	3	1.24863	+	[score_CL=1.24863;score_E=31.3959;score_B=21.6045;score_UC=1.24863]
1	6741512	6741513	3	1.26049	+	[score_CL=1.26049;score_E=31.404;score_B=21.6739;score_UC=1.26049]
1	6741531	6741532	3	7.03231	+	[score_CL=7.03231;score_E=35.1888;score_B=35.5973;score_UC=7.03231]
1	6741532	6741533	3	6.84031	+	[score_CL=6.84031;score_E=35.1891;score_B=35.4492;score_UC=6.84031]
1	6741573	6741574	3	6.41095	+	[score_CL=6.41095;score_E=37.7043;score_B=35.33;score_UC=6.41095]
1	6741574	6741575	3	6.3133	+	[score_CL=6.3133;score_E=37.6857;score_B=35.248;score_UC=6.3133]
1	6741615	6741616	3	6.85576	+	[score_CL=6.85576;score_E=38.256;score_B=36.6968;score_UC=6.85576]
1	6741616	6741617	3	6.73334	+	[score_CL=6.73334;score_E=38.2107;score_B=36.5666;score_UC=6.73334]
1	6741637	6741638	3	1.05253	+	[score_CL=1.05253;score_E=35.078;score_B=23.5415;score_UC=1.05253]
1	6741638	6741639	3	1.0757	+	[score_CL=1.0757;score_E=34.9018;score_B=23.5458;score_UC=1.0757]
1	6741657	6741658	3	8.3513	+	[score_CL=8.3513;score_E=37.2432;score_B=39.8257;score_UC=8.3513]
1	6741658	6741659	3	7.89728	+	[score_CL=7.89728;score_E=37.2291;score_B=39.3356;score_UC=7.89728]
1	6741679	6741680	3	3.41131	+	[score_CL=3.41131;score_E=33.8927;score_B=26.8483;score_UC=3.41131]
1	6741680	6741681	3	3.45686	+	[score_CL=3.45686;score_E=33.7621;score_B=26.8423;score_UC=3.45686]
1	6741699	6741700	3	3.32134	+	[score_CL=3.32134;score_E=29.2884;score_B=25.086;score_UC=3.32134]
1	6741700	6741701	3	1.05848	+	[score_CL=1.05848;score_E=31.422;score_B=22.7532;score_UC=1.05848]
1	6860150	6860151	3	10.7654	+	[score_CL=10.7654;score_E=68.3801;score_B=73.5472;score_UC=10.7654]
1	6860151	6860152	3	14.4393	+	[score_CL=14.4393;score_E=65.0982;score_B=77.199;score_UC=14.4393]
1	6860154	6860155	3	6.06224	+	[score_CL=6.06224;score_E=54.1988;score_B=55.3673;score_UC=6.06224]
1	6860359	6860360	3	6.14466	+	[score_CL=6.14466;score_E=89.8032;score_B=86.9727;score_UC=6.14466]
1	6860360	6860361	3	4.36716	+	[score_CL=4.36716;score_E=111.315;score_B=98.6018;score_UC=4.36716]
1	6860361	6860362	3	17.5929	+	[score_CL=17.5929;score_E=109.887;score_B=126.681;score_UC=17.5929]
1	6860362	6860363	3	23.0956	+	[score_CL=23.0956;score_E=109.722;score_B=132.639;score_UC=23.0956]
1	6860363	6860364	3	7.39972	+	[score_CL=7.39972;score_E=108.481;score_B=106.742;score_UC=7.39972]
1	6860364	6860365	3	4.49087	+	[score_CL=4.49087;score_E=113.679;score_B=117.404;score_UC=4.49087]
1	6860365	6860366	3	36.3599	+	[score_CL=36.3599;score_E=109.349;score_B=145.709;score_UC=36.3599]
1	6860366	6860367	3	45.913	+	[score_CL=45.913;score_E=110.621;score_B=156.534;score_UC=45.913]
1	6860367	6860368	3	7.30871	+	[score_CL=7.30871;score_E=103.054;score_B=110.363;score_UC=7.30871]
1	6860649	6860650	3	2.71555	+	[score_CL=2.71555;score_E=73.4193;score_B=67.1003;score_UC=2.71555]
1	6860650	6860651	3	0.182744	+	[score_CL=0.182744;score_E=80.1388;score_B=64.8926;score_UC=0.182744]
1	6860652	6860653	3	1.97873	+	[score_CL=1.97873;score_E=75.1496;score_B=66.6355;score_UC=1.97873]
1	6860653	6860654	3	0.922498	+	[score_CL=0.922498;score_E=79.5055;score_B=65.8612;score_UC=0.922498]
1	6860675	6860676	3	3.97296	+	[score_CL=3.97296;score_E=79.8585;score_B=73.1248;score_UC=3.97296]
1	6860676	6860677	3	3.03499	+	[score_CL=3.03499;score_E=81.9135;score_B=72.0983;score_UC=3.03499]
1	6860681	6860682	3	8.97383	+	[score_CL=8.97383;score_E=83.5394;score_B=85.177;score_UC=8.97383]
1	6860682	6860683	3	8.29054	+	[score_CL=8.29054;score_E=86.9479;score_B=84.3875;score_UC=8.29054]
1	6860683	6860684	3	2.81597	+	[score_CL=2.81597;score_E=86.5687;score_B=75.0832;score_UC=2.81597]
1	6860684	6860685	3	0.120861	+	[score_CL=0.120861;score_E=82.0521;score_B=66.6922;score_UC=0.120861]
1	6860687	6860688	3	1.08942	+	[score_CL=1.08942;score_E=84.0115;score_B=69.3321;score_UC=1.08942]
1	6860688	6860689	3	5.23614	+	[score_CL=5.23614;score_E=88.2005;score_B=80.9358;score_UC=5.23614]
1	6860689	6860690	3	12.3598	+	[score_CL=12.3598;score_E=80.8342;score_B=87.8001;score_UC=12.3598]
1	6860690	6860691	3	2.0829	+	[score_CL=2.0829;score_E=88.6825;score_B=76.6297;score_UC=2.0829]
1	6860884	6860885	3	2.48229	+	[score_CL=2.48229;score_E=42.8033;score_B=33.7184;score_UC=2.48229]
1	6860885	6860886	3	1.89182	+	[score_CL=1.89182;score_E=44.5433;score_B=32.9009;score_UC=1.89182]
1	7037421	7037422	3	5.93042	+	[score_CL=5.93042;score_E=86.6052;score_B=82.1263;score_UC=5.93042]
1	7037422	7037423	3	8.84406	+	[score_CL=8.84406;score_E=92.8799;score_B=89.2692;score_UC=8.84406]
1	7037423	7037424	3	9.35024	+	[score_CL=9.35024;score_E=98.0526;score_B=95.0127;score_UC=9.35024]
1	7037424	7037425	3	11.4075	+	[score_CL=11.4075;score_E=107.798;score_B=112.247;score_UC=11.4075]
1	7037425	7037426	3	23.8751	+	[score_CL=23.8751;score_E=107.103;score_B=130.869;score_UC=23.8751]
1	7037426	7037427	3	17.6199	+	[score_CL=17.6199;score_E=117.967;score_B=135.561;score_UC=17.6199]
1	7037427	7037428	3	23.6107	+	[score_CL=23.6107;score_E=105.938;score_B=129.425;score_UC=23.6107]
1	7037428	7037429	3	10.1009	+	[score_CL=10.1009;score_E=97.7114;score_B=105.814;score_UC=10.1009]
1	7037435	7037436	3	2.89868	+	[score_CL=2.89868;score_E=82.962;score_B=73.7398;score_UC=2.89868]
1	7037436	7037437	3	2.96156	+	[score_CL=2.96156;score_E=103.153;score_B=103.722;score_UC=2.96156]
1	7037437	7037438	3	33.0328	+	[score_CL=33.0328;score_E=101.845;score_B=134.878;score_UC=33.0328]
1	7037438	7037439	3	33.7807	+	[score_CL=33.7807;score_E=110.23;score_B=144.011;score_UC=33.7807]
1	7037439	7037440	3	12.8372	+	[score_CL=12.8372;score_E=97.2281;score_B=110.065;score_UC=12.8372]
1	7038096	7038097	3	13.7409	+	[score_CL=13.7409;score_E=58.6926;score_B=72.4335;score_UC=13.7409]
1	7038097	7038098	3	33.3113	+	[score_CL=33.3113;score_E=58.6251;score_B=91.9363;score_UC=33.3113]
1	7038098	7038099	3	6.57213	+	[score_CL=6.57213;score_E=71.1857;score_B=76.5595;score_UC=6.57213]
1	7038099	7038100	3	12.4601	+	[score_CL=12.4601;score_E=54.5464;score_B=58.0005;score_UC=12.4601]
1	7038100	7038101	3	8.7244	+	[score_CL=8.7244;score_E=53.133;score_B=52.8511;score_UC=8.7244]
1	7038101	7038102	3	1.0961	+	[score_CL=1.0961;score_E=52.0155;score_B=38.1357;score_UC=1.0961]
1	7038796	7038797	3	8.36766	+	[score_CL=8.36766;score_E=88.6883;score_B=89.1277;score_UC=8.36766]
1	7038797	7038798	3	17.7998	+	[score_CL=17.7998;score_E=99.9624;score_B=117.341;score_UC=17.7998]
1	7038798	7038799	3	25.0828	+	[score_CL=25.0828;score_E=88.825;score_B=113.908;score_UC=25.0828]
1	7038800	7038801	3	18.6319	+	[score_CL=18.6319;score_E=92.0131;score_B=110.645;score_UC=18.6319]
1	7038801	7038802	3	38.7306	+	[score_CL=38.7306;score_E=110.298;score_B=149.029;score_UC=38.7306]
1	7038802	7038803	3	38.8465	+	[score_CL=38.8465;score_E=100.621;score_B=139.468;score_UC=38.8465]
1	7038803	7038804	3	9.74276	+	[score_CL=9.74276;score_E=105.278;score_B=115.021;score_UC=9.74276]
1	7038804	7038805	3	14.3397	+	[score_CL=14.3397;score_E=81.4749;score_B=93.6791;score_UC=14.3397]
1	7038809	7038810	3	10.1666	+	[score_CL=10.1666;score_E=77.7866;score_B=82.1123;score_UC=10.1666]
1	7038810	7038811	3	6.23938	+	[score_CL=6.23938;score_E=81.9596;score_B=78.0839;score_UC=6.23938]
1	7109210	7109211	3	1.63132	+	[score_CL=1.63132;score_E=28.9549;score_B=21.9377;score_UC=1.63132]
1	7109211	7109212	3	0.211718	+	[score_CL=0.211718;score_E=31.6552;score_B=20.6597;score_UC=0.211718]
1	7120727	7120728	3	6.10871	+	[score_CL=6.10871;score_E=40.6428;score_B=39.2455;score_UC=6.10871]
1	7120728	7120729	3	2.62941	+	[score_CL=2.62941;score_E=46.8391;score_B=35.875;score_UC=2.62941]
1	7120741	7120742	3	4.72355	+	[score_CL=4.72355;score_E=49.0773;score_B=42.1803;score_UC=4.72355]
1	7120742	7120743	3	9.00011	+	[score_CL=9.00011;score_E=60.0214;score_B=57.3447;score_UC=9.00011]
1	7120743	7120744	3	16.2305	+	[score_CL=16.2305;score_E=56.9622;score_B=67.7143;score_UC=16.2305]
1	7120744	7120745	3	8.89741	+	[score_CL=8.89741;score_E=55.3174;score_B=56.8019;score_UC=8.89741]
1	7169908	7169909	3	4.25589	+	[score_CL=4.25589;score_E=121.601;score_B=118.887;score_UC=4.25589]
1	7169910	7169911	3	4.92067	+	[score_CL=4.92067;score_E=144.211;score_B=142.81;score_UC=4.92067]
1	7169911	7169912	3	24.6693	+	[score_CL=24.6693;score_E=129.779;score_B=154.448;score_UC=24.6693]
1	7169918	7169919	3	12.0822	+	[score_CL=12.0822;score_E=132.586;score_B=144.236;score_UC=12.0822]
1	7169920	7169921	3	11.2722	+	[score_CL=11.2722;score_E=154.884;score_B=166.156;score_UC=11.2722]
1	7169921	7169922	3	34.7635	+	[score_CL=34.7635;score_E=166.453;score_B=201.216;score_UC=34.7635]
1	7169922	7169923	3	24.2939	+	[score_CL=24.2939;score_E=175.23;score_B=199.524;score_UC=24.2939]
1	7169923	7169924	3	84.8457	+	[score_CL=84.8457;score_E=175.993;score_B=260.838;score_UC=84.8457]
1	7169924	7169925	3	92.9952	+	[score_CL=92.9952;score_E=176.733;score_B=269.728;score_UC=92.9952]
1	7169925	7169926	3	71.8751	+	[score_CL=71.8751;score_E=177.432;score_B=249.307;score_UC=71.8751]
1	7169926	7169927	3	38.8015	+	[score_CL=38.8015;score_E=178.1;score_B=216.901;score_UC=38.8015]
1	7169927	7169928	3	30.4545	+	[score_CL=30.4545;score_E=177.715;score_B=208.169;score_UC=30.4545]
1	7169928	7169929	3	19.9598	+	[score_CL=19.9598;score_E=179.318;score_B=199.278;score_UC=19.9598]
1	7169929	7169930	3	65.7823	+	[score_CL=65.7823;score_E=179.482;score_B=245.265;score_UC=65.7823]
1	7169930	7169931	3	32.4931	+	[score_CL=32.4931;score_E=180.151;score_B=212.644;score_UC=32.4931]
1	7169931	7169932	3	21.8274	+	[score_CL=21.8274;score_E=180.876;score_B=202.703;score_UC=21.8274]
1	7169932	7169933	3	30.7259	+	[score_CL=30.7259;score_E=181.25;score_B=211.976;score_UC=30.7259]
1	7169933	7169934	3	53.1983	+	[score_CL=53.1983;score_E=181.729;score_B=234.928;score_UC=53.1983]
1	7169934	7169935	3	51.1553	+	[score_CL=51.1553;score_E=182.103;score_B=233.258;score_UC=51.1553]
1	7169935	7169936	3	46.5317	+	[score_CL=46.5317;score_E=182.438;score_B=228.97;score_UC=46.5317]
1	7169936	7169937	3	82.1637	+	[score_CL=82.1637;score_E=182.738;score_B=264.902;score_UC=82.1637]
1	7169937	7169938	3	63.4551	+	[score_CL=63.4551;score_E=183.002;score_B=246.457;score_UC=63.4551]
1	7169938	7169939	3	63.7549	+	[score_CL=63.7549;score_E=183.228;score_B=246.983;score_UC=63.7549]
1	7169939	7169940	3	50.7886	+	[score_CL=50.7886;score_E=182.27;score_B=233.059;score_UC=50.7886]
1	7169940	7169941	3	19.7556	+	[score_CL=19.7556;score_E=170.422;score_B=190.177;score_UC=19.7556]
1	7169941	7169942	3	7.37137	+	[score_CL=7.37137;score_E=183.271;score_B=183.009;score_UC=7.37137]
1	7169942	7169943	3	26.0777	+	[score_CL=26.0777;score_E=171.922;score_B=198;score_UC=26.0777]
1	7169943	7169944	3	41.2443	+	[score_CL=41.2443;score_E=165.298;score_B=206.542;score_UC=41.2443]
1	7169944	7169945	3	1.85502	+	[score_CL=1.85502;score_E=163.312;score_B=165.313;score_UC=1.85502]
1	7170229	7170230	3	11.2453	+	[score_CL=11.2453;score_E=262.045;score_B=273.291;score_UC=11.2453]
1	7170230	7170231	3	42.0684	+	[score_CL=42.0684;score_E=252.771;score_B=294.839;score_UC=42.0684]
1	7170234	7170235	3	16.6777	+	[score_CL=16.6777;score_E=261.906;score_B=278.584;score_UC=16.6777]
1	7170235	7170236	3	30.0558	+	[score_CL=30.0558;score_E=272.269;score_B=302.324;score_UC=30.0558]
1	7170236	7170237	3	14.3533	+	[score_CL=14.3533;score_E=260.455;score_B=274.808;score_UC=14.3533]
1	7170287	7170288	3	47.991	+	[score_CL=47.991;score_E=239.791;score_B=287.782;score_UC=47.991]
1	7170288	7170289	3	60.9964	+	[score_CL=60.9964;score_E=252.46;score_B=313.457;score_UC=60.9964]
1	7170289	7170290	3	15.2959	+	[score_CL=15.2959;score_E=255.512;score_B=270.808;score_UC=15.2959]
1	7170290	7170291	3	19.5279	+	[score_CL=19.5279;score_E=251.986;score_B=271.513;score_UC=19.5279]
1	7170291	7170292	3	44.1494	+	[score_CL=44.1494;score_E=254.425;score_B=298.574;score_UC=44.1494]
1	7170292	7170293	3	23.4796	+	[score_CL=23.4796;score_E=254.105;score_B=277.585;score_UC=23.4796]
1	7170293	7170294	3	42.3343	+	[score_CL=42.3343;score_E=253.152;score_B=295.487;score_UC=42.3343]
1	7170294	7170295	3	95.7258	+	[score_CL=95.7258;score_E=252.211;score_B=347.937;score_UC=95.7258]
1	7170295	7170296	3	38.7875	+	[score_CL=38.7875;score_E=231.087;score_B=269.875;score_UC=38.7875]
1	7170301	7170302	3	22.0189	+	[score_CL=22.0189;score_E=222.179;score_B=244.195;score_UC=22.0189]
1	7170302	7170303	3	16.8692	+	[score_CL=16.8692;score_E=238.347;score_B=253.049;score_UC=16.8692]
1	7170303	7170304	3	14.9325	+	[score_CL=14.9325;score_E=238.296;score_B=246.597;score_UC=14.9325]
1	7170304	7170305	3	18.479	+	[score_CL=18.479;score_E=222.105;score_B=238.056;score_UC=18.479]
1	7170305	7170306	3	5.13022	+	[score_CL=5.13022;score_E=219.502;score_B=214.146;score_UC=5.13022]
1	7170314	7170315	3	0.215873	+	[score_CL=0.215873;score_E=193.291;score_B=180.401;score_UC=0.215873]
1	7170315	7170316	3	0.248484	+	[score_CL=0.248484;score_E=191.806;score_B=179.191;score_UC=0.248484]
1	7170522	7170523	3	31.4801	+	[score_CL=31.4801;score_E=286.225;score_B=317.705;score_UC=31.4801]
1	7170523	7170524	3	52.4114	+	[score_CL=52.4114;score_E=289.626;score_B=342.038;score_UC=52.4114]
1	7170524	7170525	3	2.36997	+	[score_CL=2.36997;score_E=289.421;score_B=291.88;score_UC=2.36997]
1	7170541	7170542	3	2.53302	+	[score_CL=2.53302;score_E=309.703;score_B=303.895;score_UC=2.53302]
1	7170582	7170583	3	15.8326	+	[score_CL=15.8326;score_E=399.77;score_B=415.602;score_UC=15.8326]
1	7170583	7170584	3	48.2565	+	[score_CL=48.2565;score_E=403.379;score_B=451.635;score_UC=48.2565]
1	7170584	7170585	3	7.91331	+	[score_CL=7.91331;score_E=399.231;score_B=407.145;score_UC=7.91331]
1	7170590	7170591	3	7.85603	+	[score_CL=7.85603;score_E=388.664;score_B=388.049;score_UC=7.85603]
1	7170591	7170592	3	8.63833	+	[score_CL=8.63833;score_E=408.018;score_B=416.656;score_UC=8.63833]
1	7170592	7170593	3	52.5477	+	[score_CL=52.5477;score_E=408.327;score_B=460.875;score_UC=52.5477]
1	7170593	7170594	3	37.1167	+	[score_CL=37.1167;score_E=400.557;score_B=437.674;score_UC=37.1167]
1	7170594	7170595	3	2.64276	+	[score_CL=2.64276;score_E=417.735;score_B=420.447;score_UC=2.64276]
1	7170595	7170596	3	70.6224	+	[score_CL=70.6224;score_E=400.496;score_B=471.118;score_UC=70.6224]
1	7170596	7170597	3	195.887	+	[score_CL=195.887;score_E=416.182;score_B=612.069;score_UC=195.887]
1	7170597	7170598	3	254.582	+	[score_CL=254.582;score_E=415.26;score_B=669.842;score_UC=254.582]
1	7170598	7170599	3	106.155	+	[score_CL=106.155;score_E=414.232;score_B=520.387;score_UC=106.155]
1	7170599	7170600	3	63.0281	+	[score_CL=63.0281;score_E=413.118;score_B=476.146;score_UC=63.0281]
1	7170600	7170601	3	34.0735	+	[score_CL=34.0735;score_E=391.389;score_B=425.462;score_UC=34.0735]
1	7170612	7170613	3	43.2411	+	[score_CL=43.2411;score_E=371.323;score_B=414.564;score_UC=43.2411]
1	7170613	7170614	3	34.5786	+	[score_CL=34.5786;score_E=367.729;score_B=402.307;score_UC=34.5786]
1	7170712	7170713	3	7.25596	+	[score_CL=7.25596;score_E=177.663;score_B=182.303;score_UC=7.25596]
1	7170713	7170714	3	26.9393	+	[score_CL=26.9393;score_E=175.426;score_B=202.36;score_UC=26.9393]
1	7170714	7170715	3	11.3461	+	[score_CL=11.3461;score_E=175.741;score_B=187.022;score_UC=11.3461]
1	7170720	7170721	3	27.0409	+	[score_CL=27.0409;score_E=175.494;score_B=202.535;score_UC=27.0409]
1	7170721	7170722	3	47.9119	+	[score_CL=47.9119;score_E=173.98;score_B=221.892;score_UC=47.9119]
1	7170724	7170725	3	1.68194	+	[score_CL=1.68194;score_E=154.172;score_B=146.756;score_UC=1.68194]
1	7170855	7170856	3	18.6192	+	[score_CL=18.6192;score_E=248.967;score_B=267.502;score_UC=18.6192]
1	7170856	7170857	3	18.8703	+	[score_CL=18.8703;score_E=252.749;score_B=270.497;score_UC=18.8703]
1	7170857	7170858	3	3.83764	+	[score_CL=3.83764;score_E=264.531;score_B=252.066;score_UC=3.83764]
1	7170858	7170859	3	12.7004	+	[score_CL=12.7004;score_E=253.915;score_B=259.444;score_UC=12.7004]
1	7170859	7170860	3	18.7891	+	[score_CL=18.7891;score_E=264.935;score_B=283.69;score_UC=18.7891]
1	7170860	7170861	3	26.8626	+	[score_CL=26.8626;score_E=270.767;score_B=297.629;score_UC=26.8626]
1	7170861	7170862	3	60.7392	+	[score_CL=60.7392;score_E=271.894;score_B=332.633;score_UC=60.7392]
1	7170862	7170863	3	78.8979	+	[score_CL=78.8979;score_E=272.032;score_B=350.93;score_UC=78.8979]
1	7170863	7170864	3	106.322	+	[score_CL=106.322;score_E=272.119;score_B=378.44;score_UC=106.322]
1	7170864	7170865	3	72.5968	+	[score_CL=72.5968;score_E=252.477;score_B=325.074;score_UC=72.5968]
1	7170865	7170866	3	0.282288	+	[score_CL=0.282288;score_E=254.644;score_B=255.488;score_UC=0.282288]
1	7170866	7170867	3	0.310576	+	[score_CL=0.310576;score_E=255.375;score_B=238.814;score_UC=0.310576]
1	7170867	7170868	3	17.0494	+	[score_CL=17.0494;score_E=252.241;score_B=268.661;score_UC=17.0494]
1	7170868	7170869	3	19.4658	+	[score_CL=19.4658;score_E=264.713;score_B=281.88;score_UC=19.4658]
1	7170869	7170870	3	15.7319	+	[score_CL=15.7319;score_E=270.922;score_B=283.919;score_UC=15.7319]
1	7170870	7170871	3	22.9925	+	[score_CL=22.9925;score_E=247.271;score_B=270.263;score_UC=22.9925]
1	7170872	7170873	3	46.0399	+	[score_CL=46.0399;score_E=251.406;score_B=297.446;score_UC=46.0399]
1	7170873	7170874	3	28.0086	+	[score_CL=28.0086;score_E=250.646;score_B=278.655;score_UC=28.0086]
1	7170874	7170875	3	0.468634	+	[score_CL=0.468634;score_E=249.227;score_B=247.47;score_UC=0.468634]
1	7170879	7170880	3	0.855917	+	[score_CL=0.855917;score_E=244.611;score_B=230.372;score_UC=0.855917]
1	7170880	7170881	3	13.4914	+	[score_CL=13.4914;score_E=229.707;score_B=241.96;score_UC=13.4914]
1	7170881	7170882	3	2.1671	+	[score_CL=2.1671;score_E=242.94;score_B=230.187;score_UC=2.1671]
1	7170882	7170883	3	0.154262	+	[score_CL=0.154262;score_E=251.799;score_B=252.572;score_UC=0.154262]
1	7170883	7170884	3	60.5356	+	[score_CL=60.5356;score_E=245.026;score_B=305.562;score_UC=60.5356]
1	7170884	7170885	3	35.3188	+	[score_CL=35.3188;score_E=242.484;score_B=277.803;score_UC=35.3188]
1	7170908	7170909	3	7.89404	+	[score_CL=7.89404;score_E=197.646;score_B=197.445;score_UC=7.89404]
1	7170909	7170910	3	6.13428	+	[score_CL=6.13428;score_E=198.149;score_B=194.113;score_UC=6.13428]
1	7171034	7171035	3	2.15048	+	[score_CL=2.15048;score_E=109.605;score_B=97.6976;score_UC=2.15048]
1	7171035	7171036	3	5.35247	+	[score_CL=5.35247;score_E=103.381;score_B=100.853;score_UC=5.35247]
1	7171057	7171058	3	3.20769	+	[score_CL=3.20769;score_E=97.0104;score_B=92.3026;score_UC=3.20769]
1	7171076	7171077	3	22.0019	+	[score_CL=22.0019;score_E=94.7483;score_B=116.747;score_UC=22.0019]
1	7171077	7171078	3	7.55434	+	[score_CL=7.55434;score_E=105.712;score_B=107.399;score_UC=7.55434]
1	7171086	7171087	3	2.07422	+	[score_CL=2.07422;score_E=80.2167;score_B=73.4803;score_UC=2.07422]
1	7171263	7171264	3	9.51125	+	[score_CL=9.51125;score_E=64.5571;score_B=67.2143;score_UC=9.51125]
1	7171264	7171265	3	14.7084	+	[score_CL=14.7084;score_E=79.9161;score_B=90.0877;score_UC=14.7084]
1	7171265	7171266	3	22.9609	+	[score_CL=22.9609;score_E=84.7487;score_B=107.587;score_UC=22.9609]
1	7171266	7171267	3	20.7892	+	[score_CL=20.7892;score_E=89.9419;score_B=110.731;score_UC=20.7892]
1	7171267	7171268	3	43.5191	+	[score_CL=43.5191;score_E=83.8368;score_B=127.356;score_UC=43.5191]
1	7171268	7171269	3	14.4671	+	[score_CL=14.4671;score_E=90.1837;score_B=104.651;score_UC=14.4671]
1	7171269	7171270	3	25.0889	+	[score_CL=25.0889;score_E=77.5826;score_B=102.636;score_UC=25.0889]
1	7171270	7171271	3	12.5703	+	[score_CL=12.5703;score_E=77.921;score_B=87.1882;score_UC=12.5703]
1	7171271	7171272	3	8.04811	+	[score_CL=8.04811;score_E=69.5716;score_B=64.2714;score_UC=8.04811]
1	7171272	7171273	3	6.1413	+	[score_CL=6.1413;score_E=67.3833;score_B=58.005;score_UC=6.1413]
1	7171273	7171274	3	7.76145	+	[score_CL=7.76145;score_E=63.3646;score_B=57.8409;score_UC=7.76145]
1	7171274	7171275	3	6.188	+	[score_CL=6.188;score_E=75.9825;score_B=66.6777;score_UC=6.188]
1	7171275	7171276	3	16.5417	+	[score_CL=16.5417;score_E=77.7355;score_B=93.8755;score_UC=16.5417]
1	7171276	7171277	3	26.0697	+	[score_CL=26.0697;score_E=67.5726;score_B=93.6423;score_UC=26.0697]
1	7171283	7171284	3	1.58348	+	[score_CL=1.58348;score_E=55.5833;score_B=43.9605;score_UC=1.58348]
1	7171284	7171285	3	1.81988	+	[score_CL=1.81988;score_E=72.2042;score_B=56.7718;score_UC=1.81988]
1	7171285	7171286	3	14.5219	+	[score_CL=14.5219;score_E=58.2107;score_B=69.8205;score_UC=14.5219]
1	7171286	7171287	3	4.97448	+	[score_CL=4.97448;score_E=70.7285;score_B=60.5096;score_UC=4.97448]
1	7171287	7171288	3	3.76796	+	[score_CL=3.76796;score_E=64.6446;score_B=50.9119;score_UC=3.76796]
1	7171288	7171289	3	5.24574	+	[score_CL=5.24574;score_E=59.1937;score_B=51.1573;score_UC=5.24574]
1	7171289	7171290	3	3.79186	+	[score_CL=3.79186;score_E=58.7344;score_B=49.4545;score_UC=3.79186]
1	7171290	7171291	3	0.0454699	+	[score_CL=0.0454699;score_E=66.7224;score_B=45.915;score_UC=0.0454699]
1	7171291	7171292	3	2.54399	+	[score_CL=2.54399;score_E=51.835;score_B=45.253;score_UC=2.54399]
1	7171398	7171399	3	0.819886	+	[score_CL=0.819886;score_E=40.7806;score_B=31.7013;score_UC=0.819886]
1	7171449	7171450	3	1.39527	+	[score_CL=1.39527;score_E=46.4468;score_B=38.323;score_UC=1.39527]
1	7171526	7171527	3	11.0316	+	[score_CL=11.0316;score_E=66.1731;score_B=76.9086;score_UC=11.0316]
1	7171527	7171528	3	26.912	+	[score_CL=26.912;score_E=75.0895;score_B=101.996;score_UC=26.912]
1	7171528	7171529	3	18.5893	+	[score_CL=18.5893;score_E=73.8298;score_B=92.4084;score_UC=18.5893]
1	7171529	7171530	3	9.05309	+	[score_CL=9.05309;score_E=63.6849;score_B=65.8616;score_UC=9.05309]
1	7171690	7171691	3	2.95834	+	[score_CL=2.95834;score_E=66.2319;score_B=61.2395;score_UC=2.95834]
1	7171756	7171757	3	7.39071	+	[score_CL=7.39071;score_E=115.591;score_B=120.288;score_UC=7.39071]
1	7171757	7171758	3	26.7381	+	[score_CL=26.7381;score_E=109.224;score_B=135.958;score_UC=26.7381]
1	7171758	7171759	3	6.15842	+	[score_CL=6.15842;score_E=118.742;score_B=119.459;score_UC=6.15842]
1	7171759	7171760	3	3.15185	+	[score_CL=3.15185;score_E=105.334;score_B=95.3588;score_UC=3.15185]
1	7171763	7171764	3	1.84748	+	[score_CL=1.84748;score_E=99.4102;score_B=92.2954;score_UC=1.84748]
1	7171777	7171778	3	10.9635	+	[score_CL=10.9635;score_E=129.487;score_B=140.381;score_UC=10.9635]
1	7171778	7171779	3	28.5819	+	[score_CL=28.5819;score_E=141.15;score_B=169.731;score_UC=28.5819]
1	7171779	7171780	3	34.606	+	[score_CL=34.606;score_E=150.143;score_B=184.749;score_UC=34.606]
1	7171780	7171781	3	40.9697	+	[score_CL=40.9697;score_E=150.888;score_B=191.858;score_UC=40.9697]
1	7171781	7171782	3	30.6462	+	[score_CL=30.6462;score_E=145.893;score_B=176.539;score_UC=30.6462]
1	7171782	7171783	3	14.7828	+	[score_CL=14.7828;score_E=131.867;score_B=146.65;score_UC=14.7828]
1	7171853	7171854	3	0.795445	+	[score_CL=0.795445;score_E=162.727;score_B=153.059;score_UC=0.795445]
1	7171949	7171950	3	4.31843	+	[score_CL=4.31843;score_E=82.7352;score_B=80.4238;score_UC=4.31843]
1	7171953	7171954	3	0.97716	+	[score_CL=0.97716;score_E=86.9803;score_B=74.1187;score_UC=0.97716]
1	7171954	7171955	3	1.37327	+	[score_CL=1.37327;score_E=87.0403;score_B=74.5038;score_UC=1.37327]
1	7171955	7171956	3	0.986337	+	[score_CL=0.986337;score_E=86.8644;score_B=74.0322;score_UC=0.986337]
1	7172000	7172001	3	2.23877	+	[score_CL=2.23877;score_E=91.298;score_B=79.534;score_UC=2.23877]
1	7172001	7172002	3	6.21532	+	[score_CL=6.21532;score_E=84.28;score_B=83.4427;score_UC=6.21532]
1	7172021	7172022	3	4.77603	+	[score_CL=4.77603;score_E=82.2199;score_B=77.7491;score_UC=4.77603]
1	7172022	7172023	3	2.96394	+	[score_CL=2.96394;score_E=85.989;score_B=75.707;score_UC=2.96394]
1	7172026	7172027	3	3.1165	+	[score_CL=3.1165;score_E=88.615;score_B=78.4642;score_UC=3.1165]
1	7172027	7172028	3	8.40087	+	[score_CL=8.40087;score_E=101.211;score_B=109.597;score_UC=8.40087]
1	7172028	7172029	3	35.6651	+	[score_CL=35.6651;score_E=106.164;score_B=141.829;score_UC=35.6651]
1	7172029	7172030	3	37.737	+	[score_CL=37.737;score_E=116.692;score_B=154.429;score_UC=37.737]
1	7172030	7172031	3	27.3737	+	[score_CL=27.3737;score_E=116.391;score_B=143.765;score_UC=27.3737]
1	7172031	7172032	3	35.6544	+	[score_CL=35.6544;score_E=116.08;score_B=151.734;score_UC=35.6544]
1	7172032	7172033	3	39.7967	+	[score_CL=39.7967;score_E=98.6812;score_B=138.478;score_UC=39.7967]
1	7172033	7172034	3	3.41019	+	[score_CL=3.41019;score_E=94.9099;score_B=98.3525;score_UC=3.41019]
1	7172046	7172047	3	1.4776	+	[score_CL=1.4776;score_E=85.9919;score_B=72.7959;score_UC=1.4776]
1	7172047	7172048	3	11.615	+	[score_CL=11.615;score_E=87.233;score_B=92.4412;score_UC=11.615]
1	7172048	7172049	3	15.3647	+	[score_CL=15.3647;score_E=91.006;score_B=99.9763;score_UC=15.3647]
1	7172049	7172050	3	9.65468	+	[score_CL=9.65468;score_E=103.465;score_B=101.224;score_UC=9.65468]
1	7172050	7172051	3	19.0189	+	[score_CL=19.0189;score_E=98.9191;score_B=117.241;score_UC=19.0189]
1	7172051	7172052	3	23.1882	+	[score_CL=23.1882;score_E=95.7704;score_B=118.836;score_UC=23.1882]
1	7172052	7172053	3	9.01038	+	[score_CL=9.01038;score_E=87.0599;score_B=92.6939;score_UC=9.01038]
1	7172340	7172341	3	0.242986	+	[score_CL=0.242986;score_E=29.3492;score_B=19.2933;score_UC=0.242986]
1	7172342	7172343	3	0.254564	+	[score_CL=0.254564;score_E=29.3495;score_B=19.2817;score_UC=0.254564]
1	7172822	7172823	3	3.55072	+	[score_CL=3.55072;score_E=39.1936;score_B=34.6319;score_UC=3.55072]
1	7172823	7172824	3	10.2399	+	[score_CL=10.2399;score_E=36.8454;score_B=41.3458;score_UC=10.2399]
1	7172824	7172825	3	1.90019	+	[score_CL=1.90019;score_E=40.6508;score_B=32.8597;score_UC=1.90019]
1	7173291	7173292	3	2.32744	+	[score_CL=2.32744;score_E=54.7992;score_B=43.5327;score_UC=2.32744]
1	7173292	7173293	3	3.54918	+	[score_CL=3.54918;score_E=52.9959;score_B=44.8508;score_UC=3.54918]
1	7173293	7173294	3	1.31234	+	[score_CL=1.31234;score_E=56.9517;score_B=42.6295;score_UC=1.31234]
1	7179065	7179066	3	2.37103	+	[score_CL=2.37103;score_E=24.3782;score_B=21.0313;score_UC=2.37103]
1	7179066	7179067	3	2.92994	+	[score_CL=2.92994;score_E=24.2901;score_B=21.6377;score_UC=2.92994]
1	7179520	7179521	3	0.664253	+	[score_CL=0.664253;score_E=34.7822;score_B=24.1635;score_UC=0.664253]
1	7179521	7179522	3	0.0675873	+	[score_CL=0.0675873;score_E=37.8463;score_B=23.5614;score_UC=0.0675873]
1	7179611	7179612	3	3.35646	+	[score_CL=3.35646;score_E=34.976;score_B=30.6182;score_UC=3.35646]
1	8816041	8816042	3	1.09884	+	[score_CL=1.09884;score_E=11.0919;score_B=7.4652;score_UC=1.09884]
1	8816042	8816043	3	2.16509	+	[score_CL=2.16509;score_E=11.1039;score_B=9.4043;score_UC=2.16509]
1	8816209	8816210	3	9.16131	+	[score_CL=9.16131;score_E=79.082;score_B=88.2434;score_UC=9.16131]
1	8816210	8816211	3	72.1387	+	[score_CL=72.1387;score_E=88.2958;score_B=160.435;score_UC=72.1387]
1	8816211	8816212	3	62.076	+	[score_CL=62.076;score_E=98.4035;score_B=160.48;score_UC=62.076]
1	8816212	8816213	3	43.4963	+	[score_CL=43.4963;score_E=98.4443;score_B=141.941;score_UC=43.4963]
1	8816213	8816214	3	42.8694	+	[score_CL=42.8694;score_E=80.9755;score_B=123.845;score_UC=42.8694]
1	8816214	8816215	3	2.96806	+	[score_CL=2.96806;score_E=77.9846;score_B=81.0027;score_UC=2.96806]
1	8816220	8816221	3	19.3642	+	[score_CL=19.3642;score_E=77.2965;score_B=96.6169;score_UC=19.3642]
1	8816221	8816222	3	18.6136	+	[score_CL=18.6136;score_E=91.0634;score_B=107.196;score_UC=18.6136]
1	8816222	8816223	3	13.6968	+	[score_CL=13.6968;score_E=81.9576;score_B=88.9055;score_UC=13.6968]
1	8816223	8816224	3	5.02779	+	[score_CL=5.02779;score_E=73.5502;score_B=67.0044;score_UC=5.02779]
1	8816226	8816227	3	17.333	+	[score_CL=17.333;score_E=66.7937;score_B=83.8211;score_UC=17.333]
1	8816227	8816228	3	8.21972	+	[score_CL=8.21972;score_E=84.848;score_B=79.6867;score_UC=8.21972]
1	8816228	8816229	3	9.03369	+	[score_CL=9.03369;score_E=66.6931;score_B=68.4544;score_UC=9.03369]
1	8816232	8816233	3	13.9041	+	[score_CL=13.9041;score_E=68.5552;score_B=79.3132;score_UC=13.9041]
1	8816233	8816234	3	9.7775	+	[score_CL=9.7775;score_E=85.2553;score_B=83.0424;score_UC=9.7775]
1	8816234	8816235	3	13.3142	+	[score_CL=13.3142;score_E=78.8716;score_B=83.7416;score_UC=13.3142]
1	8816235	8816236	3	11.1821	+	[score_CL=11.1821;score_E=77.267;score_B=78.2481;score_UC=11.1821]
1	8816236	8816237	3	6.14951	+	[score_CL=6.14951;score_E=69.2489;score_B=65.1901;score_UC=6.14951]
1	9547019	9547020	3	10.6914	+	[score_CL=10.6914;score_E=76.0388;score_B=80.4761;score_UC=10.6914]
1	9547020	9547021	3	9.00051	+	[score_CL=9.00051;score_E=77.7943;score_B=78.8267;score_UC=9.00051]
1	9547127	9547128	3	0.0459411	+	[score_CL=0.0459411;score_E=61.3295;score_B=50.8257;score_UC=0.0459411]
1	9547239	9547240	3	0.73616	+	[score_CL=0.73616;score_E=58.3127;score_B=43.8313;score_UC=0.73616]
1	9547240	9547241	3	5.16118	+	[score_CL=5.16118;score_E=56.6553;score_B=49.7086;score_UC=5.16118]
1	9547241	9547242	3	6.11993	+	[score_CL=6.11993;score_E=56.5047;score_B=50.5343;score_UC=6.11993]
1	9547242	9547243	3	2.50459	+	[score_CL=2.50459;score_E=57.3115;score_B=46.0645;score_UC=2.50459]
1	9547400	9547401	3	0.986526	+	[score_CL=0.986526;score_E=37.1988;score_B=27.6649;score_UC=0.986526]
1	9575873	9575874	3	22.0945	+	[score_CL=22.0945;score_E=274.356;score_B=296.451;score_UC=22.0945]
1	9575874	9575875	3	38.8274	+	[score_CL=38.8274;score_E=275.653;score_B=314.481;score_UC=38.8274]
1	9575880	9575881	3	3.07503	+	[score_CL=3.07503;score_E=271.625;score_B=266.724;score_UC=3.07503]
1	9575904	9575905	3	3.39157	+	[score_CL=3.39157;score_E=314.915;score_B=310.78;score_UC=3.39157]
1	9575919	9575920	3	72.6566	+	[score_CL=72.6566;score_E=346.026;score_B=418.682;score_UC=72.6566]
1	9575920	9575921	3	115.721	+	[score_CL=115.721;score_E=365.463;score_B=481.184;score_UC=115.721]
1	9575921	9575922	3	74.5856	+	[score_CL=74.5856;score_E=365.617;score_B=440.202;score_UC=74.5856]
1	9575922	9575923	3	37.5266	+	[score_CL=37.5266;score_E=365.709;score_B=403.236;score_UC=37.5266]
1	9575923	9575924	3	62.7568	+	[score_CL=62.7568;score_E=365.741;score_B=428.498;score_UC=62.7568]
1	9575924	9575925	3	116.927	+	[score_CL=116.927;score_E=365.713;score_B=482.64;score_UC=116.927]
1	9575925	9575926	3	73.1877	+	[score_CL=73.1877;score_E=365.624;score_B=438.812;score_UC=73.1877]
1	9575926	9575927	3	144.113	+	[score_CL=144.113;score_E=365.48;score_B=509.592;score_UC=144.113]
1	9575927	9575928	3	146.501	+	[score_CL=146.501;score_E=365.271;score_B=511.772;score_UC=146.501]
1	9575928	9575929	3	138.223	+	[score_CL=138.223;score_E=365.004;score_B=503.226;score_UC=138.223]
1	9575929	9575930	3	64.1532	+	[score_CL=64.1532;score_E=344.156;score_B=408.309;score_UC=64.1532]
1	9575931	9575932	3	3.62592	+	[score_CL=3.62592;score_E=324.797;score_B=320.442;score_UC=3.62592]
1	9575957	9575958	3	47.4408	+	[score_CL=47.4408;score_E=299.188;score_B=346.629;score_UC=47.4408]
1	9575958	9575959	3	4.4348	+	[score_CL=4.4348;score_E=312.415;score_B=316.861;score_UC=4.4348]
1	9575970	9575971	3	22.408	+	[score_CL=22.408;score_E=290.694;score_B=313.102;score_UC=22.408]
1	9575971	9575972	3	104.637	+	[score_CL=104.637;score_E=307.806;score_B=412.443;score_UC=104.637]
1	9575972	9575973	3	105.39	+	[score_CL=105.39;score_E=305.755;score_B=411.145;score_UC=105.39]
1	9575973	9575974	3	44.0431	+	[score_CL=44.0431;score_E=283.157;score_B=327.2;score_UC=44.0431]
1	9575987	9575988	3	27.7612	+	[score_CL=27.7612;score_E=253.329;score_B=281.091;score_UC=27.7612]
1	9575988	9575989	3	27.7071	+	[score_CL=27.7071;score_E=249.735;score_B=277.443;score_UC=27.7071]
1	9646639	9646640	3	16.3669	+	[score_CL=16.3669;score_E=39.7435;score_B=56.1104;score_UC=16.3669]
1	9646640	9646641	3	39.7434	+	[score_CL=51.6785;score_E=39.7434;score_B=91.4219;score_UC=39.7434]
1	10059607	10059608	3	2.8201	+	[score_CL=2.8201;score_E=13.0959;score_B=13.2581;score_UC=2.8201]
1	10059608	10059609	3	5.35853	+	[score_CL=5.35853;score_E=13.1001;score_B=16.704;score_UC=5.35853]
1	10059609	10059610	3	2.82825	+	[score_CL=2.82825;score_E=13.1896;score_B=15.001;score_UC=2.82825]
1	10060861	10060862	3	0.193351	+	[score_CL=0.193351;score_E=11.47;score_B=6.65803;score_UC=0.193351]
1	10060862	10060863	3	1.15695	+	[score_CL=1.15695;score_E=11.2593;score_B=7.01714;score_UC=1.15695]
1	10060863	10060864	3	1.71601	+	[score_CL=1.71601;score_E=11.1026;score_B=6.99279;score_UC=1.71601]
1	10064176	10064177	3	2.24958	+	[score_CL=2.24958;score_E=42.2531;score_B=35.2103;score_UC=2.24958]
1	10064201	10064202	3	3.34792	+	[score_CL=3.34792;score_E=40.0118;score_B=35.7909;score_UC=3.34792]
1	10067825	10067826	3	5.57186	+	[score_CL=5.57186;score_E=43.8628;score_B=40.3277;score_UC=5.57186]
1	10067826	10067827	3	3.76721	+	[score_CL=3.76721;score_E=53.1294;score_B=39.5094;score_UC=3.76721]
1	10067827	10067828	3	4.52454	+	[score_CL=4.52454;score_E=44.9066;score_B=38.2583;score_UC=4.52454]
1	10067828	10067829	3	0.172551	+	[score_CL=0.172551;score_E=50.282;score_B=33.624;score_UC=0.172551]
1	10067834	10067835	3	6.61867	+	[score_CL=6.61867;score_E=44.8817;score_B=42.4901;score_UC=6.61867]
1	10067835	10067836	3	5.11495	+	[score_CL=5.11495;score_E=46.9265;score_B=40.93;score_UC=5.11495]
1	10067839	10067840	3	3.10379	+	[score_CL=3.10379;score_E=47.7678;score_B=37.659;score_UC=3.10379]
1	10067840	10067841	3	6.13445	+	[score_CL=6.13445;score_E=59.0542;score_B=51.8915;score_UC=6.13445]
1	10067841	10067842	3	16.2959	+	[score_CL=16.2959;score_E=58.4751;score_B=74.7694;score_UC=16.2959]
1	10067842	10067843	3	27.9433	+	[score_CL=27.9433;score_E=55.2355;score_B=83.1788;score_UC=27.9433]
1	10068407	10068408	3	4.71666	+	[score_CL=4.71666;score_E=43.0735;score_B=40.8601;score_UC=4.71666]
1	10068408	10068409	3	0.0138847	+	[score_CL=0.0138847;score_E=51.9768;score_B=36.347;score_UC=0.0138847]
1	10068411	10068412	3	1.7368	+	[score_CL=1.7368;score_E=62.6645;score_B=50.4233;score_UC=1.7368]
1	10068412	10068413	3	16.5162	+	[score_CL=16.5162;score_E=60.8191;score_B=75.4575;score_UC=16.5162]
1	10068413	10068414	3	15.6592	+	[score_CL=15.6592;score_E=66.3334;score_B=76.2821;score_UC=15.6592]
1	10068414	10068415	3	6.49439	+	[score_CL=6.49439;score_E=59.6418;score_B=56.1823;score_UC=6.49439]
1	10068419	10068420	3	1.4817	+	[score_CL=1.4817;score_E=45.102;score_B=36.594;score_UC=1.4817]
1	10068422	10068423	3	2.25313	+	[score_CL=2.25313;score_E=48.3719;score_B=38.5152;score_UC=2.25313]
1	10068423	10068424	3	1.8414	+	[score_CL=1.8414;score_E=50.451;score_B=38.232;score_UC=1.8414]
1	10068429	10068430	3	0.657535	+	[score_CL=0.657535;score_E=62.0438;score_B=46.7389;score_UC=0.657535]
1	10068430	10068431	3	11.4475	+	[score_CL=11.4475;score_E=67.2592;score_B=78.5697;score_UC=11.4475]
1	10068431	10068432	3	28.4175	+	[score_CL=28.4175;score_E=70.9758;score_B=99.3921;score_UC=28.4175]
1	10068432	10068433	3	13.778	+	[score_CL=13.778;score_E=85.5792;score_B=99.3571;score_UC=13.778]
1	10068433	10068434	3	38.2926	+	[score_CL=38.2926;score_E=72.935;score_B=111.228;score_UC=38.2926]
1	10068434	10068435	3	13.2491	+	[score_CL=13.2491;score_E=72.1834;score_B=85.4324;score_UC=13.2491]
1	10068435	10068436	3	6.97354	+	[score_CL=6.97354;score_E=65.6627;score_B=58.2206;score_UC=6.97354]
1	10068436	10068437	3	6.03862	+	[score_CL=6.03862;score_E=53.4855;score_B=49.3214;score_UC=6.03862]
1	10068624	10068625	3	17.4225	+	[score_CL=17.4225;score_E=59.465;score_B=76.6013;score_UC=17.4225]
1	10068625	10068626	3	15.3101	+	[score_CL=15.3101;score_E=61.1974;score_B=75.4574;score_UC=15.3101]
1	10068637	10068638	3	5.40826	+	[score_CL=5.40826;score_E=64.807;score_B=62.6327;score_UC=5.40826]
1	10068638	10068639	3	23.3977	+	[score_CL=23.3977;score_E=69.9917;score_B=93.3893;score_UC=23.3977]
1	10068639	10068640	3	27.4274	+	[score_CL=27.4274;score_E=82.0446;score_B=109.472;score_UC=27.4274]
1	10068640	10068641	3	19.0226	+	[score_CL=19.0226;score_E=83.7372;score_B=102.76;score_UC=19.0226]
1	10068641	10068642	3	31.7093	+	[score_CL=31.7093;score_E=80.3616;score_B=112.071;score_UC=31.7093]
1	10068642	10068643	3	18.0609	+	[score_CL=18.0609;score_E=75.7325;score_B=93.7933;score_UC=18.0609]
1	10068643	10068644	3	12.5934	+	[score_CL=12.5934;score_E=73.2624;score_B=76.9491;score_UC=12.5934]
1	10068644	10068645	3	11.598	+	[score_CL=11.598;score_E=61.5056;score_B=63.7973;score_UC=11.598]
1	10068645	10068646	3	5.07559	+	[score_CL=5.07559;score_E=56.2456;score_B=50.0425;score_UC=5.07559]
1	10068873	10068874	3	0.954244	+	[score_CL=0.954244;score_E=40.2711;score_B=31.5379;score_UC=0.954244]
1	10068877	10068878	3	0.128273	+	[score_CL=0.128273;score_E=58.4662;score_B=45.3313;score_UC=0.128273]
1	10068878	10068879	3	16.0202	+	[score_CL=16.0202;score_E=45.1383;score_B=60.6053;score_UC=16.0202]
1	10068879	10068880	3	4.27858	+	[score_CL=4.27858;score_E=54.9799;score_B=49.6704;score_UC=4.27858]
1	10068883	10068884	3	2.19542	+	[score_CL=2.19542;score_E=49.6215;score_B=37.7679;score_UC=2.19542]
1	10068884	10068885	3	6.65149	+	[score_CL=6.65149;score_E=55.5594;score_B=50.2311;score_UC=6.65149]
1	10068885	10068886	3	13.2288	+	[score_CL=13.2288;score_E=52.9417;score_B=58.145;score_UC=13.2288]
1	10068886	10068887	3	6.58508	+	[score_CL=6.58508;score_E=53.4184;score_B=49.9401;score_UC=6.58508]
1	10068910	10068911	3	1.50327	+	[score_CL=1.50327;score_E=42.8505;score_B=30.1918;score_UC=1.50327]
1	10068911	10068912	3	2.53019	+	[score_CL=2.53019;score_E=41.168;score_B=31.1098;score_UC=2.53019]
1	10068912	10068913	3	1.55059	+	[score_CL=1.55059;score_E=42.4995;score_B=29.9525;score_UC=1.55059]
1	10083782	10083783	3	2.12248	+	[score_CL=2.12248;score_E=35.7838;score_B=28.9189;score_UC=2.12248]
1	10085794	10085795	3	9.59762	+	[score_CL=9.59762;score_E=39.6484;score_B=45.114;score_UC=9.59762]
1	10085795	10085796	3	2.05124	+	[score_CL=2.05124;score_E=50.389;score_B=37.6516;score_UC=2.05124]
1	10085796	10085797	3	1.2713	+	[score_CL=1.2713;score_E=42.3261;score_B=29.4475;score_UC=1.2713]
1	10085799	10085800	3	2.6771	+	[score_CL=2.6771;score_E=37.0159;score_B=31.4737;score_UC=2.6771]
1	10085801	10085802	3	1.94613	+	[score_CL=1.94613;score_E=50.7133;score_B=38.378;score_UC=1.94613]
1	10085802	10085803	3	10.3176	+	[score_CL=10.3176;score_E=58.4875;score_B=61.0897;score_UC=10.3176]
1	10085803	10085804	3	19.7372	+	[score_CL=19.7372;score_E=67.8335;score_B=87.567;score_UC=19.7372]
1	10085804	10085805	3	28.1096	+	[score_CL=28.1096;score_E=76.2547;score_B=104.364;score_UC=28.1096]
1	10085805	10085806	3	42.7967	+	[score_CL=42.7967;score_E=71.1302;score_B=113.927;score_UC=42.7967]
1	10085806	10085807	3	26.3283	+	[score_CL=26.3283;score_E=59.9047;score_B=86.233;score_UC=26.3283]
1	10085807	10085808	3	3.63083	+	[score_CL=3.63083;score_E=60.2377;score_B=56.387;score_UC=3.63083]
1	10085808	10085809	3	3.21875	+	[score_CL=3.21875;score_E=42.2419;score_B=33.1267;score_UC=3.21875]
1	10085816	10085817	3	4.35071	+	[score_CL=4.35071;score_E=48.3769;score_B=41.2299;score_UC=4.35071]
1	10085817	10085818	3	10.9087	+	[score_CL=10.9087;score_E=42.6029;score_B=47.7349;score_UC=10.9087]
1	10085818	10085819	3	1.48387	+	[score_CL=1.48387;score_E=50.7504;score_B=37.9426;score_UC=1.48387]
1	10085820	10085821	3	2.7809	+	[score_CL=2.7809;score_E=39.709;score_B=31.0976;score_UC=2.7809]
1	10085821	10085822	3	2.34757	+	[score_CL=2.34757;score_E=49.5641;score_B=33.6793;score_UC=2.34757]
1	10085822	10085823	3	5.49215	+	[score_CL=5.49215;score_E=38.632;score_B=36.2172;score_UC=5.49215]
1	10085826	10085827	3	5.76257	+	[score_CL=5.76257;score_E=36.3833;score_B=36.282;score_UC=5.76257]
1	10098655	10098656	3	4.59169	+	[score_CL=4.59169;score_E=51.5768;score_B=44.411;score_UC=4.59169]
1	10098656	10098657	3	12.9786	+	[score_CL=12.9786;score_E=53.6058;score_B=60.3603;score_UC=12.9786]
1	10098657	10098658	3	12.892	+	[score_CL=12.892;score_E=50.529;score_B=59.9571;score_UC=12.892]
1	10098680	10098681	3	1.33676	+	[score_CL=1.33676;score_E=38.1147;score_B=30.0711;score_UC=1.33676]
1	10098731	10098732	3	0.105851	+	[score_CL=0.105851;score_E=34.2119;score_B=23.3697;score_UC=0.105851]
1	10100535	10100536	3	4.9133	+	[score_CL=4.9133;score_E=32.7674;score_B=31.7507;score_UC=4.9133]
1	10100570	10100571	3	4.62326	+	[score_CL=4.62326;score_E=37.716;score_B=36.0192;score_UC=4.62326]
1	10100580	10100581	3	0.638727	+	[score_CL=0.638727;score_E=59.439;score_B=51.2766;score_UC=0.638727]
1	10100581	10100582	3	22.6856	+	[score_CL=22.6856;score_E=53.158;score_B=75.8426;score_UC=22.6856]
1	10100582	10100583	3	14.744	+	[score_CL=14.744;score_E=53.364;score_B=68.1069;score_UC=14.744]
1	10100587	10100588	3	0.846359	+	[score_CL=0.846359;score_E=41.7582;score_B=30.7611;score_UC=0.846359]
1	10100588	10100589	3	0.515841	+	[score_CL=0.515841;score_E=43.9055;score_B=30.5291;score_UC=0.515841]
1	10100600	10100601	3	11.2186	+	[score_CL=11.2186;score_E=60.2305;score_B=71.402;score_UC=11.2186]
1	10100601	10100602	3	27.6625	+	[score_CL=27.6625;score_E=56.6294;score_B=84.291;score_UC=27.6625]
1	10100602	10100603	3	4.57397	+	[score_CL=4.57397;score_E=60.1417;score_B=62.4552;score_UC=4.57397]
1	10100613	10100614	3	13.9167	+	[score_CL=13.9167;score_E=57.3432;score_B=70.4206;score_UC=13.9167]
1	10100614	10100615	3	17.9096	+	[score_CL=17.9096;score_E=55.4376;score_B=73.1769;score_UC=17.9096]
1	10100631	10100632	3	10.3698	+	[score_CL=10.3698;score_E=60.2332;score_B=70.5994;score_UC=10.3698]
1	10100632	10100633	3	54.1994	+	[score_CL=61.6642;score_E=54.1994;score_B=115.864;score_UC=54.1994]
1	10100633	10100634	3	1.2741	+	[score_CL=1.2741;score_E=78.074;score_B=79.5944;score_UC=1.2741]
1	10100634	10100635	3	16.9392	+	[score_CL=16.9392;score_E=43.8765;score_B=60.8044;score_UC=16.9392]
1	10100646	10100647	3	0.127441	+	[score_CL=0.127441;score_E=42.9323;score_B=32.4776;score_UC=0.127441]
1	10100665	10100666	3	3.25407	+	[score_CL=3.25407;score_E=42.6716;score_B=38.2656;score_UC=3.25407]
1	10100696	10100697	3	6.70452	+	[score_CL=6.70452;score_E=42.9673;score_B=45.4123;score_UC=6.70452]
1	10100728	10100729	3	6.48091	+	[score_CL=6.48091;score_E=63.8977;score_B=70.38;score_UC=6.48091]
1	10100729	10100730	3	38.6977	+	[score_CL=38.6977;score_E=67.141;score_B=105.839;score_UC=38.6977]
1	10100730	10100731	3	20.8309	+	[score_CL=20.8309;score_E=62.486;score_B=83.3169;score_UC=20.8309]
1	10100761	10100762	3	0.283048	+	[score_CL=0.283048;score_E=63.2979;score_B=64.0508;score_UC=0.283048]
1	10100762	10100763	3	34.371	+	[score_CL=34.371;score_E=64.1092;score_B=98.4802;score_UC=34.371]
1	10100763	10100764	3	37.2076	+	[score_CL=37.2076;score_E=77.1176;score_B=114.325;score_UC=37.2076]
1	10100764	10100765	3	29.4777	+	[score_CL=29.4777;score_E=61.8962;score_B=91.3739;score_UC=29.4777]
1	10100775	10100776	3	17.7438	+	[score_CL=17.7438;score_E=57.591;score_B=75.1915;score_UC=17.7438]
1	10100776	10100777	3	15.8759	+	[score_CL=15.8759;score_E=58.2754;score_B=73.873;score_UC=15.8759]
1	10100793	10100794	3	0.0931051	+	[score_CL=0.0931051;score_E=61.5755;score_B=60.0714;score_UC=0.0931051]
1	10100794	10100795	3	49.596	+	[score_CL=52.6989;score_E=49.596;score_B=102.295;score_UC=49.596]
1	10100795	10100796	3	7.79433	+	[score_CL=7.79433;score_E=72.0338;score_B=79.8276;score_UC=7.79433]
1	10100796	10100797	3	19.2249	+	[score_CL=19.2249;score_E=48.7112;score_B=67.8851;score_UC=19.2249]
1	10100807	10100808	3	11.5824	+	[score_CL=11.5824;score_E=41.2498;score_B=51.8217;score_UC=11.5824]
1	10100808	10100809	3	0.841916	+	[score_CL=0.841916;score_E=54.012;score_B=41.4496;score_UC=0.841916]
1	10100839	10100840	3	9.10033	+	[score_CL=9.10033;score_E=42.401;score_B=44.9391;score_UC=9.10033]
1	10100840	10100841	3	5.38075	+	[score_CL=5.38075;score_E=46.4823;score_B=41.1194;score_UC=5.38075]
1	10100921	10100922	3	2.31596	+	[score_CL=2.31596;score_E=35.8221;score_B=36.084;score_UC=2.31596]
1	10100922	10100923	3	32.4102	+	[score_CL=32.4102;score_E=32.9157;score_B=65.3258;score_UC=32.4102]
1	10101017	10101018	3	1.36579	+	[score_CL=1.36579;score_E=35.0522;score_B=27.0728;score_UC=1.36579]
1	10101019	10101020	3	5.57517	+	[score_CL=5.57517;score_E=35.2139;score_B=35.4147;score_UC=5.57517]
1	10101042	10101043	3	0.321469	+	[score_CL=0.321469;score_E=36.7585;score_B=26.9981;score_UC=0.321469]
1	10101050	10101051	3	29.0858	+	[score_CL=29.0858;score_E=56.1876;score_B=85.2733;score_UC=29.0858]
1	10101051	10101052	3	27.3574	+	[score_CL=27.3574;score_E=56.3484;score_B=83.7058;score_UC=27.3574]
1	10101052	10101053	3	7.36612	+	[score_CL=7.36612;score_E=56.4876;score_B=62.7436;score_UC=7.36612]
1	10101062	10101063	3	0.678574	+	[score_CL=0.678574;score_E=58.1132;score_B=50.3173;score_UC=0.678574]
1	10101063	10101064	3	22.8706	+	[score_CL=22.8706;score_E=49.4998;score_B=72.3672;score_UC=22.8706]
1	10101064	10101065	3	10.9762	+	[score_CL=10.9762;score_E=50.8117;score_B=61.7764;score_UC=10.9762]
1	10101117	10101118	3	1.95644	+	[score_CL=1.95644;score_E=38.7246;score_B=31.819;score_UC=1.95644]
1	10101128	10101129	3	18.358	+	[score_CL=18.358;score_E=50.1837;score_B=68.3967;score_UC=18.358]
1	10101129	10101130	3	11.3559	+	[score_CL=11.3559;score_E=51.8888;score_B=62.6207;score_UC=11.3559]
1	10101146	10101147	3	2.74551	+	[score_CL=2.74551;score_E=53.1887;score_B=42.3831;score_UC=2.74551]
1	10101147	10101148	3	12.1083	+	[score_CL=12.1083;score_E=56.9;score_B=68.3139;score_UC=12.1083]
1	10101148	10101149	3	22.704	+	[score_CL=22.704;score_E=53.5898;score_B=76.2583;score_UC=22.704]
1	10101149	10101150	3	3.11006	+	[score_CL=3.11006;score_E=57.5568;score_B=53.2993;score_UC=3.11006]
1	10101160	10101161	3	17.413	+	[score_CL=17.413;score_E=50.1726;score_B=67.5717;score_UC=17.413]
1	10101161	10101162	3	15.3659	+	[score_CL=15.3659;score_E=50.207;score_B=65.558;score_UC=15.3659]
1	10101178	10101179	3	9.04188	+	[score_CL=9.04188;score_E=48.9372;score_B=57.9646;score_UC=9.04188]
1	10101179	10101180	3	36.1546	+	[score_CL=36.1546;score_E=46.3203;score_B=82.4749;score_UC=36.1546]
1	10101276	10101277	3	13.7337	+	[score_CL=13.7337;score_E=39.841;score_B=53.3726;score_UC=13.7337]
1	10101277	10101278	3	0.956638	+	[score_CL=0.956638;score_E=51.3294;score_B=42.3361;score_UC=0.956638]
1	10101308	10101309	3	0.690816	+	[score_CL=0.690816;score_E=60.0317;score_B=54.1119;score_UC=0.690816]
1	10101309	10101310	3	24.8525	+	[score_CL=24.8525;score_E=61.1375;score_B=85.99;score_UC=24.8525]
1	10101310	10101311	3	31.4126	+	[score_CL=31.4126;score_E=67.2408;score_B=98.6534;score_UC=31.4126]
1	10101311	10101312	3	13.486	+	[score_CL=13.486;score_E=58.764;score_B=72.2498;score_UC=13.486]
1	10101322	10101323	3	19.8241	+	[score_CL=19.8241;score_E=53.4211;score_B=73.2452;score_UC=19.8241]
1	10101323	10101324	3	24.1086	+	[score_CL=24.1086;score_E=53.4157;score_B=77.5243;score_UC=24.1086]
1	10101340	10101341	3	14.0209	+	[score_CL=14.0209;score_E=59.7126;score_B=73.7335;score_UC=14.0209]
1	10101341	10101342	3	67.3584	+	[score_CL=73.4024;score_E=67.3584;score_B=140.761;score_UC=67.3584]
1	10101342	10101343	3	15.3225	+	[score_CL=15.3225;score_E=71.4544;score_B=86.7769;score_UC=15.3225]
1	10101343	10101344	3	18.4047	+	[score_CL=18.4047;score_E=54.3051;score_B=72.59;score_UC=18.4047]
1	10101354	10101355	3	15.94	+	[score_CL=15.94;score_E=44.1789;score_B=59.4872;score_UC=15.94]
1	10101355	10101356	3	5.71555	+	[score_CL=5.71555;score_E=51.0353;score_B=49.9634;score_UC=5.71555]
1	10101438	10101439	3	7.19018	+	[score_CL=7.19018;score_E=32.9616;score_B=36.284;score_UC=7.19018]
1	10101502	10101503	3	38.4523	+	[score_CL=53.8357;score_E=38.4523;score_B=92.288;score_UC=38.4523]
1	10101503	10101504	3	34.7406	+	[score_CL=34.7406;score_E=38.4523;score_B=73.1929;score_UC=34.7406]
1	10101514	10101515	3	4.55765	+	[score_CL=4.55765;score_E=37.5345;score_B=31.3795;score_UC=4.55765]
1	10101515	10101516	3	4.56563	+	[score_CL=4.56563;score_E=37.5509;score_B=31.4215;score_UC=4.56563]
1	10101533	10101534	3	13.9831	+	[score_CL=13.9831;score_E=33.2785;score_B=47.2161;score_UC=13.9831]
1	10101578	10101579	3	12.306	+	[score_CL=12.306;score_E=44.8439;score_B=54.0757;score_UC=12.306]
1	10101579	10101580	3	10.3337	+	[score_CL=10.3337;score_E=45.2211;score_B=52.1616;score_UC=10.3337]
1	10101597	10101598	3	15.8975	+	[score_CL=15.8975;score_E=39.4063;score_B=55.1622;score_UC=15.8975]
1	10101598	10101599	3	3.1196	+	[score_CL=3.1196;score_E=57.2035;score_B=58.9328;score_UC=3.1196]
1	10101599	10101600	3	18.0064	+	[score_CL=18.0064;score_E=39.4638;score_B=57.4519;score_UC=18.0064]
1	10101610	10101611	3	18.8483	+	[score_CL=18.8483;score_E=47.7437;score_B=66.592;score_UC=18.8483]
1	10101611	10101612	3	24.6244	+	[score_CL=24.6244;score_E=47.743;score_B=72.3674;score_UC=24.6244]
1	10101628	10101629	3	5.95033	+	[score_CL=5.95033;score_E=56.8078;score_B=62.7074;score_UC=5.95033]
1	10101629	10101630	3	53.8821	+	[score_CL=62.8005;score_E=53.8821;score_B=116.683;score_UC=53.8821]
1	10101630	10101631	3	11.5011	+	[score_CL=11.5011;score_E=63.518;score_B=75.0191;score_UC=11.5011]
1	10101631	10101632	3	16.6885	+	[score_CL=16.6885;score_E=47.9018;score_B=64.048;score_UC=16.6885]
1	10101642	10101643	3	11.9274	+	[score_CL=11.9274;score_E=36.6735;score_B=48.0846;score_UC=11.9274]
1	10101674	10101675	3	6.30843	+	[score_CL=6.30843;score_E=39.3836;score_B=36.6606;score_UC=6.30843]
1	10101675	10101676	3	4.74155	+	[score_CL=4.74155;score_E=41.5387;score_B=35.0419;score_UC=4.74155]
1	10101726	10101727	3	7.47447	+	[score_CL=7.47447;score_E=41.1669;score_B=41.895;score_UC=7.47447]
1	10101727	10101728	3	9.61118	+	[score_CL=9.61118;score_E=40.4636;score_B=44.056;score_UC=9.61118]
1	10101769	10101770	3	4.06073	+	[score_CL=4.06073;score_E=52.4878;score_B=44.7885;score_UC=4.06073]
1	10101770	10101771	3	16.4926	+	[score_CL=16.4926;score_E=48.46;score_B=64.9215;score_UC=16.4926]
1	10101771	10101772	3	16.5977	+	[score_CL=16.5977;score_E=48.4207;score_B=64.982;score_UC=16.5977]
1	10101774	10101775	3	0.803018	+	[score_CL=0.803018;score_E=39.1259;score_B=26.1975;score_UC=0.803018]
1	10101775	10101776	3	0.922985	+	[score_CL=0.922985;score_E=53.9787;score_B=37.2165;score_UC=0.922985]
1	10101776	10101777	3	12.1414	+	[score_CL=12.1414;score_E=45.3436;score_B=53.907;score_UC=12.1414]
1	10101777	10101778	3	10.9692	+	[score_CL=10.9692;score_E=45.3315;score_B=52.7266;score_UC=10.9692]
1	10101788	10101789	3	5.15	+	[score_CL=5.15;score_E=55.3834;score_B=52.3569;score_UC=5.15]
1	10101789	10101790	3	22.6615	+	[score_CL=22.6615;score_E=57.6918;score_B=80.3532;score_UC=22.6615]
1	10101790	10101791	3	29.5195	+	[score_CL=29.5195;score_E=57.7439;score_B=87.2634;score_UC=29.5195]
1	10101791	10101792	3	9.77995	+	[score_CL=9.77995;score_E=54.057;score_B=63.8136;score_UC=9.77995]
1	10101802	10101803	3	14.8135	+	[score_CL=14.8135;score_E=43.4234;score_B=58.2289;score_UC=14.8135]
1	10101803	10101804	3	15.412	+	[score_CL=15.412;score_E=43.423;score_B=58.8267;score_UC=15.412]
1	10101805	10101806	3	8.47102	+	[score_CL=8.47102;score_E=37.4361;score_B=40.2804;score_UC=8.47102]
1	10101806	10101807	3	2.64929	+	[score_CL=2.64929;score_E=42.9822;score_B=34.3979;score_UC=2.64929]
1	10101821	10101822	3	5.20596	+	[score_CL=5.20596;score_E=33.4859;score_B=32.4627;score_UC=5.20596]
1	10106893	10106894	3	3.76726	+	[score_CL=3.76726;score_E=47.9764;score_B=39.2911;score_UC=3.76726]
1	10106894	10106895	3	5.76629	+	[score_CL=5.76629;score_E=52.011;score_B=43.5819;score_UC=5.76629]
1	10106895	10106896	3	7.08953	+	[score_CL=7.08953;score_E=59.0608;score_B=51.9531;score_UC=7.08953]
1	10106896	10106897	3	12.4734	+	[score_CL=12.4734;score_E=54.7472;score_B=58.2573;score_UC=12.4734]
1	10106897	10106898	3	7.11062	+	[score_CL=7.11062;score_E=53.1795;score_B=51.0412;score_UC=7.11062]
1	10113055	10113056	3	3.18944	+	[score_CL=3.93913;score_E=3.18944;score_B=7.17323;score_UC=3.18944]
1	10113056	10113057	3	3.20428	+	[score_CL=9.84529;score_E=3.20428;score_B=13.0846;score_UC=3.20428]
1	10113057	10113058	3	3.20432	+	[score_CL=32.7175;score_E=3.20432;score_B=35.9615;score_UC=3.20432]
1	10113058	10113059	3	3.20432	+	[score_CL=51.312;score_E=3.20432;score_B=54.556;score_UC=3.20432]
1	10113059	10113060	3	3.20432	+	[score_CL=15.3996;score_E=3.20432;score_B=18.6044;score_UC=3.20432]
1	10113060	10113061	3	0.180513	+	[score_CL=0.180513;score_E=3.30535;score_B=3.54951;score_UC=0.180513]
1	10122676	10122677	3	0.476041	+	[score_CL=0.476041;score_E=34.3719;score_B=21.414;score_UC=0.476041]
1	10122677	10122678	3	1.38847	+	[score_CL=1.38847;score_E=30.9941;score_B=22.4981;score_UC=1.38847]
1	10695888	10695889	3	1.67651	+	[score_CL=1.67651;score_E=40.6119;score_B=27.7298;score_UC=1.67651]
1	10695889	10695890	3	5.3329	+	[score_CL=5.3329;score_E=49.7797;score_B=45.2373;score_UC=5.3329]
1	10695890	10695891	3	18.5069	+	[score_CL=18.5069;score_E=47.4066;score_B=63.7336;score_UC=18.5069]
1	10695891	10695892	3	10.8496	+	[score_CL=10.8496;score_E=49.8366;score_B=59.0569;score_UC=10.8496]
1	10695892	10695893	3	9.09939	+	[score_CL=9.09939;score_E=44.1359;score_B=44.4548;score_UC=9.09939]
1	10695893	10695894	3	1.31158	+	[score_CL=1.31158;score_E=44.682;score_B=31.2061;score_UC=1.31158]
1	10805308	10805309	3	0.32678	+	[score_CL=0.32678;score_E=28.2496;score_B=17.894;score_UC=0.32678]
1	10805309	10805310	3	0.754636	+	[score_CL=0.754636;score_E=28.5978;score_B=18.5675;score_UC=0.754636]
1	10805310	10805311	3	0.680341	+	[score_CL=0.680341;score_E=32.2529;score_B=21.3938;score_UC=0.680341]
1	10805311	10805312	3	3.99656	+	[score_CL=3.99656;score_E=29.0562;score_B=25.2825;score_UC=3.99656]
1	10805312	10805313	3	4.30042	+	[score_CL=4.30042;score_E=28.9904;score_B=25.6354;score_UC=4.30042]
1	10805313	10805314	3	1.5662	+	[score_CL=1.5662;score_E=29.7418;score_B=22.5968;score_UC=1.5662]
1	10805318	10805319	3	1.24366	+	[score_CL=1.24366;score_E=31.8556;score_B=21.2504;score_UC=1.24366]
1	10805319	10805320	3	3.00282	+	[score_CL=3.00282;score_E=33.4607;score_B=24.7713;score_UC=3.00282]
1	10805320	10805321	3	4.65489	+	[score_CL=4.65489;score_E=38.9873;score_B=32.0438;score_UC=4.65489]
1	10805321	10805322	3	9.89073	+	[score_CL=9.89073;score_E=41.9791;score_B=51.8161;score_UC=9.89073]
1	10805322	10805323	3	23.3922	+	[score_CL=23.3922;score_E=41.9583;score_B=65.3504;score_UC=23.3922]
1	10805323	10805324	3	11.1321	+	[score_CL=11.1321;score_E=42.449;score_B=53.5811;score_UC=11.1321]
1	10805324	10805325	3	25.5583	+	[score_CL=25.5583;score_E=42.3932;score_B=67.9515;score_UC=25.5583]
1	10805325	10805326	3	23.5828	+	[score_CL=23.5828;score_E=42.393;score_B=65.9758;score_UC=23.5828]
1	10805326	10805327	3	13.612	+	[score_CL=13.612;score_E=42.3913;score_B=56.0018;score_UC=13.612]
1	10805327	10805328	3	1.6211	+	[score_CL=1.6211;score_E=43.2356;score_B=32.3687;score_UC=1.6211]
1	10805334	10805335	3	2.43131	+	[score_CL=2.43131;score_E=25.4196;score_B=21.9423;score_UC=2.43131]
1	10805508	10805509	3	9.07014	+	[score_CL=9.07014;score_E=25.2916;score_B=33.8787;score_UC=9.07014]
1	10805514	10805515	3	0.358817	+	[score_CL=0.358817;score_E=24.8231;score_B=17.9261;score_UC=0.358817]
1	10805517	10805518	3	1.99784	+	[score_CL=1.99784;score_E=27.1465;score_B=25.2997;score_UC=1.99784]
1	10805518	10805519	3	6.73852	+	[score_CL=6.73852;score_E=26.3092;score_B=30.0044;score_UC=6.73852]
1	10806149	10806150	3	1.55315	+	[score_CL=1.55315;score_E=12.3874;score_B=9.20102;score_UC=1.55315]
1	10806150	10806151	3	3.28936	+	[score_CL=3.28936;score_E=12.4009;score_B=12.5182;score_UC=3.28936]
1	10806151	10806152	3	4.42312	+	[score_CL=4.42312;score_E=12.4111;score_B=15.3573;score_UC=4.42312]
1	10806152	10806153	3	5.4978	+	[score_CL=5.4978;score_E=12.417;score_B=17.9166;score_UC=5.4978]
1	10806153	10806154	3	12.4191	+	[score_CL=13.6497;score_E=12.4191;score_B=26.0688;score_UC=12.4191]
1	10806154	10806155	3	12.4191	+	[score_CL=14.1657;score_E=12.4191;score_B=26.5848;score_UC=12.4191]
1	10806155	10806156	3	12.4191	+	[score_CL=14.166;score_E=12.4191;score_B=26.5851;score_UC=12.4191]
1	10806156	10806157	3	12.4191	+	[score_CL=19.6988;score_E=12.4191;score_B=32.1179;score_UC=12.4191]
1	10806157	10806158	3	8.7693	+	[score_CL=8.7693;score_E=12.4192;score_B=21.1885;score_UC=8.7693]
1	10806158	10806159	3	5.72445	+	[score_CL=5.72445;score_E=12.4206;score_B=18.1455;score_UC=5.72445]
1	10806171	10806172	3	5.12571	+	[score_CL=5.12571;score_E=13.8968;score_B=18.3355;score_UC=5.12571]
1	10806172	10806173	3	6.22604	+	[score_CL=6.22604;score_E=13.8938;score_B=19.2181;score_UC=6.22604]
1	10806490	10806491	3	7.05068	+	[score_CL=7.05068;score_E=9.04283;score_B=15.7795;score_UC=7.05068]
1	10806491	10806492	3	5.65004	+	[score_CL=5.65004;score_E=9.04565;score_B=14.542;score_UC=5.65004]
1	10806553	10806554	3	12.4443	+	[score_CL=12.4443;score_E=45.5267;score_B=57.5625;score_UC=12.4443]
1	10806554	10806555	3	14.5077	+	[score_CL=14.5077;score_E=45.4673;score_B=59.6203;score_UC=14.5077]
1	10806567	10806568	3	16.5905	+	[score_CL=16.5905;score_E=56.3919;score_B=72.2985;score_UC=16.5905]
1	10806568	10806569	3	19.3142	+	[score_CL=19.3142;score_E=68.6358;score_B=87.9306;score_UC=19.3142]
1	10806569	10806570	3	21.5063	+	[score_CL=21.5063;score_E=68.2692;score_B=89.3005;score_UC=21.5063]
1	10806570	10806571	3	12.7253	+	[score_CL=12.7253;score_E=62.5205;score_B=68.9074;score_UC=12.7253]
1	10806571	10806572	3	6.33783	+	[score_CL=6.33783;score_E=53.0631;score_B=46.5574;score_UC=6.33783]
1	10806572	10806573	3	2.81099	+	[score_CL=2.81099;score_E=66.2378;score_B=51.4055;score_UC=2.81099]
1	10806573	10806574	3	18.7625	+	[score_CL=18.7625;score_E=52.563;score_B=71.3255;score_UC=18.7625]
1	10806574	10806575	3	27.2035	+	[score_CL=27.2035;score_E=52.545;score_B=79.7485;score_UC=27.2035]
1	10806575	10806576	3	0.559182	+	[score_CL=0.559182;score_E=69.3776;score_B=61.5653;score_UC=0.559182]
1	10806576	10806577	3	8.43045	+	[score_CL=8.43045;score_E=58.711;score_B=61.0688;score_UC=8.43045]
1	10806577	10806578	3	23.1531	+	[score_CL=23.1531;score_E=56.7365;score_B=79.7747;score_UC=23.1531]
1	10806578	10806579	3	11.5754	+	[score_CL=11.5754;score_E=56.2856;score_B=66.9068;score_UC=11.5754]
1	10806682	10806683	3	8.02811	+	[score_CL=8.02811;score_E=63.9683;score_B=71.9967;score_UC=8.02811]
1	10806683	10806684	3	49.7489	+	[score_CL=49.7489;score_E=71.9611;score_B=121.71;score_UC=49.7489]
1	10806684	10806685	3	60.2464	+	[score_CL=60.2464;score_E=83.1307;score_B=143.377;score_UC=60.2464]
1	10806685	10806686	3	58.5813	+	[score_CL=58.5813;score_E=83.1016;score_B=141.683;score_UC=58.5813]
1	10806686	10806687	3	27.4012	+	[score_CL=27.4012;score_E=76.1472;score_B=103.548;score_UC=27.4012]
1	10806687	10806688	3	13.6029	+	[score_CL=13.6029;score_E=83.0238;score_B=96.6267;score_UC=13.6029]
1	10806688	10806689	3	30.8212	+	[score_CL=30.8212;score_E=77.3514;score_B=108.173;score_UC=30.8212]
1	10806689	10806690	3	30.9298	+	[score_CL=30.9298;score_E=82.888;score_B=113.818;score_UC=30.9298]
1	10806690	10806691	3	47.4737	+	[score_CL=47.4737;score_E=68.9974;score_B=116.471;score_UC=47.4737]
1	10806691	10806692	3	6.66034	+	[score_CL=6.66034;score_E=62.2669;score_B=68.9285;score_UC=6.66034]
1	10807005	10807006	3	2.49661	+	[score_CL=2.49661;score_E=70.3996;score_B=59.1594;score_UC=2.49661]
1	10807006	10807007	3	5.53017	+	[score_CL=5.53017;score_E=65.1045;score_B=62.6062;score_UC=5.53017]
1	10807008	10807009	3	6.57482	+	[score_CL=6.57482;score_E=63.3132;score_B=65.4567;score_UC=6.57482]
1	10807124	10807125	3	37.0047	+	[score_CL=37.0047;score_E=209.429;score_B=246.434;score_UC=37.0047]
1	10807160	10807161	3	151.31	+	[score_CL=151.31;score_E=274.052;score_B=425.363;score_UC=151.31]
1	10807161	10807162	3	225.058	+	[score_CL=225.058;score_E=293.621;score_B=518.679;score_UC=225.058]
1	10807162	10807163	3	186.194	+	[score_CL=186.194;score_E=293.916;score_B=480.111;score_UC=186.194]
1	10807163	10807164	3	105.055	+	[score_CL=105.055;score_E=294.16;score_B=399.215;score_UC=105.055]
1	10807164	10807165	3	69.6973	+	[score_CL=69.6973;score_E=294.353;score_B=364.05;score_UC=69.6973]
1	10807165	10807166	3	114.875	+	[score_CL=114.875;score_E=294.495;score_B=409.37;score_UC=114.875]
1	10807166	10807167	3	172.892	+	[score_CL=172.892;score_E=294.587;score_B=467.479;score_UC=172.892]
1	10807167	10807168	3	163.039	+	[score_CL=163.039;score_E=294.626;score_B=457.666;score_UC=163.039]
1	10807168	10807169	3	106.891	+	[score_CL=106.891;score_E=294.618;score_B=401.508;score_UC=106.891]
1	10807169	10807170	3	277.608	+	[score_CL=277.608;score_E=294.56;score_B=572.168;score_UC=277.608]
1	10807170	10807171	3	294.453	+	[score_CL=350.078;score_E=294.453;score_B=644.531;score_UC=294.453]
1	10807171	10807172	3	294.299	+	[score_CL=328.94;score_E=294.299;score_B=623.239;score_UC=294.299]
1	10807172	10807173	3	67.4056	+	[score_CL=67.4056;score_E=294.095;score_B=361.501;score_UC=67.4056]
1	10807173	10807174	3	138.541	+	[score_CL=138.541;score_E=293.844;score_B=432.384;score_UC=138.541]
1	10807174	10807175	3	293.545	+	[score_CL=304.618;score_E=293.545;score_B=598.163;score_UC=293.545]
1	10807175	10807176	3	210.688	+	[score_CL=210.688;score_E=293.2;score_B=503.888;score_UC=210.688]
1	10807176	10807177	3	43.5016	+	[score_CL=43.5016;score_E=272.288;score_B=315.79;score_UC=43.5016]
1	10807178	10807179	3	29.5148	+	[score_CL=29.5148;score_E=252.147;score_B=281.662;score_UC=29.5148]
1	10807288	10807289	3	4.17705	+	[score_CL=4.17705;score_E=150.422;score_B=142.43;score_UC=4.17705]
1	10807289	10807290	3	10.8807	+	[score_CL=10.8807;score_E=141.676;score_B=148.53;score_UC=10.8807]
1	10807399	10807400	3	5.17725	+	[score_CL=5.17725;score_E=101.134;score_B=106.317;score_UC=5.17725]
1	10807400	10807401	3	50.0503	+	[score_CL=50.0503;score_E=85.6855;score_B=135.736;score_UC=50.0503]
1	10807413	10807414	3	8.78024	+	[score_CL=8.78024;score_E=99.0287;score_B=101.043;score_UC=8.78024]
1	10807414	10807415	3	20.9443	+	[score_CL=20.9443;score_E=87.4998;score_B=108.434;score_UC=20.9443]
1	10807455	10807456	3	28.6292	+	[score_CL=28.6292;score_E=89.8075;score_B=118.437;score_UC=28.6292]
1	10807456	10807457	3	95.4983	+	[score_CL=95.4983;score_E=108.719;score_B=204.217;score_UC=95.4983]
1	10807457	10807458	3	69.0726	+	[score_CL=69.0726;score_E=106.015;score_B=175.088;score_UC=69.0726]
1	10807458	10807459	3	18.2282	+	[score_CL=18.2282;score_E=87.5653;score_B=105.794;score_UC=18.2282]
1	10807465	10807466	3	16.836	+	[score_CL=16.836;score_E=75.7249;score_B=92.037;score_UC=16.836]
1	10807466	10807467	3	9.58242	+	[score_CL=9.58242;score_E=92.2603;score_B=89.7523;score_UC=9.58242]
1	10807467	10807468	3	9.79989	+	[score_CL=9.79989;score_E=95.2763;score_B=94.9367;score_UC=9.79989]
1	10807468	10807469	3	22.1519	+	[score_CL=22.1519;score_E=95.2893;score_B=117.428;score_UC=22.1519]
1	10807469	10807470	3	24.4039	+	[score_CL=24.4039;score_E=104.329;score_B=128.733;score_UC=24.4039]
1	10807470	10807471	3	72.2561	+	[score_CL=72.2561;score_E=104.004;score_B=176.26;score_UC=72.2561]
1	10807471	10807472	3	24.5868	+	[score_CL=24.5868;score_E=101.077;score_B=125.664;score_UC=24.5868]
1	10807472	10807473	3	18.0066	+	[score_CL=18.0066;score_E=85.824;score_B=103.813;score_UC=18.0066]
1	10807473	10807474	3	2.99074	+	[score_CL=2.99074;score_E=82.3032;score_B=73.3365;score_UC=2.99074]
1	10807475	10807476	3	26.0901	+	[score_CL=26.0901;score_E=82.9635;score_B=109.054;score_UC=26.0901]
1	10807476	10807477	3	22.3146	+	[score_CL=22.3146;score_E=86.6667;score_B=108.981;score_UC=22.3146]
1	10807477	10807478	3	5.33548	+	[score_CL=5.33548;score_E=80.9356;score_B=79.0876;score_UC=5.33548]
1	10807481	10807482	3	11.9419	+	[score_CL=11.9419;score_E=80.6213;score_B=90.0969;score_UC=11.9419]
1	10807482	10807483	3	22.434	+	[score_CL=22.434;score_E=71.7923;score_B=94.224;score_UC=22.434]
1	10993332	10993333	3	2.46456	+	[score_CL=2.46456;score_E=37.2322;score_B=28.2969;score_UC=2.46456]
1	10993333	10993334	3	2.06678	+	[score_CL=2.06678;score_E=43.7284;score_B=28.3042;score_UC=2.06678]
1	10993334	10993335	3	2.46456	+	[score_CL=2.46456;score_E=37.1437;score_B=28.2002;score_UC=2.46456]
1	10993339	10993340	3	0.961048	+	[score_CL=0.961048;score_E=42.5611;score_B=28.3327;score_UC=0.961048]
1	10993340	10993341	3	4.55217	+	[score_CL=4.55217;score_E=38.9039;score_B=32.0592;score_UC=4.55217]
1	10993341	10993342	3	3.57703	+	[score_CL=3.57703;score_E=40.8077;score_B=31.0069;score_UC=3.57703]
1	10993342	10993343	3	0.61008	+	[score_CL=0.61008;score_E=41.4085;score_B=26.7975;score_UC=0.61008]
1	11130535	11130536	3	1.74479	+	[score_CL=1.74479;score_E=23.4855;score_B=18.9945;score_UC=1.74479]
1	11130536	11130537	3	0.781977	+	[score_CL=0.781977;score_E=23.848;score_B=18.0428;score_UC=0.781977]
1	11297914	11297915	3	0.339515	+	[score_CL=0.339515;score_E=75.5131;score_B=60.408;score_UC=0.339515]
1	11297915	11297916	3	3.99502	+	[score_CL=3.99502;score_E=68.4251;score_B=64.5842;score_UC=3.99502]
1	11297918	11297919	3	10.5294	+	[score_CL=10.5294;score_E=85.7005;score_B=90.4136;score_UC=10.5294]
1	11297919	11297920	3	16.623	+	[score_CL=16.623;score_E=80.1598;score_B=96.2078;score_UC=16.623]
1	11297935	11297936	3	2.89211	+	[score_CL=2.89211;score_E=78.3104;score_B=73.0343;score_UC=2.89211]
1	11297939	11297940	3	3.32314	+	[score_CL=3.32314;score_E=81.8449;score_B=76.0852;score_UC=3.32314]
1	11297940	11297941	3	0.887201	+	[score_CL=0.887201;score_E=88.3265;score_B=74.2032;score_UC=0.887201]
1	11297948	11297949	3	0.257742	+	[score_CL=0.257742;score_E=91.3946;score_B=76.2804;score_UC=0.257742]
1	11297949	11297950	3	1.2786	+	[score_CL=1.2786;score_E=88.1368;score_B=77.8871;score_UC=1.2786]
1	11298037	11298038	3	0.484959	+	[score_CL=0.484959;score_E=143.57;score_B=134.069;score_UC=0.484959]
1	11298043	11298044	3	12.6667	+	[score_CL=12.6667;score_E=151.849;score_B=160.741;score_UC=12.6667]
1	11298044	11298045	3	8.66526	+	[score_CL=8.66526;score_E=155.955;score_B=156.547;score_UC=8.66526]
1	11298046	11298047	3	6.75464	+	[score_CL=6.75464;score_E=163.223;score_B=169.132;score_UC=6.75464]
1	11298047	11298048	3	29.9889	+	[score_CL=29.9889;score_E=169.266;score_B=199.255;score_UC=29.9889]
1	11298048	11298049	3	35.5958	+	[score_CL=35.5958;score_E=163.152;score_B=198.748;score_UC=35.5958]
1	11298049	11298050	3	2.20809	+	[score_CL=2.20809;score_E=160.43;score_B=162.738;score_UC=2.20809]
1	11298054	11298055	3	8.34065	+	[score_CL=8.34065;score_E=159.557;score_B=167.217;score_UC=8.34065]
1	11298055	11298056	3	28.9429	+	[score_CL=28.9429;score_E=162.452;score_B=191.394;score_UC=28.9429]
1	11298056	11298057	3	16.1425	+	[score_CL=16.1425;score_E=174.791;score_B=190.919;score_UC=16.1425]
1	11298057	11298058	3	18.3559	+	[score_CL=18.3559;score_E=154.192;score_B=172.106;score_UC=18.3559]
1	11298058	11298059	3	1.2051	+	[score_CL=1.2051;score_E=157.992;score_B=144.602;score_UC=1.2051]
1	11298059	11298060	3	1.06812	+	[score_CL=1.06812;score_E=139.177;score_B=126.805;score_UC=1.06812]
1	11298318	11298319	3	2.12504	+	[score_CL=2.12504;score_E=85.8398;score_B=74.019;score_UC=2.12504]
1	11298319	11298320	3	3.15433	+	[score_CL=3.15433;score_E=94.2128;score_B=81.6138;score_UC=3.15433]
1	11298320	11298321	3	9.56613	+	[score_CL=9.56613;score_E=90.5417;score_B=90.3222;score_UC=9.56613]
1	11298321	11298322	3	7.55447	+	[score_CL=7.55447;score_E=96.1059;score_B=89.725;score_UC=7.55447]
1	11298322	11298323	3	6.49145	+	[score_CL=6.49145;score_E=87.7456;score_B=84.4528;score_UC=6.49145]
1	11298324	11298325	3	0.20995	+	[score_CL=0.20995;score_E=88.5186;score_B=73.2144;score_UC=0.20995]
1	11298325	11298326	3	3.90124	+	[score_CL=3.90124;score_E=80.8941;score_B=76.9433;score_UC=3.90124]
1	11298327	11298328	3	0.971886	+	[score_CL=0.971886;score_E=80.1157;score_B=71.4295;score_UC=0.971886]
1	11298403	11298404	3	4.39055	+	[score_CL=4.39055;score_E=59.1817;score_B=51.3336;score_UC=4.39055]
1	11298404	11298405	3	5.15459	+	[score_CL=5.15459;score_E=56.6056;score_B=51.6223;score_UC=5.15459]
1	11298598	11298599	3	23.2291	+	[score_CL=23.2291;score_E=233.593;score_B=256.821;score_UC=23.2291]
1	11298599	11298600	3	12.1246	+	[score_CL=12.1246;score_E=259.285;score_B=265.809;score_UC=12.1246]
1	11298600	11298601	3	16.9208	+	[score_CL=16.9208;score_E=237.019;score_B=253.481;score_UC=16.9208]
1	11298624	11298625	3	1.62038	+	[score_CL=1.62038;score_E=261.406;score_B=248.848;score_UC=1.62038]
1	11298625	11298626	3	2.468	+	[score_CL=2.468;score_E=269.442;score_B=255.818;score_UC=2.468]
1	11298626	11298627	3	7.81358	+	[score_CL=7.81358;score_E=278.788;score_B=275.819;score_UC=7.81358]
1	11298627	11298628	3	19.2566	+	[score_CL=19.2566;score_E=286.215;score_B=305.45;score_UC=19.2566]
1	11298628	11298629	3	26.7791	+	[score_CL=26.7791;score_E=285.763;score_B=312.539;score_UC=26.7791]
1	11298629	11298630	3	8.65166	+	[score_CL=8.65166;score_E=278.424;score_B=286.323;score_UC=8.65166]
1	11298660	11298661	3	0.982123	+	[score_CL=0.982123;score_E=262.776;score_B=250.18;score_UC=0.982123]
1	11298661	11298662	3	1.24894	+	[score_CL=1.24894;score_E=260.53;score_B=249.833;score_UC=1.24894]
1	11298666	11298667	3	19.6494	+	[score_CL=19.6494;score_E=272.364;score_B=291.972;score_UC=19.6494]
1	11298667	11298668	3	17.7618	+	[score_CL=17.7618;score_E=281.386;score_B=296.047;score_UC=17.7618]
1	11298668	11298669	3	8.97402	+	[score_CL=8.97402;score_E=279.443;score_B=275.858;score_UC=8.97402]
1	11298669	11298670	3	8.95509	+	[score_CL=8.95509;score_E=281.577;score_B=288.239;score_UC=8.95509]
1	11298670	11298671	3	31.0983	+	[score_CL=31.0983;score_E=271.292;score_B=302.39;score_UC=31.0983]
1	11298671	11298672	3	11.1362	+	[score_CL=11.1362;score_E=269.548;score_B=280.683;score_UC=11.1362]
1	11298785	11298786	3	3.99859	+	[score_CL=3.99859;score_E=254.269;score_B=251.332;score_UC=3.99859]
1	11298799	11298800	3	3.88848	+	[score_CL=3.88848;score_E=279.363;score_B=270.801;score_UC=3.88848]
1	11298800	11298801	3	9.49933	+	[score_CL=9.49933;score_E=288.305;score_B=287.233;score_UC=9.49933]
1	11298801	11298802	3	15.4959	+	[score_CL=15.4959;score_E=287.046;score_B=296.351;score_UC=15.4959]
1	11298802	11298803	3	7.98332	+	[score_CL=7.98332;score_E=285.736;score_B=285.366;score_UC=7.98332]
1	11298821	11298822	3	15.3755	+	[score_CL=15.3755;score_E=284.239;score_B=298.288;score_UC=15.3755]
1	11298822	11298823	3	12.2236	+	[score_CL=12.2236;score_E=307.364;score_B=319.588;score_UC=12.2236]
1	11298823	11298824	3	62.2649	+	[score_CL=62.2649;score_E=303.674;score_B=365.939;score_UC=62.2649]
1	11298824	11298825	3	79.0631	+	[score_CL=79.0631;score_E=309.733;score_B=388.797;score_UC=79.0631]
1	11298825	11298826	3	21.4925	+	[score_CL=21.4925;score_E=288.856;score_B=310.349;score_UC=21.4925]
1	11298838	11298839	3	2.65125	+	[score_CL=2.65125;score_E=255.417;score_B=249.716;score_UC=2.65125]
1	11298840	11298841	3	12.3536	+	[score_CL=12.3536;score_E=266.763;score_B=274.982;score_UC=12.3536]
1	11298841	11298842	3	14.4155	+	[score_CL=14.4155;score_E=262.981;score_B=275.318;score_UC=14.4155]
1	11299150	11299151	3	0.292447	+	[score_CL=0.292447;score_E=62.1388;score_B=51.9684;score_UC=0.292447]
1	11299249	11299250	3	4.39285	+	[score_CL=4.39285;score_E=129.563;score_B=122.28;score_UC=4.39285]
1	11299250	11299251	3	5.39664	+	[score_CL=5.39664;score_E=136.827;score_B=127.02;score_UC=5.39664]
1	11299251	11299252	3	7.62351	+	[score_CL=7.62351;score_E=140.16;score_B=134.312;score_UC=7.62351]
1	11299252	11299253	3	9.95838	+	[score_CL=9.95838;score_E=133.33;score_B=136.728;score_UC=9.95838]
1	11299278	11299279	3	1.17953	+	[score_CL=1.17953;score_E=142.576;score_B=134.229;score_UC=1.17953]
1	11299292	11299293	3	3.74985	+	[score_CL=3.74985;score_E=146.566;score_B=142.309;score_UC=3.74985]
1	11299293	11299294	3	0.183878	+	[score_CL=0.183878;score_E=154.195;score_B=138.719;score_UC=0.183878]
1	11299313	11299314	3	0.929716	+	[score_CL=0.929716;score_E=139.439;score_B=128.69;score_UC=0.929716]
1	11299314	11299315	3	0.362113	+	[score_CL=0.362113;score_E=149.783;score_B=130.426;score_UC=0.362113]
1	11299315	11299316	3	3.93687	+	[score_CL=3.93687;score_E=136.785;score_B=132.815;score_UC=3.93687]
1	11299321	11299322	3	2.15573	+	[score_CL=2.15573;score_E=150.697;score_B=139.788;score_UC=2.15573]
1	11299322	11299323	3	17.9297	+	[score_CL=17.9297;score_E=136.404;score_B=153.9;score_UC=17.9297]
1	11299323	11299324	3	4.45606	+	[score_CL=4.45606;score_E=147.231;score_B=140.472;score_UC=4.45606]
1	11299379	11299380	3	3.05386	+	[score_CL=3.05386;score_E=81.1071;score_B=75.619;score_UC=3.05386]
1	11299458	11299459	3	7.53119	+	[score_CL=7.53119;score_E=91.9072;score_B=90.8299;score_UC=7.53119]
1	11299459	11299460	3	19.0192	+	[score_CL=19.0192;score_E=87.8593;score_B=104.267;score_UC=19.0192]
1	11299460	11299461	3	7.58903	+	[score_CL=7.58903;score_E=90.9608;score_B=90.421;score_UC=7.58903]
1	11299491	11299492	3	4.68019	+	[score_CL=4.68019;score_E=64.0912;score_B=61.638;score_UC=4.68019]
1	11299492	11299493	3	0.319458	+	[score_CL=0.319458;score_E=71.5835;score_B=56.4279;score_UC=0.319458]
1	11299823	11299824	3	12.5055	+	[score_CL=12.5055;score_E=363.135;score_B=375.64;score_UC=12.5055]
1	11299824	11299825	3	50.7121	+	[score_CL=50.7121;score_E=369.283;score_B=419.995;score_UC=50.7121]
1	11299825	11299826	3	12.5219	+	[score_CL=12.5219;score_E=365.102;score_B=377.624;score_UC=12.5219]
1	11299965	11299966	3	6.79055	+	[score_CL=6.79055;score_E=467.525;score_B=464.895;score_UC=6.79055]
1	11299966	11299967	3	7.03249	+	[score_CL=7.03249;score_E=471.68;score_B=465.03;score_UC=7.03249]
1	11299967	11299968	3	5.00508	+	[score_CL=5.00508;score_E=466.901;score_B=460.635;score_UC=5.00508]
1	11299971	11299972	3	8.98934	+	[score_CL=8.98934;score_E=465.702;score_B=467.34;score_UC=8.98934]
1	11299972	11299973	3	9.18572	+	[score_CL=9.18572;score_E=464.913;score_B=466.915;score_UC=9.18572]
1	11299996	11299997	3	5.50524	+	[score_CL=5.50524;score_E=459.651;score_B=465.155;score_UC=5.50524]
1	11299997	11299998	3	35.9664	+	[score_CL=35.9664;score_E=443.77;score_B=479.736;score_UC=35.9664]
1	11300003	11300004	3	23.2024	+	[score_CL=23.2024;score_E=432.583;score_B=455.786;score_UC=23.2024]
1	11300013	11300014	3	1.90159	+	[score_CL=1.90159;score_E=441.603;score_B=443.644;score_UC=1.90159]
1	11300014	11300015	3	39.3799	+	[score_CL=39.3799;score_E=421.816;score_B=461.196;score_UC=39.3799]
1	11300031	11300032	3	61.8291	+	[score_CL=61.8291;score_E=413.211;score_B=475.04;score_UC=61.8291]
1	11300032	11300033	3	62.0985	+	[score_CL=62.0985;score_E=430.472;score_B=492.571;score_UC=62.0985]
1	11300033	11300034	3	23.0698	+	[score_CL=23.0698;score_E=428.625;score_B=451.695;score_UC=23.0698]
1	11300034	11300035	3	26.0993	+	[score_CL=26.0993;score_E=426.657;score_B=452.756;score_UC=26.0993]
1	11300035	11300036	3	55.4949	+	[score_CL=55.4949;score_E=424.694;score_B=480.189;score_UC=55.4949]
1	11300036	11300037	3	80.3933	+	[score_CL=80.3933;score_E=422.68;score_B=503.073;score_UC=80.3933]
1	11300037	11300038	3	89.3594	+	[score_CL=89.3594;score_E=420.634;score_B=509.993;score_UC=89.3594]
1	11300038	11300039	3	95.6781	+	[score_CL=95.6781;score_E=418.553;score_B=514.231;score_UC=95.6781]
1	11300039	11300040	3	26.2478	+	[score_CL=26.2478;score_E=395.926;score_B=422.173;score_UC=26.2478]
1	11300041	11300042	3	4.5748	+	[score_CL=4.5748;score_E=372.394;score_B=370.601;score_UC=4.5748]
1	11300379	11300380	3	0.345735	+	[score_CL=0.345735;score_E=50.4272;score_B=40.7029;score_UC=0.345735]
1	11300403	11300404	3	9.28432	+	[score_CL=9.28432;score_E=60.3205;score_B=64.889;score_UC=9.28432]
1	11300404	11300405	3	3.01373	+	[score_CL=3.01373;score_E=70.7387;score_B=58.846;score_UC=3.01373]
1	11300405	11300406	3	1.18955	+	[score_CL=1.18955;score_E=64.4085;score_B=50.9088;score_UC=1.18955]
1	11300531	11300532	3	15.1001	+	[score_CL=15.1001;score_E=96.1814;score_B=109.892;score_UC=15.1001]
1	11300532	11300533	3	18.7683	+	[score_CL=18.7683;score_E=102.414;score_B=118.156;score_UC=18.7683]
1	11300533	11300534	3	9.75589	+	[score_CL=9.75589;score_E=97.3998;score_B=99.5074;score_UC=9.75589]
1	11300534	11300535	3	1.31588	+	[score_CL=1.31588;score_E=91.1601;score_B=77.6709;score_UC=1.31588]
1	11300536	11300537	3	0.288159	+	[score_CL=0.288159;score_E=80.4672;score_B=67.7027;score_UC=0.288159]
1	11300537	11300538	3	0.317685	+	[score_CL=0.317685;score_E=80.1729;score_B=67.6594;score_UC=0.317685]
1	11301395	11301396	3	3.28475	+	[score_CL=3.28475;score_E=190.533;score_B=186.016;score_UC=3.28475]
1	11301403	11301404	3	5.88614	+	[score_CL=5.88614;score_E=208.53;score_B=209.274;score_UC=5.88614]
1	11301404	11301405	3	25.3731	+	[score_CL=25.3731;score_E=213.774;score_B=239.143;score_UC=25.3731]
1	11301405	11301406	3	21.6999	+	[score_CL=21.6999;score_E=207.664;score_B=229.364;score_UC=21.6999]
1	11301406	11301407	3	0.855304	+	[score_CL=0.855304;score_E=221.117;score_B=208.103;score_UC=0.855304]
1	11301407	11301408	3	10.8657	+	[score_CL=10.8657;score_E=188.647;score_B=197.099;score_UC=10.8657]
1	11301408	11301409	3	0.611466	+	[score_CL=0.611466;score_E=221.582;score_B=203.697;score_UC=0.611466]
1	11301409	11301410	3	18.2442	+	[score_CL=18.2442;score_E=186.985;score_B=205.227;score_UC=18.2442]
1	11301424	11301425	3	0.40396	+	[score_CL=0.40396;score_E=185.239;score_B=170.31;score_UC=0.40396]
1	11301425	11301426	3	3.04812	+	[score_CL=3.04812;score_E=178.191;score_B=172.402;score_UC=3.04812]
1	11301428	11301429	3	21.3629	+	[score_CL=21.3629;score_E=196.309;score_B=217.672;score_UC=21.3629]
1	11301429	11301430	3	41.931	+	[score_CL=41.931;score_E=197.9;score_B=239.831;score_UC=41.931]
1	11301430	11301431	3	3.78129	+	[score_CL=3.78129;score_E=193.653;score_B=197.456;score_UC=3.78129]
1	11301445	11301446	3	12.9719	+	[score_CL=12.9719;score_E=166.468;score_B=179.305;score_UC=12.9719]
1	11301482	11301483	3	7.98718	+	[score_CL=7.98718;score_E=173.254;score_B=178.673;score_UC=7.98718]
1	11301483	11301484	3	26.3423	+	[score_CL=26.3423;score_E=172.118;score_B=198.451;score_UC=26.3423]
1	11301484	11301485	3	11.6127	+	[score_CL=11.6127;score_E=171.542;score_B=183.065;score_UC=11.6127]
1	11301928	11301929	3	6.39918	+	[score_CL=6.39918;score_E=185.547;score_B=191.624;score_UC=6.39918]
1	11301929	11301930	3	31.1331	+	[score_CL=31.1331;score_E=171.7;score_B=202.833;score_UC=31.1331]
1	11301945	11301946	3	8.27781	+	[score_CL=8.27781;score_E=174.919;score_B=174.828;score_UC=8.27781]
1	11301946	11301947	3	6.4793	+	[score_CL=6.4793;score_E=190.661;score_B=181.89;score_UC=6.4793]
1	11301947	11301948	3	13.9534	+	[score_CL=13.9534;score_E=192.59;score_B=199.124;score_UC=13.9534]
1	11301948	11301949	3	18.35	+	[score_CL=18.35;score_E=181.864;score_B=200.079;score_UC=18.35]
1	11302079	11302080	3	1.40211	+	[score_CL=1.40211;score_E=183.647;score_B=175.689;score_UC=1.40211]
1	11302096	11302097	3	18.4506	+	[score_CL=18.4506;score_E=212;score_B=230.451;score_UC=18.4506]
1	11302097	11302098	3	34.013	+	[score_CL=34.013;score_E=217.874;score_B=251.887;score_UC=34.013]
1	11302098	11302099	3	7.86211	+	[score_CL=7.86211;score_E=211.627;score_B=219.488;score_UC=7.86211]
1	11302100	11302101	3	0.489711	+	[score_CL=0.489711;score_E=205.37;score_B=190.467;score_UC=0.489711]
1	11302101	11302102	3	7.58198	+	[score_CL=7.58198;score_E=198.947;score_B=198.278;score_UC=7.58198]
1	11302102	11302103	3	4.13171	+	[score_CL=4.13171;score_E=212.04;score_B=198.608;score_UC=4.13171]
1	11302103	11302104	3	7.20708	+	[score_CL=7.20708;score_E=201.471;score_B=198.524;score_UC=7.20708]
1	11302104	11302105	3	2.43953	+	[score_CL=2.43953;score_E=207.232;score_B=194.006;score_UC=2.43953]
1	11302105	11302106	3	1.25653	+	[score_CL=1.25653;score_E=207.848;score_B=189.673;score_UC=1.25653]
1	11302106	11302107	3	2.50572	+	[score_CL=2.50572;score_E=200.691;score_B=190.427;score_UC=2.50572]
1	11302107	11302108	3	1.8451	+	[score_CL=1.8451;score_E=212.93;score_B=195.729;score_UC=1.8451]
1	11302108	11302109	3	7.45531	+	[score_CL=7.45531;score_E=219.535;score_B=217.907;score_UC=7.45531]
1	11302109	11302110	3	22.0088	+	[score_CL=22.0088;score_E=205.161;score_B=227.167;score_UC=22.0088]
1	11302223	11302224	3	6.5233	+	[score_CL=6.5233;score_E=289.548;score_B=286.238;score_UC=6.5233]
1	11302224	11302225	3	14.7808	+	[score_CL=14.7808;score_E=281.333;score_B=294.574;score_UC=14.7808]
1	11302245	11302246	3	22.1401	+	[score_CL=22.1401;score_E=279.304;score_B=301.444;score_UC=22.1401]
1	11302246	11302247	3	1.1164	+	[score_CL=1.1164;score_E=297.048;score_B=290.145;score_UC=1.1164]
1	11302254	11302255	3	10.8753	+	[score_CL=10.8753;score_E=276.372;score_B=286.467;score_UC=10.8753]
1	11302260	11302261	3	6.89005	+	[score_CL=6.89005;score_E=273.995;score_B=276.808;score_UC=6.89005]
1	11302276	11302277	3	0.480678	+	[score_CL=0.480678;score_E=268.296;score_B=254.14;score_UC=0.480678]
1	11302277	11302278	3	1.33537	+	[score_CL=1.33537;score_E=264.081;score_B=254.082;score_UC=1.33537]
1	11302280	11302281	3	8.5686	+	[score_CL=8.5686;score_E=259.677;score_B=265.344;score_UC=8.5686]
1	11302569	11302570	3	0.729507	+	[score_CL=0.729507;score_E=223.652;score_B=209.626;score_UC=0.729507]
1	11302570	11302571	3	1.92469	+	[score_CL=1.92469;score_E=219.334;score_B=210.502;score_UC=1.92469]
1	11302574	11302575	3	1.08999	+	[score_CL=1.08999;score_E=235.888;score_B=223.161;score_UC=1.08999]
1	11302575	11302576	3	17.3088	+	[score_CL=17.3088;score_E=237.038;score_B=254.335;score_UC=17.3088]
1	11302576	11302577	3	25.3752	+	[score_CL=25.3752;score_E=252.235;score_B=277.61;score_UC=25.3752]
1	11302577	11302578	3	31.6536	+	[score_CL=31.6536;score_E=253.636;score_B=285.29;score_UC=31.6536]
1	11302578	11302579	3	91.3788	+	[score_CL=91.3788;score_E=238.295;score_B=329.673;score_UC=91.3788]
1	11302579	11302580	3	5.86949	+	[score_CL=5.86949;score_E=232.428;score_B=238.3;score_UC=5.86949]
1	11302580	11302581	3	0.145356	+	[score_CL=0.145356;score_E=242.682;score_B=228.661;score_UC=0.145356]
1	11302581	11302582	3	22.705	+	[score_CL=22.705;score_E=232.101;score_B=254.806;score_UC=22.705]
1	11302582	11302583	3	64.2968	+	[score_CL=64.2968;score_E=243.41;score_B=307.707;score_UC=64.2968]
1	11302583	11302584	3	14.2868	+	[score_CL=14.2868;score_E=228.99;score_B=243.276;score_UC=14.2868]
1	11302584	11302585	3	0.126573	+	[score_CL=0.126573;score_E=234.895;score_B=214.614;score_UC=0.126573]
1	11302585	11302586	3	3.83801	+	[score_CL=3.83801;score_E=224.413;score_B=214.991;score_UC=3.83801]
1	11302586	11302587	3	14.8836	+	[score_CL=14.8836;score_E=230.353;score_B=245.236;score_UC=14.8836]
1	11302587	11302588	3	52.3846	+	[score_CL=52.3846;score_E=240.266;score_B=292.651;score_UC=52.3846]
1	11302588	11302589	3	119.047	+	[score_CL=119.047;score_E=243.478;score_B=362.526;score_UC=119.047]
1	11302589	11302590	3	93.9522	+	[score_CL=93.9522;score_E=242.297;score_B=336.249;score_UC=93.9522]
1	11302590	11302591	3	112.854	+	[score_CL=112.854;score_E=241.066;score_B=353.92;score_UC=112.854]
1	11302591	11302592	3	25.1616	+	[score_CL=25.1616;score_E=239.814;score_B=264.975;score_UC=25.1616]
1	11302592	11302593	3	27.1401	+	[score_CL=27.1401;score_E=236.712;score_B=263.853;score_UC=27.1401]
1	11302593	11302594	3	18.9018	+	[score_CL=18.9018;score_E=228.257;score_B=247.153;score_UC=18.9018]
1	11302594	11302595	3	11.6014	+	[score_CL=11.6014;score_E=214.417;score_B=221.788;score_UC=11.6014]
1	11302931	11302932	3	1.35769	+	[score_CL=1.35769;score_E=105.796;score_B=97.6277;score_UC=1.35769]
1	11302980	11302981	3	6.57772	+	[score_CL=6.57772;score_E=141.871;score_B=141.686;score_UC=6.57772]
1	11302981	11302982	3	23.4624	+	[score_CL=23.4624;score_E=136.313;score_B=159.649;score_UC=23.4624]
1	11302982	11302983	3	8.36431	+	[score_CL=8.36431;score_E=141.187;score_B=145.444;score_UC=8.36431]
1	11303098	11303099	3	4.02293	+	[score_CL=4.02293;score_E=209.118;score_B=200.802;score_UC=4.02293]
1	11303099	11303100	3	10.3572	+	[score_CL=10.3572;score_E=202.744;score_B=208.676;score_UC=10.3572]
1	11303203	11303204	3	8.31661	+	[score_CL=8.31661;score_E=474.384;score_B=475.474;score_UC=8.31661]
1	11303204	11303205	3	4.67184	+	[score_CL=4.67184;score_E=481.095;score_B=470.413;score_UC=4.67184]
1	11303205	11303206	3	3.54604	+	[score_CL=3.54604;score_E=491.695;score_B=477.615;score_UC=3.54604]
1	11303206	11303207	3	17.32	+	[score_CL=17.32;score_E=468.266;score_B=485.535;score_UC=17.32]
1	11303209	11303210	3	21.3084	+	[score_CL=21.3084;score_E=473.735;score_B=495.035;score_UC=21.3084]
1	11303210	11303211	3	13.4505	+	[score_CL=13.4505;score_E=495.598;score_B=502.995;score_UC=13.4505]
1	11303211	11303212	3	17.8906	+	[score_CL=17.8906;score_E=491.193;score_B=509.083;score_UC=17.8906]
1	11303212	11303213	3	34.0125	+	[score_CL=34.0125;score_E=481.597;score_B=515.609;score_UC=34.0125]
1	11303213	11303214	3	8.13977	+	[score_CL=8.13977;score_E=473.621;score_B=481.76;score_UC=8.13977]
1	11303236	11303237	3	11.0274	+	[score_CL=11.0274;score_E=441.395;score_B=447.084;score_UC=11.0274]
1	11303237	11303238	3	13.0426	+	[score_CL=13.0426;score_E=438.525;score_B=448.215;score_UC=13.0426]
1	11303242	11303243	3	33.995	+	[score_CL=33.995;score_E=444.131;score_B=478.126;score_UC=33.995]
1	11303243	11303244	3	56.0476	+	[score_CL=56.0476;score_E=462.651;score_B=518.699;score_UC=56.0476]
1	11303244	11303245	3	26.5218	+	[score_CL=26.5218;score_E=461.98;score_B=488.501;score_UC=26.5218]
1	11303245	11303246	3	53.3131	+	[score_CL=53.3131;score_E=461.244;score_B=514.558;score_UC=53.3131]
1	11303246	11303247	3	22.9125	+	[score_CL=22.9125;score_E=440.191;score_B=463.103;score_UC=22.9125]
1	11303267	11303268	3	5.18281	+	[score_CL=5.18281;score_E=414.407;score_B=413.805;score_UC=5.18281]
1	11303271	11303272	3	25.1012	+	[score_CL=25.1012;score_E=431.335;score_B=456.436;score_UC=25.1012]
1	11303272	11303273	3	16.8479	+	[score_CL=16.8479;score_E=433.826;score_B=450.672;score_UC=16.8479]
1	11303318	11303319	3	16.7335	+	[score_CL=16.7335;score_E=431.011;score_B=447.171;score_UC=16.7335]
1	11303319	11303320	3	14.1853	+	[score_CL=14.1853;score_E=433.67;score_B=444.481;score_UC=14.1853]
1	11303320	11303321	3	0.918203	+	[score_CL=0.918203;score_E=432.737;score_B=418.897;score_UC=0.918203]
1	11303323	11303324	3	12.4328	+	[score_CL=12.4328;score_E=431.631;score_B=444.064;score_UC=12.4328]
1	11303324	11303325	3	50.8429	+	[score_CL=50.8429;score_E=442.671;score_B=493.514;score_UC=50.8429]
1	11303325	11303326	3	71.0083	+	[score_CL=71.0083;score_E=427.46;score_B=498.468;score_UC=71.0083]
1	11303334	11303335	3	20.2743	+	[score_CL=20.2743;score_E=403.908;score_B=424.155;score_UC=20.2743]
1	11303335	11303336	3	12.7459	+	[score_CL=12.7459;score_E=427.881;score_B=440.49;score_UC=12.7459]
1	11303336	11303337	3	30.1182	+	[score_CL=30.1182;score_E=398.726;score_B=428.844;score_UC=30.1182]
1	11303339	11303340	3	17.5991	+	[score_CL=17.5991;score_E=378.155;score_B=395.753;score_UC=17.5991]
1	11303501	11303502	3	3.48941	+	[score_CL=3.48941;score_E=302.832;score_B=294.608;score_UC=3.48941]
1	11303502	11303503	3	19.2324	+	[score_CL=19.2324;score_E=287.562;score_B=306.761;score_UC=19.2324]
1	11303503	11303504	3	1.28172	+	[score_CL=1.28172;score_E=301.484;score_B=291.861;score_UC=1.28172]
1	11303511	11303512	3	11.5312	+	[score_CL=11.5312;score_E=299.177;score_B=310.702;score_UC=11.5312]
1	11303512	11303513	3	30.4636	+	[score_CL=30.4636;score_E=310.044;score_B=340.507;score_UC=30.4636]
1	11303513	11303514	3	70.3746	+	[score_CL=70.3746;score_E=317.027;score_B=387.401;score_UC=70.3746]
1	11303514	11303515	3	43.0454	+	[score_CL=43.0454;score_E=316.274;score_B=359.319;score_UC=43.0454]
1	11303515	11303516	3	27.8859	+	[score_CL=27.8859;score_E=315.477;score_B=343.363;score_UC=27.8859]
1	11303516	11303517	3	27.8027	+	[score_CL=27.8027;score_E=294.116;score_B=321.919;score_UC=27.8027]
1	11303519	11303520	3	2.12212	+	[score_CL=2.12212;score_E=292.644;score_B=294.879;score_UC=2.12212]
1	11303520	11303521	3	57.7733	+	[score_CL=57.7733;score_E=293.875;score_B=351.649;score_UC=57.7733]
1	11303521	11303522	3	52.4317	+	[score_CL=52.4317;score_E=309.821;score_B=362.253;score_UC=52.4317]
1	11303522	11303523	3	31.7765	+	[score_CL=31.7765;score_E=296.849;score_B=328.625;score_UC=31.7765]
1	11303523	11303524	3	8.62734	+	[score_CL=8.62734;score_E=287.105;score_B=295.725;score_UC=8.62734]
1	11303537	11303538	3	13.3952	+	[score_CL=13.3952;score_E=254.467;score_B=265.395;score_UC=13.3952]
1	11303538	11303539	3	5.62442	+	[score_CL=5.62442;score_E=261.252;score_B=256.148;score_UC=5.62442]
1	11303545	11303546	3	12.5765	+	[score_CL=12.5765;score_E=250.257;score_B=259.017;score_UC=12.5765]
1	11303546	11303547	3	14.5087	+	[score_CL=14.5087;score_E=246.598;score_B=259.108;score_UC=14.5087]
1	11303599	11303600	3	5.74005	+	[score_CL=5.74005;score_E=141.222;score_B=141.746;score_UC=5.74005]
1	11620729	11620730	3	4.06897	+	[score_CL=4.06897;score_E=41.0967;score_B=33.0367;score_UC=4.06897]
1	11620730	11620731	3	6.29742	+	[score_CL=6.29742;score_E=45.9765;score_B=38.4238;score_UC=6.29742]
1	11620731	11620732	3	8.26285	+	[score_CL=8.26285;score_E=50.5132;score_B=46.2478;score_UC=8.26285]
1	11620732	11620733	3	11.5314	+	[score_CL=11.5314;score_E=45.8453;score_B=48.5032;score_UC=11.5314]
1	11620733	11620734	3	4.42828	+	[score_CL=4.42828;score_E=52.9454;score_B=42.4638;score_UC=4.42828]
1	11620734	11620735	3	8.16618	+	[score_CL=8.16618;score_E=37.4678;score_B=38.7134;score_UC=8.16618]
1	11621261	11621262	3	16.4161	+	[score_CL=16.4161;score_E=63.1137;score_B=78.9906;score_UC=16.4161]
1	11621262	11621263	3	19.9524	+	[score_CL=19.9524;score_E=63.751;score_B=83.0289;score_UC=19.9524]
1	11621263	11621264	3	4.00596	+	[score_CL=4.00596;score_E=62.8105;score_B=56.9065;score_UC=4.00596]
1	11621280	11621281	3	5.71844	+	[score_CL=5.71844;score_E=45.435;score_B=45.4508;score_UC=5.71844]
1	11621289	11621290	3	20.0558	+	[score_CL=20.0558;score_E=45.0788;score_B=65.1345;score_UC=20.0558]
1	11621291	11621292	3	21.926	+	[score_CL=21.926;score_E=45.0506;score_B=66.9766;score_UC=21.926]
1	11621295	11621296	3	6.33472	+	[score_CL=6.33472;score_E=64.8615;score_B=61.9717;score_UC=6.33472]
1	11621296	11621297	3	20.395	+	[score_CL=20.395;score_E=62.9641;score_B=82.0137;score_UC=20.395]
1	11621297	11621298	3	11.7341	+	[score_CL=11.7341;score_E=63.8011;score_B=72.3104;score_UC=11.7341]
1	11621658	11621659	3	1.64834	+	[score_CL=1.64834;score_E=28.6668;score_B=21.0924;score_UC=1.64834]
1	11621659	11621660	3	2.65294	+	[score_CL=2.65294;score_E=28.246;score_B=22.244;score_UC=2.65294]
1	11621660	11621661	3	2.53672	+	[score_CL=2.53672;score_E=28.0146;score_B=22.0719;score_UC=2.53672]
1	11621775	11621776	3	6.0546	+	[score_CL=6.0546;score_E=38.2955;score_B=35.1447;score_UC=6.0546]
1	11621776	11621777	3	4.69548	+	[score_CL=4.69548;score_E=40.1377;score_B=33.8188;score_UC=4.69548]
1	11621793	11621794	3	1.11899	+	[score_CL=1.11899;score_E=47.1497;score_B=32.6282;score_UC=1.11899]
1	11621794	11621795	3	8.70036	+	[score_CL=8.70036;score_E=42.0349;score_B=42.3367;score_UC=8.70036]
1	11621795	11621796	3	7.40284	+	[score_CL=7.40284;score_E=42.0153;score_B=41.0092;score_UC=7.40284]
1	12859591	12859592	3	3.33527	+	[score_CL=3.33527;score_E=106.067;score_B=98.4989;score_UC=3.33527]
1	12859592	12859593	3	2.73072	+	[score_CL=2.73072;score_E=108.887;score_B=98.7258;score_UC=2.73072]
1	12859594	12859595	3	1.47331	+	[score_CL=1.47331;score_E=123.336;score_B=110.235;score_UC=1.47331]
1	12859595	12859596	3	14.6096	+	[score_CL=14.6096;score_E=107.936;score_B=122.367;score_UC=14.6096]
1	12859599	12859600	3	5.58113	+	[score_CL=5.58113;score_E=122.798;score_B=117.549;score_UC=5.58113]
1	12859600	12859601	3	13.1554	+	[score_CL=13.1554;score_E=115.31;score_B=125.794;score_UC=13.1554]
1	12859652	12859653	3	5.59761	+	[score_CL=5.59761;score_E=129.457;score_B=124.421;score_UC=5.59761]
1	12859653	12859654	3	6.8384	+	[score_CL=6.8384;score_E=136.667;score_B=129.137;score_UC=6.8384]
1	12859654	12859655	3	9.01032	+	[score_CL=9.01032;score_E=140.796;score_B=137.253;score_UC=9.01032]
1	12859655	12859656	3	12.5691	+	[score_CL=12.5691;score_E=137.291;score_B=140.817;score_UC=12.5691]
1	12859656	12859657	3	7.33884	+	[score_CL=7.33884;score_E=142.369;score_B=135.299;score_UC=7.33884]
1	12859657	12859658	3	9.01624	+	[score_CL=9.01624;score_E=131.169;score_B=129.407;score_UC=9.01624]
1	12859658	12859659	3	3.70213	+	[score_CL=3.70213;score_E=130.476;score_B=121.546;score_UC=3.70213]
1	12859666	12859667	3	2.75123	+	[score_CL=2.75123;score_E=132.259;score_B=121.493;score_UC=2.75123]
1	12859667	12859668	3	14.4449	+	[score_CL=14.4449;score_E=130.881;score_B=140.654;score_UC=14.4449]
1	12859668	12859669	3	13.527	+	[score_CL=13.527;score_E=128.372;score_B=138.968;score_UC=13.527]
1	12859671	12859672	3	2.85098	+	[score_CL=2.85098;score_E=115.013;score_B=106.717;score_UC=2.85098]
1	12859672	12859673	3	2.28792	+	[score_CL=2.28792;score_E=118.431;score_B=105.462;score_UC=2.28792]
1	12859673	12859674	3	1.37163	+	[score_CL=1.37163;score_E=122.553;score_B=104.603;score_UC=1.37163]
1	12859674	12859675	3	2.93037	+	[score_CL=2.93037;score_E=112.674;score_B=104.603;score_UC=2.93037]
1	12859675	12859676	3	0.734219	+	[score_CL=0.734219;score_E=115.954;score_B=101.619;score_UC=0.734219]
1	12859693	12859694	3	2.12706	+	[score_CL=2.12706;score_E=93.2297;score_B=86.6389;score_UC=2.12706]
1	12859868	12859869	3	5.64668	+	[score_CL=5.64668;score_E=92.1395;score_B=87.0754;score_UC=5.64668]
1	12859869	12859870	3	11.4335	+	[score_CL=11.4335;score_E=85.7274;score_B=92.7189;score_UC=11.4335]
1	12859887	12859888	3	2.22111	+	[score_CL=2.22111;score_E=77.2405;score_B=70.8143;score_UC=2.22111]
1	12859892	12859893	3	1.14349	+	[score_CL=1.14349;score_E=81.9053;score_B=68.368;score_UC=1.14349]
1	12859893	12859894	3	1.63199	+	[score_CL=1.63199;score_E=85.138;score_B=70.2042;score_UC=1.63199]
1	12859894	12859895	3	3.2832	+	[score_CL=3.2832;score_E=81.3903;score_B=71.7534;score_UC=3.2832]
1	12859895	12859896	3	2.69616	+	[score_CL=2.69616;score_E=81.2097;score_B=70.9498;score_UC=2.69616]
1	12859947	12859948	3	1.69585	+	[score_CL=1.69585;score_E=66.5568;score_B=59.1659;score_UC=1.69585]
1	12860100	12860101	3	2.84984	+	[score_CL=2.84984;score_E=107.155;score_B=100.65;score_UC=2.84984]
1	12860101	12860102	3	0.785201	+	[score_CL=0.785201;score_E=113.509;score_B=99.0006;score_UC=0.785201]
1	12860105	12860106	3	9.06426	+	[score_CL=9.06426;score_E=115.969;score_B=117.792;score_UC=9.06426]
1	12860106	12860107	3	8.1915	+	[score_CL=8.1915;score_E=125.38;score_B=120.075;score_UC=8.1915]
1	12860107	12860108	3	8.11204	+	[score_CL=8.11204;score_E=124.806;score_B=119.375;score_UC=8.11204]
1	12860108	12860109	3	8.08423	+	[score_CL=8.08423;score_E=126.129;score_B=120.606;score_UC=8.08423]
1	12860109	12860110	3	9.1796	+	[score_CL=9.1796;score_E=122.128;score_B=119.679;score_UC=9.1796]
1	12860110	12860111	3	5.01242	+	[score_CL=5.01242;score_E=119.566;score_B=113.02;score_UC=5.01242]
1	12860114	12860115	3	9.3948	+	[score_CL=9.3948;score_E=123.623;score_B=125.836;score_UC=9.3948]
1	12860115	12860116	3	13.248	+	[score_CL=13.248;score_E=119.709;score_B=129.817;score_UC=13.248]
1	12860119	12860120	3	0.748114	+	[score_CL=0.748114;score_E=112.059;score_B=101.752;score_UC=0.748114]
1	12860141	12860142	3	1.91911	+	[score_CL=1.91911;score_E=97.7034;score_B=90.6849;score_UC=1.91911]
1	12860800	12860801	3	7.6539	+	[score_CL=7.6539;score_E=68.943;score_B=67.9142;score_UC=7.6539]
1	12860801	12860802	3	5.77328	+	[score_CL=5.77328;score_E=71.0244;score_B=66.2037;score_UC=5.77328]
1	12860909	12860910	3	5.67381	+	[score_CL=5.67381;score_E=62.6978;score_B=60.0014;score_UC=5.67381]
1	12860910	12860911	3	3.08117	+	[score_CL=3.08117;score_E=71.0834;score_B=57.4216;score_UC=3.08117]
1	12860911	12860912	3	2.75994	+	[score_CL=2.75994;score_E=64.1037;score_B=54.2873;score_UC=2.75994]
1	13585527	13585528	3	12.499	+	[score_CL=12.499;score_E=54.9263;score_B=63.6198;score_UC=12.499]
1	13585528	13585529	3	18.0179	+	[score_CL=18.0179;score_E=68.4834;score_B=86.498;score_UC=18.0179]
1	13585529	13585530	3	28.4267	+	[score_CL=28.4267;score_E=75.3144;score_B=103.741;score_UC=28.4267]
1	13585530	13585531	3	39.0924	+	[score_CL=39.0924;score_E=76.8171;score_B=115.91;score_UC=39.0924]
1	13585531	13585532	3	61.6067	+	[score_CL=61.6067;score_E=76.8372;score_B=138.444;score_UC=61.6067]
1	13585532	13585533	3	65.8214	+	[score_CL=65.8214;score_E=76.853;score_B=142.674;score_UC=65.8214]
1	13585533	13585534	3	45.0054	+	[score_CL=45.0054;score_E=76.8645;score_B=121.87;score_UC=45.0054]
1	13585534	13585535	3	68.1221	+	[score_CL=68.1221;score_E=76.8718;score_B=144.994;score_UC=68.1221]
1	13585535	13585536	3	76.8749	+	[score_CL=109.282;score_E=76.8749;score_B=186.157;score_UC=76.8749]
1	13585536	13585537	3	76.8737	+	[score_CL=140.12;score_E=76.8737;score_B=216.993;score_UC=76.8737]
1	13585537	13585538	3	76.8683	+	[score_CL=107.368;score_E=76.8683;score_B=184.236;score_UC=76.8683]
1	13585538	13585539	3	76.8587	+	[score_CL=130.227;score_E=76.8587;score_B=207.086;score_UC=76.8587]
1	13585539	13585540	3	71.8006	+	[score_CL=71.8006;score_E=76.8448;score_B=148.645;score_UC=71.8006]
1	13585540	13585541	3	76.8263	+	[score_CL=86.3153;score_E=76.8263;score_B=163.142;score_UC=76.8263]
1	13585541	13585542	3	28.4042	+	[score_CL=28.4042;score_E=76.8044;score_B=105.209;score_UC=28.4042]
1	13585542	13585543	3	40.6844	+	[score_CL=40.6844;score_E=76.6101;score_B=117.294;score_UC=40.6844]
1	13585543	13585544	3	24.1476	+	[score_CL=24.1476;score_E=67.4052;score_B=91.5528;score_UC=24.1476]
1	13585544	13585545	3	25.2054	+	[score_CL=25.2054;score_E=56.2024;score_B=81.4078;score_UC=25.2054]
1	14551310	14551311	3	4.79428	+	[score_CL=4.79428;score_E=90.1125;score_B=90.6151;score_UC=4.79428]
1	14551311	14551312	3	26.763	+	[score_CL=26.763;score_E=88.1732;score_B=114.934;score_UC=26.763]
1	14551312	14551313	3	13.6203	+	[score_CL=13.6203;score_E=96.7816;score_B=109.419;score_UC=13.6203]
1	14551313	14551314	3	7.66833	+	[score_CL=7.66833;score_E=104.216;score_B=101.352;score_UC=7.66833]
1	14551314	14551315	3	23.9627	+	[score_CL=23.9627;score_E=98.2923;score_B=122.255;score_UC=23.9627]
1	14551315	14551316	3	26.1689	+	[score_CL=26.1689;score_E=108.956;score_B=135.125;score_UC=26.1689]
1	14551316	14551317	3	20.04	+	[score_CL=20.04;score_E=109.79;score_B=129.83;score_UC=20.04]
1	14551317	14551318	3	22.083	+	[score_CL=22.083;score_E=109.647;score_B=131.729;score_UC=22.083]
1	14551318	14551319	3	25.9756	+	[score_CL=25.9756;score_E=109.973;score_B=135.949;score_UC=25.9756]
1	14551319	14551320	3	32.4909	+	[score_CL=32.4909;score_E=104.953;score_B=137.444;score_UC=32.4909]
1	14551320	14551321	3	15.4611	+	[score_CL=15.4611;score_E=92.4234;score_B=107.885;score_UC=15.4611]
1	14551321	14551322	3	2.89998	+	[score_CL=2.89998;score_E=88.6638;score_B=77.6895;score_UC=2.89998]
1	14839869	14839870	3	2.19969	+	[score_CL=3.11415;score_E=4.69302;score_B=4.03557;score_UC=2.19969]
1	14839872	14839873	3	4.78425	+	[score_CL=5.07918;score_E=5.34542;score_B=8.57153;score_UC=4.78425]
1	14839873	14839874	3	3.35888	+	[score_CL=3.35888;score_E=5.33438;score_B=7.54063;score_UC=3.35888]
1	14839874	14839875	3	3.66732	+	[score_CL=3.66732;score_E=5.34749;score_B=7.83441;score_UC=3.66732]
1	14865251	14865252	3	1.1183	+	[score_CL=1.1183;score_E=28.2677;score_B=21.1952;score_UC=1.1183]
1	14865260	14865261	3	6.70351	+	[score_CL=6.70351;score_E=41.4059;score_B=43.5463;score_UC=6.70351]
1	14865261	14865262	3	15.8373	+	[score_CL=15.8373;score_E=41.2862;score_B=55.9463;score_UC=15.8373]
1	14865262	14865263	3	8.95139	+	[score_CL=8.95139;score_E=41.4322;score_B=47.9163;score_UC=8.95139]
1	14865263	14865264	3	2.34401	+	[score_CL=2.34401;score_E=42.341;score_B=30.9978;score_UC=2.34401]
1	14865275	14865276	3	0.823405	+	[score_CL=0.823405;score_E=36.9398;score_B=22.742;score_UC=0.823405]
1	14865276	14865277	3	1.96723	+	[score_CL=1.96723;score_E=41.9238;score_B=30.0535;score_UC=1.96723]
1	14865277	14865278	3	8.27604	+	[score_CL=8.27604;score_E=37.8429;score_B=37.1766;score_UC=8.27604]
1	14865278	14865279	3	5.70145	+	[score_CL=5.70145;score_E=41.5631;score_B=37.7444;score_UC=5.70145]
1	14865279	14865280	3	8.06016	+	[score_CL=8.06016;score_E=36.2887;score_B=36.6192;score_UC=8.06016]
1	14970108	14970109	3	7.60032	+	[score_CL=7.60032;score_E=37.2895;score_B=42.7149;score_UC=7.60032]
1	14970109	14970110	3	14.5593	+	[score_CL=14.5593;score_E=37.2782;score_B=51.7828;score_UC=14.5593]
1	14970110	14970111	3	10.3578	+	[score_CL=10.3578;score_E=37.2902;score_B=47.2271;score_UC=10.3578]
1	14970111	14970112	3	2.74787	+	[score_CL=2.74787;score_E=38.3565;score_B=31.5146;score_UC=2.74787]
1	15125565	15125566	3	24.9882	+	[score_CL=46.4704;score_E=24.9882;score_B=71.4585;score_UC=24.9882]
1	15125566	15125567	3	5.66568	+	[score_CL=5.66568;score_E=25;score_B=30.6665;score_UC=5.66568]
1	15317240	15317241	3	9.65843	+	[score_CL=9.65843;score_E=70.6604;score_B=73.7373;score_UC=9.65843]
1	15317241	15317242	3	18.4813	+	[score_CL=18.4813;score_E=64.7566;score_B=82.2571;score_UC=18.4813]
1	15317242	15317243	3	2.63478	+	[score_CL=2.63478;score_E=73.0714;score_B=62.7277;score_UC=2.63478]
1	15317243	15317244	3	0.959254	+	[score_CL=0.959254;score_E=59.1445;score_B=45.2946;score_UC=0.959254]
1	15317249	15317250	3	26.6303	+	[score_CL=26.6303;score_E=73.7348;score_B=100.365;score_UC=26.6303]
1	15317250	15317251	3	92.5089	+	[score_CL=93.7327;score_E=92.5089;score_B=186.242;score_UC=92.5089]
1	15317251	15317252	3	31.4136	+	[score_CL=31.4136;score_E=90.7371;score_B=122.151;score_UC=31.4136]
1	15317252	15317253	3	18.9626	+	[score_CL=18.9626;score_E=88.0492;score_B=107.012;score_UC=18.9626]
1	15317253	15317254	3	16.1324	+	[score_CL=16.1324;score_E=71.3971;score_B=86.8338;score_UC=16.1324]
1	15317259	15317260	3	4.16924	+	[score_CL=4.16924;score_E=52.1538;score_B=49.5044;score_UC=4.16924]
1	15317261	15317262	3	4.02201	+	[score_CL=4.02201;score_E=56.3184;score_B=49.2644;score_UC=4.02201]
1	15317262	15317263	3	3.72545	+	[score_CL=3.72545;score_E=73.7022;score_B=60.1881;score_UC=3.72545]
1	15317263	15317264	3	14.9583	+	[score_CL=14.9583;score_E=63.0922;score_B=73.1426;score_UC=14.9583]
1	15317264	15317265	3	7.85126	+	[score_CL=7.85126;score_E=66.814;score_B=65.6943;score_UC=7.85126]
1	15377743	15377744	3	0.504375	+	[score_CL=0.504375;score_E=42.4096;score_B=28.0817;score_UC=0.504375]
1	15377744	15377745	3	5.03461	+	[score_CL=5.03461;score_E=36.6822;score_B=32.6267;score_UC=5.03461]
1	15377745	15377746	3	2.13564	+	[score_CL=2.13564;score_E=41.0625;score_B=29.6928;score_UC=2.13564]
1	15653807	15653808	3	3.53556	+	[score_CL=4.55047;score_E=4.12453;score_B=6.34699;score_UC=3.53556]
1	15653808	15653809	3	2.7094	+	[score_CL=2.7094;score_E=4.0879;score_B=5.36516;score_UC=2.7094]
1	15653809	15653810	3	1.59047	+	[score_CL=1.59047;score_E=4.01883;score_B=4.07097;score_UC=1.59047]
1	15653810	15653811	3	0.377815	+	[score_CL=0.377815;score_E=3.89556;score_B=2.23929;score_UC=0.377815]
1	15711744	15711745	3	6.83048	+	[score_CL=6.83048;score_E=20.2297;score_B=26.0661;score_UC=6.83048]
1	15711745	15711746	3	2.94658	+	[score_CL=2.94658;score_E=20.3575;score_B=22.7476;score_UC=2.94658]
1	15712313	15712314	3	2.13699	+	[score_CL=2.13699;score_E=63.0799;score_B=51.1444;score_UC=2.13699]
1	15712314	15712315	3	5.4003	+	[score_CL=5.4003;score_E=56.6406;score_B=54.2475;score_UC=5.4003]
1	15713399	15713400	3	8.23034	+	[score_CL=8.23034;score_E=52.9701;score_B=55.2106;score_UC=8.23034]
1	15713400	15713401	3	3.21358	+	[score_CL=3.21358;score_E=60.1275;score_B=50.2379;score_UC=3.21358]
1	15713408	15713409	3	1.35518	+	[score_CL=1.35518;score_E=53.71;score_B=41.9231;score_UC=1.35518]
1	15713409	15713410	3	1.51246	+	[score_CL=1.51246;score_E=57.6723;score_B=42.5383;score_UC=1.51246]
1	15713410	15713411	3	2.0125	+	[score_CL=2.0125;score_E=63.0227;score_B=48.314;score_UC=2.0125]
1	15713411	15713412	3	7.49103	+	[score_CL=7.49103;score_E=56.5224;score_B=54.1167;score_UC=7.49103]
1	15713412	15713413	3	4.68743	+	[score_CL=4.68743;score_E=58.1788;score_B=51.2416;score_UC=4.68743]
1	15713414	15713415	3	0.959727	+	[score_CL=0.959727;score_E=53.9087;score_B=41.1091;score_UC=0.959727]
1	15713415	15713416	3	1.30826	+	[score_CL=1.30826;score_E=51.8306;score_B=41.4018;score_UC=1.30826]
1	15713940	15713941	3	5.34753	+	[score_CL=5.34753;score_E=34.1586;score_B=32.8574;score_UC=5.34753]
1	15713941	15713942	3	0.739405	+	[score_CL=0.739405;score_E=40.1926;score_B=28.2208;score_UC=0.739405]
1	15715850	15715851	3	3.09109	+	[score_CL=3.09109;score_E=90.7722;score_B=81.8685;score_UC=3.09109]
1	15715851	15715852	3	19.5493	+	[score_CL=19.5493;score_E=90.0916;score_B=109.028;score_UC=19.5493]
1	15715852	15715853	3	16.7288	+	[score_CL=16.7288;score_E=100.333;score_B=112.873;score_UC=16.7288]
1	15715853	15715854	3	11.2563	+	[score_CL=11.2563;score_E=93.6468;score_B=94.7615;score_UC=11.2563]
1	15715854	15715855	3	6.46612	+	[score_CL=6.46612;score_E=98.0138;score_B=89.1853;score_UC=6.46612]
1	15715855	15715856	3	15.5401	+	[score_CL=15.5401;score_E=92.0126;score_B=101.616;score_UC=15.5401]
1	15715856	15715857	3	14.8252	+	[score_CL=14.8252;score_E=91.5962;score_B=100.249;score_UC=14.8252]
1	15715857	15715858	3	5.28275	+	[score_CL=5.28275;score_E=95.8475;score_B=84.6871;score_UC=5.28275]
1	15715858	15715859	3	8.70584	+	[score_CL=8.70584;score_E=96.7009;score_B=102.304;score_UC=8.70584]
1	15715859	15715860	3	29.7514	+	[score_CL=29.7514;score_E=85.4858;score_B=115.237;score_UC=29.7514]
1	15715860	15715861	3	5.89086	+	[score_CL=5.89086;score_E=94.1576;score_B=96.7201;score_UC=5.89086]
1	15715861	15715862	3	3.91982	+	[score_CL=3.91982;score_E=78.3239;score_B=69.9397;score_UC=3.91982]
1	15715863	15715864	3	0.734588	+	[score_CL=0.734588;score_E=70.7394;score_B=61.6495;score_UC=0.734588]
1	15716237	15716238	3	1.54449	+	[score_CL=1.54449;score_E=37.2303;score_B=29.5632;score_UC=1.54449]
1	15716254	15716255	3	0.807264	+	[score_CL=0.807264;score_E=56.1398;score_B=41.8693;score_UC=0.807264]
1	15716255	15716256	3	14.3901	+	[score_CL=14.3901;score_E=59.2963;score_B=73.6539;score_UC=14.3901]
1	15716256	15716257	3	27.0657	+	[score_CL=27.0657;score_E=68.6046;score_B=95.6696;score_UC=27.0657]
1	15716257	15716258	3	18.5818	+	[score_CL=18.5818;score_E=65.0758;score_B=83.6487;score_UC=18.5818]
1	15716258	15716259	3	8.28606	+	[score_CL=8.28606;score_E=66.1449;score_B=61.3922;score_UC=8.28606]
1	15716259	15716260	3	10.3451	+	[score_CL=10.3451;score_E=58.1908;score_B=57.1623;score_UC=10.3451]
1	15716260	15716261	3	12.3635	+	[score_CL=12.3635;score_E=58.0594;score_B=61.0277;score_UC=12.3635]
1	15716261	15716262	3	10.2128	+	[score_CL=10.2128;score_E=58.068;score_B=56.7792;score_UC=10.2128]
1	15716262	15716263	3	8.22069	+	[score_CL=8.22069;score_E=64.1742;score_B=58.8838;score_UC=8.22069]
1	15716263	15716264	3	16.4456	+	[score_CL=16.4456;score_E=54.6109;score_B=65.8867;score_UC=16.4456]
1	15716264	15716265	3	9.07443	+	[score_CL=9.07443;score_E=53.7312;score_B=55.6114;score_UC=9.07443]
1	15716268	15716269	3	15.7451	+	[score_CL=15.7451;score_E=41.1847;score_B=56.6123;score_UC=15.7451]
1	15716269	15716270	3	4.01359	+	[score_CL=4.01359;score_E=55.5542;score_B=48.0083;score_UC=4.01359]
1	15716270	15716271	3	5.65711	+	[score_CL=5.65711;score_E=41.2269;score_B=37.6559;score_UC=5.65711]
1	15716293	15716294	3	1.85853	+	[score_CL=1.85853;score_E=34.7763;score_B=27.7009;score_UC=1.85853]
1	15717155	15717156	3	3.54579	+	[score_CL=3.54579;score_E=57.0923;score_B=49.8297;score_UC=3.54579]
1	15717156	15717157	3	2.91464	+	[score_CL=2.91464;score_E=59.3118;score_B=49.464;score_UC=2.91464]
1	15717158	15717159	3	0.101388	+	[score_CL=0.101388;score_E=56.3124;score_B=44.2088;score_UC=0.101388]
1	15719256	15719257	3	1.29338	+	[score_CL=1.29338;score_E=37.379;score_B=24.9492;score_UC=1.29338]
1	15719257	15719258	3	2.12936	+	[score_CL=2.12936;score_E=34.406;score_B=25.9595;score_UC=2.12936]
1	15719314	15719315	3	10.0008	+	[score_CL=10.0008;score_E=36.1328;score_B=44.8594;score_UC=10.0008]
1	15720655	15720656	3	2.08359	+	[score_CL=2.08359;score_E=36.6521;score_B=30.2089;score_UC=2.08359]
1	15720656	15720657	3	9.27968	+	[score_CL=9.27968;score_E=34.7999;score_B=42.629;score_UC=9.27968]
1	15720657	15720658	3	10.824	+	[score_CL=10.824;score_E=34.7635;score_B=44.2026;score_UC=10.824]
1	15721593	15721594	3	2.11752	+	[score_CL=2.11752;score_E=42.3456;score_B=32.9729;score_UC=2.11752]
1	15721594	15721595	3	1.71651	+	[score_CL=1.71651;score_E=44.2604;score_B=32.5599;score_UC=1.71651]
1	15723340	15723341	3	0.00665196	+	[score_CL=0.00665196;score_E=49.8517;score_B=34.2078;score_UC=0.00665196]
1	15723341	15723342	3	4.8561	+	[score_CL=4.8561;score_E=54.6464;score_B=47.3067;score_UC=4.8561]
1	15723342	15723343	3	12.6833	+	[score_CL=12.6833;score_E=52.0012;score_B=56.7966;score_UC=12.6833]
1	15723343	15723344	3	6.89904	+	[score_CL=6.89904;score_E=53.2263;score_B=50.5357;score_UC=6.89904]
1	15723504	15723505	3	0.0405017	+	[score_CL=0.0405017;score_E=59.8122;score_B=43.7695;score_UC=0.0405017]
1	15723505	15723506	3	3.18176	+	[score_CL=3.18176;score_E=52.2903;score_B=46.9924;score_UC=3.18176]
1	15723569	15723570	3	0.0449687	+	[score_CL=0.0449687;score_E=60.2981;score_B=46.1876;score_UC=0.0449687]
1	15723570	15723571	3	0.453457	+	[score_CL=0.453457;score_E=57.9622;score_B=46.6494;score_UC=0.453457]
1	15723685	15723686	3	0.990886	+	[score_CL=0.990886;score_E=49.2669;score_B=40.6134;score_UC=0.990886]
1	15723696	15723697	3	3.15136	+	[score_CL=3.15136;score_E=50.6989;score_B=41.9323;score_UC=3.15136]
1	15723697	15723698	3	3.17429	+	[score_CL=3.17429;score_E=50.3159;score_B=41.6504;score_UC=3.17429]
1	15997600	15997601	3	5.14371	+	[score_CL=5.14371;score_E=30.4849;score_B=35.4688;score_UC=5.14371]
1	15997601	15997602	3	14.7224	+	[score_CL=14.7224;score_E=30.3555;score_B=45.0297;score_UC=14.7224]
1	15997604	15997605	3	0.993436	+	[score_CL=0.993436;score_E=34.3595;score_B=33.3063;score_UC=0.993436]
1	15997605	15997606	3	16.9028	+	[score_CL=16.9028;score_E=32.1858;score_B=49.0818;score_UC=16.9028]
1	15997606	15997607	3	7.31553	+	[score_CL=7.31553;score_E=32.2059;score_B=39.5148;score_UC=7.31553]
1	16131589	16131590	3	5.3081	+	[score_CL=5.3081;score_E=59.9141;score_B=58.8633;score_UC=5.3081]
1	16131594	16131595	3	4.05914	+	[score_CL=4.05914;score_E=66.8123;score_B=58.6308;score_UC=4.05914]
1	16131595	16131596	3	6.2281	+	[score_CL=6.2281;score_E=77.9664;score_B=70.1463;score_UC=6.2281]
1	16131596	16131597	3	14.4606	+	[score_CL=14.4606;score_E=74.6211;score_B=82.1477;score_UC=14.4606]
1	16131597	16131598	3	9.49939	+	[score_CL=9.49939;score_E=84.4794;score_B=81.716;score_UC=9.49939]
1	16131598	16131599	3	11.2018	+	[score_CL=11.2018;score_E=68.1827;score_B=74.2346;score_UC=11.2018]
1	16131773	16131774	3	1.50442	+	[score_CL=1.50442;score_E=71.9749;score_B=68.0719;score_UC=1.50442]
1	16131774	16131775	3	26.0481	+	[score_CL=26.0481;score_E=73.8436;score_B=99.8917;score_UC=26.0481]
1	16131775	16131776	3	35.9682	+	[score_CL=35.9682;score_E=91.5146;score_B=127.483;score_UC=35.9682]
1	16131776	16131777	3	31.6246	+	[score_CL=31.6246;score_E=91.6538;score_B=123.278;score_UC=31.6246]
1	16131777	16131778	3	26.4063	+	[score_CL=26.4063;score_E=71.2687;score_B=97.675;score_UC=26.4063]
1	16131791	16131792	3	0.920183	+	[score_CL=0.920183;score_E=53.3037;score_B=44.029;score_UC=0.920183]
1	16131860	16131861	3	3.25495	+	[score_CL=3.25495;score_E=42.4373;score_B=35.1797;score_UC=3.25495]
1	16131861	16131862	3	2.11288	+	[score_CL=2.11288;score_E=45.5412;score_B=33.8323;score_UC=2.11288]
1	16132158	16132159	3	7.163	+	[score_CL=7.163;score_E=60.3095;score_B=58.0317;score_UC=7.163]
1	16132159	16132160	3	12.069	+	[score_CL=12.069;score_E=55.7877;score_B=62.67;score_UC=12.069]
1	16132160	16132161	3	0.627812	+	[score_CL=0.627812;score_E=63.6802;score_B=49.0607;score_UC=0.627812]
1	16132294	16132295	3	0.75719	+	[score_CL=0.75719;score_E=96.5235;score_B=82.285;score_UC=0.75719]
1	16132295	16132296	3	2.64335	+	[score_CL=2.64335;score_E=92.4733;score_B=85.5869;score_UC=2.64335]
1	16132325	16132326	3	7.00909	+	[score_CL=7.00909;score_E=135.496;score_B=136.434;score_UC=7.00909]
1	16132326	16132327	3	2.02912	+	[score_CL=2.02912;score_E=144.147;score_B=131.974;score_UC=2.02912]
1	16132418	16132419	3	1.20257	+	[score_CL=1.20257;score_E=171.182;score_B=157.498;score_UC=1.20257]
1	16132419	16132420	3	5.41206	+	[score_CL=5.41206;score_E=165.419;score_B=161.558;score_UC=5.41206]
1	16132420	16132421	3	2.1684	+	[score_CL=2.1684;score_E=171.295;score_B=158.101;score_UC=2.1684]
1	16132421	16132422	3	0.671419	+	[score_CL=0.671419;score_E=171.93;score_B=153.522;score_UC=0.671419]
1	16132422	16132423	3	1.09526	+	[score_CL=1.09526;score_E=179.637;score_B=163.741;score_UC=1.09526]
1	16132423	16132424	3	12.6257	+	[score_CL=12.6257;score_E=178.967;score_B=186.507;score_UC=12.6257]
1	16132424	16132425	3	16.9596	+	[score_CL=16.9596;score_E=174.416;score_B=190.187;score_UC=16.9596]
1	16132425	16132426	3	1.17037	+	[score_CL=1.17037;score_E=179.09;score_B=167.225;score_UC=1.17037]
1	16132428	16132429	3	1.08354	+	[score_CL=1.08354;score_E=173.595;score_B=159.694;score_UC=1.08354]
1	16132429	16132430	3	10.6159	+	[score_CL=10.6159;score_E=172.646;score_B=176.155;score_UC=10.6159]
1	16132430	16132431	3	12.7474	+	[score_CL=12.7474;score_E=185.453;score_B=189.202;score_UC=12.7474]
1	16132431	16132432	3	16.7736	+	[score_CL=16.7736;score_E=190.895;score_B=207.669;score_UC=16.7736]
1	16132432	16132433	3	35.59	+	[score_CL=35.59;score_E=190.532;score_B=226.122;score_UC=35.59]
1	16132433	16132434	3	16.7142	+	[score_CL=16.7142;score_E=184.515;score_B=201.229;score_UC=16.7142]
1	16132434	16132435	3	8.64516	+	[score_CL=8.64516;score_E=187.822;score_B=183.424;score_UC=8.64516]
1	16132435	16132436	3	14.9934	+	[score_CL=14.9934;score_E=184.715;score_B=196.502;score_UC=14.9934]
1	16132436	16132437	3	24.07	+	[score_CL=24.07;score_E=169.987;score_B=194.056;score_UC=24.07]
1	16132439	16132440	3	3.32018	+	[score_CL=3.32018;score_E=156.506;score_B=149.011;score_UC=3.32018]
1	16132440	16132441	3	2.65799	+	[score_CL=2.65799;score_E=158.035;score_B=147.695;score_UC=2.65799]
1	16132646	16132647	3	0.558967	+	[score_CL=0.558967;score_E=161.033;score_B=152.678;score_UC=0.558967]
1	16132647	16132648	3	22.5478	+	[score_CL=22.5478;score_E=155.162;score_B=177.705;score_UC=22.5478]
1	16132648	16132649	3	12.9246	+	[score_CL=12.9246;score_E=161.142;score_B=173.322;score_UC=12.9246]
1	16132654	16132655	3	14.8521	+	[score_CL=14.8521;score_E=159.556;score_B=172.699;score_UC=14.8521]
1	16132655	16132656	3	13.641	+	[score_CL=13.641;score_E=168.016;score_B=173.792;score_UC=13.641]
1	16132656	16132657	3	6.63364	+	[score_CL=6.63364;score_E=161.067;score_B=157.959;score_UC=6.63364]
1	16132670	16132671	3	16.3248	+	[score_CL=16.3248;score_E=159.664;score_B=175.596;score_UC=16.3248]
1	16132671	16132672	3	4.57588	+	[score_CL=4.57588;score_E=172.467;score_B=165.433;score_UC=4.57588]
1	16132684	16132685	3	13.9083	+	[score_CL=13.9083;score_E=177.222;score_B=188.607;score_UC=13.9083]
1	16132685	16132686	3	16.7442	+	[score_CL=16.7442;score_E=177.504;score_B=191.866;score_UC=16.7442]
1	16132686	16132687	3	2.66666	+	[score_CL=2.66666;score_E=198.734;score_B=183.398;score_UC=2.66666]
1	16132687	16132688	3	16.3095	+	[score_CL=16.3095;score_E=165.347;score_B=181.487;score_UC=16.3095]
1	16132688	16132689	3	0.553272	+	[score_CL=0.553272;score_E=191.809;score_B=173.3;score_UC=0.553272]
1	16132689	16132690	3	6.40638	+	[score_CL=6.40638;score_E=165.907;score_B=164.257;score_UC=6.40638]
1	16132690	16132691	3	2.46314	+	[score_CL=2.46314;score_E=174.995;score_B=160.749;score_UC=2.46314]
1	16132691	16132692	3	2.00645	+	[score_CL=2.00645;score_E=168.027;score_B=156.738;score_UC=2.00645]
1	16132698	16132699	3	7.13395	+	[score_CL=7.13395;score_E=176.929;score_B=174.837;score_UC=7.13395]
1	16132699	16132700	3	11.1663	+	[score_CL=11.1663;score_E=173.109;score_B=179.235;score_UC=11.1663]
1	16132753	16132754	3	36.7576	+	[score_CL=36.7576;score_E=188.086;score_B=224.844;score_UC=36.7576]
1	16132754	16132755	3	28.5409	+	[score_CL=28.5409;score_E=186.107;score_B=214.648;score_UC=28.5409]
1	16132893	16132894	3	3.49174	+	[score_CL=3.49174;score_E=273.926;score_B=266.303;score_UC=3.49174]
1	16132894	16132895	3	2.81177	+	[score_CL=2.81177;score_E=277.867;score_B=267.796;score_UC=2.81177]
1	16132920	16132921	3	2.53714	+	[score_CL=2.53714;score_E=330.905;score_B=325.104;score_UC=2.53714]
1	16132940	16132941	3	13.6258	+	[score_CL=13.6258;score_E=391.648;score_B=402.486;score_UC=13.6258]
1	16132941	16132942	3	16.1217	+	[score_CL=16.1217;score_E=392.055;score_B=406.892;score_UC=16.1217]
1	16132942	16132943	3	0.0708678	+	[score_CL=0.0708678;score_E=419.368;score_B=403.139;score_UC=0.0708678]
1	16132943	16132944	3	18.753	+	[score_CL=18.753;score_E=382.74;score_B=401.492;score_UC=18.753]
1	16132962	16132963	3	15.7724	+	[score_CL=15.7724;score_E=425.996;score_B=441.251;score_UC=15.7724]
1	16132963	16132964	3	4.89039	+	[score_CL=4.89039;score_E=445.769;score_B=434.287;score_UC=4.89039]
1	16132964	16132965	3	5.30555	+	[score_CL=5.30555;score_E=430.315;score_B=425.306;score_UC=5.30555]
1	16132975	16132976	3	2.70661	+	[score_CL=2.70661;score_E=446.626;score_B=440.121;score_UC=2.70661]
1	16132976	16132977	3	0.434547	+	[score_CL=0.434547;score_E=454.467;score_B=439.643;score_UC=0.434547]
1	16132978	16132979	3	1.15059	+	[score_CL=1.15059;score_E=450.927;score_B=442.552;score_UC=1.15059]
1	16132997	16132998	3	10.6093	+	[score_CL=10.6093;score_E=482.306;score_B=491.433;score_UC=10.6093]
1	16132998	16132999	3	0.359463	+	[score_CL=0.359463;score_E=497.964;score_B=482.864;score_UC=0.359463]
1	16133011	16133012	3	4.86192	+	[score_CL=4.86192;score_E=501.943;score_B=498.148;score_UC=4.86192]
1	16133012	16133013	3	2.46026	+	[score_CL=2.46026;score_E=515.618;score_B=499.058;score_UC=2.46026]
1	16133013	16133014	3	4.68877	+	[score_CL=4.68877;score_E=504.132;score_B=499.976;score_UC=4.68877]
1	16133030	16133031	3	4.33765	+	[score_CL=4.33765;score_E=536.113;score_B=540.463;score_UC=4.33765]
1	16133031	16133032	3	51.5713	+	[score_CL=51.5713;score_E=541.039;score_B=592.61;score_UC=51.5713]
1	16133032	16133033	3	80.1224	+	[score_CL=80.1224;score_E=556.458;score_B=636.581;score_UC=80.1224]
1	16133033	16133034	3	32.1854	+	[score_CL=32.1854;score_E=556.976;score_B=589.161;score_UC=32.1854]
1	16133034	16133035	3	26.7909	+	[score_CL=26.7909;score_E=536.946;score_B=563.737;score_UC=26.7909]
1	16133045	16133046	3	3.92781	+	[score_CL=3.92781;score_E=524.832;score_B=518.288;score_UC=3.92781]
1	16133046	16133047	3	3.10509	+	[score_CL=3.10509;score_E=527.236;score_B=517.609;score_UC=3.10509]
1	16133048	16133049	3	6.41034	+	[score_CL=6.41034;score_E=521.567;score_B=523.423;score_UC=6.41034]
1	16133100	16133101	3	3.86956	+	[score_CL=3.86956;score_E=513.903;score_B=517.793;score_UC=3.86956]
1	16133101	16133102	3	52.9446	+	[score_CL=52.9446;score_E=516.623;score_B=569.567;score_UC=52.9446]
1	16133102	16133103	3	77.8236	+	[score_CL=77.8236;score_E=530.724;score_B=608.548;score_UC=77.8236]
1	16133103	16133104	3	29.9586	+	[score_CL=29.9586;score_E=529.577;score_B=559.536;score_UC=29.9586]
1	16133104	16133105	3	30.7876	+	[score_CL=30.7876;score_E=507.993;score_B=538.781;score_UC=30.7876]
1	16133118	16133119	3	13.8567	+	[score_CL=13.8567;score_E=473.815;score_B=487.619;score_UC=13.8567]
1	16133136	16133137	3	8.07063	+	[score_CL=8.07063;score_E=474.412;score_B=482.444;score_UC=8.07063]
1	16133137	16133138	3	31.9776	+	[score_CL=31.9776;score_E=481.327;score_B=513.305;score_UC=31.9776]
1	16133138	16133139	3	22.7185	+	[score_CL=22.7185;score_E=475.17;score_B=497.889;score_UC=22.7185]
1	16133139	16133140	3	4.13412	+	[score_CL=4.13412;score_E=469.981;score_B=466.912;score_UC=4.13412]
1	16133184	16133185	3	10.4638	+	[score_CL=10.4638;score_E=420.346;score_B=425.324;score_UC=10.4638]
1	16133185	16133186	3	6.05973	+	[score_CL=6.05973;score_E=435.536;score_B=425.891;score_UC=6.05973]
1	16133186	16133187	3	10.677	+	[score_CL=10.677;score_E=418.903;score_B=424.306;score_UC=10.677]
1	16133203	16133204	3	7.03169	+	[score_CL=7.03169;score_E=419.144;score_B=426.177;score_UC=7.03169]
1	16133204	16133205	3	59.9728	+	[score_CL=59.9728;score_E=425.183;score_B=485.155;score_UC=59.9728]
1	16133205	16133206	3	70.8074	+	[score_CL=70.8074;score_E=436.355;score_B=507.163;score_UC=70.8074]
1	16133206	16133207	3	33.2734	+	[score_CL=33.2734;score_E=428.43;score_B=461.704;score_UC=33.2734]
1	16133207	16133208	3	13.6382	+	[score_CL=13.6382;score_E=413.728;score_B=427.366;score_UC=13.6382]
1	16133238	16133239	3	1.53201	+	[score_CL=1.53201;score_E=367.678;score_B=369.406;score_UC=1.53201]
1	16133239	16133240	3	42.5175	+	[score_CL=42.5175;score_E=367.386;score_B=409.903;score_UC=42.5175]
1	16133240	16133241	3	36.2119	+	[score_CL=36.2119;score_E=375.65;score_B=411.861;score_UC=36.2119]
1	16133241	16133242	3	13.3422	+	[score_CL=13.3422;score_E=374.489;score_B=387.832;score_UC=13.3422]
1	16133242	16133243	3	14.264	+	[score_CL=14.264;score_E=352.233;score_B=364.286;score_UC=14.264]
1	16133273	16133274	3	0.105306	+	[score_CL=0.105306;score_E=282.132;score_B=270.42;score_UC=0.105306]
1	16133274	16133275	3	19.6286	+	[score_CL=19.6286;score_E=280.145;score_B=299.774;score_UC=19.6286]
1	16133275	16133276	3	61.5509	+	[score_CL=61.5509;score_E=295.348;score_B=356.899;score_UC=61.5509]
1	16133276	16133277	3	70.2484	+	[score_CL=70.2484;score_E=293.089;score_B=363.338;score_UC=70.2484]
1	16133277	16133278	3	32.7126	+	[score_CL=32.7126;score_E=290.307;score_B=323.02;score_UC=32.7126]
1	16133278	16133279	3	25.4374	+	[score_CL=25.4374;score_E=267.013;score_B=292.45;score_UC=25.4374]
1	16133490	16133491	3	6.61868	+	[score_CL=6.61868;score_E=233.312;score_B=230.274;score_UC=6.61868]
1	16133491	16133492	3	7.57177	+	[score_CL=7.57177;score_E=254.247;score_B=249.945;score_UC=7.57177]
1	16133492	16133493	3	22.3675	+	[score_CL=22.3675;score_E=252.327;score_B=274.295;score_UC=22.3675]
1	16133493	16133494	3	15.9784	+	[score_CL=15.9784;score_E=263.341;score_B=276.64;score_UC=15.9784]
1	16133494	16133495	3	13.7582	+	[score_CL=13.7582;score_E=268.462;score_B=282.22;score_UC=13.7582]
1	16133495	16133496	3	48.9061	+	[score_CL=48.9061;score_E=257.497;score_B=306.403;score_UC=48.9061]
1	16133496	16133497	3	10.1643	+	[score_CL=10.1643;score_E=258.38;score_B=268.544;score_UC=10.1643]
1	16133497	16133498	3	4.00108	+	[score_CL=4.00108;score_E=248.453;score_B=240.107;score_UC=4.00108]
1	16133499	16133500	3	2.75754	+	[score_CL=2.75754;score_E=239.692;score_B=234.311;score_UC=2.75754]
1	16133509	16133510	3	8.74269	+	[score_CL=8.74269;score_E=273.928;score_B=282.671;score_UC=8.74269]
1	16133510	16133511	3	65.7157	+	[score_CL=65.7157;score_E=283.914;score_B=349.63;score_UC=65.7157]
1	16133511	16133512	3	77.7794	+	[score_CL=77.7794;score_E=288.966;score_B=366.746;score_UC=77.7794]
1	16133512	16133513	3	13.8762	+	[score_CL=13.8762;score_E=276.286;score_B=290.162;score_UC=13.8762]
1	16133514	16133515	3	41.4929	+	[score_CL=41.4929;score_E=279.883;score_B=321.376;score_UC=41.4929]
1	16133515	16133516	3	24.0676	+	[score_CL=24.0676;score_E=300.253;score_B=324.321;score_UC=24.0676]
1	16133516	16133517	3	42.6473	+	[score_CL=42.6473;score_E=301.34;score_B=343.987;score_UC=42.6473]
1	16133517	16133518	3	63.5274	+	[score_CL=63.5274;score_E=295.383;score_B=358.911;score_UC=63.5274]
1	16133518	16133519	3	13.4882	+	[score_CL=13.4882;score_E=303.462;score_B=316.95;score_UC=13.4882]
1	16133519	16133520	3	76.0647	+	[score_CL=76.0647;score_E=298.744;score_B=374.809;score_UC=76.0647]
1	16133520	16133521	3	88.798	+	[score_CL=88.798;score_E=303.691;score_B=392.489;score_UC=88.798]
1	16133521	16133522	3	18.9195	+	[score_CL=18.9195;score_E=285.927;score_B=304.847;score_UC=18.9195]
1	16133527	16133528	3	20.604	+	[score_CL=20.604;score_E=281.019;score_B=301.607;score_UC=20.604]
1	16133528	16133529	3	8.85558	+	[score_CL=8.85558;score_E=303.815;score_B=301.384;score_UC=8.85558]
1	16133529	16133530	3	11.9778	+	[score_CL=11.9778;score_E=285.981;score_B=290.196;score_UC=11.9778]
1	16133530	16133531	3	3.51969	+	[score_CL=3.51969;score_E=288.301;score_B=279.012;score_UC=3.51969]
1	16133579	16133580	3	5.81511	+	[score_CL=5.81511;score_E=288.606;score_B=283.884;score_UC=5.81511]
1	16133580	16133581	3	15.1786	+	[score_CL=15.1786;score_E=294.948;score_B=304.91;score_UC=15.1786]
1	16133581	16133582	3	20.8623	+	[score_CL=20.8623;score_E=280.537;score_B=301.388;score_UC=20.8623]
1	16133590	16133591	3	1.57031	+	[score_CL=1.57031;score_E=232.342;score_B=224.715;score_UC=1.57031]
1	16652777	16652778	3	19.8946	+	[score_CL=19.8946;score_E=58.93;score_B=78.8246;score_UC=19.8946]
1	16652778	16652779	3	31.7572	+	[score_CL=31.7572;score_E=63.6382;score_B=95.3954;score_UC=31.7572]
1	16652779	16652780	3	57.5051	+	[score_CL=57.5051;score_E=57.6366;score_B=115.142;score_UC=57.5051]
1	16655580	16655581	3	14.3034	+	[score_CL=14.3034;score_E=66.8993;score_B=81.1854;score_UC=14.3034]
1	16655581	16655582	3	26.6298	+	[score_CL=26.6298;score_E=81.2144;score_B=107.844;score_UC=26.6298]
1	16655582	16655583	3	38.7465	+	[score_CL=38.7465;score_E=86.1464;score_B=124.893;score_UC=38.7465]
1	16655583	16655584	3	26.6406	+	[score_CL=26.6406;score_E=83.2712;score_B=109.912;score_UC=26.6406]
1	16655584	16655585	3	17.7662	+	[score_CL=17.7662;score_E=65.6026;score_B=83.3686;score_UC=17.7662]
1	16677477	16677478	3	0.157534	+	[score_CL=0.157534;score_E=51.966;score_B=39.8612;score_UC=0.157534]
1	16677488	16677489	3	2.42731	+	[score_CL=2.42731;score_E=64.9865;score_B=53.566;score_UC=2.42731]
1	16677489	16677490	3	8.36993	+	[score_CL=8.36993;score_E=56.8101;score_B=59.856;score_UC=8.36993]
1	16677494	16677495	3	3.5747	+	[score_CL=3.5747;score_E=55.892;score_B=52.0352;score_UC=3.5747]
1	16677573	16677574	3	13.5355	+	[score_CL=13.5355;score_E=139.901;score_B=150.838;score_UC=13.5355]
1	16677574	16677575	3	19.4925	+	[score_CL=19.4925;score_E=135.411;score_B=154.861;score_UC=19.4925]
1	16677595	16677596	3	6.23321	+	[score_CL=6.23321;score_E=159.154;score_B=155.276;score_UC=6.23321]
1	16677596	16677597	3	9.14482	+	[score_CL=9.14482;score_E=167.468;score_B=164.35;score_UC=9.14482]
1	16677597	16677598	3	10.0969	+	[score_CL=10.0969;score_E=161.702;score_B=165.555;score_UC=10.0969]
1	16677622	16677623	3	3.27411	+	[score_CL=3.27411;score_E=194.173;score_B=185.51;score_UC=3.27411]
1	16677623	16677624	3	3.36129	+	[score_CL=3.36129;score_E=195.754;score_B=187.023;score_UC=3.36129]
1	16677644	16677645	3	3.74549	+	[score_CL=3.74549;score_E=237.403;score_B=241.172;score_UC=3.74549]
1	16677645	16677646	3	47.4781	+	[score_CL=47.4781;score_E=224.659;score_B=272.137;score_UC=47.4781]
1	16677646	16677647	3	2.98878	+	[score_CL=2.98878;score_E=238.016;score_B=241.054;score_UC=2.98878]
1	16677681	16677682	3	7.21534	+	[score_CL=7.21534;score_E=234.235;score_B=232.336;score_UC=7.21534]
1	16677682	16677683	3	8.53481	+	[score_CL=8.53481;score_E=252.579;score_B=250.803;score_UC=8.53481]
1	16677683	16677684	3	23.1965	+	[score_CL=23.1965;score_E=253.193;score_B=276.389;score_UC=23.1965]
1	16677684	16677685	3	41.506	+	[score_CL=41.506;score_E=249.327;score_B=290.833;score_UC=41.506]
1	16677685	16677686	3	6.76695	+	[score_CL=6.76695;score_E=254.465;score_B=261.233;score_UC=6.76695]
1	16677686	16677687	3	12.4937	+	[score_CL=12.4937;score_E=239.368;score_B=242.813;score_UC=12.4937]
1	16677687	16677688	3	10.9608	+	[score_CL=10.9608;score_E=253.721;score_B=264.088;score_UC=10.9608]
1	16677688	16677689	3	31.5374	+	[score_CL=31.5374;score_E=251.2;score_B=282.737;score_UC=31.5374]
1	16677689	16677690	3	27.2025	+	[score_CL=27.2025;score_E=244.657;score_B=271.859;score_UC=27.2025]
1	16677690	16677691	3	6.74746	+	[score_CL=6.74746;score_E=253.987;score_B=253.956;score_UC=6.74746]
1	16677691	16677692	3	16.967	+	[score_CL=16.967;score_E=242.13;score_B=254.732;score_UC=16.967]
1	16677692	16677693	3	19.1345	+	[score_CL=19.1345;score_E=252.678;score_B=271.813;score_UC=19.1345]
1	16677693	16677694	3	60.488	+	[score_CL=60.488;score_E=251.478;score_B=311.966;score_UC=60.488]
1	16677694	16677695	3	19.1573	+	[score_CL=19.1573;score_E=252.243;score_B=271.4;score_UC=19.1573]
1	16677695	16677696	3	21.6081	+	[score_CL=21.6081;score_E=250.486;score_B=272.095;score_UC=21.6081]
1	16677696	16677697	3	34.0169	+	[score_CL=34.0169;score_E=249.759;score_B=283.776;score_UC=34.0169]
1	16677697	16677698	3	27.5516	+	[score_CL=27.5516;score_E=235.575;score_B=263.126;score_UC=27.5516]
1	16677698	16677699	3	7.65702	+	[score_CL=7.65702;score_E=228.335;score_B=233.757;score_UC=7.65702]
1	16677699	16677700	3	1.69979	+	[score_CL=1.69979;score_E=217.056;score_B=204.179;score_UC=1.69979]
1	16677704	16677705	3	4.63676	+	[score_CL=4.63676;score_E=199.745;score_B=196.035;score_UC=4.63676]
1	16677705	16677706	3	1.7683	+	[score_CL=1.7683;score_E=204.041;score_B=191.439;score_UC=1.7683]
1	16677884	16677885	3	9.43052	+	[score_CL=9.43052;score_E=100.328;score_B=102.856;score_UC=9.43052]
1	16677885	16677886	3	18.2098	+	[score_CL=18.2098;score_E=112.277;score_B=129.47;score_UC=18.2098]
1	16677886	16677887	3	23.4484	+	[score_CL=23.4484;score_E=116.953;score_B=140.274;score_UC=23.4484]
1	16677887	16677888	3	16.4639	+	[score_CL=16.4639;score_E=109.935;score_B=125.091;score_UC=16.4639]
1	16677888	16677889	3	7.91294	+	[score_CL=7.91294;score_E=109.744;score_B=103.87;score_UC=7.91294]
1	16677889	16677890	3	10.1906	+	[score_CL=10.1906;score_E=95.7204;score_B=95.5573;score_UC=10.1906]
1	16677890	16677891	3	4.62249	+	[score_CL=4.62249;score_E=94.6773;score_B=87.5458;score_UC=4.62249]
1	16677898	16677899	3	0.364242	+	[score_CL=0.364242;score_E=93.2338;score_B=78.143;score_UC=0.364242]
1	16677899	16677900	3	5.03775	+	[score_CL=5.03775;score_E=94.1305;score_B=86.9704;score_UC=5.03775]
1	16677900	16677901	3	8.71995	+	[score_CL=8.71995;score_E=100.056;score_B=96.6062;score_UC=8.71995]
1	16677901	16677902	3	11.4068	+	[score_CL=11.4068;score_E=101.505;score_B=102.6;score_UC=11.4068]
1	16677902	16677903	3	9.32045	+	[score_CL=9.32045;score_E=96.2908;score_B=97.0666;score_UC=9.32045]
1	16677903	16677904	3	1.27468	+	[score_CL=1.27468;score_E=99.0621;score_B=82.9223;score_UC=1.27468]
1	16677904	16677905	3	1.03201	+	[score_CL=1.03201;score_E=91.3014;score_B=74.9453;score_UC=1.03201]
1	16677905	16677906	3	1.27563	+	[score_CL=1.27563;score_E=93.8645;score_B=77.7752;score_UC=1.27563]
1	16677906	16677907	3	4.50247	+	[score_CL=4.50247;score_E=94.4333;score_B=85.5504;score_UC=4.50247]
1	16677907	16677908	3	8.98	+	[score_CL=8.98;score_E=93.9838;score_B=91.5809;score_UC=8.98]
1	16677908	16677909	3	6.99924	+	[score_CL=6.99924;score_E=91.3564;score_B=89.0164;score_UC=6.99924]
1	16776012	16776013	3	6.36154	+	[score_CL=6.36154;score_E=46.863;score_B=44.6664;score_UC=6.36154]
1	16776013	16776014	3	16.7796	+	[score_CL=16.7796;score_E=47.0271;score_B=63.8063;score_UC=16.7796]
1	16776014	16776015	3	22.4573	+	[score_CL=22.4573;score_E=47.0258;score_B=69.483;score_UC=22.4573]
1	16776015	16776016	3	15.6197	+	[score_CL=15.6197;score_E=47.0027;score_B=62.6197;score_UC=15.6197]
1	16834901	16834902	3	18.9946	+	[score_CL=18.9946;score_E=25.9009;score_B=44.8955;score_UC=18.9946]
1	16834902	16834903	3	25.9009	+	[score_CL=32.7712;score_E=25.9009;score_B=58.6721;score_UC=25.9009]
1	16834903	16834904	3	25.9009	+	[score_CL=303.811;score_E=25.9009;score_B=329.712;score_UC=25.9009]
1	16834904	16834905	3	25.9009	+	[score_CL=412.11;score_E=25.9009;score_B=438.011;score_UC=25.9009]
1	17161501	17161502	3	6.91724	+	[score_CL=6.91724;score_E=55.3596;score_B=52.7211;score_UC=6.91724]
1	17161502	17161503	3	8.55445	+	[score_CL=8.55445;score_E=63.7207;score_B=59.2559;score_UC=8.55445]
1	17161503	17161504	3	10.2537	+	[score_CL=10.2537;score_E=56.8163;score_B=59.2475;score_UC=10.2537]
1	17161504	17161505	3	1.59142	+	[score_CL=1.59142;score_E=60.3863;score_B=47.3972;score_UC=1.59142]
1	17161516	17161517	3	2.09091	+	[score_CL=2.09091;score_E=50.3995;score_B=39.9221;score_UC=2.09091]
1	17161517	17161518	3	2.08125	+	[score_CL=2.08125;score_E=50.2512;score_B=39.894;score_UC=2.08125]
1	17161524	17161525	3	1.55494	+	[score_CL=1.55494;score_E=54.1076;score_B=41.1264;score_UC=1.55494]
1	17161525	17161526	3	4.27079	+	[score_CL=4.27079;score_E=47.9999;score_B=43.8142;score_UC=4.27079]
1	17161543	17161544	3	2.6924	+	[score_CL=2.6924;score_E=45.533;score_B=40.0322;score_UC=2.6924]
1	17161587	17161588	3	1.24536	+	[score_CL=1.24536;score_E=45.5785;score_B=34.9985;score_UC=1.24536]
1	17161588	17161589	3	0.930439	+	[score_CL=0.930439;score_E=47.3901;score_B=34.6147;score_UC=0.930439]
1	17162205	17162206	3	7.52569	+	[score_CL=7.52569;score_E=56.5261;score_B=57.5305;score_UC=7.52569]
1	17162206	17162207	3	22.8803	+	[score_CL=22.8803;score_E=59.8603;score_B=82.7401;score_UC=22.8803]
1	17162207	17162208	3	22.6269	+	[score_CL=22.6269;score_E=59.6957;score_B=82.3213;score_UC=22.6269]
1	17162208	17162209	3	6.23563	+	[score_CL=6.23563;score_E=57.7732;score_B=55.282;score_UC=6.23563]
1	17162209	17162210	3	2.32278	+	[score_CL=2.32278;score_E=49.3075;score_B=34.0662;score_UC=2.32278]
1	17162210	17162211	3	2.26206	+	[score_CL=2.26206;score_E=40.5048;score_B=30.2272;score_UC=2.26206]
1	17162388	17162389	3	0.71286	+	[score_CL=0.71286;score_E=32.4124;score_B=23.4207;score_UC=0.71286]
1	17162565	17162566	3	2.01532	+	[score_CL=2.01532;score_E=62.6337;score_B=50.546;score_UC=2.01532]
1	17162566	17162567	3	4.26915	+	[score_CL=4.26915;score_E=57.3058;score_B=52.6915;score_UC=4.26915]
1	17162683	17162684	3	11.5259	+	[score_CL=11.5259;score_E=54.9043;score_B=61.5901;score_UC=11.5259]
1	17162684	17162685	3	10.8289	+	[score_CL=10.8289;score_E=68.4393;score_B=68.3281;score_UC=10.8289]
1	17162685	17162686	3	12.7948	+	[score_CL=12.7948;score_E=58.3237;score_B=64.3256;score_UC=12.7948]
1	17162686	17162687	3	3.3076	+	[score_CL=3.3076;score_E=59.2127;score_B=49.4563;score_UC=3.3076]
1	17162700	17162701	3	0.599363	+	[score_CL=0.599363;score_E=45.105;score_B=35.3706;score_UC=0.599363]
1	17162705	17162706	3	11.1406	+	[score_CL=11.1406;score_E=50.3392;score_B=56.8833;score_UC=11.1406]
1	17162706	17162707	3	5.51684	+	[score_CL=5.51684;score_E=56.6145;score_B=51.2927;score_UC=5.51684]
1	17162715	17162716	3	2.24667	+	[score_CL=2.24667;score_E=44.9941;score_B=38.6256;score_UC=2.24667]
1	17163654	17163655	3	6.99386	+	[score_CL=6.99386;score_E=184.521;score_B=190.64;score_UC=6.99386]
1	17163655	17163656	3	29.4195	+	[score_CL=29.4195;score_E=190.02;score_B=219.439;score_UC=29.4195]
1	17163656	17163657	3	38.3924	+	[score_CL=38.3924;score_E=200.802;score_B=239.194;score_UC=38.3924]
1	17163657	17163658	3	64.6683	+	[score_CL=64.6683;score_E=199.355;score_B=264.024;score_UC=64.6683]
1	17163658	17163659	3	57.6557	+	[score_CL=57.6557;score_E=197.908;score_B=255.564;score_UC=57.6557]
1	17163659	17163660	3	31.3137	+	[score_CL=31.3137;score_E=195.795;score_B=227.108;score_UC=31.3137]
1	17163660	17163661	3	20.5729	+	[score_CL=20.5729;score_E=174.494;score_B=195.067;score_UC=20.5729]
1	17163671	17163672	3	0.553946	+	[score_CL=0.553946;score_E=147.694;score_B=132.774;score_UC=0.553946]
1	17163672	17163673	3	3.64144	+	[score_CL=3.64144;score_E=149.126;score_B=139.037;score_UC=3.64144]
1	17163673	17163674	3	8.09235	+	[score_CL=8.09235;score_E=150.275;score_B=146.59;score_UC=8.09235]
1	17163674	17163675	3	9.84705	+	[score_CL=9.84705;score_E=162.475;score_B=160.73;score_UC=9.84705]
1	17163675	17163676	3	19.3405	+	[score_CL=19.3405;score_E=143.912;score_B=163.195;score_UC=19.3405]
1	17163736	17163737	3	12.7735	+	[score_CL=12.7735;score_E=66.6836;score_B=79.2489;score_UC=12.7735]
1	17164101	17164102	3	0.0881663	+	[score_CL=0.0881663;score_E=44.6824;score_B=33.8997;score_UC=0.0881663]
1	17164144	17164145	3	0.090239	+	[score_CL=0.090239;score_E=52.4639;score_B=37.2176;score_UC=0.090239]
1	17164145	17164146	3	1.98565	+	[score_CL=1.98565;score_E=46.7986;score_B=39.0561;score_UC=1.98565]
1	17244633	17244634	3	1.38111	+	[score_CL=1.38111;score_E=43.1197;score_B=29.9281;score_UC=1.38111]
1	17244634	17244635	3	7.1856	+	[score_CL=7.1856;score_E=44.6357;score_B=41.2386;score_UC=7.1856]
1	17244635	17244636	3	10.7266	+	[score_CL=10.7266;score_E=51.3588;score_B=52.2227;score_UC=10.7266]
1	17244636	17244637	3	12.8416	+	[score_CL=12.8416;score_E=49.6359;score_B=54.9963;score_UC=12.8416]
1	17244637	17244638	3	7.90642	+	[score_CL=7.90642;score_E=45.6807;score_B=44.7553;score_UC=7.90642]
1	17334248	17334249	3	5.99276	+	[score_CL=27.6389;score_E=5.99276;score_B=32.7269;score_UC=5.99276]
1	17386391	17386392	3	2.9493	+	[score_CL=2.9493;score_E=30.5895;score_B=24.2272;score_UC=2.9493]
1	17386392	17386393	3	3.5743	+	[score_CL=3.5743;score_E=30.5513;score_B=24.8518;score_UC=3.5743]
1	17386393	17386394	3	1.70927	+	[score_CL=1.70927;score_E=31.7529;score_B=22.8148;score_UC=1.70927]
1	17562637	17562638	3	5.12798	+	[score_CL=5.12798;score_E=9.38917;score_B=13.7806;score_UC=5.12798]
1	17562638	17562639	3	5.92612	+	[score_CL=5.92612;score_E=9.39094;score_B=15.3131;score_UC=5.92612]
1	17562639	17562640	3	9.39248	+	[score_CL=9.99482;score_E=9.39248;score_B=19.3869;score_UC=9.39248]
1	17562640	17562641	3	8.52878	+	[score_CL=8.52878;score_E=9.39259;score_B=17.9216;score_UC=8.52878]
1	17562641	17562642	3	8.28739	+	[score_CL=8.28739;score_E=9.39303;score_B=17.6804;score_UC=8.28739]
1	17562642	17562643	3	3.3028	+	[score_CL=3.3028;score_E=9.41118;score_B=12.7191;score_UC=3.3028]
1	17765932	17765933	3	1.27829	+	[score_CL=1.27829;score_E=35.9037;score_B=24.4596;score_UC=1.27829]
1	17765933	17765934	3	1.23157	+	[score_CL=1.23157;score_E=35.8825;score_B=24.4019;score_UC=1.23157]
1	17858296	17858297	3	0.330809	+	[score_CL=0.330809;score_E=57.6521;score_B=42.5145;score_UC=0.330809]
1	17858297	17858298	3	4.68384	+	[score_CL=4.68384;score_E=58.624;score_B=50.7814;score_UC=4.68384]
1	17858298	17858299	3	8.13921	+	[score_CL=8.13921;score_E=73.7784;score_B=73.7435;score_UC=8.13921]
1	17858299	17858300	3	24.8082	+	[score_CL=24.8082;score_E=74.5891;score_B=99.3561;score_UC=24.8082]
1	17858300	17858301	3	17.9246	+	[score_CL=17.9246;score_E=85.6919;score_B=103.465;score_UC=17.9246]
1	17858301	17858302	3	17.9194	+	[score_CL=17.9194;score_E=76.7962;score_B=91.0814;score_UC=17.9194]
1	17858302	17858303	3	10.4724	+	[score_CL=10.4724;score_E=72.1523;score_B=72.0688;score_UC=10.4724]
1	17858303	17858304	3	5.81831	+	[score_CL=5.81831;score_E=72.551;score_B=62.4215;score_UC=5.81831]
1	17858304	17858305	3	12.4364	+	[score_CL=12.4364;score_E=67.2804;score_B=70.8861;score_UC=12.4364]
1	17858305	17858306	3	12.8495	+	[score_CL=12.8495;score_E=68.7452;score_B=72.7646;score_UC=12.8495]
1	17858306	17858307	3	7.73597	+	[score_CL=7.73597;score_E=61.6907;score_B=60.5769;score_UC=7.73597]
1	17899560	17899561	3	3.24286	+	[score_CL=4.66116;score_E=4.27382;score_B=5.98711;score_UC=3.24286]
1	17899561	17899562	3	3.21225	+	[score_CL=3.41692;score_E=4.26394;score_B=5.57509;score_UC=3.21225]
1	17899562	17899563	3	3.19488	+	[score_CL=3.49101;score_E=4.2714;score_B=5.58438;score_UC=3.19488]
1	18070613	18070614	3	2.50573	+	[score_CL=2.50573;score_E=31.0223;score_B=23.2214;score_UC=2.50573]
1	18070614	18070615	3	2.7928	+	[score_CL=2.7928;score_E=31.7383;score_B=23.6432;score_UC=2.7928]
1	18070615	18070616	3	2.44707	+	[score_CL=2.44707;score_E=31.2129;score_B=23.1612;score_UC=2.44707]
1	18950765	18950766	3	1.26126	+	[score_CL=1.26126;score_E=40.564;score_B=27.2366;score_UC=1.26126]
1	18950766	18950767	3	4.74357	+	[score_CL=4.74357;score_E=39.6358;score_B=32.8935;score_UC=4.74357]
1	18950767	18950768	3	6.43594	+	[score_CL=6.43594;score_E=36.8621;score_B=34.5992;score_UC=6.43594]
1	18950769	18950770	3	5.38609	+	[score_CL=5.38609;score_E=40.2483;score_B=41.8455;score_UC=5.38609]
1	18950770	18950771	3	14.5103	+	[score_CL=14.5103;score_E=38.7572;score_B=50.9271;score_UC=14.5103]
1	18950771	18950772	3	1.30026	+	[score_CL=1.30026;score_E=43.6802;score_B=37.1407;score_UC=1.30026]
1	18950778	18950779	3	0.11637	+	[score_CL=0.11637;score_E=31.885;score_B=22.0033;score_UC=0.11637]
1	19234793	19234794	3	0.115694	+	[score_CL=0.115694;score_E=53.5272;score_B=37.903;score_UC=0.115694]
1	19234794	19234795	3	12.3947	+	[score_CL=12.3947;score_E=52.588;score_B=60.2677;score_UC=12.3947]
1	19234795	19234796	3	15.3679	+	[score_CL=15.3679;score_E=68.2315;score_B=83.5916;score_UC=15.3679]
1	19234796	19234797	3	30.4762	+	[score_CL=30.4762;score_E=72.6131;score_B=103.089;score_UC=30.4762]
1	19234797	19234798	3	43.8963	+	[score_CL=43.8963;score_E=71.6737;score_B=115.57;score_UC=43.8963]
1	19234798	19234799	3	16.1392	+	[score_CL=16.1392;score_E=61.4483;score_B=77.5876;score_UC=16.1392]
1	19234799	19234800	3	5.20712	+	[score_CL=5.20712;score_E=53.9834;score_B=48.137;score_UC=5.20712]
1	19234893	19234894	3	8.40651	+	[score_CL=8.40651;score_E=63.9295;score_B=64.276;score_UC=8.40651]
1	19234894	19234895	3	14.6726	+	[score_CL=14.6726;score_E=57.6615;score_B=70.505;score_UC=14.6726]
1	19234916	19234917	3	0.495915	+	[score_CL=0.495915;score_E=51.8422;score_B=42.2753;score_UC=0.495915]
1	19234926	19234927	3	4.36571	+	[score_CL=4.36571;score_E=52.49;score_B=50.2818;score_UC=4.36571]
1	19234938	19234939	3	19.6718	+	[score_CL=19.6718;score_E=58.9128;score_B=78.562;score_UC=19.6718]
1	19234939	19234940	3	5.77024	+	[score_CL=5.77024;score_E=72.3665;score_B=68.5009;score_UC=5.77024]
1	19235034	19235035	3	6.7467	+	[score_CL=6.7467;score_E=74.4804;score_B=71.463;score_UC=6.7467]
1	19235035	19235036	3	11.9054	+	[score_CL=11.9054;score_E=89.5014;score_B=97.791;score_UC=11.9054]
1	19235036	19235037	3	26.5655	+	[score_CL=26.5655;score_E=92.2142;score_B=118.772;score_UC=26.5655]
1	19235037	19235038	3	18.1261	+	[score_CL=18.1261;score_E=91.4018;score_B=109.504;score_UC=18.1261]
1	19235038	19235039	3	9.87678	+	[score_CL=9.87678;score_E=92.0979;score_B=90.3698;score_UC=9.87678]
1	19235039	19235040	3	11.9098	+	[score_CL=11.9098;score_E=87.7708;score_B=89.8346;score_UC=11.9098]
1	19235040	19235041	3	15.5452	+	[score_CL=15.5452;score_E=80.0548;score_B=89.8948;score_UC=15.5452]
1	19235041	19235042	3	5.77193	+	[score_CL=5.77193;score_E=91.2818;score_B=81.0976;score_UC=5.77193]
1	19235042	19235043	3	12.3456	+	[score_CL=12.3456;score_E=70.5953;score_B=77.0637;score_UC=12.3456]
1	19235043	19235044	3	2.33507	+	[score_CL=2.33507;score_E=77.8994;score_B=66.173;score_UC=2.33507]
1	19235058	19235059	3	7.38403	+	[score_CL=7.38403;score_E=66.4324;score_B=66.0878;score_UC=7.38403]
1	19235059	19235060	3	4.44449	+	[score_CL=4.44449;score_E=70.5109;score_B=63.088;score_UC=4.44449]
1	19235065	19235066	3	1.09402	+	[score_CL=1.09402;score_E=61.4556;score_B=52.9792;score_UC=1.09402]
1	19235168	19235169	3	5.34321	+	[score_CL=5.34321;score_E=60.8102;score_B=56.6362;score_UC=5.34321]
1	19235169	19235170	3	3.70964	+	[score_CL=3.70964;score_E=80.1934;score_B=66.059;score_UC=3.70964]
1	19235170	19235171	3	14.7093	+	[score_CL=14.7093;score_E=80.7791;score_B=95.4884;score_UC=14.7093]
1	19235171	19235172	3	37.177	+	[score_CL=37.177;score_E=91.5571;score_B=128.734;score_UC=37.177]
1	19235172	19235173	3	22.8333	+	[score_CL=22.8333;score_E=79.2852;score_B=102.118;score_UC=22.8333]
1	19235173	19235174	3	3.70214	+	[score_CL=3.70214;score_E=76.539;score_B=71.9959;score_UC=3.70214]
1	19235174	19235175	3	0.602287	+	[score_CL=0.602287;score_E=64.1731;score_B=49.5211;score_UC=0.602287]
1	19235219	19235220	3	13.7288	+	[score_CL=13.7288;score_E=59.1549;score_B=70.1639;score_UC=13.7288]
1	19235220	19235221	3	10.4487	+	[score_CL=10.4487;score_E=82.7085;score_B=85.6896;score_UC=10.4487]
1	19235221	19235222	3	24.3474	+	[score_CL=24.3474;score_E=79.2382;score_B=103.585;score_UC=24.3474]
1	19235222	19235223	3	25.7505	+	[score_CL=25.7505;score_E=82.2413;score_B=107.992;score_UC=25.7505]
1	19235223	19235224	3	14.9587	+	[score_CL=14.9587;score_E=70.1348;score_B=84.9848;score_UC=14.9587]
1	19235224	19235225	3	2.99932	+	[score_CL=2.99932;score_E=66.2582;score_B=54.7667;score_UC=2.99932]
1	19235225	19235226	3	0.864708	+	[score_CL=0.864708;score_E=58.2629;score_B=40.597;score_UC=0.864708]
1	19235226	19235227	3	1.00356	+	[score_CL=1.00356;score_E=50.0379;score_B=38.6875;score_UC=1.00356]
1	19235229	19235230	3	1.74777	+	[score_CL=1.74777;score_E=60.8627;score_B=48.1493;score_UC=1.74777]
1	19235230	19235231	3	10.6821	+	[score_CL=10.6821;score_E=48.3511;score_B=56.7716;score_UC=10.6821]
1	19235352	19235353	3	1.25387	+	[score_CL=1.25387;score_E=55.9801;score_B=42.3775;score_UC=1.25387]
1	19235353	19235354	3	9.09252	+	[score_CL=9.09252;score_E=54.3544;score_B=54.6995;score_UC=9.09252]
1	19235354	19235355	3	9.8585	+	[score_CL=9.8585;score_E=52.127;score_B=55.446;score_UC=9.8585]
1	19235376	19235377	3	0.749239	+	[score_CL=0.749239;score_E=41.811;score_B=32.6542;score_UC=0.749239]
1	19235526	19235527	3	2.60807	+	[score_CL=2.60807;score_E=34.3652;score_B=25.2035;score_UC=2.60807]
1	19235527	19235528	3	2.83488	+	[score_CL=2.83488;score_E=40.0002;score_B=27.0931;score_UC=2.83488]
1	19235528	19235529	3	4.41916	+	[score_CL=4.41916;score_E=39.9682;score_B=30.3658;score_UC=4.41916]
1	19235529	19235530	3	5.88859	+	[score_CL=5.88859;score_E=39.2737;score_B=38.5428;score_UC=5.88859]
1	19235530	19235531	3	11.7228	+	[score_CL=11.7228;score_E=35.923;score_B=44.0348;score_UC=11.7228]
1	19236032	19236033	3	0.0105219	+	[score_CL=0.0105219;score_E=63.0307;score_B=47.3782;score_UC=0.0105219]
1	19236033	19236034	3	8.63336	+	[score_CL=8.63336;score_E=50.7618;score_B=56.3369;score_UC=8.63336]
1	19236072	19236073	3	17.0607	+	[score_CL=17.0607;score_E=78.8266;score_B=95.4868;score_UC=17.0607]
1	19236073	19236074	3	18.8566	+	[score_CL=18.8566;score_E=77.0749;score_B=95.86;score_UC=18.8566]
1	19236105	19236106	3	1.96634	+	[score_CL=1.96634;score_E=66.5986;score_B=56.076;score_UC=1.96634]
1	19236106	19236107	3	1.96136	+	[score_CL=1.96136;score_E=66.6272;score_B=56.1077;score_UC=1.96136]
1	19236128	19236129	3	1.06257	+	[score_CL=1.06257;score_E=72.6558;score_B=58.7314;score_UC=1.06257]
1	19236129	19236130	3	5.17834	+	[score_CL=5.17834;score_E=64.8261;score_B=62.8749;score_UC=5.17834]
1	19236143	19236144	3	4.2393	+	[score_CL=4.2393;score_E=69.2146;score_B=62.1553;score_UC=4.2393]
1	19236144	19236145	3	4.2867	+	[score_CL=4.2867;score_E=72.7753;score_B=62.4105;score_UC=4.2867]
1	19236145	19236146	3	3.22773	+	[score_CL=3.22773;score_E=70.6202;score_B=60.883;score_UC=3.22773]
1	19236147	19236148	3	3.92321	+	[score_CL=3.92321;score_E=64.5127;score_B=61.1998;score_UC=3.92321]
1	19236208	19236209	3	1.53869	+	[score_CL=1.53869;score_E=72.1921;score_B=60.7186;score_UC=1.53869]
1	19236209	19236210	3	1.67702	+	[score_CL=1.67702;score_E=91.7332;score_B=78.6735;score_UC=1.67702]
1	19236210	19236211	3	19.7566	+	[score_CL=19.7566;score_E=83.03;score_B=102.598;score_UC=19.7566]
1	19236211	19236212	3	13.243	+	[score_CL=13.243;score_E=107.085;score_B=120.326;score_UC=13.243]
1	19236212	19236213	3	34.065	+	[score_CL=34.065;score_E=100.955;score_B=135.02;score_UC=34.065]
1	19236213	19236214	3	21.0592	+	[score_CL=21.0592;score_E=86.7376;score_B=107.797;score_UC=21.0592]
1	19236215	19236216	3	4.14017	+	[score_CL=4.14017;score_E=84.0848;score_B=76.0225;score_UC=4.14017]
1	19236216	19236217	3	15.45	+	[score_CL=15.45;score_E=78.4917;score_B=89.2393;score_UC=15.45]
1	19236217	19236218	3	7.39313	+	[score_CL=7.39313;score_E=82.3383;score_B=80.74;score_UC=7.39313]
1	19236260	19236261	3	2.30715	+	[score_CL=2.30715;score_E=58.4716;score_B=47.0992;score_UC=2.30715]
1	19236261	19236262	3	3.71996	+	[score_CL=3.71996;score_E=54.8858;score_B=48.146;score_UC=3.71996]
1	19236376	19236377	3	5.39416	+	[score_CL=5.39416;score_E=53.332;score_B=47.7982;score_UC=5.39416]
1	19236377	19236378	3	8.01232	+	[score_CL=8.01232;score_E=57.7643;score_B=52.8016;score_UC=8.01232]
1	19236378	19236379	3	7.51634	+	[score_CL=7.51634;score_E=53.0617;score_B=51.7109;score_UC=7.51634]
1	19236385	19236386	3	6.89389	+	[score_CL=6.89389;score_E=50.8779;score_B=49.0509;score_UC=6.89389]
1	19236386	19236387	3	5.19301	+	[score_CL=5.19301;score_E=53.3183;score_B=47.449;score_UC=5.19301]
1	19236391	19236392	3	3.50856	+	[score_CL=3.50856;score_E=62.8289;score_B=53.4677;score_UC=3.50856]
1	19236392	19236393	3	14.6176	+	[score_CL=14.6176;score_E=55.5057;score_B=65.5161;score_UC=14.6176]
1	19236393	19236394	3	5.71976	+	[score_CL=5.71976;score_E=61.482;score_B=56.5795;score_UC=5.71976]
1	19236401	19236402	3	5.68305	+	[score_CL=5.68305;score_E=56.9512;score_B=51.9689;score_UC=5.68305]
1	19236402	19236403	3	9.38106	+	[score_CL=9.38106;score_E=52.7971;score_B=55.7443;score_UC=9.38106]
1	19236478	19236479	3	5.11187	+	[score_CL=5.11187;score_E=55.7675;score_B=49.6528;score_UC=5.11187]
1	19236479	19236480	3	8.33526	+	[score_CL=8.33526;score_E=51.5669;score_B=52.7083;score_UC=8.33526]
1	19236485	19236486	3	0.2256	+	[score_CL=0.2256;score_E=48.7985;score_B=35.4584;score_UC=0.2256]
1	19236486	19236487	3	0.0843749	+	[score_CL=0.0843749;score_E=48.4868;score_B=35.1076;score_UC=0.0843749]
1	19236808	19236809	3	0.57905	+	[score_CL=0.57905;score_E=105.464;score_B=96.0345;score_UC=0.57905]
1	19236810	19236811	3	0.911873	+	[score_CL=0.911873;score_E=106.341;score_B=97.0544;score_UC=0.911873]
1	19236814	19236815	3	2.65733	+	[score_CL=2.65733;score_E=111.261;score_B=101.306;score_UC=2.65733]
1	19236815	19236816	3	2.89376	+	[score_CL=2.89376;score_E=113.37;score_B=101.723;score_UC=2.89376]
1	19236816	19236817	3	2.25554	+	[score_CL=2.25554;score_E=123.228;score_B=106.773;score_UC=2.25554]
1	19236817	19236818	3	8.10249	+	[score_CL=8.10249;score_E=120.216;score_B=117.746;score_UC=8.10249]
1	19236818	19236819	3	11.2647	+	[score_CL=11.2647;score_E=132.963;score_B=134.053;score_UC=11.2647]
1	19236819	19236820	3	19.3489	+	[score_CL=19.3489;score_E=127.508;score_B=144.352;score_UC=19.3489]
1	19236820	19236821	3	11.2444	+	[score_CL=11.2444;score_E=134.02;score_B=135.497;score_UC=11.2444]
1	19236821	19236822	3	11.2247	+	[score_CL=11.2247;score_E=135.144;score_B=141.024;score_UC=11.2247]
1	19236822	19236823	3	25.7185	+	[score_CL=25.7185;score_E=134.286;score_B=160.004;score_UC=25.7185]
1	19236823	19236824	3	25.9077	+	[score_CL=25.9077;score_E=131.264;score_B=157.172;score_UC=25.9077]
1	19236824	19236825	3	10.3517	+	[score_CL=10.3517;score_E=120.514;score_B=130.274;score_UC=10.3517]
1	19237029	19237030	3	8.41927	+	[score_CL=8.41927;score_E=120.635;score_B=121.22;score_UC=8.41927]
1	19237030	19237031	3	7.34044	+	[score_CL=7.34044;score_E=135.846;score_B=128.797;score_UC=7.34044]
1	19237031	19237032	3	13.4168	+	[score_CL=13.4168;score_E=133.111;score_B=138.308;score_UC=13.4168]
1	19237032	19237033	3	11.529	+	[score_CL=11.529;score_E=139.046;score_B=140.337;score_UC=11.529]
1	19237033	19237034	3	10.9139	+	[score_CL=10.9139;score_E=132.044;score_B=132.824;score_UC=10.9139]
1	19237034	19237035	3	5.33821	+	[score_CL=5.33821;score_E=142.824;score_B=131.741;score_UC=5.33821]
1	19237035	19237036	3	14.8728	+	[score_CL=14.8728;score_E=136.857;score_B=145.557;score_UC=14.8728]
1	19237036	19237037	3	15.5128	+	[score_CL=15.5128;score_E=151.775;score_B=166.308;score_UC=15.5128]
1	19237037	19237038	3	26.2574	+	[score_CL=26.2574;score_E=136.181;score_B=162.437;score_UC=26.2574]
1	19237038	19237039	3	3.90797	+	[score_CL=3.90797;score_E=136.335;score_B=136.504;score_UC=3.90797]
1	19237040	19237041	3	13.0736	+	[score_CL=13.0736;score_E=117.832;score_B=130.783;score_UC=13.0736]
1	19237089	19237090	3	4.85558	+	[score_CL=4.85558;score_E=127.947;score_B=121.313;score_UC=4.85558]
1	19237090	19237091	3	8.64112	+	[score_CL=8.64112;score_E=128.302;score_B=125.618;score_UC=8.64112]
1	19237091	19237092	3	5.15253	+	[score_CL=5.15253;score_E=127.654;score_B=121.615;score_UC=5.15253]
1	19237100	19237101	3	6.40428	+	[score_CL=6.40428;score_E=123.476;score_B=120.533;score_UC=6.40428]
1	19237101	19237102	3	5.39303	+	[score_CL=5.39303;score_E=125.578;score_B=119.519;score_UC=5.39303]
1	19237103	19237104	3	5.13003	+	[score_CL=5.13003;score_E=121.524;score_B=117.288;score_UC=5.13003]
1	19237104	19237105	3	2.80574	+	[score_CL=2.80574;score_E=125.56;score_B=114.967;score_UC=2.80574]
1	19237162	19237163	3	2.03038	+	[score_CL=2.03038;score_E=125.172;score_B=121.86;score_UC=2.03038]
1	19237163	19237164	3	26.1488	+	[score_CL=26.1488;score_E=112.694;score_B=138.843;score_UC=26.1488]
1	19237164	19237165	3	6.8486	+	[score_CL=6.8486;score_E=122.525;score_B=126.403;score_UC=6.8486]
1	19237355	19237356	3	1.25485	+	[score_CL=1.25485;score_E=66.2796;score_B=54.2211;score_UC=1.25485]
1	19237356	19237357	3	1.46191	+	[score_CL=1.46191;score_E=66.6638;score_B=54.7701;score_UC=1.46191]
1	19237357	19237358	3	0.37763	+	[score_CL=0.37763;score_E=68.4191;score_B=53.9388;score_UC=0.37763]
1	19237385	19237386	3	2.34729	+	[score_CL=2.34729;score_E=69.6954;score_B=62.0994;score_UC=2.34729]
1	19237386	19237387	3	0.842777	+	[score_CL=0.842777;score_E=83.6758;score_B=64.3053;score_UC=0.842777]
1	19237387	19237388	3	4.86265	+	[score_CL=4.86265;score_E=75.7152;score_B=68.2504;score_UC=4.86265]
1	19237388	19237389	3	5.42043	+	[score_CL=5.42043;score_E=73.5404;score_B=68.8018;score_UC=5.42043]
[truncated: 838,768 more rows]
